# Supplementary material for: A transcriptomic examination of encased rotifer embryos reveals the developmental trajectory leading to long-term dormancy; are they “animal seeds”?
Source: BMC Genomics. 2024 Jan 27;25:119. doi: 10.1186/s12864-024-09961-1 (PMC10821554; doi:10.1186/s12864-024-09961-1)
Supplement: Supplementary file 1 — Additional file 1: S1 Video. Time-lapse photography during the development of dormant (A, RE) and non-dormant (B, AM) embryos. [file 12864_2024_9961_MOESM1_ESM.zip]

Archive with 2 entries (2 files):
- Additioanl File 1, S1B_Video AM.avi
- Additional File 1, S1A_Video RE.avi
