# Supplementary material for: A transcriptomic examination of encased rotifer embryos reveals the developmental trajectory leading to long-term dormancy; are they “animal seeds”?
Source: BMC Genomics. 2024 Jan 27;25:119. doi: 10.1186/s12864-024-09961-1 (PMC10821554; doi:10.1186/s12864-024-09961-1)
Supplement: Supplementary file 2 — Additional file 2: Tables S1. Embryonic developmental stages in AMs and REs, based on observations of time-lapse photographs. S2 Table. The temporal mean normalized gene counts (DeSeq2-VSD log-scale normalization) during the development of AMs (1–14 h post-extrusion) and REs (1–192 h post-extrusion). S3 Table. Cluster analyses (mean normalized transcript abundance values). S4 Table. (A) Cluster analysis of maternal gene transcripts (1-2 h after extrusion) with differential abundance between AMs and REs, and (B) the corresponding enriched KEGG pathways. S5 Table. (A, C) Cluster analyses of transcripts with differential abundance between early development (1–12 h post-extrusion) and very late development in each egg type. S6 Table. (A)The temporal transcript abundance patterns of transcripts encoding for dormancy hallmark proteins during the very late in RE development (24–192 h post extrusion). (B) The temporal transcript abundance patterns of genes in the KEGG longevity regulating pathway (worm) in AMs (1–14 h post-extrusion) and REs (1–192 h post-extrusion). S7 Table. (A) The temporal transcript abundance patterns of genes associated with the following signaling pathways: Wnt, TGFβ, Notch, Hippo, FoxO, PI3-AKT, Insulin signaling, JAK-STAT, MAPK, AMPK, mTOR, and Hedgehog. S8 Table. The temporal transcript abundance patterns of genes encoding for transcription factors in AMs and REs. S9 Table. The temporal transcript abundance patterns of homeobox genes in AMs and REs. S10 Table. The temporal transcript abundance patterns of genes encoding for nuclear receptors in AMs and REs. S11 Table. The temporal transcript abundance patterns of (A) genes associated with lipid droplets and genes involved in KEGG lipid metabolic pathways. S12 Table. The temporal transcript abundance patterns of genes involved in the (A) phototransduction, (B) circadian rhythm, and (C) circadian entrainment KEGG pathways in AMs and REs. S13 Table. List of opsin-associated genes in AMs and REs. [file 12864_2024_9961_MOESM2_ESM.zip › Additional File 2, S10_Table .xlsx]

## Sheet: Table S10
	Additional File 2, S10 Table

## Sheet: Nuclear Receptors
Gene name (Kim et al., 2017)	Accession Number /description	Gene ID	Gene annotation (vs. Uniprot)	AM1	AM2	AM3	AM4	AM5	AM6	AM7	AM8	AM9	AM10	AM11	AM12	AM13	AM14	RE1	RE2	RE3	RE4	RE5	RE6	RE7	RE8	RE9	RE10	RE11	RE12	RE24	RE48	RE92	RE144	RE192	GO	KO	KO_info	full_desc	AM_pval	RE_pval	AM_vs_RE_pval	Maternal_pval	Early_vs_Very Late_AM_pval	Early_vs_Very Late_RE_pval	AMvsRE_pval
RAR	MF360907	c12052_g1	ST38L_HUMAN Serine threonine- kinase 38-like OS=Homo sapiens GN=STK38L PE=1 SV=3	5.39052	4.95862	4.47476	3.99479	4.06457	3.43393	3.64147	2.94196	4.3345	2.64782	3.32172	2.39692	2.05255	2.22259	5.16042	4.98208	5.10285	4.72595	4.20969	4.53986	4.60125	4.32395	4.23616	3.36045	2.9301	3.60992	3.15126	3.52785	4.3061	4.25912	2.04193	GO:0008360 GO:0000819 GO:0043407 GO:0007010 GO:0009755 GO:0000287 GO:0050773 GO:0051301 GO:0005524 GO:0030427 GO:0000086 GO:0051220 GO:0000082 GO:0015629 GO:0005829 GO:0070688 GO:0001826 GO:0031435 GO:0033138 GO:0007163 GO:0000922 GO:0046620 GO:0004674 GO:0045736 GO:0005886 GO:0030833 GO:0090090 GO:0005933 GO:0005815 GO:0003779 GO:0005938 GO:0043065 GO:0035329 GO:0018105	K08790	STK38 NDR; serine/threonine kinase 38 [EC:2.7.11.1]	st38l_human serine threonine- kinase 38-like os=homo sapiens gn=stk38l pe=1 sv=3stk38 ndr; serine/threonine kinase 38 [ec:2.7.11.1]enzymes | protein kinases	5.87561e-18	1.39623e-34	0.000424156	NA	NA	NA	0.000424156
NR1CDEFa	MF360894	c25684_g1	HR3_DROME Probable nuclear hormone receptor HR3 OS=Drosophila melanogaster GN=Hr46 PE=2 SV=1	2.57832	4.52775	7.08242	4.55803	3.45009	3.25945	2.95522	2.77688	2.5226	3.01975	1.75084	2.09823	3.29839	2.22091	2.18188	2.23517	2.87282	3.17337	2.66135	2.4733	2.32343	3.11784	3.29664	2.4303	3.33754	4.35584	0.948415	1.6602	2.00638	1.87152	1.7751	GO:0061178 GO:0060086 GO:0000978 GO:0048513 GO:0042752 GO:0043401 GO:0006367 GO:0005654 GO:0000122 GO:0001078 GO:0032922 GO:0045893 GO:0043197 GO:0003707 GO:0010871 GO:0010498 GO:0030522 GO:0008270 GO:0070859 GO:0034144 GO:0044321 GO:0045598 GO:0061469 GO:0020037 GO:0001046 GO:0001222 GO:0004887 GO:0005978 GO:0000790 GO:0035947 GO:0071222 GO:0005737 GO:0003714 GO:0030154 GO:2000189	K14033	NR1F4; nuclear receptor subfamily 1 group F member 4	hr3_drome probable nuclear hormone receptor hr3 os=drosophila melanogaster gn=hr46 pe=2 sv=1nr1f4; nuclear receptor subfamily 1 group f member 4transcription factors | nuclear receptors	2.11182e-30	0.000800258	2.31204e-23	NA	NA	NA	2.31204e-23
NR1CDEFb	MF360895	c5577_g1	NHR23_CAEEL Nuclear hormone receptor family member nhr-23 OS=Caenorhabditis elegans GN=nhr-23 PE=2 SV=2	4.65052	3.90794	3.79674	4.98189	5.96615	5.1681	4.96433	4.9143	4.51092	3.79915	4.44121	4.44714	3.91717	4.44876	5.75193	5.36509	4.92606	4.80128	5.84137	7.67835	8.22372	7.95347	7.94786	8.23576	7.57888	7.02597	4.87428	4.58151	4.32306	3.6651	4.43813	GO:0065008 GO:0030182 GO:0008142 GO:0006366 GO:0008134 GO:0048534 GO:0005730 GO:0004872 GO:0045944 GO:0009888 GO:0009887 GO:0003677 GO:0001654 GO:0045595 GO:0045892 GO:0048511 GO:0004879 GO:0071300 GO:0009719 GO:0019216 GO:0010565 GO:0010675 GO:0036315	K08530	NR1C3 PPARG; peroxisome proliferator-activated receptor gamma	nhr23_caeel nuclear hormone receptor family member nhr-23 os=caenorhabditis elegans gn=nhr-23 pe=2 sv=2nr1c3 pparg; peroxisome proliferator-activated receptor gammappar signaling pathway | ampk signaling pathway | longevity regulating pathway | osteoclast differentiation | huntington's disease | pathways in cancer | transcriptional misregulation in cancer | thyroid cancerkegg orthology (ko) | tra…	1.11694e-10	2.02933e-110	1.28503e-33	NA	NA	5.19014e-21	1.28503e-33
E78	MF360883	c22926_g1	E75_MANSE Ecdysone-inducible E75 OS=Manduca sexta GN=E75 PE=2 SV=2	1.95279	2.90766	3.21293	4.94162	4.12829	4.98021	4.63094	4.79014	4.48344	3.74036	4.14886	3.71553	3.47407	2.88677	1.36434	1.27877	2.36664	2.67731	2.47435	2.49423	1.59043	2.45066	2.03282	1.97263	2.8002	3.17917	1.81588	2.04498	2.02219	2.39544	1.31187	GO:0060322 GO:0003690 GO:0008289 GO:0043565 GO:0009653 GO:0048513 GO:0048699 GO:0045944 GO:1901701 GO:0001012 GO:0009605 GO:0051960 GO:0045892 GO:0004879 GO:0045596 GO:0071396 GO:0048585 GO:0050778 GO:0030522 GO:0033293 GO:0065008 GO:0050708 GO:0006351 GO:0000989 GO:0038023 GO:1902105 GO:0043232 GO:0022414 GO:0045597 GO:0008134 GO:0048468 GO:0005102 GO:0044765 GO:0002376 GO:0006950 GO:0009888 GO:…	K08528	RARB NR1B2; retinoic acid receptor beta	e75_manse ecdysone-inducible e75 os=manduca sexta gn=e75 pe=2 sv=2rarb nr1b2; retinoic acid receptor betapathways in cancer | small cell lung cancer | non-small cell lung cancerkegg orthology (ko) | transcription factors | nuclear receptors	0.00382245	0.000174372	0.00199761	3.99425e-06	NA	NA	0.00199761
HR3	MF360888	c25277_g1	ROA1_DROME Heterogeneous nuclear ribonucleo A1 OS=Drosophila melanogaster GN=Hrb98DE PE=2 SV=1	2.86628	3.11765	3.45314	3.58263	3.42081	2.46301	2.25984	2.40227	1.99253	2.29746	2.39896	2.7947	3.149	3.94412	2.83795	2.64151	2.71486	2.79567	3.26377	2.81846	2.68176	2.21946	2.53606	2.07497	1.70377	2.56272	1.8318	2.47293	2.29053	1.62562	0.948415	GO:0061752 GO:1905663 GO:0015030 GO:0008543 GO:0051170 GO:0003730 GO:0000398 GO:0000781 GO:0070182 GO:0070062 GO:0071013 GO:1990247 GO:0003727 GO:1990428 GO:0016233 GO:0035198 GO:0031053 GO:0044806 GO:0006406 GO:0051253 GO:0005737 GO:0016020 GO:0032212 GO:0016363 GO:0098505 GO:0032211	K12741	HNRNPA1_3; heterogeneous nuclear ribonucleoprotein A1/A3	roa1_drome heterogeneous nuclear ribonucleo a1 os=drosophila melanogaster gn=hrb98de pe=2 sv=1hnrnpa1_3; heterogeneous nuclear ribonucleoprotein a1/a3spliceosomekegg orthology (ko) | messenger rna biogenesis | spliceosome	0.000161229	NA	NA	NA	NA	NA	1
HR96	MF360892	c16888_g2	DAF12_CAEEL Nuclear hormone receptor family member daf-12 OS=Caenorhabditis elegans GN=daf-12 PE=1 SV=1	2.91476	2.31026	4.3775	5.26848	4.76067	4.35044	4.29943	4.03812	4.41867	5.44491	4.74728	5.12462	4.71998	5.72297	3.79461	4.11833	5.85909	5.42746	5.43654	5.10365	3.77971	3.63112	3.98749	3.47418	3.30357	3.72741	3.45693	4.3391	3.7481	2.98816	1.80471	GO:1902098 GO:0061178 GO:0016922 GO:0090575 GO:0000978 GO:0046697 GO:0043124 GO:0045944 GO:1902714 GO:0006367 GO:0005654 GO:0000980 GO:0000122 GO:0010839 GO:0001077 GO:0071398 GO:0003705 GO:0070561 GO:0070644 GO:0001190 GO:0035356 GO:0015721 GO:2000213 GO:0045618 GO:0070858 GO:0038186 GO:1902121 GO:0000902 GO:1902122 GO:0034142 GO:0008434 GO:0043235 GO:0038185 GO:1904468 GO:0006952 GO:0046965 GO:…	K14035	NR1IN; nuclear receptor subfamily 1 group I	daf12_caeel nuclear hormone receptor family member daf-12 os=caenorhabditis elegans gn=daf-12 pe=1 sv=1nr1in; nuclear receptor subfamily 1 group ilongevity regulating pathway - wormkegg orthology (ko) | transcription factors | nuclear receptors	5.14345e-07	2.2322e-15	9.51217e-13	0.000943112	NA	NA	9.51217e-13
HR97	MF360893	c15778_g1	NR1H2_HUMAN Oxysterols receptor LXR-beta OS=Homo sapiens GN=NR1H2 PE=1 SV=2	2.97332	2.57052	2.88258	4.70236	3.2464	2.33011	2.29506	2.03988	3.22331	3.26137	3.38184	2.72045	2.71328	3.42747	3.64075	5.17011	7.15851	7.46865	8.681	7.33172	6.09884	4.80287	4.38066	3.71693	4.01806	4.50046	3.37404	3.80781	3.88483	3.2987	4.25846	GO:0065008 GO:0007165 GO:0051050 GO:0045944 GO:0005102 GO:0006367 GO:0005654 GO:0004887 GO:0000122 GO:0070062 GO:0003714 GO:0046982 GO:0070324 GO:1990837 GO:0051704 GO:0051239 GO:0019899 GO:0032501	K08535	NR1H2 LXRB; liver X receptor beta	nr1h2_human oxysterols receptor lxr-beta os=homo sapiens gn=nr1h2 pe=1 sv=2nr1h2 lxrb; liver x receptor betainsulin resistancekegg orthology (ko) | transcription factors | nuclear receptors	NA	6.95647e-43	1.03165e-09	NA	NA	3.29126e-06	1.03165e-09
101	MF360896	c19761_g1	E75_METEN Nuclear hormone receptor E75 OS=Metapenaeus ensis GN=E75 PE=2 SV=1	1.70837	2.018	0.948415	1.12387	2.14963	1.18221	1.68025	0.948415	1.99758	1.91097	2.72823	2.70898	2.56547	2.76995	2.38953	2.22135	1.53109	1.33927	1.0685	1.24647	1.43476	1.36643	1.40986	1.94554	1.96874	1.83903	3.32703	2.2024	1.77748	2.74997	1.9001	GO:0008285 GO:0043167 GO:0009059 GO:0048513 GO:0051050 GO:0044238 GO:1901701 GO:0044260 GO:0045595 GO:0004879 GO:0071396 GO:0050790 GO:0010558 GO:0030522 GO:0065008 GO:0038023 GO:0006810 GO:0006950 GO:0006357 GO:0001101 GO:0005634 GO:0003677 GO:0005515 GO:0010604 GO:0005737 GO:0030154 GO:0032870 GO:0019216 GO:0031325 GO:0031667 GO:0071407 GO:0031324	K04504	NR1C2 PPARD; peroxisome proliferator-activated receptor delta	e75_meten nuclear hormone receptor e75 os=metapenaeus ensis gn=e75 pe=2 sv=1nr1c2 ppard; peroxisome proliferator-activated receptor deltappar signaling pathway | wnt signaling pathway | pathways in cancer | acute myeloid leukemiakegg orthology (ko) | transcription factors | nuclear receptors	7.05709e-07	0.00222704	NA	NA	NA	0.00458958	1
102	MF360897	c17686_g1	NR1D2_RAT Nuclear receptor subfamily 1 group D member 2 OS=Rattus norvegicus GN=Nr1d2 PE=2 SV=1	2.45574	2.71328	1.62173	1.61023	1.13767	1.66974	2.74721	2.19864	2.1237	1.52305	1.86629	1.91482	0.948415	0.948415	2.14506	2.87199	1.76435	1.88215	1.51797	1.90241	1.50879	2.28272	2.3043	1.96805	2.06288	1.98162	0.948415	1.36537	0.948415	0.948415	1.44442	GO:0061178 GO:0008144 GO:0060086 GO:0000978 GO:0051094 GO:0006367 GO:0001078 GO:0032922 GO:0045893 GO:0043197 GO:0010498 GO:0034144 GO:0044321 GO:0040008 GO:0044765 GO:0009888 GO:0001046 GO:0000790 GO:0023056 GO:0019395 GO:0035947 GO:0046872 GO:0050727 GO:2001014 GO:0008283 GO:0008285 GO:0008284 GO:0097190 GO:0001890 GO:0042752 GO:0005654 GO:0000122 GO:0048584 GO:0004879 GO:0003707 GO:0010871 GO:…	K08531	NR1D2; nuclear receptor subfamily 1 group D member 2	nr1d2_rat nuclear receptor subfamily 1 group d member 2 os=rattus norvegicus gn=nr1d2 pe=2 sv=1nr1d2; nuclear receptor subfamily 1 group d member 2transcription factors | nuclear receptors	0.00878653	NA	NA	NA	NA	NA	1
103	MF360898	c19078_g1	HUNKA_XENLA Hormonally up-regulated neu tumor-associated kinase homolog A OS=Xenopus laevis GN=hunk-a PE=2 SV=1	2.60502	2.84587	3.85489	5.53953	6.23785	6.71067	7.10048	7.10506	7.20018	7.25451	7.24189	7.63195	7.55984	7.83759	2.80164	2.19932	2.30744	2.62624	3.24545	3.91593	4.64027	5.02358	5.20194	5.37094	6.19971	6.41848	7.54867	6.70668	6.66635	7.41072	6.71486	GO:0007010 GO:0009892 GO:1901362 GO:1902531 GO:0008202 GO:0006468 GO:1901700 GO:0045821 GO:0000287 GO:0044281 GO:0005524 GO:0051049 GO:0001764 GO:0009628 GO:0004679 GO:0004712 GO:0006914 GO:0010556 GO:0033554 GO:0035556 GO:0070887 GO:0010033 GO:0055089 GO:0008610 GO:0048523 GO:0005543 GO:0050321 GO:0005634 GO:0010508 GO:0046890 GO:0005856 GO:0005515 GO:0005737 GO:0001932 GO:0010628 GO:2000505 GO:…	K08797	HUNK; hormonally upregulated Neu-associated kinase [EC:2.7.11.1]	hunka_xenla hormonally up-regulated neu tumor-associated kinase homolog a os=xenopus laevis gn=hunk-a pe=2 sv=1hunk; hormonally upregulated neu-associated kinase [ec:2.7.11.1]enzymes | protein kinases	8.11553e-31	5.80862e-193	4.77664e-11	NA	NA	2.56769e-07	4.77664e-11
103/104	MF360898/MF360899	c11048_g1	E78C_DROME Ecdysone-induced 78C OS=Drosophila melanogaster GN=Eip78C PE=2 SV=4	6.59553	6.02932	3.69097	4.80229	4.39036	4.19604	4.73319	4.667	5.30431	5.33145	5.55079	5.41113	5.2135	3.65027	6.3698	6.04385	5.96735	5.7403	5.38851	4.77049	4.42158	4.72153	4.69457	4.72686	5.4745	5.86986	3.88282	4.37957	5.63407	5.51623	5.50441	GO:0061178 GO:0008142 GO:0060086 GO:0000978 GO:0043124 GO:0042752 GO:0045944 GO:0006367 GO:0005654 GO:0001223 GO:0000122 GO:0001078 GO:0032922 GO:0004879 GO:0001525 GO:0030902 GO:0043197 GO:0003707 GO:0071456 GO:0010871 GO:0070328 GO:0010498 GO:0010575 GO:0030522 GO:0070859 GO:0034144 GO:0050728 GO:0044321 GO:0045598 GO:0061469 GO:0020037 GO:0001046 GO:0001222 GO:0005978 GO:0000790 GO:0035947 GO:…	K03728	NR1D1; nuclear receptor subfamily 1 group D member 1	e78c_drome ecdysone-induced 78c os=drosophila melanogaster gn=eip78c pe=2 sv=4nr1d1; nuclear receptor subfamily 1 group d member 1circadian rhythmkegg orthology (ko) | transcription factors | nuclear receptors	1.53023e-21	1.65528e-18	9.99917e-08	NA	NA	NA	9.99917e-08
105	MF360900	c19403_g1	ECR_BOMMO Ecdysone receptor OS=Bombyx mori GN= PE=2 SV=1	2.18214	1.74427	1.96654	2.92076	2.53549	2.70247	2.90377	3.80163	3.63915	3.79726	4.00464	3.96076	3.09012	5.44296	2.31616	2.00582	1.12558	1.40502	2.78609	2.25026	2.76442	2.3711	1.57001	1.77562	2.57674	3.82549	0.948415	1.77192	1.30118	1.84951	0.948415	GO:0043167 GO:0009059 GO:0048513 GO:0051050 GO:0044238 GO:1901701 GO:0009605 GO:0044260 GO:0045595 GO:0004879 GO:0071396 GO:0010558 GO:0030522 GO:0065008 GO:0038023 GO:0006950 GO:0065009 GO:0006357 GO:0001101 GO:0005634 GO:0003677 GO:0005515 GO:0005737 GO:0030154 GO:0032870 GO:0031325 GO:0071407 GO:0031324	K08531	NR1D2; nuclear receptor subfamily 1 group D member 2	ecr_bommo ecdysone receptor os=bombyx mori gn= pe=2 sv=1nr1d2; nuclear receptor subfamily 1 group d member 2transcription factors | nuclear receptors	1.85399e-17	1.84952e-08	1.54906e-06	NA	0.00297967	NA	1.54906e-06
106	MF360901	c3060_g1	E75_METEN Nuclear hormone receptor E75 OS=Metapenaeus ensis GN=E75 PE=2 SV=1	2.29675	2.36651	3.42192	3.30379	3.33172	3.27699	3.41047	3.11255	4.15814	3.74058	4.12316	4.08112	3.45287	3.91043	2.94782	2.656	2.21742	3.04413	4.30804	3.58361	4.08578	3.81279	3.34525	3.88832	3.91723	4.11253	4.54978	3.49507	3.92063	3.08301	3.85061	GO:0008142 GO:0000977 GO:0051050 GO:0002682 GO:0006367 GO:0001223 GO:0044281 GO:0030425 GO:0045892 GO:0030902 GO:0071456 GO:0070328 GO:0032844 GO:0010575 GO:0030182 GO:0050728 GO:0038023 GO:0042981 GO:0007623 GO:0009888 GO:0065009 GO:0001046 GO:0010906 GO:0032870 GO:0036315 GO:0060341 GO:0019538 GO:0043168 GO:0043124 GO:0005730 GO:0042752 GO:0045944 GO:0005654 GO:0009605 GO:0004879 GO:0001525 GO:…	K08533	NR1F2 RORB; RAR-related orphan receptor beta	e75_meten nuclear hormone receptor e75 os=metapenaeus ensis gn=e75 pe=2 sv=1nr1f2 rorb; rar-related orphan receptor betacircadian rhythmkegg orthology (ko) | transcription factors | nuclear receptors	0.000129968	5.54743e-18	0.000761709	NA	NA	NA	0.000761709
107	MF360902	c22288_g1	E78C_DROME Ecdysone-induced 78C OS=Drosophila melanogaster GN=Eip78C PE=2 SV=4	1.00905	0.948415	1.26389	2.07453	1.92864	1.99714	2.07565	2.01468	3.62834	2.9397	4.18862	4.55758	3.90848	4.00847	1.59011	1.28609	0.948415	0.948415	1.09928	0.948415	1.24743	0.948415	1.09186	1.16936	0.948415	0.948415	0.948415	1.25099	0.948415	0.948415	1.40409	GO:0008283 GO:0043167 GO:0000976 GO:0022008 GO:0051050 GO:1901701 GO:0005652 GO:0043401 GO:0006367 GO:0005654 GO:0005667 GO:0009605 GO:0045177 GO:0045595 GO:0045892 GO:0004879 GO:0016477 GO:0030522 GO:0065008 GO:0042803 GO:0007283 GO:0030917 GO:0006950 GO:0065009 GO:0006357 GO:0001101 GO:0048471 GO:0031328 GO:0010604	K08530	NR1C3 PPARG; peroxisome proliferator-activated receptor gamma	e78c_drome ecdysone-induced 78c os=drosophila melanogaster gn=eip78c pe=2 sv=4nr1c3 pparg; peroxisome proliferator-activated receptor gammappar signaling pathway | ampk signaling pathway | longevity regulating pathway | osteoclast differentiation | huntington's disease | pathways in cancer | transcriptional misregulation in cancer | thyroid cancerkegg orthology (ko) | transcription factors | nucl…	3.21961e-23	NA	1.80833e-06	NA	NA	NA	1.80833e-06
109	MF360903	c21168_g1	ERR2_MOUSE Steroid hormone receptor ERR2 OS=Mus musculus GN=Esrrb PE=1 SV=2	2.0876	1.74896	1.61942	1.80197	2.18152	2.41075	2.86564	1.31501	2.33492	2.04445	2.84014	3.41446	1.47874	1.95646	2.01602	2.65916	2.21929	2.39434	1.94255	3.06879	3.44939	2.63364	1.39429	1.64101	1.12521	1.10791	0.948415	1.35496	0.948415	0.948415	0.948415	GO:0090575 GO:0000977 GO:0001228 GO:0045944 GO:0006367 GO:0005654 GO:0000122 GO:0044281 GO:0007507 GO:0032526 GO:0048384 GO:0009605 GO:0051289 GO:0046982 GO:0003707 GO:0070644 GO:0019048 GO:0035357 GO:0048608 GO:0043235 GO:0044323 GO:0014070 GO:0009888 GO:0044702 GO:0046966 GO:0004887 GO:0004886 GO:0000790 GO:0003713 GO:0005737 GO:0006629 GO:0030154 GO:0042809 GO:0019899	K08548	NR2F2 TFCOUP2; COUP transcription factor 2	err2_mouse steroid hormone receptor err2 os=mus musculus gn=esrrb pe=1 sv=2nr2f2 tfcoup2; coup transcription factor 2transcription factors | nuclear receptors	NA	1.168e-08	3.88841e-09	NA	NA	0.00322268	3.88841e-09
HNF4	MF360887	c24342_g1	HNF4A_XENLA Hepatocyte nuclear factor 4-alpha OS=Xenopus laevis GN=hnf4a PE=2 SV=2	3.70257	3.45551	3.45917	3.26203	4.01681	3.53796	3.84554	3.13471	3.12374	2.43978	3.53829	3.56705	2.48047	3.63276	3.62513	3.50926	2.96116	3.29789	3.61766	3.33977	2.92793	2.78256	3.0345	3.77882	2.84372	3.24665	3.48573	3.16248	2.3388	2.20333	2.0655	GO:0090575 GO:0000979 GO:0023019 GO:0006367 GO:0045722 GO:0055091 GO:0001102 GO:0045723 GO:0006637 GO:0050796 GO:0001077 GO:0016290 GO:0009749 GO:0032526 GO:0005504 GO:0051289 GO:0000062 GO:0046982 GO:0030308 GO:0070644 GO:0019048 GO:0070328 GO:0035357 GO:0010470 GO:0008270 GO:0060398 GO:0060395 GO:0045930 GO:0043235 GO:0043433 GO:0044323 GO:0009888 GO:0045216 GO:1902569 GO:0000790 GO:0006805 GO:…	K07292	NR2A1 HNF4A; hepatocyte nuclear factor 4-alpha	hnf4a_xenla hepatocyte nuclear factor 4-alpha os=xenopus laevis gn=hnf4a pe=2 sv=2nr2a1 hnf4a; hepatocyte nuclear factor 4-alphaampk signaling pathway | maturity onset diabetes of the youngkegg orthology (ko) | transcription factors | nuclear receptors	NA	NA	NA	NA	NA	NA	1
RXR	MF360908	c20332_g1	RXRA_RAT Retinoic acid receptor RXR-alpha OS=Rattus norvegicus GN=Rxra PE=1 SV=1	4.76638	4.6781	4.05908	3.60417	4.23986	4.1301	4.78126	4.18003	5.11655	3.57618	4.44044	4.57087	4.62262	4.40813	4.80754	5.20147	7.18195	7.92855	9.05175	8.80015	7.90555	7.12848	6.2381	5.92903	5.15676	5.21245	4.17175	4.33356	4.44706	3.58765	4.65007	GO:0090575 GO:0000977 GO:0008203 GO:0044255 GO:0001228 GO:0045944 GO:0006766 GO:0006367 GO:0005654 GO:0000122 GO:0007507 GO:0032526 GO:0048384 GO:0051289 GO:0046982 GO:0070644 GO:0019048 GO:0035357 GO:0015721 GO:0043235 GO:0044323 GO:0014070 GO:0001158 GO:0009888 GO:0044702 GO:0046966 GO:0004886 GO:0000790 GO:0003713 GO:0042809 GO:0019899	K08524	RXRA NR2B1; retinoid X receptor alpha	rxra_rat retinoic acid receptor rxr-alpha os=rattus norvegicus gn=rxra pe=1 sv=1rxra nr2b1; retinoid x receptor alphappar signaling pathway | pi3k-akt signaling pathway | th17 cell differentiation | thyroid hormone signaling pathway | adipocytokine signaling pathway | non-alcoholic fatty liver disease (nafld) | bile secretion | hepatitis c | pathways in cancer | transcriptional misregulation in c…	1.00542e-07	5.88082e-184	2.50471e-68	NA	NA	4.77311e-20	2.50471e-68
HR78	MF360891	c18754_g1	SHR2_STRPU Orphan steroid hormone receptor 2 OS=Strongylocentrotus purpuratus GN=SHR2 PE=1 SV=1	4.2799	4.66481	5.56964	7.13083	6.8996	6.34109	5.66418	6.0408	6.33056	6.2526	6.02369	6.1054	5.70226	6.08642	4.83997	4.71997	5.50112	5.66315	7.93315	8.9299	8.60187	8.10248	8.15325	8.56899	8.35693	7.72869	3.8021	4.62606	4.70799	4.75365	4.10441	GO:0008270 GO:0000977 GO:0007399 GO:0044763 GO:0051094 GO:0045944 GO:0043401 GO:0006367 GO:0044702 GO:0005654 GO:0000981 GO:0046966 GO:0000122 GO:0003713 GO:0046982 GO:0003707 GO:0098779	K08544	NR2C2 TR4; testicular receptor 4	shr2_strpu orphan steroid hormone receptor 2 os=strongylocentrotus purpuratus gn=shr2 pe=1 sv=1nr2c2 tr4; testicular receptor 4transcription factors | nuclear receptors	1.97699e-05	8.50173e-103	4.14145e-16	NA	NA	3.75641e-23	4.14145e-16
PNR	MF360906	c13004_g1	NR2E3_HUMAN Photoreceptor-specific nuclear receptor OS=Homo sapiens GN=NR2E3 PE=1 SV=1	2.31217	2.03817	2.85613	4.15828	4.04992	4.0623	4.26068	4.90085	4.17913	3.52955	3.95054	4.11813	3.43517	3.65266	2.18334	2.39966	1.78646	1.4725	1.90294	1.65341	1.81277	1.85852	1.65107	1.29672	1.47631	1.53229	1.47888	1.7932	1.30118	0.948415	0.948415	GO:0010594 GO:0021537 GO:0008285 GO:0038023 GO:0043167 GO:0043565 GO:0009653 GO:0048666 GO:0007601 GO:0007602 GO:0006367 GO:0009888 GO:0005654 GO:0006357 GO:0005515 GO:0045892 GO:0004879 GO:0045893 GO:0001945 GO:0045165 GO:0051241 GO:0051704 GO:0051726 GO:0050767	K08546	NR2E3 PNR; nuclear receptor subfamily 2 group E member 3	nr2e3_human photoreceptor-specific nuclear receptor os=homo sapiens gn=nr2e3 pe=1 sv=1nr2e3 pnr; nuclear receptor subfamily 2 group e member 3transcription factors | nuclear receptors	5.65396e-15	NA	2.90154e-17	NA	NA	NA	2.90154e-17
ER	MF360884	c25948_g1	ATX2_MOUSE Ataxin-2 OS=Mus musculus GN=Atxn2 PE=1 SV=1	5.05464	5.04935	6.23419	5.58249	6.51114	4.86605	4.86364	2.93244	4.46378	4.8607	4.31923	5.16343	5.76431	6.29526	4.97056	4.23521	5.40862	5.55122	5.68947	6.40167	6.07754	5.08427	5.84288	5.43549	5.1516	5.56211	4.12145	4.98245	4.94895	4.21694	3.91384	GO:0060255 GO:0070925 GO:0022618 GO:0048856 GO:0005794 GO:0005654 GO:0044767 GO:0003723 GO:0005515 GO:0030529 GO:0031323 GO:0032501 GO:0051128	0	0	atx2_mouse ataxin-2 os=mus musculus gn=atxn2 pe=1 sv=1	8.23247e-05	7.08395e-06	0.00253014	NA	NA	0.00784206	0.00253014
HR38	MF360889	c23822_g2	NR4A2_PONAB Nuclear receptor subfamily 4 group A member 2 OS=Pongo abelii GN=NR4A2 PE=2 SV=1	1.20666	0.948415	3.4342	4.63858	4.2773	4.03886	3.45802	2.63143	4.01218	3.93751	4.57769	4.76126	3.4528	3.34124	1.24591	0.948415	1.06825	0.948415	2.78323	2.18984	2.37063	2.33373	2.95555	2.55683	1.29237	0.948415	0.948415	1.6602	0.948415	0.948415	0.948415	GO:0000978 GO:0002042 GO:0021953 GO:0045944 GO:1901700 GO:0006367 GO:0005654 GO:0000122 GO:0048660 GO:0001077 GO:0004879 GO:0046982 GO:0017085 GO:0010613 GO:0010035 GO:0035259 GO:0019901 GO:0042803 GO:0038023 GO:0044344 GO:0007166 GO:0048568 GO:1901215 GO:0008134 GO:0007420 GO:0048468 GO:0006950 GO:0007423 GO:0009888 GO:0061469 GO:1900625 GO:0009887 GO:0010828 GO:0031965 GO:0031668 GO:0005737 GO:…	K08558	NR4A2 NURR1; nuclear receptor subfamily 4 group A member 2	nr4a2_ponab nuclear receptor subfamily 4 group a member 2 os=pongo abelii gn=nr4a2 pe=2 sv=1nr4a2 nurr1; nuclear receptor subfamily 4 group a member 2aldosterone synthesis and secretionkegg orthology (ko) | transcription factors | nuclear receptors	2.14638e-27	9.48091e-09	4.1636e-10	NA	NA	NA	4.1636e-10
FTZ-F1	MF360886	c21887_g1	FTZF1_DROME Nuclear hormone receptor FTZ-F1 OS=Drosophila melanogaster GN=ftz-f1 PE=1 SV=2	2.33741	2.17976	2.14251	5.01308	6.34201	4.04776	2.01398	2.4368	3.59466	2.19286	2.16192	1.90813	1.27197	2.09579	3.44651	3.13549	3.01447	2.19221	4.70055	5.8045	5.8283	5.6448	5.25293	4.96342	5.57967	5.2497	2.64851	4.01862	2.49596	4.05152	1.53729	GO:0009790 GO:0090575 GO:0008584 GO:2000020 GO:0045944 GO:0043401 GO:0006367 GO:0005654 GO:0000980 GO:0004879 GO:0046982 GO:0003705 GO:0010259 GO:0003707 GO:0045070 GO:0050810 GO:0030325 GO:0030522 GO:0008270 GO:2000195 GO:0007267 GO:0003682 GO:0005543 GO:0042445 GO:0009888 GO:0046966 GO:0001553 GO:0007538 GO:0003713 GO:0005737 GO:0042592 GO:0030154 GO:0051457 GO:0019899	K08027	NR5A2 FTF; nuclear receptor subfamily 5 group A member 2	ftzf1_drome nuclear hormone receptor ftz-f1 os=drosophila melanogaster gn=ftz-f1 pe=1 sv=2nr5a2 ftf; nuclear receptor subfamily 5 group a member 2maturity onset diabetes of the youngkegg orthology (ko) | transcription factors | nuclear receptors	3.5644e-30	4.21157e-57	2.22618e-32	NA	NA	0.00043301	2.22618e-32
HR39	MF360890	c23616_g1	FTF1B_DROME Nuclear hormone receptor FTZ-F1 beta OS=Drosophila melanogaster GN=Hr39 PE=1 SV=3	7.31655	7.4546	6.64855	6.93812	6.66019	6.76048	6.95048	6.66877	6.63519	5.40968	6.72546	6.3582	5.9706	6.03713	7.386	7.67608	7.89314	7.85822	8.39146	8.21877	7.32196	7.25607	6.69273	6.7526	6.87463	6.84984	7.16631	6.95857	6.39734	6.51824	6.68583	GO:0048608 GO:0006351 GO:0038023 GO:0000976 GO:0006355 GO:0051173 GO:0008289 GO:0048513 GO:0044446 GO:0043401 GO:0044702 GO:0005634 GO:0044093 GO:0005515 GO:0031328 GO:0004879 GO:0010628 GO:0030522	K08705	NR5A3 ftz-f1; nuclear receptor subfamily 5 group A member 3	ftf1b_drome nuclear hormone receptor ftz-f1 beta os=drosophila melanogaster gn=hr39 pe=1 sv=3nr5a3 ftz-f1; nuclear receptor subfamily 5 group a member 3transcription factors | nuclear receptors	1.28511e-12	1.28392e-41	9.00164e-07	NA	NA	2.0134e-05	9.00164e-07
NR8-1/NR8-2	MF360904	c19200_g1	RXRG_RAT Retinoic acid receptor RXR-gamma OS=Rattus norvegicus GN=Rxrg PE=2 SV=1	5.12284	4.70905	3.24372	3.65401	3.3039	3.61269	3.16215	3.80416	3.39565	3.41961	3.87555	3.97283	3.48816	4.19767	4.27194	4.56108	4.3167	3.89039	3.75798	4.43925	5.28468	5.38904	5.07994	4.89159	4.40946	4.17322	4.74147	4.64538	4.63819	4.47014	5.42792	GO:0006351 GO:0000977 GO:0022414 GO:0001228 GO:0048513 GO:0008134 GO:0044763 GO:0048523 GO:0045944 GO:0044710 GO:1901700 GO:0005667 GO:0031981 GO:0016032 GO:0016043 GO:0003708 GO:0033993 GO:0035257 GO:0030522	K08526	RXRG NR2B3; retinoid X receptor gamma	rxrg_rat retinoic acid receptor rxr-gamma os=rattus norvegicus gn=rxrg pe=2 sv=1rxrg nr2b3; retinoid x receptor gammappar signaling pathway | th17 cell differentiation | thyroid hormone signaling pathway | adipocytokine signaling pathway | pathways in cancer | transcriptional misregulation in cancer | thyroid cancer | small cell lung cancer | non-small cell lung cancerkegg orthology (ko) | transc…	2.4883e-25	6.81878e-17	2.43407e-18	NA	NA	NA	2.43407e-18
*Hormone receptor 4 (NR6A2)	RNA20998.1 (e-value 7E-144)	c11422_g1	HR4_DROME Hormone receptor 4 OS=Drosophila melanogaster GN=Hr4 PE=1 SV=4	3.47609	3.28011	2.27405	2.04284	1.78177	2.62353	1.89506	1.89895	2.4016	1.61529	2.54485	2.27053	1.39114	1.42363	2.92658	3.00236	2.54165	2.70497	1.68448	2.42699	5.1833	5.44393	5.68521	6.51419	6.23601	3.70167	1.68341	1.65754	1.98603	0.948415	1.31187	GO:0009790 GO:1901360 GO:0003690 GO:0043167 GO:0044212 GO:0008289 GO:0043565 GO:0009653 GO:0044238 GO:0044237 GO:0048583 GO:0071310 GO:0071495 GO:0006355 GO:0044763 GO:0048523 GO:0009725 GO:0042127 GO:0000981 GO:0005634 GO:0005515 GO:0048731 GO:0010941 GO:0031325 GO:0051239	K09185	NR6AN; nuclear receptor subfamily 6 group A	hr4_drome hormone receptor 4 os=drosophila melanogaster gn=hr4 pe=1 sv=4nr6an; nuclear receptor subfamily 6 group atranscription factors | nuclear receptors	1.16103e-05	1.53184e-104	6.62602e-31	NA	NA	9.5383e-11	6.62602e-31
* identified by the annotation
Relevant genes from C. elegans
daf12	RNA25401.1/nuclear hormone receptor HR96-like isoform X3	c16888_g2	DAF12_CAEEL Nuclear hormone receptor family member daf-12 OS=Caenorhabditis elegans GN=daf-12 PE=1 SV=1	2.91476	2.31026	4.3775	5.26848	4.76067	4.35044	4.29943	4.03812	4.41867	5.44491	4.74728	5.12462	4.71998	5.72297	3.79461	4.11833	5.85909	5.42746	5.43654	5.10365	3.77971	3.63112	3.98749	3.47418	3.30357	3.72741	3.45693	4.3391	3.7481	2.98816	1.80471	GO:1902098 GO:0061178 GO:0016922 GO:0090575 GO:0000978 GO:0046697 GO:0043124 GO:0045944 GO:1902714 GO:0006367 GO:0005654 GO:0000980 GO:0000122 GO:0010839 GO:0001077 GO:0071398 GO:0003705 GO:0070561 GO:0070644 GO:0001190 GO:0035356 GO:0015721 GO:2000213 GO:0045618 GO:0070858 GO:0038186 GO:1902121 GO:0000902 GO:1902122 GO:0034142 GO:0008434 GO:0043235 GO:0038185 GO:1904468 GO:0006952 GO:0046965 GO:…	K14035	NR1IN; nuclear receptor subfamily 1 group I	daf12_caeel nuclear hormone receptor family member daf-12 os=caenorhabditis elegans gn=daf-12 pe=1 sv=1nr1in; nuclear receptor subfamily 1 group ilongevity regulating pathway - wormkegg orthology (ko) | transcription factors | nuclear receptors	5.14345e-07	2.2322e-15	9.51217e-13	0.000943112	NA	NA	9.51217e-13
daf36	RNA00733.1 /cholesterol desaturase daf-36-like	c26100_g3	DAF36_CAEEL Cholesterol 7-desaturase OS=Caenorhabditis elegans GN=daf-36 PE=1 SV=2	1.1547	1.38976	2.34263	2.00542	3.65412	4.71245	5.48885	5.4135	6.15046	6.11629	6.15299	6.12573	4.9117	4.52288	1.13223	0.948415	0.948415	1.2015	1.24021	0.948415	0.948415	0.948415	0.948415	0.948415	0.948415	0.948415	0.948415	0.948415	0.948415	0.948415	0.948415	GO:0016491 GO:0046872 GO:0017000 GO:0055114 GO:0051536 GO:0051537	K14938	NVD DAF36; cholesterol 7-desaturase [EC:1.14.19.21]	daf36_caeel cholesterol 7-desaturase os=caenorhabditis elegans gn=daf-36 pe=1 sv=2nvd daf36; cholesterol 7-desaturase [ec:1.14.19.21]insect hormone biosynthesis | longevity regulating pathway - wormkegg orthology (ko) | enzymes	1.21245e-27	NA	7.19384e-06	NA	NA	NA	7.19384e-06
daf41	RNA19215.1 /prostaglandin E synthase 3	c27787_g1	DAF41_CAEEL Co-chaperone daf-41 OS=Caenorhabditis elegans GN=daf-41 PE=2 SV=1	6.58134	6.10944	5.00603	5.31683	6.34495	5.96214	6.70158	6.92564	6.47804	6.80651	6.78995	6.70241	7.44555	8.34583	5.27197	5.2486	3.96227	3.80472	4.37274	4.91246	5.89921	6.30494	7.00098	7.05472	7.48735	7.64268	8.40924	7.89594	8.08326	8.23251	8.58718	GO:0044428 GO:0005515 GO:0044260 GO:0007264 GO:0042592 GO:0016020 GO:0001516 GO:0016829 GO:0030054 GO:0005783 GO:0048524 GO:0016853	K15730	PTGES3; cytosolic prostaglandin-E synthase [EC:5.3.99.3]	daf41_caeel co-chaperone daf-41 os=caenorhabditis elegans gn=daf-41 pe=2 sv=1ptges3; cytosolic prostaglandin-e synthase [ec:5.3.99.3]arachidonic acid metabolism | metabolic pathwayskegg orthology (ko) | enzymes	1.51499e-06	1.6986e-121	1.78378e-09	NA	0.00858471	4.8832e-09	1.78378e-09
Nhr-23	RNA06318.1 /ecdysone-induced 78C-like isoform X8	c5577_g1	NHR23_CAEEL Nuclear hormone receptor family member nhr-23 OS=Caenorhabditis elegans GN=nhr-23 PE=2 SV=2	4.65052	3.90794	3.79674	4.98189	5.96615	5.1681	4.96433	4.9143	4.51092	3.79915	4.44121	4.44714	3.91717	4.44876	5.75193	5.36509	4.92606	4.80128	5.84137	7.67835	8.22372	7.95347	7.94786	8.23576	7.57888	7.02597	4.87428	4.58151	4.32306	3.6651	4.43813	GO:0065008 GO:0030182 GO:0008142 GO:0006366 GO:0008134 GO:0048534 GO:0005730 GO:0004872 GO:0045944 GO:0009888 GO:0009887 GO:0003677 GO:0001654 GO:0045595 GO:0045892 GO:0048511 GO:0004879 GO:0071300 GO:0009719 GO:0019216 GO:0010565 GO:0010675 GO:0036315	K08530	NR1C3 PPARG; peroxisome proliferator-activated receptor gamma	nhr23_caeel nuclear hormone receptor family member nhr-23 os=caenorhabditis elegans gn=nhr-23 pe=2 sv=2nr1c3 pparg; peroxisome proliferator-activated receptor gammappar signaling pathway | ampk signaling pathway | longevity regulating pathway | osteoclast differentiation | huntington's disease | pathways in cancer | transcriptional misregulation in cancer | thyroid cancerkegg orthology (ko) | tra…	1.11694e-10	2.02933e-110	1.28503e-33	NA	NA	5.19014e-21	1.28503e-33
	RNA14480.1/retinoic acid receptor beta isoform X5	c24700_g1	NHR23_CAEEL Nuclear hormone receptor family member nhr-23 OS=Caenorhabditis elegans GN=nhr-23 PE=2 SV=2	1.16249	1.06677	2.76385	2.41343	1.21553	1.14465	1.56531	1.33802	1.67574	1.09781	0.948415	0.948415	0.948415	0.948415	1.16167	1.4013	1.26887	2.1774	2.20604	1.34369	1.21949	0.948415	0.948415	1.32803	0.948415	1.17128	1.68341	0.948415	1.47999	1.44541	1.73076	GO:0021955 GO:0043422 GO:0006367 GO:0045892 GO:0048566 GO:0046982 GO:0015629 GO:0032689 GO:0032720 GO:0071729 GO:0019904 GO:0048608 GO:0043277 GO:0042981 GO:0044323 GO:0014070 GO:0009887 GO:0000790 GO:0051099 GO:0035108 GO:0050769 GO:0030853 GO:0032753 GO:0051018 GO:0032754 GO:0051216 GO:0008284 GO:0008361 GO:0051393 GO:0045787 GO:0043565 GO:0007276 GO:0048732 GO:0006468 GO:0045944 GO:0005654 GO:…	K08557	AR NR3C4; androgen receptor	nhr23_caeel nuclear hormone receptor family member nhr-23 os=caenorhabditis elegans gn=nhr-23 pe=2 sv=2ar nr3c4; androgen receptoroocyte meiosis | pathways in cancer | prostate cancerkegg orthology (ko) | transcription factors | nuclear receptors	0.00235813	NA	NA	NA	NA	NA	1
Relevant gene from Drosophila
EcR	RNA20388.1/ecdysone receptor	c19403_g1	ECR_BOMMO Ecdysone receptor OS=Bombyx mori GN= PE=2 SV=1	2.18214	1.74427	1.96654	2.92076	2.53549	2.70247	2.90377	3.80163	3.63915	3.79726	4.00464	3.96076	3.09012	5.44296	2.31616	2.00582	1.12558	1.40502	2.78609	2.25026	2.76442	2.3711	1.57001	1.77562	2.57674	3.82549	0.948415	1.77192	1.30118	1.84951	0.948415	GO:0043167 GO:0009059 GO:0048513 GO:0051050 GO:0044238 GO:1901701 GO:0009605 GO:0044260 GO:0045595 GO:0004879 GO:0071396 GO:0010558 GO:0030522 GO:0065008 GO:0038023 GO:0006950 GO:0065009 GO:0006357 GO:0001101 GO:0005634 GO:0003677 GO:0005515 GO:0005737 GO:0030154 GO:0032870 GO:0031325 GO:0071407 GO:0031324	K08531	NR1D2; nuclear receptor subfamily 1 group D member 2	ecr_bommo ecdysone receptor os=bombyx mori gn= pe=2 sv=1nr1d2; nuclear receptor subfamily 1 group d member 2transcription factors | nuclear receptors	1.85399e-17	1.84952e-08	1.54906e-06	NA	0.00297967	NA	1.54906e-06
	Nuclear receptors which are transcriptional regulated by 20E in Drosophila
	multiple alignments
