# Supplementary material for: A transcriptomic examination of encased rotifer embryos reveals the developmental trajectory leading to long-term dormancy; are they “animal seeds”?
Source: BMC Genomics. 2024 Jan 27;25:119. doi: 10.1186/s12864-024-09961-1 (PMC10821554; doi:10.1186/s12864-024-09961-1)
Supplement: Supplementary file 2 — Additional file 2: Tables S1. Embryonic developmental stages in AMs and REs, based on observations of time-lapse photographs. S2 Table. The temporal mean normalized gene counts (DeSeq2-VSD log-scale normalization) during the development of AMs (1–14 h post-extrusion) and REs (1–192 h post-extrusion). S3 Table. Cluster analyses (mean normalized transcript abundance values). S4 Table. (A) Cluster analysis of maternal gene transcripts (1-2 h after extrusion) with differential abundance between AMs and REs, and (B) the corresponding enriched KEGG pathways. S5 Table. (A, C) Cluster analyses of transcripts with differential abundance between early development (1–12 h post-extrusion) and very late development in each egg type. S6 Table. (A)The temporal transcript abundance patterns of transcripts encoding for dormancy hallmark proteins during the very late in RE development (24–192 h post extrusion). (B) The temporal transcript abundance patterns of genes in the KEGG longevity regulating pathway (worm) in AMs (1–14 h post-extrusion) and REs (1–192 h post-extrusion). S7 Table. (A) The temporal transcript abundance patterns of genes associated with the following signaling pathways: Wnt, TGFβ, Notch, Hippo, FoxO, PI3-AKT, Insulin signaling, JAK-STAT, MAPK, AMPK, mTOR, and Hedgehog. S8 Table. The temporal transcript abundance patterns of genes encoding for transcription factors in AMs and REs. S9 Table. The temporal transcript abundance patterns of homeobox genes in AMs and REs. S10 Table. The temporal transcript abundance patterns of genes encoding for nuclear receptors in AMs and REs. S11 Table. The temporal transcript abundance patterns of (A) genes associated with lipid droplets and genes involved in KEGG lipid metabolic pathways. S12 Table. The temporal transcript abundance patterns of genes involved in the (A) phototransduction, (B) circadian rhythm, and (C) circadian entrainment KEGG pathways in AMs and REs. S13 Table. List of opsin-associated genes in AMs and REs. [file 12864_2024_9961_MOESM2_ESM.zip › Additional File 2, S11_Table. xlsx.xlsx]

## Sheet: Table S11
	Additional File 2, S11 Table

## Sheet: A. Lipid droplets
Protein name	Protein Description	Accession Number	Gene ID	Gene annotation (vs. Uniprot)	KO	AM1	AM2	AM3	AM4	AM5	AM6	AM7	AM8	AM9	AM10	AM11	AM12	AM13	AM14	RE1	RE2	RE3	RE4	RE5	RE6	RE7	RE8	RE9	RE10	RE11	RE12	RE24	RE48	RE92	RE144	RE192	GO	KO	KO_info	Pathway	Pathway_info	brite	brite_info	full_desc	AM_pval	RE_pval	AM_vs_RE_pval	Maternal_pval	Early_vs_Very Late_AM_pval
GPAT	glycerol-3-phosphate acyltransferase mitochondrial	RNA13502.1	c8605_g1	GPAT1_PIG Glycerol-3-phosphate acyltransferase mitochondrial OS=Sus scrofa GN=GPAM PE=2 SV=3	K00629	7.76923	7.73832	7.36816	5.12498	5.64071	6.09561	5.50487	5.17678	5.58462	5.33856	4.76078	5.34934	4.0201	4.28971	8.3673	8.32663	8.58787	8.63878	7.82008	6.62249	6.67279	6.67715	6.33779	6.28874	6.09273	6.56877	7.01342	7.48994	7.00518	8.71893	8.43711	GO:0065007 GO:0046486 GO:0016020 GO:0008610 GO:0044464 GO:0006793 GO:0016740 GO:0044249 GO:0050896	K00629	GPAT1_2; glycerol-3-phosphate O-acyltransferase 1/2 [EC:2.3.1.15]	path:map00561 path:map00564 path:map01100 path:map01110	Glycerolipid metabolism | Glycerophospholipid metabolism | Metabolic pathways | Biosynthesis of secondary metabolites	br:ko00001 br:ko00002 br:ko01000 br:ko01004	KEGG Orthology (KO) | KEGG modules | Enzymes | Lipid biosynthesis proteins	gpat1_pig glycerol-3-phosphate acyltransferase mitochondrial os=sus scrofa gn=gpam pe=2 sv=3gpat1_2; glycerol-3-phosphate o-acyltransferase 1/2 [ec:2.3.1.15]glycerolipid metabolism | glycerophospholipid metabolism | metabolic pathways | biosynthesis of secondary metaboliteskegg orthology (ko) | kegg modules | enzymes | lipid biosynthesis proteins	6.30811e-75	2.22945e-80	1.87987e-16	NA	0.000854763
MFN2	mitofusin-2	XP_013414801.1	c24464_g1	MFN2_HUMAN Mitofusin-2 OS=Homo sapiens GN=MFN2 PE=1 SV=3	K06030	5.08197	5.23092	5.13709	4.28982	3.46303	3.52502	3.53255	3.33253	3.14929	3.12028	3.46875	3.76471	3.95156	4.06728	4.93504	4.79765	4.95509	4.89725	4.89669	4.79219	4.29227	3.94735	4.23026	3.94896	4.28827	4.3526	4.35585	4.54695	4.17162	3.2756	3.74201	GO:0006626 GO:0031625 GO:0046580 GO:0034497 GO:0008053 GO:0007596 GO:0005741 GO:0051646 GO:0007006	K06030	MFN2; mitofusin 2 [EC:3.6.5.-]	path:map04137 path:map04214 path:map04621	Mitophagy - animal | Apoptosis - fly | NOD-like receptor signaling pathway	br:ko00001 br:ko01000 br:ko03029	KEGG Orthology (KO) | Enzymes | Mitochondrial biogenesis	mfn2_human mitofusin-2 os=homo sapiens gn=mfn2 pe=1 sv=3mfn2; mitofusin 2 [ec:3.6.5.-]mitophagy - animal | apoptosis - fly | nod-like receptor signaling pathwaykegg orthology (ko) | enzymes | mitochondrial biogenesis	1.64775e-21	1.89447e-05	2.85427e-05	NA	NA
AGPT	1-acyl-sn-glycerol-3-phosphate acyltransferase alpha	RNA12802.1	c13023_g1	PLCA_MOUSE 1-acyl-sn-glycerol-3-phosphate acyltransferase alpha OS=Mus musculus GN=Agpat1 PE=1 SV=1	K13509	3.95203	3.10861	2.36836	2.45963	3.16766	3.62529	3.03623	2.66863	3.2405	3.28464	3.38223	3.6952	3.22688	4.51412	3.19301	3.48564	3.00907	2.73975	2.59975	2.17797	1.99547	3.26032	2.81394	3.76987	3.82934	3.40023	4.5478	2.99122	2.39451	1.84951	2.47914	GO:0005789 GO:0003841 GO:0001961 GO:0005515 GO:0019432 GO:0031325 GO:0001819 GO:0006654	K13509	AGPAT1_2; lysophosphatidate acyltransferase [EC:2.3.1.51]	path:map00561 path:map00564 path:map01100 path:map01110 path:map04072 path:map04975	Glycerolipid metabolism | Glycerophospholipid metabolism | Metabolic pathways | Biosynthesis of secondary metabolites | Phospholipase D signaling pathway | Fat digestion and absorption	br:ko00001 br:ko00002 br:ko01000 br:ko01004	KEGG Orthology (KO) | KEGG modules | Enzymes | Lipid biosynthesis proteins	plca_mouse 1-acyl-sn-glycerol-3-phosphate acyltransferase alpha os=mus musculus gn=agpat1 pe=1 sv=1agpat1_2; lysophosphatidate acyltransferase [ec:2.3.1.51]glycerolipid metabolism | glycerophospholipid metabolism | metabolic pathways | biosynthesis of secondary metabolites | phospholipase d signaling pathway | fat digestion and absorptionkegg orthology (ko) | kegg modules | enzymes | lipid biosyn…	0.000766928	5.8105e-07	0.000117371	NA	NA
GPAT4	glycerol-3-phosphate acyltransferase	RNA36452.1	c22139_g1	GPAT4_HUMAN Glycerol-3-phosphate acyltransferase 4 OS=Homo sapiens GN=GPAT4 PE=1 SV=1	K13506	8.18848	8.29616	8.3053	6.80324	6.55657	6.67409	6.47183	6.25052	7.87032	7.65787	7.84176	7.45507	6.42944	6.64294	8.00286	8.23122	8.21425	8.40984	7.69601	7.59767	8.25815	7.36233	6.90596	7.07573	7.76531	7.58154	6.03584	7.14364	6.48963	6.75807	7.37545	GO:0005789 GO:0003841 GO:0006637 GO:0030879 GO:0019432 GO:0004366 GO:0006656 GO:0006654 GO:0032006	K13506	GPAT3_4 AGPAT9 AGPAT6; glycerol-3-phosphate O-acyltransferase 3/4 [EC:2.3.1.15]	path:map00561 path:map00564 path:map01100 path:map01110	Glycerolipid metabolism | Glycerophospholipid metabolism | Metabolic pathways | Biosynthesis of secondary metabolites	br:ko00001 br:ko00002 br:ko01000 br:ko01004	KEGG Orthology (KO) | KEGG modules | Enzymes | Lipid biosynthesis proteins	gpat4_human glycerol-3-phosphate acyltransferase 4 os=homo sapiens gn=gpat4 pe=1 sv=1gpat3_4 agpat9 agpat6; glycerol-3-phosphate o-acyltransferase 3/4 [ec:2.3.1.15]glycerolipid metabolism | glycerophospholipid metabolism | metabolic pathways | biosynthesis of secondary metaboliteskegg orthology (ko) | kegg modules | enzymes | lipid biosynthesis proteins	8.59828e-30	3.76716e-21	9.16248e-21	NA	0.00532904
Pex19	Peroxisomal biogenesis factor 19	RNA25619.1	c10285_g1	PEX19_RAT Peroxisomal biogenesis factor 19 OS=Rattus norvegicus GN=Pex19 PE=1 SV=1	K04146	5.74298	5.61217	4.4501	4.0272	4.08922	3.76732	4.13579	4.6759	4.44177	3.12459	4.98515	4.84391	5.1858	5.18628	6.8658	6.46153	5.88338	5.8477	4.86059	4.77247	5.62641	6.30693	5.30919	6.34516	6.25904	6.01671	6.42889	6.31503	6.054	5.83329	5.75257	GO:0005515 GO:0072663 GO:0043231 GO:0016020 GO:0015031 GO:0044444	0	0	0	0	0	0	pex19_rat peroxisomal biogenesis factor 19 os=rattus norvegicus gn=pex19 pe=1 sv=1	9.09794e-14	4.41994e-13	NA	0.00621592	NA
syntaxin18	syntaxin-18	RNA10850.1	c32722_g1	STX18_DANRE Syntaxin-18 OS=Danio rerio GN=stx18 PE=2 SV=1	K08492	4.31237	4.60355	2.99432	2.35333	1.86766	2.51737	2.22924	2.67675	2.92273	2.31193	3.34543	3.54498	2.69955	3.35858	4.4629	4.38637	4.05381	3.81243	2.9963	2.68253	3.4502	3.49604	4.02998	3.68356	3.40821	2.66414	3.32466	3.38425	3.25045	4.06294	2.82275	GO:0061024 GO:0005515 GO:0016192 GO:0033043 GO:0005783 GO:0044425 GO:0048518	K08492	STX18; syntaxin 18	path:map04130 path:map04145	SNARE interactions in vesicular transport | Phagosome	br:ko00001 br:ko04131	KEGG Orthology (KO) | Membrane trafficking	stx18_danre syntaxin-18 os=danio rerio gn=stx18 pe=2 sv=1stx18; syntaxin 18snare interactions in vesicular transport | phagosomekegg orthology (ko) | membrane trafficking	6.72952e-31	3.55968e-08	1.55368e-06	NA	NA
PAP	phosphatidate phosphatase	RNA16664.1	c20583_g1	PLPP3_BOVIN Phospholipid phosphatase 3 OS=Bos taurus GN=PLPP3 PE=2 SV=1	K01080	3.91585	4.16833	3.28594	4.20657	3.74766	5.87231	5.90082	5.5456	6.53024	6.05252	6.1562	5.6657	4.52563	5.9181	4.34869	4.33502	3.72487	3.41159	3.41218	4.15678	4.61971	5.36384	4.80546	4.98494	4.70519	4.59811	4.01305	4.49646	5.06275	2.77262	2.85044	GO:0016337 GO:0007399 GO:0044255 GO:0044444 GO:0048523 GO:0044425 GO:0048583 GO:0005515 GO:0048522 GO:0001932 GO:0043231 GO:0051240 GO:0016791 GO:0012505 GO:0060070 GO:0016311	K01080	PPAP2; phosphatidate phosphatase [EC:3.1.3.4]	path:map00561 path:map00564 path:map00565 path:map00600 path:map01100 path:map01110 path:map04072 path:map04666 path:map04975 path:map05231	Glycerolipid metabolism | Glycerophospholipid metabolism | Ether lipid metabolism | Sphingolipid metabolism | Metabolic pathways | Biosynthesis of secondary metabolites | Phospholipase D signaling pathway | Fc gamma R-mediated phagocytosis | Fat digestion and absorption | Choline metabolism in cancer	br:ko00001 br:ko00002 br:ko01000	KEGG Orthology (KO) | KEGG modules | Enzymes	plpp3_bovin phospholipid phosphatase 3 os=bos taurus gn=plpp3 pe=2 sv=1ppap2; phosphatidate phosphatase [ec:3.1.3.4]glycerolipid metabolism | glycerophospholipid metabolism | ether lipid metabolism | sphingolipid metabolism | metabolic pathways | biosynthesis of secondary metabolites | phospholipase d signaling pathway | fc gamma r-mediated phagocytosis | fat digestion and absorption | choline me…	1.55852e-16	5.91791e-15	2.38499e-07	NA	NA
COPII	transport Sec16A (COPII)	RNA12896.1	c25513_g1	SC16A_HUMAN transport Sec16A OS=Homo sapiens GN=SEC16A PE=1 SV=3	K20353	5.37076	4.4163	4.67246	4.52258	4.90727	3.69329	3.21576	3.27306	4.08289	4.94972	2.67032	4.83516	2.67675	5.45795	3.81496	3.79288	4.65582	3.86757	6.15584	7.25904	6.74353	5.73625	5.11296	4.61905	3.93303	4.1129	2.55087	3.97472	2.35915	2.24311	2.16459	GO:0043231 GO:0012505 GO:0044444 GO:0006996 GO:0006810	K20353	SEC16; COPII coat assembly protein SEC16	0	0	br:ko04131	Membrane trafficking	sc16a_human transport sec16a os=homo sapiens gn=sec16a pe=1 sv=3sec16; copii coat assembly protein sec16membrane trafficking	0.00207135	2.71631e-19	0.000505879	NA	NA
FATP1	long-chain fatty acid transport 4	RNA44931.1	c13326_g1	S27A4_MOUSE Long-chain fatty acid transport 4 OS=Mus musculus GN=Slc27a4 PE=1 SV=1	K08745	1.87006	1.43488	3.3059	4.73298	5.76101	5.22411	5.13451	4.7764	5.02761	5.24842	4.04484	4.41167	5.2911	3.31043	1.92307	1.30221	3.46171	4.29842	4.43392	4.67659	4.57773	4.58808	3.8725	4.79029	4.0762	3.6136	3.00144	4.47255	2.09914	1.89844	3.6954	GO:0044539 GO:0006661 GO:0000038 GO:0004467 GO:0006659 GO:0097089 GO:0005788 GO:0031957 GO:0006635 GO:0070062 GO:0050197 GO:0017000 GO:0032049 GO:0050896 GO:0016853 GO:0015245 GO:0006699 GO:0005102 GO:0001561 GO:0006656 GO:0071072 GO:0005886 GO:0006654 GO:0070251 GO:0001676 GO:0006646 GO:0005779 GO:0030176 GO:0019899	K08745	SLC27A1_4 FATP1 FATP4; solute carrier family 27 (fatty acid transporter) member 1/4 [EC:6.2.1.-]	path:map03320 path:map04931	PPAR signaling pathway | Insulin resistance	br:ko00001 br:ko01000 br:ko01004 br:ko02000	KEGG Orthology (KO) | Enzymes | Lipid biosynthesis proteins | Transporters	s27a4_mouse long-chain fatty acid transport 4 os=mus musculus gn=slc27a4 pe=1 sv=1slc27a1_4 fatp1 fatp4; solute carrier family 27 (fatty acid transporter) member 1/4 [ec:6.2.1.-]ppar signaling pathway | insulin resistancekegg orthology (ko) | enzymes | lipid biosynthesis proteins | transporters	2.51243e-08	6.51995e-35	0.0026468	NA	NA
ABHD5	1-acylglycerol-3-phosphate O-acyltransferase ABHD5-like isoform	RNA25617.1	c27882_g1	ABHD5_HUMAN 1-acylglycerol-3-phosphate O-acyltransferase ABHD5 OS=Homo sapiens GN=ABHD5 PE=1 SV=1	K13698	2.33338	2.82146	1.77151	1.77317	1.54868	1.16923	1.31846	0.948415	2.25195	2.72683	3.86182	4.23419	4.39933	3.29677	2.44853	3.22652	3.59532	3.63231	5.49556	6.28523	5.03405	3.75625	1.94037	2.24023	1.53716	1.47865	2.11805	2.07665	3.60349	3.2987	3.47499	GO:0010891 GO:1901575 GO:0044248 GO:0006654 GO:0044712 GO:0005789 GO:0005811 GO:0044281 GO:0005634 GO:0005515 GO:0042171 GO:0010898 GO:0052689	K13698	ABHD4; abhydrolase domain-containing protein 4	0	0	br:ko01002	Peptidases	abhd5_human 1-acylglycerol-3-phosphate o-acyltransferase abhd5 os=homo sapiens gn=abhd5 pe=1 sv=1abhd4; abhydrolase domain-containing protein 4peptidases	1.16951e-10	2.71274e-55	1.7278e-54	NA	NA
ATGL	patatin-like phospholipase domain-containing 2	RNA20893.1	c8934_g1	PLPL2_MOUSE Patatin-like phospholipase domain-containing 2 OS=Mus musculus GN=Pnpla2 PE=1 SV=1	K16816	3.78018	3.92581	3.42381	3.08867	3.60186	2.77253	2.27294	2.18131	3.07855	2.58069	2.77814	3.23985	1.69364	3.80545	4.73375	4.69309	4.99106	4.85881	4.44323	4.55212	4.35996	4.49391	2.95042	3.6706	4.35364	4.46838	2.34634	1.77458	2.85867	1.97767	2.00439	GO:0010891 GO:0036153 GO:0044444 GO:0044425 GO:0005811 GO:0004623 GO:0005515 GO:0051264 GO:0051265 GO:0050253 GO:0019432 GO:0004806 GO:0010898 GO:0019433	K16816	PNPLA2 ATGL; patatin-like phospholipase domain-containing protein 2 [EC:3.1.1.3]	path:map00561 path:map01100 path:map04923	Glycerolipid metabolism | Metabolic pathways | Regulation of lipolysis in adipocytes	br:ko00001 br:ko00002 br:ko01000	KEGG Orthology (KO) | KEGG modules | Enzymes	plpl2_mouse patatin-like phospholipase domain-containing 2 os=mus musculus gn=pnpla2 pe=1 sv=1pnpla2 atgl; patatin-like phospholipase domain-containing protein 2 [ec:3.1.1.3]glycerolipid metabolism | metabolic pathways | regulation of lipolysis in adipocyteskegg orthology (ko) | kegg modules | enzymes	7.49343e-09	1.30082e-27	0.000490485	NA	NA
PAP	phosphatidate phosphatase	RNA07950.1	c1663_g1	WUN_DROME phosphatidate phosphatase OS=Drosophila melanogaster GN=wun PE=1 SV=2	K01080	4.97912	4.97857	3.5891	3.12761	3.09166	5.02466	5.38162	4.17717	4.86384	3.4159	4.91875	4.81087	4.62262	3.98008	5.08275	5.38915	5.37282	5.23876	4.31723	3.15735	3.3585	3.13176	4.07225	3.51532	3.79606	3.27857	2.85305	2.23294	2.39451	0.948415	0.948415	GO:0060255 GO:0007155 GO:0044444 GO:0048518 GO:0006796 GO:0048583 GO:0043231 GO:0016020 GO:0006629 GO:0016791 GO:0012505 GO:0060070 GO:0080090 GO:0031323 GO:0032501	K01080	PPAP2; phosphatidate phosphatase [EC:3.1.3.4]	path:map00561 path:map00564 path:map00565 path:map00600 path:map01100 path:map01110 path:map04072 path:map04666 path:map04975 path:map05231	Glycerolipid metabolism | Glycerophospholipid metabolism | Ether lipid metabolism | Sphingolipid metabolism | Metabolic pathways | Biosynthesis of secondary metabolites | Phospholipase D signaling pathway | Fc gamma R-mediated phagocytosis | Fat digestion and absorption | Choline metabolism in cancer	br:ko00001 br:ko00002 br:ko01000	KEGG Orthology (KO) | KEGG modules | Enzymes	wun_drome phosphatidate phosphatase os=drosophila melanogaster gn=wun pe=1 sv=2ppap2; phosphatidate phosphatase [ec:3.1.3.4]glycerolipid metabolism | glycerophospholipid metabolism | ether lipid metabolism | sphingolipid metabolism | metabolic pathways | biosynthesis of secondary metabolites | phospholipase d signaling pathway | fc gamma r-mediated phagocytosis | fat digestion and absorption | ch…	5.78628e-12	4.66472e-66	1.20015e-43	NA	NA
AGPAT4	1-acyl-sn-glycerol-3-phosphate acyltransferase gamma-like	RNA42726.1	c22576_g1	PLCD_PONAB 1-acyl-sn-glycerol-3-phosphate acyltransferase delta OS=Pongo abelii GN=AGPAT4 PE=2 SV=1	K13523	2.2749	2.48349	2.32124	4.4639	4.5773	4.68528	4.58422	4.62991	4.86534	4.62804	4.74123	5.15736	3.45545	5.14743	3.69688	3.98603	3.18647	3.20746	3.59313	4.04088	4.14815	3.64643	2.6537	2.98967	2.81728	2.56003	0.948415	0.948415	1.9158	1.62562	2.44235	GO:0005789 GO:0003841 GO:0005515 GO:0019432 GO:0000139 GO:0005886 GO:0006654	K13523	AGPAT3_4; lysophosphatidic acid acyltransferase / lysophosphatidylinositol acyltransferase [EC:2.3.1.51 2.3.1.-]	path:map00561 path:map00564 path:map01100 path:map01110 path:map04072	Glycerolipid metabolism | Glycerophospholipid metabolism | Metabolic pathways | Biosynthesis of secondary metabolites | Phospholipase D signaling pathway	br:ko00001 br:ko00002 br:ko01000 br:ko01004	KEGG Orthology (KO) | KEGG modules | Enzymes | Lipid biosynthesis proteins	plcd_ponab 1-acyl-sn-glycerol-3-phosphate acyltransferase delta os=pongo abelii gn=agpat4 pe=2 sv=1agpat3_4; lysophosphatidic acid acyltransferase / lysophosphatidylinositol acyltransferase [ec:2.3.1.51 2.3.1.-]glycerolipid metabolism | glycerophospholipid metabolism | metabolic pathways | biosynthesis of secondary metabolites | phospholipase d signaling pathwaykegg orthology (ko) | kegg modules …	1.64598e-16	4.91322e-13	7.55106e-25	0.000174616	NA
GBF1	Golgi-specific brefeldin A-resistance guanine nucleotide exchange factor 1	RMZ95239.1	c26147_g1	GBF1_CRIGR Golgi-specific brefeldin A-resistance guanine nucleotide exchange factor 1 OS=Cricetulus griseus GN=GBF1 PE=1 SV=1	K18443	5.95617	5.55093	5.86431	7.14601	7.87094	7.81596	7.75758	7.43089	7.83898	6.89306	7.20806	7.09708	6.91033	6.60787	6.20634	6.2215	5.59524	5.34518	6.09521	7.99031	8.46123	8.35169	8.05915	8.1092	7.57512	7.21532	6.65991	6.99171	6.97309	7.15263	6.45554	GO:1903420 GO:0000139 GO:0005793 GO:0002263 GO:0048518 GO:0005547 GO:0005802 GO:0005801 GO:0005829 GO:0044428 GO:0061162 GO:0031252 GO:0006890 GO:0034067 GO:0005086 GO:0090166 GO:0043232 GO:0080025 GO:0048205 GO:0042147 GO:0006895 GO:0007346 GO:0097111 GO:0006888 GO:1903409 GO:0005515 GO:2000008 GO:0070013 GO:0070973 GO:0030593	K18443	GBF1; golgi-specific brefeldin A-resistance guanine nucleotide exchange factor 1	path:map04144	Endocytosis	br:ko00001 br:ko04131	KEGG Orthology (KO) | Membrane trafficking	gbf1_crigr golgi-specific brefeldin a-resistance guanine nucleotide exchange factor 1 os=cricetulus griseus gn=gbf1 pe=1 sv=1gbf1; golgi-specific brefeldin a-resistance guanine nucleotide exchange factor 1endocytosiskegg orthology (ko) | membrane trafficking	1.52701e-14	8.57362e-91	7.63529e-21	NA	NA
PAP	lipid phosphate phosphohydrolase	RMZ98726.1	c13418_g1	PLPP1_RAT Phospholipid phosphatase 1 OS=Rattus norvegicus GN=Plpp1 PE=1 SV=1	K01080	1.43251	1.27423	2.64418	4.44602	4.06146	4.05593	4.23982	3.35733	4.24705	3.84402	4.66982	4.65475	3.37197	3.48146	1.36984	1.24297	1.65414	3.02553	5.85013	5.45324	4.67118	4.58335	4.8392	4.98447	4.51651	4.35411	1.47888	1.25099	0.948415	1.44541	1.31187	GO:0016337 GO:0044255 GO:0044444 GO:0048523 GO:0044425 GO:0048583 GO:0005515 GO:0048522 GO:0001932 GO:0043231 GO:0016791 GO:0012505 GO:0060070 GO:0016311 GO:0032501	K01080	PPAP2; phosphatidate phosphatase [EC:3.1.3.4]	path:map00561 path:map00564 path:map00565 path:map00600 path:map01100 path:map01110 path:map04072 path:map04666 path:map04975 path:map05231	Glycerolipid metabolism | Glycerophospholipid metabolism | Ether lipid metabolism | Sphingolipid metabolism | Metabolic pathways | Biosynthesis of secondary metabolites | Phospholipase D signaling pathway | Fc gamma R-mediated phagocytosis | Fat digestion and absorption | Choline metabolism in cancer	br:ko00001 br:ko00002 br:ko01000	KEGG Orthology (KO) | KEGG modules | Enzymes	plpp1_rat phospholipid phosphatase 1 os=rattus norvegicus gn=plpp1 pe=1 sv=1ppap2; phosphatidate phosphatase [ec:3.1.3.4]glycerolipid metabolism | glycerophospholipid metabolism | ether lipid metabolism | sphingolipid metabolism | metabolic pathways | biosynthesis of secondary metabolites | phospholipase d signaling pathway | fc gamma r-mediated phagocytosis | fat digestion and absorption | choli…	2.89276e-14	2.79865e-93	1.77553e-06	NA	NA
FATP1	long-chain fatty acid transport 4-like	RNA28305.1	c25300_g1	S27A4_MACFA Long-chain fatty acid transport 4 OS=Macaca fascicularis GN=SLC27A4 PE=2 SV=2	K08745	1.00905	0.948415	1.84971	2.79268	2.38884	1.66456	1.85511	1.89405	2.62889	3.93675	3.13152	3.0978	2.00188	2.95418	1.37319	1.42316	1.06825	1.92172	3.40165	3.66	3.33157	3.04605	2.74724	3.25464	3.37486	4.16038	0.948415	1.25099	1.47999	0.948415	0.948415	GO:0044539 GO:0006661 GO:0000038 GO:0004467 GO:0006659 GO:0097089 GO:0005788 GO:0031957 GO:0006635 GO:0070062 GO:0050197 GO:0017000 GO:0032049 GO:0050896 GO:0016853 GO:0015245 GO:0006699 GO:0005102 GO:0001561 GO:0006656 GO:0071072 GO:0005886 GO:0006654 GO:0070251 GO:0001676 GO:0006646 GO:0005779 GO:0030176 GO:0019899	K08745	SLC27A1_4 FATP1 FATP4; solute carrier family 27 (fatty acid transporter) member 1/4 [EC:6.2.1.-]	path:map03320 path:map04931	PPAR signaling pathway | Insulin resistance	br:ko00001 br:ko01000 br:ko01004 br:ko02000	KEGG Orthology (KO) | Enzymes | Lipid biosynthesis proteins | Transporters	s27a4_macfa long-chain fatty acid transport 4 os=macaca fascicularis gn=slc27a4 pe=2 sv=2slc27a1_4 fatp1 fatp4; solute carrier family 27 (fatty acid transporter) member 1/4 [ec:6.2.1.-]ppar signaling pathway | insulin resistancekegg orthology (ko) | enzymes | lipid biosynthesis proteins | transporters	3.41013e-11	1.134e-42	1.42336e-07	NA	NA
DGAT1	diacylglycerol O-acyltransferase 1	RNA00789.1	c16958_g1	DGAT1_MOUSE Diacylglycerol O-acyltransferase 1 OS=Mus musculus GN=Dgat1 PE=1 SV=1	K11155	4.10272	3.68494	3.12496	3.50982	3.49958	3.85047	4.34966	3.33662	4.32804	4.47929	4.24275	4.44866	2.47246	2.807	4.01791	4.00369	3.85245	3.74822	3.20958	3.70653	3.9072	4.10187	3.77531	4.37125	4.59728	5.10525	3.88161	3.48556	4.346	4.34976	4.05395	GO:0005789 GO:0036155 GO:0019915 GO:0005515 GO:0019432 GO:0008202 GO:0034379 GO:0004144 GO:0006066 GO:0030301 GO:0004772	K11155	DGAT1; diacylglycerol O-acyltransferase 1 [EC:2.3.1.20 2.3.1.75 2.3.1.76]	path:map00561 path:map00830 path:map01100 path:map04975	Glycerolipid metabolism | Retinol metabolism | Metabolic pathways | Fat digestion and absorption	br:ko00001 br:ko00002 br:ko01000	KEGG Orthology (KO) | KEGG modules | Enzymes	dgat1_mouse diacylglycerol o-acyltransferase 1 os=mus musculus gn=dgat1 pe=1 sv=1dgat1; diacylglycerol o-acyltransferase 1 [ec:2.3.1.20 2.3.1.75 2.3.1.76]glycerolipid metabolism | retinol metabolism | metabolic pathways | fat digestion and absorptionkegg orthology (ko) | kegg modules | enzymes	NA	1.45202e-08	NA	NA	NA
AUPI	ancient ubiquitous 1	RNA35589.1	c23231_g1	AUP1_RAT Ancient ubiquitous 1 OS=Rattus norvegicus GN=Aup1 PE=2 SV=1	K19716	3.0736	3.11579	1.76778	2.11945	1.70821	2.86059	3.24212	2.8162	3.31544	1.63808	2.69425	2.57312	3.15433	2.73805	2.8951	3.32297	3.2519	2.21639	2.42547	2.88452	4.2302	4.38033	4.28523	3.87288	3.79594	3.75877	3.67279	3.34023	2.03087	2.96521	3.2253	GO:0016020 GO:0043227	K19716	AUP1; ancient ubiquitous protein 1	0	0	0	0	aup1_rat ancient ubiquitous 1 os=rattus norvegicus gn=aup1 pe=2 sv=1aup1; ancient ubiquitous protein 1	0.00913247	2.02402e-08	NA	NA	NA
AGPAT4	1-acyl-sn-glycerol-3-phosphate acyltransferase gamma-like	RNA42725.1	c22823_g1	PLCD_PONAB 1-acyl-sn-glycerol-3-phosphate acyltransferase delta OS=Pongo abelii GN=AGPAT4 PE=2 SV=1	K13523	1.36006	1.96242	2.31248	3.8573	4.41063	4.15333	4.1544	4.13626	4.27897	4.15411	4.48298	4.29047	1.73146	3.12832	2.75725	2.66979	2.85228	2.56364	2.78441	4.11884	5.19637	5.45759	5.92536	6.59231	6.62651	6.80577	6.14981	5.64617	4.43387	3.73074	5.08995	GO:0005515 GO:0042171 GO:0008374 GO:0046474 GO:0005783 GO:0044425 GO:0044446 GO:0005886	K13523	AGPAT3_4; lysophosphatidic acid acyltransferase / lysophosphatidylinositol acyltransferase [EC:2.3.1.51 2.3.1.-]	path:map00561 path:map00564 path:map01100 path:map01110 path:map04072	Glycerolipid metabolism | Glycerophospholipid metabolism | Metabolic pathways | Biosynthesis of secondary metabolites | Phospholipase D signaling pathway	br:ko00001 br:ko00002 br:ko01000 br:ko01004	KEGG Orthology (KO) | KEGG modules | Enzymes | Lipid biosynthesis proteins	plcd_ponab 1-acyl-sn-glycerol-3-phosphate acyltransferase delta os=pongo abelii gn=agpat4 pe=2 sv=1agpat3_4; lysophosphatidic acid acyltransferase / lysophosphatidylinositol acyltransferase [ec:2.3.1.51 2.3.1.-]glycerolipid metabolism | glycerophospholipid metabolism | metabolic pathways | biosynthesis of secondary metabolites | phospholipase d signaling pathwaykegg orthology (ko) | kegg modules …	6.26402e-20	1.36733e-223	1.74836e-43	NA	NA
ACSL3	long-chain-fatty-acid-- ligase 3	RNA18403.1	c20990_g1	ACSL3_HUMAN Long-chain-fatty-acid-- ligase 3 OS=Homo sapiens GN=ACSL3 PE=1 SV=3	K01897	6.04283	5.74252	5.67639	4.52559	4.63055	4.2512	3.78213	4.38586	5.10412	6.1067	5.84788	6.09914	7.21326	5.96491	5.01631	5.13789	5.42828	5.37258	4.89128	4.23212	4.2034	3.92811	4.85083	4.42843	4.86221	4.94453	6.45864	5.51224	4.81971	4.42497	5.17973	GO:0042998 GO:0044539 GO:0019901 GO:0019904 GO:0007275 GO:0008610 GO:0044233 GO:0044255 GO:0005794 GO:0047676 GO:0031090 GO:0004467 GO:0005789 GO:0005811 GO:0031957 GO:0030307 GO:0048471 GO:0070062 GO:0032307 GO:0051047 GO:0035338 GO:2001247 GO:0034379	K01897	ACSL fadD; long-chain acyl-CoA synthetase [EC:6.2.1.3]	path:map00061 path:map00071 path:map01100 path:map01212 path:map02024 path:map03320 path:map04146 path:map04216 path:map04920	Fatty acid biosynthesis | Fatty acid degradation | Metabolic pathways | Fatty acid metabolism | Quorum sensing | PPAR signaling pathway | Peroxisome | Ferroptosis | Adipocytokine signaling pathway	br:ko00001 br:ko00002 br:ko01000 br:ko01004 br:ko04147	KEGG Orthology (KO) | KEGG modules | Enzymes | Lipid biosynthesis proteins | Exosome	acsl3_human long-chain-fatty-acid-- ligase 3 os=homo sapiens gn=acsl3 pe=1 sv=3acsl fadd; long-chain acyl-coa synthetase [ec:6.2.1.3]fatty acid biosynthesis | fatty acid degradation | metabolic pathways | fatty acid metabolism | quorum sensing | ppar signaling pathway | peroxisome | ferroptosis | adipocytokine signaling pathwaykegg orthology (ko) | kegg modules | enzymes | lipid biosynthesis prot…	1.49898e-22	5.37758e-06	0.000775809	NA	1.2632e-05
RAB7	ras-related Rab-7a	RNA01501.1	c17222_g1	RAB7A_BOVIN Ras-related Rab-7a OS=Bos taurus GN=RAB7A PE=2 SV=1	K07897	5.58882	5.39484	4.38423	3.75087	4.21329	5.01772	4.95344	5.29882	6.534	4.81114	7.04722	6.74916	6.27637	6.10606	5.96615	5.68621	5.37347	5.092	5.59575	6.19853	6.03725	6.08455	6.01825	6.07326	6.53865	6.55928	8.3681	7.95215	6.4417	6.58258	7.02786	GO:0033162 GO:1903542 GO:1903543 GO:0007174 GO:0005794 GO:0007035 GO:0006622 GO:0005874 GO:0031912 GO:0005525 GO:0070062 GO:0043195 GO:0045453 GO:0003924 GO:0030904 GO:0048365 GO:0019003 GO:0005829 GO:0097208 GO:0030100 GO:0019886 GO:0022615 GO:0034045 GO:0007264 GO:0000329 GO:0061724 GO:0042144 GO:0045732 GO:0090385 GO:0008333 GO:0048524 GO:0090383 GO:0042147 GO:0000421 GO:0005886 GO:0005811 GO:…	K07897	RAB7A; Ras-related protein Rab-7A	path:map04137 path:map04138 path:map04140 path:map04144 path:map04145 path:map05132 path:map05146 path:map05152	Mitophagy - animal | Autophagy - yeast | Autophagy - animal | Endocytosis | Phagosome | Salmonella infection | Amoebiasis | Tuberculosis	br:ko00001 br:ko04031 br:ko04131 br:ko04147	KEGG Orthology (KO) | GTP-binding proteins | Membrane trafficking | Exosome	rab7a_bovin ras-related rab-7a os=bos taurus gn=rab7a pe=2 sv=1rab7a; ras-related protein rab-7amitophagy - animal | autophagy - yeast | autophagy - animal | endocytosis | phagosome | salmonella infection | amoebiasis | tuberculosiskegg orthology (ko) | gtp-binding proteins | membrane trafficking | exosome	3.87404e-26	1.28126e-33	6.06793e-07	NA	NA
PLIN	lipid storage droplets surface-binding 2-	RMZ99645.1	c11989_g1	PLIN2_BOVIN Perilipin-2 OS=Bos taurus GN=PLIN2 PE=2 SV=1	K20255	3.84186	3.60666	2.64349	4.15019	4.39906	4.80542	3.88937	3.43845	3.41807	2.27192	3.43658	3.06103	2.247	2.08132	3.91806	3.57484	3.00313	3.22874	3.20098	4.11421	4.92944	5.95771	6.33467	6.21515	6.10587	5.1266	7.43711	6.74097	6.759	6.71767	7.06295	GO:0016020 GO:0005622	K20255	PLIN5; perilipin-5	path:map03320	PPAR signaling pathway	br:ko00001	KEGG Orthology (KO)	plin2_bovin perilipin-2 os=bos taurus gn=plin2 pe=2 sv=1plin5; perilipin-5ppar signaling pathwaykegg orthology (ko)	2.52277e-07	4.75156e-151	6.24093e-47	NA	NA
seipin	seipin-like	RNA07418.1	c26984_g1	BSCL2_HUMAN Seipin OS=Homo sapiens GN=BSCL2 PE=1 SV=3	K19365	1.58976	1.50869	1.4045	2.49451	2.14983	2.97949	2.68506	3.55976	3.16018	2.8477	3.03957	2.75051	1.98883	2.03893	2.47359	2.01442	1.49668	1.51632	1.31353	2.67315	3.55947	3.73945	3.27786	3.74804	4.73011	4.68585	5.55669	4.40002	3.0481	3.72265	4.71654	GO:0005789 GO:0065007 GO:0016021 GO:0009987	K19365	BSCL2; seipin	0	0	0	0	bscl2_human seipin os=homo sapiens gn=bscl2 pe=1 sv=3bscl2; seipin	0.000104608	2.88326e-75	6.06999e-13	NA	NA
PAP	lipid phosphate phosphohydrolase	RNA11439.1	c27835_g1	PLPP1_CAVPO Phospholipid phosphatase 1 OS=Cavia porcellus GN=PLPP1 PE=2 SV=1	K01080	1.34341	1.82305	1.53757	1.77813	1.55439	1.55132	2.49657	1.75465	3.04822	1.69318	2.12428	2.14159	1.27197	1.15397	2.52959	2.52068	2.57934	2.52081	2.28621	3.11632	3.30285	4.02633	4.98877	5.55102	5.95275	6.16499	7.03191	6.92754	6.19302	6.03285	6.92457	GO:0016337 GO:0007275 GO:0044255 GO:0044444 GO:0048523 GO:0044425 GO:0048583 GO:0005515 GO:0048522 GO:0001932 GO:0043231 GO:0016791 GO:0012505 GO:0060070 GO:0016311	K01080	PPAP2; phosphatidate phosphatase [EC:3.1.3.4]	path:map00561 path:map00564 path:map00565 path:map00600 path:map01100 path:map01110 path:map04072 path:map04666 path:map04975 path:map05231	Glycerolipid metabolism | Glycerophospholipid metabolism | Ether lipid metabolism | Sphingolipid metabolism | Metabolic pathways | Biosynthesis of secondary metabolites | Phospholipase D signaling pathway | Fc gamma R-mediated phagocytosis | Fat digestion and absorption | Choline metabolism in cancer	br:ko00001 br:ko00002 br:ko01000	KEGG Orthology (KO) | KEGG modules | Enzymes	plpp1_cavpo phospholipid phosphatase 1 os=cavia porcellus gn=plpp1 pe=2 sv=1ppap2; phosphatidate phosphatase [ec:3.1.3.4]glycerolipid metabolism | glycerophospholipid metabolism | ether lipid metabolism | sphingolipid metabolism | metabolic pathways | biosynthesis of secondary metabolites | phospholipase d signaling pathway | fc gamma r-mediated phagocytosis | fat digestion and absorption | choli…	NA	1.04578e-172	2.76032e-07	NA	NA
RAB18	ras-related Rab-18	RNA29835.1	c17308_g1	RB18A_LYMST Ras-related Rab-18A OS=Lymnaea stagnalis GN=RAB18A PE=2 SV=1	K07910	4.24733	3.87293	3.45576	3.7246	3.75555	4.05079	4.05767	4.17894	4.59397	3.93015	4.56914	4.7678	2.62164	2.32142	5.03038	5.19016	4.32186	3.88761	3.68567	4.17472	4.11035	4.42188	5.06399	4.63224	4.59662	4.42232	5.45442	5.98434	6.27076	5.62199	5.75681	GO:0007264 GO:0007030 GO:0015031 GO:0000139 GO:0007420 GO:0005765 GO:0005886 GO:0005789 GO:0005525 GO:0005634 GO:0001654 GO:0006888 GO:0070062 GO:0005515 GO:0003924 GO:0071782 GO:0019003 GO:0005829 GO:0034389 GO:0071786	K07910	RAB18; Ras-related protein Rab-18	0	0	br:ko04031 br:ko04131	GTP-binding proteins | Membrane trafficking	rb18a_lymst ras-related rab-18a os=lymnaea stagnalis gn=rab18a pe=2 sv=1rab18; ras-related protein rab-18gtp-binding proteins | membrane trafficking	NA	2.12407e-22	NA	NA	NA
USE1	Vesicle transport USE1	RNA11465.1	c32787_g1	USE1_DANRE Vesicle transport USE1 OS=Danio rerio GN=use1 PE=2 SV=1	K08507	2.54062	2.815	2.37658	2.59958	2.5412	2.44642	3.17594	2.38315	2.78277	2.14062	2.47242	2.75068	2.84861	2.31908	2.93776	2.38584	1.97526	1.60914	1.74662	2.93809	3.05308	2.9308	2.12384	3.09345	2.76452	3.00283	3.00144	3.2202	3.5048	3.36048	3.233	0	K08507	USE1; unconventional SNARE in the endoplasmic reticulum protein 1	path:map04130	SNARE interactions in vesicular transport	br:ko00001 br:ko04131	KEGG Orthology (KO) | Membrane trafficking	use1_danre vesicle transport use1 os=danio rerio gn=use1 pe=2 sv=1use1; unconventional snare in the endoplasmic reticulum protein 1snare interactions in vesicular transportkegg orthology (ko) | membrane trafficking	NA	8.04907e-05	NA	NA	NA
[truncated: 2 more columns]

## Sheet: B. Fatty acid biosynthesis
Gene ID	Gene annotation (vs. Uniprot)	AM1	AM2	AM3	AM4	AM5	AM6	AM7	AM8	AM9	AM10	AM11	AM12	AM13	AM14	RE1	RE2	RE3	RE4	RE5	RE6	RE7	RE8	RE9	RE10	RE11	RE12	RE24	RE48	RE92	RE144	RE192	GO	KO	KO_info	Pathway	Pathway_info	brite	brite_info	full_desc	AM_pval	RE_pval	AM_vs_RE_pval	Maternal_pval	Early_vs_Very Late_AM_pval	Early_vs_ Very Late_RE_pval
c32764_g1	DHB8_CANLF Estradiol 17-beta-dehydrogenase 8 OS=Canis lupus familiaris GN=HSD17B8 PE=3 SV=1	3.43158	3.38768	3.36201	2.11725	2.40238	2.49048	2.66169	2.50045	3.43722	2.83594	3.4713	3.38125	1.60287	1.51377	3.60182	3.22871	2.75805	3.26471	2.72155	2.10611	2.59792	2.38638	2.40297	2.93969	3.35855	2.71178	1.47888	2.25967	3.08849	2.20801	1.56045	GO:0006703 GO:0004303 GO:0005515 GO:0005759 GO:0003857 GO:0051287 GO:0006633 GO:0040007	K00059	fabG; 3-oxoacyl-[acyl-carrier protein] reductase [EC:1.1.1.100]	path:map00061 path:map00780 path:map01040 path:map01100 path:map01212	Fatty acid biosynthesis | Biotin metabolism | Biosynthesis of unsaturated fatty acids | Metabolic pathways | Fatty acid metabolism	br:ko00001 br:ko00002 br:ko01000 br:ko01004	KEGG Orthology (KO) | KEGG modules | Enzymes | Lipid biosynthesis proteins	dhb8_canlf estradiol 17-beta-dehydrogenase 8 os=canis lupus familiaris gn=hsd17b8 pe=3 sv=1fabg; 3-oxoacyl-[acyl-carrier protein] reductase [ec:1.1.1.100]fatty acid biosynthesis | biotin metabolism | biosynthesis of unsaturated fatty acids | metabolic pathways | fatty acid metabolismkegg orthology (ko) | kegg modules | enzymes | lipid biosynthesis proteins	1.1598e-05	0.00815193	NA	NA	NA	NA
c22350_g1	FABD_HUMAN Malonyl- -acyl carrier mitochondrial OS=Homo sapiens GN=MCAT PE=1 SV=2	1.37749	1.27896	3.41662	4.01267	2.94471	2.55909	3.46747	2.02574	3.4917	3.33832	2.99234	2.9802	2.33278	1.45656	1.90957	1.68876	2.17758	2.2972	4.08329	4.25239	4.03726	3.47744	3.21826	3.54979	3.60724	3.90009	3.15126	4.50979	3.7316	4.3938	4.30241	GO:0004314 GO:0005739 GO:0006633 GO:0044822	K00645	fabD; [acyl-carrier-protein] S-malonyltransferase [EC:2.3.1.39]	path:map00061 path:map01100 path:map01212	Fatty acid biosynthesis | Metabolic pathways | Fatty acid metabolism	br:ko00001 br:ko00002 br:ko01000 br:ko01004	KEGG Orthology (KO) | KEGG modules | Enzymes | Lipid biosynthesis proteins	fabd_human malonyl- -acyl carrier mitochondrial os=homo sapiens gn=mcat pe=1 sv=2fabd; [acyl-carrier-protein] s-malonyltransferase [ec:2.3.1.39]fatty acid biosynthesis | metabolic pathways | fatty acid metabolismkegg orthology (ko) | kegg modules | enzymes | lipid biosynthesis proteins	5.81856e-11	2.11517e-43	9.01515e-13	NA	NA	NA
c24820_g1	FAS_HUMAN Fatty acid synthase OS=Homo sapiens GN=FASN PE=1 SV=3	4.58701	4.28723	2.81331	1.41187	1.53963	1.22461	1.06829	1.12045	1.24724	1.23453	1.84049	1.6246	1.91075	1.15397	6.75976	6.97421	6.83372	6.64337	5.00884	2.77713	3.23687	2.23553	2.99472	2.83343	2.48435	2.99739	1.68341	0.948415	1.30118	0.948415	1.44442	GO:0043229 GO:0005515 GO:0044444 GO:0043227 GO:0004312 GO:0016787 GO:0032787	K00665	FASN; fatty acid synthase animal type [EC:2.3.1.85]	path:map00061 path:map01100 path:map01212 path:map04152 path:map04910	Fatty acid biosynthesis | Metabolic pathways | Fatty acid metabolism | AMPK signaling pathway | Insulin signaling pathway	br:ko00001 br:ko00002 br:ko01000 br:ko01004 br:ko04147	KEGG Orthology (KO) | KEGG modules | Enzymes | Lipid biosynthesis proteins | Exosome	fas_human fatty acid synthase os=homo sapiens gn=fasn pe=1 sv=3fasn; fatty acid synthase animal type [ec:2.3.1.85]fatty acid biosynthesis | metabolic pathways | fatty acid metabolism | ampk signaling pathway | insulin signaling pathwaykegg orthology (ko) | kegg modules | enzymes | lipid biosynthesis proteins | exosome	1.44636e-25	3.67339e-110	7.29768e-12	NA	NA	2.73688e-10
c26381_g1	FAS_MOUSE Fatty acid synthase OS=Mus musculus GN=Fasn PE=1 SV=2	3.72577	4.06781	4.38941	4.14575	3.01982	3.35233	3.30978	2.23147	3.75663	3.84958	5.85063	5.58795	4.88258	5.55215	6.1426	6.23256	6.36152	6.03225	6.4031	9.06531	10.6476	10.3322	9.05658	8.14386	6.42146	5.41675	4.43399	4.80089	4.78178	3.54269	4.91836	GO:0019748 GO:0042802 GO:0016829 GO:0005794 GO:0006089 GO:0006633 GO:0005886 GO:0044822 GO:0006637 GO:0070062 GO:0016491 GO:0001649 GO:0016297 GO:0032100 GO:0055114 GO:0016874	K00665	FASN; fatty acid synthase animal type [EC:2.3.1.85]	path:map00061 path:map01100 path:map01212 path:map04152 path:map04910	Fatty acid biosynthesis | Metabolic pathways | Fatty acid metabolism | AMPK signaling pathway | Insulin signaling pathway	br:ko00001 br:ko00002 br:ko01000 br:ko01004 br:ko04147	KEGG Orthology (KO) | KEGG modules | Enzymes | Lipid biosynthesis proteins | Exosome	fas_mouse fatty acid synthase os=mus musculus gn=fasn pe=1 sv=2fasn; fatty acid synthase animal type [ec:2.3.1.85]fatty acid biosynthesis | metabolic pathways | fatty acid metabolism | ampk signaling pathway | insulin signaling pathwaykegg orthology (ko) | kegg modules | enzymes | lipid biosynthesis proteins | exosome	6.24263e-11	9.12282e-132	3.783e-52	NA	NA	6.07875e-20
c20990_g1	ACSL3_HUMAN Long-chain-fatty-acid-- ligase 3 OS=Homo sapiens GN=ACSL3 PE=1 SV=3	6.04283	5.74252	5.67639	4.52559	4.63055	4.2512	3.78213	4.38586	5.10412	6.1067	5.84788	6.09914	7.21326	5.96491	5.01631	5.13789	5.42828	5.37258	4.89128	4.23212	4.2034	3.92811	4.85083	4.42843	4.86221	4.94453	6.45864	5.51224	4.81971	4.42497	5.17973	GO:0042998 GO:0044539 GO:0019901 GO:0019904 GO:0007275 GO:0008610 GO:0044233 GO:0044255 GO:0005794 GO:0047676 GO:0031090 GO:0004467 GO:0005789 GO:0005811 GO:0031957 GO:0030307 GO:0048471 GO:0070062 GO:0032307 GO:0051047 GO:0035338 GO:2001247 GO:0034379	K01897	ACSL fadD; long-chain acyl-CoA synthetase [EC:6.2.1.3]	path:map00061 path:map00071 path:map01100 path:map01212 path:map02024 path:map03320 path:map04146 path:map04216 path:map04920	Fatty acid biosynthesis | Fatty acid degradation | Metabolic pathways | Fatty acid metabolism | Quorum sensing | PPAR signaling pathway | Peroxisome | Ferroptosis | Adipocytokine signaling pathway	br:ko00001 br:ko00002 br:ko01000 br:ko01004 br:ko04147	KEGG Orthology (KO) | KEGG modules | Enzymes | Lipid biosynthesis proteins | Exosome	acsl3_human long-chain-fatty-acid-- ligase 3 os=homo sapiens gn=acsl3 pe=1 sv=3acsl fadd; long-chain acyl-coa synthetase [ec:6.2.1.3]fatty acid biosynthesis | fatty acid degradation | metabolic pathways | fatty acid metabolism | quorum sensing | ppar signaling pathway | peroxisome | ferroptosis | adipocytokine signaling pathwaykegg orthology (ko) | kegg modules | enzymes | lipid biosynthesis prot…	1.49898e-22	5.37758e-06	0.000775809	NA	1.2632e-05	NA
c21447_g1	ACSL5_RAT Long-chain-fatty-acid-- ligase 5 OS=Rattus norvegicus GN=Acsl5 PE=1 SV=1	2.34329	2.81927	2.82318	4.12489	4.06175	5.04165	5.98177	5.56467	6.20848	5.27788	6.5437	6.69128	5.08535	5.56756	4.09738	4.01606	4.03665	4.07704	3.61323	2.89145	2.64301	2.71566	3.02198	3.78041	4.35037	4.31344	5.72623	5.94156	6.38777	6.45544	6.10174	GO:0044539 GO:0010033 GO:0042803 GO:0008610 GO:0043651 GO:0005730 GO:0005741 GO:0004467 GO:0005778 GO:0005789 GO:0035338 GO:2001236 GO:0036109 GO:0019899	K01897	ACSL fadD; long-chain acyl-CoA synthetase [EC:6.2.1.3]	path:map00061 path:map00071 path:map01100 path:map01212 path:map02024 path:map03320 path:map04146 path:map04216 path:map04920	Fatty acid biosynthesis | Fatty acid degradation | Metabolic pathways | Fatty acid metabolism | Quorum sensing | PPAR signaling pathway | Peroxisome | Ferroptosis | Adipocytokine signaling pathway	br:ko00001 br:ko00002 br:ko01000 br:ko01004 br:ko04147	KEGG Orthology (KO) | KEGG modules | Enzymes | Lipid biosynthesis proteins | Exosome	acsl5_rat long-chain-fatty-acid-- ligase 5 os=rattus norvegicus gn=acsl5 pe=1 sv=1acsl fadd; long-chain acyl-coa synthetase [ec:6.2.1.3]fatty acid biosynthesis | fatty acid degradation | metabolic pathways | fatty acid metabolism | quorum sensing | ppar signaling pathway | peroxisome | ferroptosis | adipocytokine signaling pathwaykegg orthology (ko) | kegg modules | enzymes | lipid biosynthesis p…	1.2754e-33	3.66249e-89	1.30349e-75	0.0014545	NA	8.48327e-14
c23776_g1	ACSL4_RAT Long-chain-fatty-acid-- ligase 4 OS=Rattus norvegicus GN=Acsl4 PE=1 SV=1	1.83611	2.13278	3.49229	6.28565	6.31607	5.57845	4.30505	4.32583	4.20282	5.39547	4.91303	5.28369	3.92448	3.68124	1.09904	1.13014	1.15315	1.33556	2.28773	2.10015	1.58823	1.51064	1.57749	1.58381	1.58879	1.41837	2.85512	3.54488	3.03454	3.0907	2.69561	GO:0042998 GO:0044539 GO:0007275 GO:0044233 GO:0005794 GO:0004467 GO:0031957 GO:0030307 GO:0070062 GO:0032307 GO:0051047 GO:2001247 GO:0019901 GO:0019904 GO:0008610 GO:0005783 GO:0047676 GO:0044425 GO:0044249 GO:0031090 GO:0044446 GO:0006631 GO:0005811 GO:0048471 GO:0005739 GO:0034379	K01897	ACSL fadD; long-chain acyl-CoA synthetase [EC:6.2.1.3]	path:map00061 path:map00071 path:map01100 path:map01212 path:map02024 path:map03320 path:map04146 path:map04216 path:map04920	Fatty acid biosynthesis | Fatty acid degradation | Metabolic pathways | Fatty acid metabolism | Quorum sensing | PPAR signaling pathway | Peroxisome | Ferroptosis | Adipocytokine signaling pathway	br:ko00001 br:ko00002 br:ko01000 br:ko01004 br:ko04147	KEGG Orthology (KO) | KEGG modules | Enzymes | Lipid biosynthesis proteins | Exosome	acsl4_rat long-chain-fatty-acid-- ligase 4 os=rattus norvegicus gn=acsl4 pe=1 sv=1acsl fadd; long-chain acyl-coa synthetase [ec:6.2.1.3]fatty acid biosynthesis | fatty acid degradation | metabolic pathways | fatty acid metabolism | quorum sensing | ppar signaling pathway | peroxisome | ferroptosis | adipocytokine signaling pathwaykegg orthology (ko) | kegg modules | enzymes | lipid biosynthesis p…	2.80169e-12	3.99592e-10	0.00102304	NA	NA	7.81251e-10
c25620_g1	ACSL5_RAT Long-chain-fatty-acid-- ligase 5 OS=Rattus norvegicus GN=Acsl5 PE=1 SV=1	1.93573	2.34226	3.64744	2.45109	2.92196	5.13516	6.94311	7.18856	6.73856	6.4583	6.32757	6.05145	6.32446	5.80047	1.53929	1.26911	1.19449	1.90709	1.55228	1.59584	1.75298	2.25207	1.78216	2.77916	2.66887	2.65036	1.8318	2.00139	1.83276	0.948415	2.0655	GO:0005789 GO:0005524 GO:0001676 GO:0102391 GO:0003824 GO:0016021 GO:0005741 GO:0005730 GO:0005743	K01897	ACSL fadD; long-chain acyl-CoA synthetase [EC:6.2.1.3]	path:map00061 path:map00071 path:map01100 path:map01212 path:map02024 path:map03320 path:map04146 path:map04216 path:map04920	Fatty acid biosynthesis | Fatty acid degradation | Metabolic pathways | Fatty acid metabolism | Quorum sensing | PPAR signaling pathway | Peroxisome | Ferroptosis | Adipocytokine signaling pathway	br:ko00001 br:ko00002 br:ko01000 br:ko01004 br:ko04147	KEGG Orthology (KO) | KEGG modules | Enzymes | Lipid biosynthesis proteins | Exosome	acsl5_rat long-chain-fatty-acid-- ligase 5 os=rattus norvegicus gn=acsl5 pe=1 sv=1acsl fadd; long-chain acyl-coa synthetase [ec:6.2.1.3]fatty acid biosynthesis | fatty acid degradation | metabolic pathways | fatty acid metabolism | quorum sensing | ppar signaling pathway | peroxisome | ferroptosis | adipocytokine signaling pathwaykegg orthology (ko) | kegg modules | enzymes | lipid biosynthesis p…	5.8325e-22	0.0037548	0.00124539	NA	NA	NA
c34190_g1	ACSL5_RAT Long-chain-fatty-acid-- ligase 5 OS=Rattus norvegicus GN=Acsl5 PE=1 SV=1	6.53251	5.52491	4.83916	6.57266	6.4693	5.86874	4.19499	3.83456	5.0001	5.75216	6.40433	6.38484	6.3583	6.3009	6.25831	5.80512	5.13833	5.13442	7.81856	8.39625	7.77078	7.58292	7.93642	8.66937	8.52384	8.81797	6.62141	5.7479	4.64905	4.98907	5.75646	GO:0044539 GO:0010033 GO:0042803 GO:0008610 GO:0043651 GO:0005730 GO:0005741 GO:0004467 GO:0005778 GO:0005789 GO:0035338 GO:2001236 GO:0036109 GO:0019899	K01897	ACSL fadD; long-chain acyl-CoA synthetase [EC:6.2.1.3]	path:map00061 path:map00071 path:map01100 path:map01212 path:map02024 path:map03320 path:map04146 path:map04216 path:map04920	Fatty acid biosynthesis | Fatty acid degradation | Metabolic pathways | Fatty acid metabolism | Quorum sensing | PPAR signaling pathway | Peroxisome | Ferroptosis | Adipocytokine signaling pathway	br:ko00001 br:ko00002 br:ko01000 br:ko01004 br:ko04147	KEGG Orthology (KO) | KEGG modules | Enzymes | Lipid biosynthesis proteins | Exosome	acsl5_rat long-chain-fatty-acid-- ligase 5 os=rattus norvegicus gn=acsl5 pe=1 sv=1acsl fadd; long-chain acyl-coa synthetase [ec:6.2.1.3]fatty acid biosynthesis | fatty acid degradation | metabolic pathways | fatty acid metabolism | quorum sensing | ppar signaling pathway | peroxisome | ferroptosis | adipocytokine signaling pathwaykegg orthology (ko) | kegg modules | enzymes | lipid biosynthesis p…	1.21555e-12	2.46829e-73	7.66261e-42	NA	NA	3.41802e-12
c4233_g1	ACSL4_RAT Long-chain-fatty-acid-- ligase 4 OS=Rattus norvegicus GN=Acsl4 PE=1 SV=1	1.52812	1.12196	0.948415	0.948415	0.948415	1.18958	1.39533	0.948415	1.77015	3.82871	3.92455	4.84973	3.9163	3.49999	0.948415	0.948415	1.07466	0.948415	0.948415	0.948415	0.948415	0.948415	0.948415	0.948415	0.948415	0.948415	0.948415	0.948415	0.948415	0.948415	0.948415	GO:0042998 GO:0044539 GO:0007275 GO:0044233 GO:0005794 GO:0004467 GO:0031957 GO:0030307 GO:0070062 GO:0032307 GO:0051047 GO:2001247 GO:0019901 GO:0019904 GO:0010033 GO:0008610 GO:0005783 GO:0047676 GO:0044425 GO:0044249 GO:0031090 GO:0044446 GO:0005811 GO:0001676 GO:0048471 GO:0005739 GO:0034379	K01897	ACSL fadD; long-chain acyl-CoA synthetase [EC:6.2.1.3]	path:map00061 path:map00071 path:map01100 path:map01212 path:map02024 path:map03320 path:map04146 path:map04216 path:map04920	Fatty acid biosynthesis | Fatty acid degradation | Metabolic pathways | Fatty acid metabolism | Quorum sensing | PPAR signaling pathway | Peroxisome | Ferroptosis | Adipocytokine signaling pathway	br:ko00001 br:ko00002 br:ko01000 br:ko01004 br:ko04147	KEGG Orthology (KO) | KEGG modules | Enzymes | Lipid biosynthesis proteins | Exosome	acsl4_rat long-chain-fatty-acid-- ligase 4 os=rattus norvegicus gn=acsl4 pe=1 sv=1acsl fadd; long-chain acyl-coa synthetase [ec:6.2.1.3]fatty acid biosynthesis | fatty acid degradation | metabolic pathways | fatty acid metabolism | quorum sensing | ppar signaling pathway | peroxisome | ferroptosis | adipocytokine signaling pathwaykegg orthology (ko) | kegg modules | enzymes | lipid biosynthesis p…	7.0608e-18	NA	NA	NA	NA	NA
c15596_g1	OXSM_HUMAN 3-oxoacyl-	3.31521	2.74026	3.72855	2.6665	2.0797	2.5298	2.9827	3.31255	4.88101	4.10059	4.29307	4.12867	1.69364	2.9718	3.14389	2.67293	3.47072	3.56086	3.54438	2.60946	2.06678	1.56881	2.1499	2.85184	2.18703	2.4133	0.948415	2.90548	0.948415	2.83517	1.31187	GO:0004315 GO:0006637 GO:0005515 GO:0051792 GO:0051790 GO:0005739 GO:0033817 GO:0005829	K09458	fabF; 3-oxoacyl-[acyl-carrier-protein] synthase II [EC:2.3.1.179]	path:map00061 path:map00780 path:map01100 path:map01212	Fatty acid biosynthesis | Biotin metabolism | Metabolic pathways | Fatty acid metabolism	br:ko00001 br:ko00002 br:ko01000 br:ko01004	KEGG Orthology (KO) | KEGG modules | Enzymes | Lipid biosynthesis proteins	oxsm_human 3-oxoacyl-fabf; 3-oxoacyl-[acyl-carrier-protein] synthase ii [ec:2.3.1.179]fatty acid biosynthesis | biotin metabolism | metabolic pathways | fatty acid metabolismkegg orthology (ko) | kegg modules | enzymes | lipid biosynthesis proteins	1.53779e-08	2.28124e-06	2.98454e-16	NA	NA	NA
c26398_g1	ACAC_CHICK Acetyl- carboxylase OS=Gallus gallus GN=ACAC PE=1 SV=1	5.12416	4.40745	5.21021	5.48484	5.30492	5.92215	6.20862	5.86552	6.52785	5.72971	6.49269	6.20439	6.36848	6.5078	5.36994	5.07861	4.50536	4.43148	4.67118	5.07133	5.79942	5.46909	6.17234	5.74965	5.01962	4.61186	4.32624	5.16468	5.55669	5.06788	4.58113	GO:0006084 GO:0043167 GO:0005730 GO:0005741 GO:0006633 GO:0006853 GO:0000166 GO:0070062 GO:0005515 GO:0006768 GO:0051289 GO:0003989 GO:0046322 GO:0048871 GO:0015629 GO:0035338 GO:0005829 GO:0031325 GO:0050896 GO:0050995	K11262	ACACA; acetyl-CoA carboxylase / biotin carboxylase 1 [EC:6.4.1.2 6.3.4.14]	path:map00061 path:map00254 path:map00620 path:map00640 path:map01100 path:map01110 path:map01212 path:map04152 path:map04910 path:map04922	Fatty acid biosynthesis | Aflatoxin biosynthesis | Pyruvate metabolism | Propanoate metabolism | Metabolic pathways | Biosynthesis of secondary metabolites | Fatty acid metabolism | AMPK signaling pathway | Insulin signaling pathway | Glucagon signaling pathway	br:ko00001 br:ko00002 br:ko01000	KEGG Orthology (KO) | KEGG modules | Enzymes	acac_chick acetyl- carboxylase os=gallus gallus gn=acac pe=1 sv=1acaca; acetyl-coa carboxylase / biotin carboxylase 1 [ec:6.4.1.2 6.3.4.14]fatty acid biosynthesis | aflatoxin biosynthesis | pyruvate metabolism | propanoate metabolism | metabolic pathways | biosynthesis of secondary metabolites | fatty acid metabolism | ampk signaling pathway | insulin signaling pathway | glucagon signaling pathwa…	2.87137e-06	8.55953e-07	0.000819713	NA	NA	NA
c23156_g1	ACBG2_CHICK Long-chain-fatty-acid-- ligase ACSBG2 OS=Gallus gallus GN=ACSBG2 PE=2 SV=2	1.4659	0.948415	2.30289	1.56695	1.84643	3.18499	2.72609	2.12571	4.18437	4.31729	5.67966	5.80811	6.02957	4.80435	0.948415	1.06124	0.948415	1.25542	1.13516	1.40508	1.69775	1.5706	0.948415	1.10708	0.948415	1.11317	0.948415	0.948415	0.948415	0.948415	0.948415	GO:0007275 GO:0008610 GO:0047617 GO:0000038 GO:0005886 GO:0004467 GO:0031957 GO:0001676 GO:0005618 GO:0005739 GO:0035338 GO:0005829 GO:0071766	K15013	ACSBG; long-chain-fatty-acid--CoA ligase ACSBG [EC:6.2.1.3]	path:map00061 path:map00071 path:map01100 path:map01212 path:map03320 path:map04920	Fatty acid biosynthesis | Fatty acid degradation | Metabolic pathways | Fatty acid metabolism | PPAR signaling pathway | Adipocytokine signaling pathway	br:ko00001 br:ko00002 br:ko01000 br:ko01004	KEGG Orthology (KO) | KEGG modules | Enzymes | Lipid biosynthesis proteins	acbg2_chick long-chain-fatty-acid-- ligase acsbg2 os=gallus gallus gn=acsbg2 pe=2 sv=2acsbg; long-chain-fatty-acid--coa ligase acsbg [ec:6.2.1.3]fatty acid biosynthesis | fatty acid degradation | metabolic pathways | fatty acid metabolism | ppar signaling pathway | adipocytokine signaling pathwaykegg orthology (ko) | kegg modules | enzymes | lipid biosynthesis proteins	3.00868e-38	NA	1.83133e-07	NA	NA	NA

## Sheet: C. Fatty acid elongation
Gene ID	Gene annotation (vs. Uniprot)	AM1	AM2	AM3	AM4	AM5	AM6	AM7	AM8	AM9	AM10	AM11	AM12	AM13	AM14	RE1	RE2	RE3	RE4	RE5	RE6	RE7	RE8	RE9	RE10	RE11	RE12	RE24	RE48	RE92	RE144	RE192	GO	KO	KO_info	Pathway	Pathway_info	brite	brite_info	full_desc	AM_pval	RE_pval	AM_vs_RE_pval	Maternal_pval	Early_vs_Very Late_AM_pval	Early_vs_Very Late_RE_pval
c27893_g1	HCDH_RAT Hydroxyacyl-coenzyme A mitochondrial OS=Rattus norvegicus GN=Hadh PE=2 SV=1	6.50905	6.43154	6.29786	6.27638	5.08836	5.32061	4.96739	5.3825	5.40637	5.27606	5.47295	5.09248	4.39329	3.58371	6.80903	6.8506	6.75549	6.99599	6.53894	5.65059	5.36964	5.06427	4.40657	4.71906	4.47038	4.9146	5.12166	3.62776	4.12961	3.58437	2.8817	GO:0016836 GO:0008691 GO:0043168 GO:0009725 GO:0005886 GO:0005654 GO:0042645 GO:0006635 GO:0005515 GO:0003988 GO:0003857 GO:0051287 GO:0005618 GO:0052572 GO:0005829 GO:0030497 GO:0010124	K00022	HADH; 3-hydroxyacyl-CoA dehydrogenase [EC:1.1.1.35]	path:map00062 path:map00071 path:map00280 path:map00281 path:map00310 path:map00380 path:map00650 path:map00930 path:map01100 path:map01110 path:map01120 path:map01130 path:map01212	Fatty acid elongation | Fatty acid degradation | Valine leucine and isoleucine degradation | Geraniol degradation | Lysine degradation | Tryptophan metabolism | Butanoate metabolism | Caprolactam degradation | Metabolic pathways | Biosynthesis of secondary metabolites | Microbial metabolism in diverse environments | Biosynthesis of antibiotics | Fatty acid metabolism	br:ko00001 br:ko00002 br:ko01000	KEGG Orthology (KO) | KEGG modules | Enzymes	hcdh_rat hydroxyacyl-coenzyme a mitochondrial os=rattus norvegicus gn=hadh pe=2 sv=1hadh; 3-hydroxyacyl-coa dehydrogenase [ec:1.1.1.35]fatty acid elongation | fatty acid degradation | valine leucine and isoleucine degradation | geraniol degradation | lysine degradation | tryptophan metabolism | butanoate metabolism | caprolactam degradation | metabolic pathways | biosynthesis of secondary metabol…	5.57187e-21	1.70533e-156	4.31454e-08	NA	NA	2.41092e-13
c23507_g2	FADB_COLP3 Fatty acid oxidation complex subunit alpha OS=Colwellia psychrerythraea (strain 34H ATCC BAA-681) GN=fadB PE=3 SV=1	0.948415	1.06677	0.948415	0.948415	0.948415	0.948415	1.53425	1.65017	2.26703	2.72399	3.21808	2.91327	3.37474	2.12837	0.948415	1.0806	0.948415	0.948415	0.948415	0.948415	1.16279	1.62103	4.13292	3.23719	1.5932	1.11317	0.948415	0.948415	0.948415	0.948415	0.948415	GO:0016491 GO:0043231 GO:0016042 GO:0016829 GO:0044444 GO:0006631 GO:0072329 GO:0016853	K00022	HADH; 3-hydroxyacyl-CoA dehydrogenase [EC:1.1.1.35]	path:map00062 path:map00071 path:map00280 path:map00281 path:map00310 path:map00380 path:map00650 path:map00930 path:map01100 path:map01110 path:map01120 path:map01130 path:map01212	Fatty acid elongation | Fatty acid degradation | Valine leucine and isoleucine degradation | Geraniol degradation | Lysine degradation | Tryptophan metabolism | Butanoate metabolism | Caprolactam degradation | Metabolic pathways | Biosynthesis of secondary metabolites | Microbial metabolism in diverse environments | Biosynthesis of antibiotics | Fatty acid metabolism	br:ko00001 br:ko00002 br:ko01000	KEGG Orthology (KO) | KEGG modules | Enzymes	fadb_colp3 fatty acid oxidation complex subunit alpha os=colwellia psychrerythraea (strain 34h atcc baa-681) gn=fadb pe=3 sv=1hadh; 3-hydroxyacyl-coa dehydrogenase [ec:1.1.1.35]fatty acid elongation | fatty acid degradation | valine leucine and isoleucine degradation | geraniol degradation | lysine degradation | tryptophan metabolism | butanoate metabolism | caprolactam degradation | metabolic pa…	1.11939e-18	0.000239957	0.000415819	NA	NA	NA
c18940_g1	PPT1_MOUSE Palmitoyl- thioesterase 1 OS=Mus musculus GN=Ppt1 PE=1 SV=2	1.68551	1.77611	2.26844	2.23467	2.14807	2.34701	2.1313	1.89407	2.32537	2.58069	1.91774	2.26241	1.71469	2.13945	1.91124	2.18007	2.7468	1.27416	2.14965	1.99877	1.87769	2.32269	1.9982	1.70018	1.57368	1.46582	0.948415	1.80176	1.67248	1.73325	3.09276	GO:0036477 GO:0008021 GO:0015031 GO:0002084 GO:0005794 GO:0043202 GO:0043524 GO:0016290 GO:0070062 GO:0030308 GO:0044265 GO:0035338 GO:0005829 GO:0031579 GO:0048260 GO:0050877 GO:0030424 GO:0030149 GO:0008474 GO:0044708 GO:0007042 GO:0007268 GO:0051181 GO:0007420 GO:0048666 GO:0006898 GO:0048549 GO:0005634 GO:0045121 GO:0050803 GO:0006907	K01074	PPT; palmitoyl-protein thioesterase [EC:3.1.2.22]	path:map00062 path:map01100 path:map01212 path:map04142	Fatty acid elongation | Metabolic pathways | Fatty acid metabolism | Lysosome	br:ko00001 br:ko01000 br:ko01004	KEGG Orthology (KO) | Enzymes | Lipid biosynthesis proteins	ppt1_mouse palmitoyl- thioesterase 1 os=mus musculus gn=ppt1 pe=1 sv=2ppt; palmitoyl-protein thioesterase [ec:3.1.2.22]fatty acid elongation | metabolic pathways | fatty acid metabolism | lysosomekegg orthology (ko) | enzymes | lipid biosynthesis proteins	NA	NA	NA	NA	NA	NA
c9630_g1	PPT1_MOUSE Palmitoyl- thioesterase 1 OS=Mus musculus GN=Ppt1 PE=1 SV=2	1.56735	2.40754	2.26824	1.56012	2.87703	2.72069	2.99834	3.65211	2.48274	1.23453	2.49656	2.50178	2.71638	2.86628	1.0553	1.42397	1.32583	2.04516	1.62302	2.33259	2.25967	1.78764	1.90157	2.16392	2.38758	1.66699	0.948415	1.90129	1.40619	0.948415	2.43691	GO:0008021 GO:0015031 GO:0002084 GO:0005794 GO:0043202 GO:0043524 GO:0016290 GO:0070062 GO:0030308 GO:0035338 GO:0005829 GO:0031579 GO:0048260 GO:0030424 GO:0030149 GO:0008474 GO:0044708 GO:0007042 GO:0007268 GO:0051181 GO:0007420 GO:0048666 GO:0006898 GO:0048549 GO:0005634 GO:0045121 GO:0006907	K01074	PPT; palmitoyl-protein thioesterase [EC:3.1.2.22]	path:map00062 path:map01100 path:map01212 path:map04142	Fatty acid elongation | Metabolic pathways | Fatty acid metabolism | Lysosome	br:ko00001 br:ko01000 br:ko01004	KEGG Orthology (KO) | Enzymes | Lipid biosynthesis proteins	ppt1_mouse palmitoyl- thioesterase 1 os=mus musculus gn=ppt1 pe=1 sv=2ppt; palmitoyl-protein thioesterase [ec:3.1.2.22]fatty acid elongation | metabolic pathways | fatty acid metabolism | lysosomekegg orthology (ko) | enzymes | lipid biosynthesis proteins	NA	NA	NA	NA	NA	NA
c22226_g1	THIM_MOUSE 3-ketoacyl- mitochondrial OS=Mus musculus GN=Acaa2 PE=1 SV=3	3.62181	3.80943	4.0837	4.14643	3.50278	4.44108	4.76569	4.24349	4.77995	4.05188	4.71501	4.82462	3.25698	3.65379	2.91782	2.7393	2.89912	2.84159	2.20093	2.46972	2.29188	2.31989	1.81501	2.13407	2.06505	2.47356	0.948415	1.36537	1.85352	2.23025	1.40409	GO:0070062 GO:0005515 GO:0003988 GO:0006695 GO:0071456 GO:1902109 GO:1901029 GO:0005743 GO:0006631 GO:0044822	K07508	ACAA2; acetyl-CoA acyltransferase 2 [EC:2.3.1.16]	path:map00062 path:map00071 path:map00280 path:map01100 path:map01110 path:map01130 path:map01212	Fatty acid elongation | Fatty acid degradation | Valine leucine and isoleucine degradation | Metabolic pathways | Biosynthesis of secondary metabolites | Biosynthesis of antibiotics | Fatty acid metabolism	br:ko00001 br:ko00002 br:ko01000	KEGG Orthology (KO) | KEGG modules | Enzymes	thim_mouse 3-ketoacyl- mitochondrial os=mus musculus gn=acaa2 pe=1 sv=3acaa2; acetyl-coa acyltransferase 2 [ec:2.3.1.16]fatty acid elongation | fatty acid degradation | valine leucine and isoleucine degradation | metabolic pathways | biosynthesis of secondary metabolites | biosynthesis of antibiotics | fatty acid metabolismkegg orthology (ko) | kegg modules | enzymes	NA	NA	0.00572583	1.38197e-06	NA	NA
c19357_g1	ECHB_BOVIN Trifunctional enzyme subunit mitochondrial OS=Bos taurus GN=HADHB PE=2 SV=1	6.20647	6.37217	7.03911	6.53592	6.06208	6.58345	6.68679	6.04846	6.91819	6.47959	6.64823	6.08428	4.87418	4.95502	6.19553	6.33454	6.46887	6.47955	6.46668	5.99213	5.5817	5.46676	5.42465	5.24921	5.08324	5.07213	6.05128	6.38602	6.15316	5.83326	6.17412	GO:0006635 GO:0070062 GO:0005515 GO:0003988 GO:0016509 GO:0035965 GO:0005783 GO:0005741 GO:0004300 GO:0005743 GO:0042645 GO:0044822	K07509	HADHB; acetyl-CoA acyltransferase [EC:2.3.1.16]	path:map00062 path:map00071 path:map00280 path:map01100 path:map01110 path:map01130 path:map01212	Fatty acid elongation | Fatty acid degradation | Valine leucine and isoleucine degradation | Metabolic pathways | Biosynthesis of secondary metabolites | Biosynthesis of antibiotics | Fatty acid metabolism	br:ko00001 br:ko00002 br:ko01000	KEGG Orthology (KO) | KEGG modules | Enzymes	echb_bovin trifunctional enzyme subunit mitochondrial os=bos taurus gn=hadhb pe=2 sv=1hadhb; acetyl-coa acyltransferase [ec:2.3.1.16]fatty acid elongation | fatty acid degradation | valine leucine and isoleucine degradation | metabolic pathways | biosynthesis of secondary metabolites | biosynthesis of antibiotics | fatty acid metabolismkegg orthology (ko) | kegg modules | enzymes	NA	5.5898e-09	NA	NA	0.000297002	NA
c17279_g1	ECHM_RAT Enoyl- mitochondrial OS=Rattus norvegicus GN=Echs1 PE=1 SV=1	3.79123	3.82192	4.06605	4.30352	4.45705	4.82243	4.7919	5.11467	5.13455	4.73963	5.20643	5.32333	4.70655	3.9742	4.22081	4.15367	3.5493	3.56782	3.4661	3.96018	4.54909	4.64035	4.7828	4.85996	4.76494	4.63391	4.84515	5.51081	4.67616	4.21259	4.76175	GO:0043956 GO:0042802 GO:0006635 GO:0070062 GO:0005759 GO:0005618 GO:0004300 GO:0005886 GO:0016853 GO:0010124	K07511	ECHS1; enoyl-CoA hydratase [EC:4.2.1.17]	path:map00062 path:map00071 path:map00280 path:map00310 path:map00380 path:map00410 path:map00627 path:map00640 path:map00650 path:map00930 path:map01100 path:map01110 path:map01120 path:map01130 path:map01200 path:map01212	Fatty acid elongation | Fatty acid degradation | Valine leucine and isoleucine degradation | Lysine degradation | Tryptophan metabolism | beta-Alanine metabolism | Aminobenzoate degradation | Propanoate metabolism | Butanoate metabolism | Caprolactam degradation | Metabolic pathways | Biosynthesis of secondary metabolites | Microbial metabolism in diverse environments | Biosynthesis of antibiotic…	br:ko00001 br:ko00002 br:ko01000	KEGG Orthology (KO) | KEGG modules | Enzymes	echm_rat enoyl- mitochondrial os=rattus norvegicus gn=echs1 pe=1 sv=1echs1; enoyl-coa hydratase [ec:4.2.1.17]fatty acid elongation | fatty acid degradation | valine leucine and isoleucine degradation | lysine degradation | tryptophan metabolism | beta-alanine metabolism | aminobenzoate degradation | propanoate metabolism | butanoate metabolism | caprolactam degradation | metabolic pathways | bios…	0.00125727	1.54794e-13	0.000672238	NA	NA	0.00372864
c2908_g1	MECR_HUMAN Trans-2-enoyl- mitochondrial OS=Homo sapiens GN=MECR PE=1 SV=2	1.73626	1.73291	3.10011	2.74921	2.77154	2.48008	2.63676	2.53973	3.06114	2.20709	2.91228	2.65107	1.27197	1.90039	1.56753	0.948415	1.15315	1.7959	3.68288	4.17033	3.9532	3.83074	3.01887	3.26685	3.17339	3.3087	1.68341	2.73327	1.97955	2.47467	2.85147	GO:0019166 GO:0005739 GO:0039020 GO:0006631	K07512	MECR NRBF1; mitochondrial trans-2-enoyl-CoA reductase [EC:1.3.1.38]	path:map00062 path:map01100 path:map01212	Fatty acid elongation | Metabolic pathways | Fatty acid metabolism	br:ko00001 br:ko00002 br:ko01000	KEGG Orthology (KO) | KEGG modules | Enzymes	mecr_human trans-2-enoyl- mitochondrial os=homo sapiens gn=mecr pe=1 sv=2mecr nrbf1; mitochondrial trans-2-enoyl-coa reductase [ec:1.3.1.38]fatty acid elongation | metabolic pathways | fatty acid metabolismkegg orthology (ko) | kegg modules | enzymes	0.00053286	1.65464e-52	1.74859e-10	NA	NA	NA
c25687_g2	ECHA_MOUSE Trifunctional enzyme subunit mitochondrial OS=Mus musculus GN=Hadha PE=1 SV=1	8.15186	7.68404	8.26475	9.02152	9.28893	9.39155	8.91497	8.79017	9.16374	8.83213	9.38201	8.80521	9.31311	8.60842	7.9292	7.98067	8.19078	7.77245	7.85741	8.10988	7.72668	7.46689	7.82601	7.61121	6.93975	7.10303	7.48993	7.52417	8.28802	7.36137	7.70047	GO:0003985 GO:0006635 GO:0005515 GO:0050662 GO:0003857 GO:0035965 GO:0042221 GO:0004300 GO:0005743 GO:0042645	K07515	HADHA; enoyl-CoA hydratase / long-chain 3-hydroxyacyl-CoA dehydrogenase [EC:4.2.1.17 1.1.1.211]	path:map00062 path:map00071 path:map00280 path:map00310 path:map00380 path:map00410 path:map00627 path:map00640 path:map00650 path:map00930 path:map01040 path:map01100 path:map01110 path:map01120 path:map01130 path:map01200 path:map01212	Fatty acid elongation | Fatty acid degradation | Valine leucine and isoleucine degradation | Lysine degradation | Tryptophan metabolism | beta-Alanine metabolism | Aminobenzoate degradation | Propanoate metabolism | Butanoate metabolism | Caprolactam degradation | Biosynthesis of unsaturated fatty acids | Metabolic pathways | Biosynthesis of secondary metabolites | Microbial metabolism in diverse…	br:ko00001 br:ko00002 br:ko01000	KEGG Orthology (KO) | KEGG modules | Enzymes	echa_mouse trifunctional enzyme subunit mitochondrial os=mus musculus gn=hadha pe=1 sv=1hadha; enoyl-coa hydratase / long-chain 3-hydroxyacyl-coa dehydrogenase [ec:4.2.1.17 1.1.1.211]fatty acid elongation | fatty acid degradation | valine leucine and isoleucine degradation | lysine degradation | tryptophan metabolism | beta-alanine metabolism | aminobenzoate degradation | propanoate metabolism | …	NA	NA	0.00253146	NA	NA	NA
c3077_g1	ELO3_CAEEL fatty acid elongation 3 OS=Caenorhabditis elegans GN=elo-3 PE=1 SV=2	1.24397	1.95449	3.01302	6.28778	6.16829	6.89092	6.81458	5.28062	5.92575	4.77576	5.08785	4.56491	3.56503	4.4819	0.948415	1.41842	1.33543	2.13673	2.85641	3.37348	1.95447	2.25083	1.81737	1.87912	3.65651	5.20484	1.47888	1.49919	0.948415	0.948415	1.54592	GO:0005789 GO:0005515 GO:0042759 GO:0035338 GO:0042761 GO:0019367 GO:0033559 GO:0034626 GO:0009922 GO:0034625	K10203	ELOVL6; elongation of very long chain fatty acids protein 6 [EC:2.3.1.199]	path:map00062 path:map01040 path:map01110 path:map01212	Fatty acid elongation | Biosynthesis of unsaturated fatty acids | Biosynthesis of secondary metabolites | Fatty acid metabolism	br:ko00001 br:ko00002 br:ko01000 br:ko01004	KEGG Orthology (KO) | KEGG modules | Enzymes | Lipid biosynthesis proteins	elo3_caeel fatty acid elongation 3 os=caenorhabditis elegans gn=elo-3 pe=1 sv=2elovl6; elongation of very long chain fatty acids protein 6 [ec:2.3.1.199]fatty acid elongation | biosynthesis of unsaturated fatty acids | biosynthesis of secondary metabolites | fatty acid metabolismkegg orthology (ko) | kegg modules | enzymes | lipid biosynthesis proteins	4.72227e-32	4.90534e-16	2.55937e-08	NA	NA	0.000888962
c16219_g1	ELOV6_RAT Elongation of very long chain fatty acids 6 OS=Rattus norvegicus GN=Elovl6 PE=1 SV=1	3.98437	4.30442	5.14807	6.74626	6.58393	7.14145	7.61341	7.6885	7.31271	7.1783	7.0124	6.52085	7.01642	5.86579	4.29465	4.37325	3.22115	3.60278	4.19332	4.24544	3.97333	3.43729	2.62327	3.07642	3.1589	3.89257	2.34634	2.3493	1.83276	1.84951	1.98208	GO:0005789 GO:0005515 GO:0042759 GO:0016021 GO:0035338 GO:0043651 GO:0036109 GO:0042761 GO:0019367 GO:0034626 GO:0009922 GO:0034625	K10203	ELOVL6; elongation of very long chain fatty acids protein 6 [EC:2.3.1.199]	path:map00062 path:map01040 path:map01110 path:map01212	Fatty acid elongation | Biosynthesis of unsaturated fatty acids | Biosynthesis of secondary metabolites | Fatty acid metabolism	br:ko00001 br:ko00002 br:ko01000 br:ko01004	KEGG Orthology (KO) | KEGG modules | Enzymes | Lipid biosynthesis proteins	elov6_rat elongation of very long chain fatty acids 6 os=rattus norvegicus gn=elovl6 pe=1 sv=1elovl6; elongation of very long chain fatty acids protein 6 [ec:2.3.1.199]fatty acid elongation | biosynthesis of unsaturated fatty acids | biosynthesis of secondary metabolites | fatty acid metabolismkegg orthology (ko) | kegg modules | enzymes | lipid biosynthesis proteins	2.02617e-16	5.84693e-17	1.50151e-36	NA	NA	2.08091e-05
c20754_g1	ELOV6_RAT Elongation of very long chain fatty acids 6 OS=Rattus norvegicus GN=Elovl6 PE=1 SV=1	4.29244	3.84311	3.63424	4.85969	4.82665	4.49695	4.02783	3.33965	4.12985	3.95238	5.11632	4.86255	5.08513	4.01598	4.29736	4.15554	3.84644	3.41468	3.63312	3.93214	3.95154	5.1961	4.92309	6.64133	8.39644	8.43802	3.78031	4.37943	4.50669	4.32957	3.80506	GO:0005789 GO:0005515 GO:0042759 GO:0035338 GO:0043651 GO:0036109 GO:0042761 GO:0019367 GO:0034626 GO:0009922 GO:0034625	K10203	ELOVL6; elongation of very long chain fatty acids protein 6 [EC:2.3.1.199]	path:map00062 path:map01040 path:map01110 path:map01212	Fatty acid elongation | Biosynthesis of unsaturated fatty acids | Biosynthesis of secondary metabolites | Fatty acid metabolism	br:ko00001 br:ko00002 br:ko01000 br:ko01004	KEGG Orthology (KO) | KEGG modules | Enzymes | Lipid biosynthesis proteins	elov6_rat elongation of very long chain fatty acids 6 os=rattus norvegicus gn=elovl6 pe=1 sv=1elovl6; elongation of very long chain fatty acids protein 6 [ec:2.3.1.199]fatty acid elongation | biosynthesis of unsaturated fatty acids | biosynthesis of secondary metabolites | fatty acid metabolismkegg orthology (ko) | kegg modules | enzymes | lipid biosynthesis proteins	4.22076e-08	1.52875e-175	3.64278e-59	NA	NA	5.01909e-07
c14522_g1	ELOV5_XENTR Elongation of very long chain fatty acids 5 OS=Xenopus tropicalis GN=elovl5 PE=2 SV=1	3.31504	2.96223	4.17885	5.01815	5.03946	5.20241	5.03286	4.24671	5.09428	3.84909	5.13919	4.99278	2.82495	4.27941	3.05693	2.66955	2.42083	3.1084	3.90017	3.53561	3.39737	3.30162	2.97992	3.22658	3.50066	3.83127	4.497	0.948415	1.67248	0.948415	1.40409	GO:0005515 GO:0097447 GO:0030176 GO:0035338 GO:0043651 GO:0036109 GO:0042761 GO:0043025 GO:0019367 GO:0034626 GO:0009922 GO:0034625	K10205	ELOVL2; elongation of very long chain fatty acids protein 2 [EC:2.3.1.199]	path:map00062 path:map01040 path:map01110 path:map01212	Fatty acid elongation | Biosynthesis of unsaturated fatty acids | Biosynthesis of secondary metabolites | Fatty acid metabolism	br:ko00001 br:ko00002 br:ko01000 br:ko01004	KEGG Orthology (KO) | KEGG modules | Enzymes | Lipid biosynthesis proteins	elov5_xentr elongation of very long chain fatty acids 5 os=xenopus tropicalis gn=elovl5 pe=2 sv=1elovl2; elongation of very long chain fatty acids protein 2 [ec:2.3.1.199]fatty acid elongation | biosynthesis of unsaturated fatty acids | biosynthesis of secondary metabolites | fatty acid metabolismkegg orthology (ko) | kegg modules | enzymes | lipid biosynthesis proteins	1.43894e-07	2.60387e-14	NA	NA	NA	NA
c15744_g1	ELOV4_MOUSE Elongation of very long chain fatty acids 4 OS=Mus musculus GN=Elovl4 PE=1 SV=2	4.39251	4.03466	3.27048	2.9386	3.31974	3.82725	4.07155	3.01762	3.33868	2.60201	3.55483	3.23465	2.30334	2.34319	3.33287	2.82545	2.56505	2.91524	3.12826	2.72554	3.02087	3.29499	2.53403	3.09012	2.94317	2.71415	2.2838	3.57295	2.86239	2.57565	3.30112	GO:0001676 GO:0005515 GO:0097447 GO:0030176 GO:0042761 GO:0043025 GO:0019367 GO:0033559 GO:0034626 GO:0009922 GO:0034625	K10249	ELOVL4; elongation of very long chain fatty acids protein 4 [EC:2.3.1.199]	path:map00062 path:map01110	Fatty acid elongation | Biosynthesis of secondary metabolites	br:ko00001 br:ko00002 br:ko01000 br:ko01004	KEGG Orthology (KO) | KEGG modules | Enzymes | Lipid biosynthesis proteins	elov4_mouse elongation of very long chain fatty acids 4 os=mus musculus gn=elovl4 pe=1 sv=2elovl4; elongation of very long chain fatty acids protein 4 [ec:2.3.1.199]fatty acid elongation | biosynthesis of secondary metaboliteskegg orthology (ko) | kegg modules | enzymes | lipid biosynthesis proteins	0.00054012	NA	NA	1.78715e-07	NA	NA
c12048_g1	ELOV4_MACMU Elongation of very long chain fatty acids 4 OS=Macaca mulatta GN=ELOVL4 PE=3 SV=1	3.12767	2.76392	4.12715	3.1905	5.57384	8.55319	9.33203	8.99886	9.8075	8.43006	7.87513	7.22726	6.14482	5.11541	0.948415	1.19942	1.6163	1.62341	0.948415	1.34023	1.24743	0.948415	0.948415	0.948415	1.12521	0.948415	0.948415	0.948415	0.948415	0.948415	0.948415	GO:0043651 GO:0042761 GO:0043025 GO:0009922 GO:0005515 GO:0097447 GO:0030176 GO:0035338 GO:0036109 GO:0019367 GO:0034626 GO:0034625 GO:0030148	K10249	ELOVL4; elongation of very long chain fatty acids protein 4 [EC:2.3.1.199]	path:map00062 path:map01110	Fatty acid elongation | Biosynthesis of secondary metabolites	br:ko00001 br:ko00002 br:ko01000 br:ko01004	KEGG Orthology (KO) | KEGG modules | Enzymes | Lipid biosynthesis proteins	elov4_macmu elongation of very long chain fatty acids 4 os=macaca mulatta gn=elovl4 pe=3 sv=1elovl4; elongation of very long chain fatty acids protein 4 [ec:2.3.1.199]fatty acid elongation | biosynthesis of secondary metaboliteskegg orthology (ko) | kegg modules | enzymes | lipid biosynthesis proteins	2.58272e-28	NA	7.98318e-14	0.00126522	NA	NA
c15965_g1	ELOV4_MACMU Elongation of very long chain fatty acids 4 OS=Macaca mulatta GN=ELOVL4 PE=3 SV=1	5.01024	4.18029	3.67191	5.43269	5.62516	6.04471	5.46884	5.07249	6.7191	5.41561	6.19115	5.90607	5.21221	3.91693	6.61245	6.27058	6.28212	5.84768	5.12049	7.24663	8.64023	9.48377	9.45023	9.70982	8.33517	6.56896	5.53932	5.20235	5.88205	5.19205	5.42059	GO:0001676 GO:0005515 GO:0097447 GO:0030176 GO:0042761 GO:0043025 GO:0019367 GO:0033559 GO:0034626 GO:0009922 GO:0034625 GO:0030148	K10249	ELOVL4; elongation of very long chain fatty acids protein 4 [EC:2.3.1.199]	path:map00062 path:map01110	Fatty acid elongation | Biosynthesis of secondary metabolites	br:ko00001 br:ko00002 br:ko01000 br:ko01004	KEGG Orthology (KO) | KEGG modules | Enzymes | Lipid biosynthesis proteins	elov4_macmu elongation of very long chain fatty acids 4 os=macaca mulatta gn=elovl4 pe=3 sv=1elovl4; elongation of very long chain fatty acids protein 4 [ec:2.3.1.199]fatty acid elongation | biosynthesis of secondary metaboliteskegg orthology (ko) | kegg modules | enzymes | lipid biosynthesis proteins	1.02111e-06	1.6848e-148	5.8909e-29	0.00379396	NA	6.25808e-14
c22126_g1	ELOV4_MACMU Elongation of very long chain fatty acids 4 OS=Macaca mulatta GN=ELOVL4 PE=3 SV=1	4.10707	3.85991	3.47072	3.45958	3.41244	2.80014	3.5445	2.76211	3.64708	4.46371	4.89541	5.03939	3.9637	4.74286	3.40701	3.16564	2.60933	2.63196	1.79376	2.13248	3.18539	2.55855	1.24442	2.27656	2.38215	2.29102	0.948415	0.948415	0.948415	1.89844	0.948415	GO:0043651 GO:0042761 GO:0043025 GO:0009922 GO:0005515 GO:0097447 GO:0030176 GO:0035338 GO:0036109 GO:0019367 GO:0034626 GO:0034625 GO:0030148	K10249	ELOVL4; elongation of very long chain fatty acids protein 4 [EC:2.3.1.199]	path:map00062 path:map01110	Fatty acid elongation | Biosynthesis of secondary metabolites	br:ko00001 br:ko00002 br:ko01000 br:ko01004	KEGG Orthology (KO) | KEGG modules | Enzymes | Lipid biosynthesis proteins	elov4_macmu elongation of very long chain fatty acids 4 os=macaca mulatta gn=elovl4 pe=3 sv=1elovl4; elongation of very long chain fatty acids protein 4 [ec:2.3.1.199]fatty acid elongation | biosynthesis of secondary metaboliteskegg orthology (ko) | kegg modules | enzymes | lipid biosynthesis proteins	4.82427e-15	6.72248e-08	6.39599e-13	NA	NA	8.09506e-05
c32804_g1	ELOV4_MACMU Elongation of very long chain fatty acids 4 OS=Macaca mulatta GN=ELOVL4 PE=3 SV=1	3.38405	3.03277	1.54815	2.14421	1.81633	3.0055	3.37239	2.74342	3.28895	4.18791	3.5949	3.89069	1.79673	3.42984	2.10281	1.72567	1.39511	1.48997	0.948415	0.948415	1.32744	1.94699	1.30221	2.10105	2.26675	1.50999	0.948415	0.948415	0.948415	0.948415	0.948415	GO:0001676 GO:0005515 GO:0097447 GO:0030176 GO:0042761 GO:0043025 GO:0019367 GO:0033559 GO:0034626 GO:0009922 GO:0034625	K10249	ELOVL4; elongation of very long chain fatty acids protein 4 [EC:2.3.1.199]	path:map00062 path:map01110	Fatty acid elongation | Biosynthesis of secondary metabolites	br:ko00001 br:ko00002 br:ko01000 br:ko01004	KEGG Orthology (KO) | KEGG modules | Enzymes | Lipid biosynthesis proteins	elov4_macmu elongation of very long chain fatty acids 4 os=macaca mulatta gn=elovl4 pe=3 sv=1elovl4; elongation of very long chain fatty acids protein 4 [ec:2.3.1.199]fatty acid elongation | biosynthesis of secondary metaboliteskegg orthology (ko) | kegg modules | enzymes | lipid biosynthesis proteins	5.76161e-10	NA	0.00638925	8.72448e-05	NA	NA
c29430_g1	DHB12_XENTR Very-long-chain 3-oxoacyl- reductase OS=Xenopus tropicalis GN=hsd17b12 PE=2 SV=1	2.58424	3.05289	3.32101	4.62986	4.6236	4.8398	4.53643	3.81466	4.22234	3.15071	4.18677	4.07965	3.77484	3.78349	3.47407	3.1428	2.51033	2.85619	3.26639	4.33256	5.53459	5.80458	5.27997	5.51535	5.82381	6.17062	3.54285	3.87663	3.86551	1.62562	3.97133	GO:0005789 GO:0005515 GO:0006702 GO:0030539 GO:0047035 GO:0016509 GO:0047045 GO:0008610 GO:0035338 GO:0044763	K10251	HSD17B12 KAR IFA38; 17beta-estradiol 17-dehydrogenase / very-long-chain 3-oxoacyl-CoA reductase [EC:1.1.1.62 1.1.1.330]	path:map00062 path:map00140 path:map01040 path:map01100 path:map01110 path:map01212	Fatty acid elongation | Steroid hormone biosynthesis | Biosynthesis of unsaturated fatty acids | Metabolic pathways | Biosynthesis of secondary metabolites | Fatty acid metabolism	br:ko00001 br:ko00002 br:ko01000 br:ko01004	KEGG Orthology (KO) | KEGG modules | Enzymes | Lipid biosynthesis proteins	dhb12_xentr very-long-chain 3-oxoacyl- reductase os=xenopus tropicalis gn=hsd17b12 pe=2 sv=1hsd17b12 kar ifa38; 17beta-estradiol 17-dehydrogenase / very-long-chain 3-oxoacyl-coa reductase [ec:1.1.1.62 1.1.1.330]fatty acid elongation | steroid hormone biosynthesis | biosynthesis of unsaturated fatty acids | metabolic pathways | biosynthesis of secondary metabolites | fatty acid metabolismkegg orth…	4.4707e-08	3.89207e-85	4.63134e-36	NA	NA	0.000449691
c34241_g1	TECR_HUMAN Very-long-chain enoyl- reductase OS=Homo sapiens GN=TECR PE=1 SV=1	4.23811	4.54742	5.90252	6.13999	5.83168	6.42544	5.87929	5.41899	6.35176	4.90672	6.11237	6.32455	4.54278	4.98447	3.94189	4.05411	3.67041	4.49105	5.54604	6.15952	6.47409	6.41665	6.04676	6.27099	6.27705	6.6344	4.79376	4.79631	3.922	4.25741	4.6124	GO:0010033 GO:0048608 GO:0008202 GO:0042761 GO:0048513 GO:0044702 GO:0005634 GO:0008209 GO:0005515 GO:0046661 GO:0030176 GO:0017099 GO:0035338 GO:0030497	K10258	TER TSC13 CER10; very-long-chain enoyl-CoA reductase [EC:1.3.1.93]	path:map00062 path:map01040 path:map01110 path:map01212	Fatty acid elongation | Biosynthesis of unsaturated fatty acids | Biosynthesis of secondary metabolites | Fatty acid metabolism	br:ko00001 br:ko00002 br:ko01000 br:ko01004	KEGG Orthology (KO) | KEGG modules | Enzymes | Lipid biosynthesis proteins	tecr_human very-long-chain enoyl- reductase os=homo sapiens gn=tecr pe=1 sv=1ter tsc13 cer10; very-long-chain enoyl-coa reductase [ec:1.3.1.93]fatty acid elongation | biosynthesis of unsaturated fatty acids | biosynthesis of secondary metabolites | fatty acid metabolismkegg orthology (ko) | kegg modules | enzymes | lipid biosynthesis proteins	5.89379e-05	1.19904e-76	1.30604e-12	NA	NA	1.05745e-06
c12925_g1	HACD2_PONAB Very-long-chain (3R)-3-hydroxyacyl- dehydratase 2 OS=Pongo abelii GN=HACD2 PE=2 SV=1	3.93205	4.86257	4.08251	3.2996	4.10056	4.86113	5.307	5.30625	5.45611	3.58575	5.28001	5.28195	3.85624	4.04476	4.99138	5.13915	4.83124	5.09363	4.20935	3.06673	3.35988	3.72554	4.55374	5.41153	5.99021	6.25022	7.87697	6.30867	5.77182	5.97796	6.32938	GO:0005515 GO:0016836 GO:0048522 GO:0007275 GO:0016020 GO:0005783 GO:0006793 GO:0006633 GO:0035556	K10703	PHS1 PAS2; very-long-chain (3R)-3-hydroxyacyl-CoA dehydratase [EC:4.2.1.134]	path:map00062 path:map01040 path:map01110 path:map01212	Fatty acid elongation | Biosynthesis of unsaturated fatty acids | Biosynthesis of secondary metabolites | Fatty acid metabolism	br:ko00001 br:ko00002 br:ko01000 br:ko01004	KEGG Orthology (KO) | KEGG modules | Enzymes | Lipid biosynthesis proteins	hacd2_ponab very-long-chain (3r)-3-hydroxyacyl- dehydratase 2 os=pongo abelii gn=hacd2 pe=2 sv=1phs1 pas2; very-long-chain (3r)-3-hydroxyacyl-coa dehydratase [ec:4.2.1.134]fatty acid elongation | biosynthesis of unsaturated fatty acids | biosynthesis of secondary metabolites | fatty acid metabolismkegg orthology (ko) | kegg modules | enzymes | lipid biosynthesis proteins	1.65651e-05	2.84465e-58	2.60625e-23	NA	NA	1.31115e-07
c26873_g1	HACD1_CANLF Very-long-chain (3R)-3-hydroxyacyl- dehydratase 1 OS=Canis lupus familiaris GN=HACD1 PE=2 SV=1	6.04481	6.50237	6.35133	6.20048	6.91701	7.35332	6.68066	6.67702	6.21176	5.54653	5.72344	6.02548	5.19037	5.4341	6.30962	6.19159	6.10018	6.58921	5.40414	4.00035	4.32092	4.79467	5.10267	5.28925	5.49073	5.46306	5.10813	5.50583	4.32367	6.86079	6.37891	GO:0018812 GO:0046848 GO:0071529 GO:0080023 GO:0042761 GO:0005789 GO:0048522 GO:0004725 GO:0034622 GO:0035338 GO:0010811 GO:0030497 GO:0035556 GO:0019899 GO:0030148	K10703	PHS1 PAS2; very-long-chain (3R)-3-hydroxyacyl-CoA dehydratase [EC:4.2.1.134]	path:map00062 path:map01040 path:map01110 path:map01212	Fatty acid elongation | Biosynthesis of unsaturated fatty acids | Biosynthesis of secondary metabolites | Fatty acid metabolism	br:ko00001 br:ko00002 br:ko01000 br:ko01004	KEGG Orthology (KO) | KEGG modules | Enzymes | Lipid biosynthesis proteins	hacd1_canlf very-long-chain (3r)-3-hydroxyacyl- dehydratase 1 os=canis lupus familiaris gn=hacd1 pe=2 sv=1phs1 pas2; very-long-chain (3r)-3-hydroxyacyl-coa dehydratase [ec:4.2.1.134]fatty acid elongation | biosynthesis of unsaturated fatty acids | biosynthesis of secondary metabolites | fatty acid metabolismkegg orthology (ko) | kegg modules | enzymes | lipid biosynthesis proteins	5.15129e-09	1.76103e-22	1.38909e-20	NA	NA	NA

## Sheet: D. Biosynthesis unsaturated FA
Gene ID	Gene annotation (vs. Uniprot)	AM1	AM2	AM3	AM4	AM5	AM6	AM7	AM8	AM9	AM10	AM11	AM12	AM13	AM14	RE1	RE2	RE3	RE4	RE5	RE6	RE7	RE8	RE9	RE10	RE11	RE12	RE24	RE48	RE92	RE144	RE192	GO	KO	KO_info	Pathway	Pathway_info	brite	brite_info	full_desc	AM_pval	RE_pval	AM_vs_RE_pval	Maternal_pval	Early_vs_Very Late_AM_pval	Early_vs_Very Late_RE_pval
c32764_g1	DHB8_CANLF Estradiol 17-beta-dehydrogenase 8 OS=Canis lupus familiaris GN=HSD17B8 PE=3 SV=1	3.43158	3.38768	3.36201	2.11725	2.40238	2.49048	2.66169	2.50045	3.43722	2.83594	3.4713	3.38125	1.60287	1.51377	3.60182	3.22871	2.75805	3.26471	2.72155	2.10611	2.59792	2.38638	2.40297	2.93969	3.35855	2.71178	1.47888	2.25967	3.08849	2.20801	1.56045	GO:0006703 GO:0004303 GO:0005515 GO:0005759 GO:0003857 GO:0051287 GO:0006633 GO:0040007	K00059	fabG; 3-oxoacyl-[acyl-carrier protein] reductase [EC:1.1.1.100]	path:map00061 path:map00780 path:map01040 path:map01100 path:map01212	Fatty acid biosynthesis | Biotin metabolism | Biosynthesis of unsaturated fatty acids | Metabolic pathways | Fatty acid metabolism	br:ko00001 br:ko00002 br:ko01000 br:ko01004	KEGG Orthology (KO) | KEGG modules | Enzymes | Lipid biosynthesis proteins	dhb8_canlf estradiol 17-beta-dehydrogenase 8 os=canis lupus familiaris gn=hsd17b8 pe=3 sv=1fabg; 3-oxoacyl-[acyl-carrier protein] reductase [ec:1.1.1.100]fatty acid biosynthesis | biotin metabolism | biosynthesis of unsaturated fatty acids | metabolic pathways | fatty acid metabolismkegg orthology (ko) | kegg modules | enzymes | lipid biosynthesis proteins	1.1598e-05	0.00815193	NA	NA	NA	NA
c15201_g1	ACOX3_HUMAN Peroxisomal acyl-coenzyme A oxidase 3 OS=Homo sapiens GN=ACOX3 PE=1 SV=2	2.48618	2.87844	2.31939	4.19111	3.70626	4.12079	4.65859	4.9675	5.25257	5.05216	4.88724	4.87726	4.74804	4.94664	3.63073	3.68323	2.82685	3.19709	3.99216	4.23495	3.10912	1.87015	2.80086	2.92401	3.43817	3.48335	0.948415	1.25099	1.31971	0.948415	1.48607	GO:0065008 GO:0033540 GO:0050660 GO:0016020 GO:0031981 GO:0005782 GO:0033559 GO:0005102 GO:0016402	K00232	E1.3.3.6 ACOX1 ACOX3; acyl-CoA oxidase [EC:1.3.3.6]	path:map00071 path:map00592 path:map01040 path:map01100 path:map01110 path:map01212 path:map03320 path:map04024 path:map04146	Fatty acid degradation | alpha-Linolenic acid metabolism | Biosynthesis of unsaturated fatty acids | Metabolic pathways | Biosynthesis of secondary metabolites | Fatty acid metabolism | PPAR signaling pathway | cAMP signaling pathway | Peroxisome	br:ko00001 br:ko00002 br:ko01000	KEGG Orthology (KO) | KEGG modules | Enzymes	acox3_human peroxisomal acyl-coenzyme a oxidase 3 os=homo sapiens gn=acox3 pe=1 sv=2e1.3.3.6 acox1 acox3; acyl-coa oxidase [ec:1.3.3.6]fatty acid degradation | alpha-linolenic acid metabolism | biosynthesis of unsaturated fatty acids | metabolic pathways | biosynthesis of secondary metabolites | fatty acid metabolism | ppar signaling pathway | camp signaling pathway | peroxisomekegg orthology (ko…	1.76329e-19	1.17322e-18	2.82731e-28	NA	NA	2.54117e-08
c17480_g2	ACOX1_CAVPO Peroxisomal acyl-coenzyme A oxidase 1 OS=Cavia porcellus GN=ACOX1 PE=2 SV=1	2.41132	2.35802	2.86732	1.90735	2.55444	2.76559	3.1694	3.0825	3.6218	2.42962	3.24825	3.52182	2.09394	2.08132	2.84825	2.62304	2.98055	2.84686	2.93943	2.52482	3.02851	2.84394	2.68167	2.49746	3.09613	3.26108	1.8318	3.61128	1.83276	1.62562	1.31187	GO:0005777 GO:0065008 GO:0003997 GO:0006635 GO:0005515 GO:0050660 GO:0016020 GO:0031981 GO:0033559	K00232	E1.3.3.6 ACOX1 ACOX3; acyl-CoA oxidase [EC:1.3.3.6]	path:map00071 path:map00592 path:map01040 path:map01100 path:map01110 path:map01212 path:map03320 path:map04024 path:map04146	Fatty acid degradation | alpha-Linolenic acid metabolism | Biosynthesis of unsaturated fatty acids | Metabolic pathways | Biosynthesis of secondary metabolites | Fatty acid metabolism | PPAR signaling pathway | cAMP signaling pathway | Peroxisome	br:ko00001 br:ko00002 br:ko01000	KEGG Orthology (KO) | KEGG modules | Enzymes	acox1_cavpo peroxisomal acyl-coenzyme a oxidase 1 os=cavia porcellus gn=acox1 pe=2 sv=1e1.3.3.6 acox1 acox3; acyl-coa oxidase [ec:1.3.3.6]fatty acid degradation | alpha-linolenic acid metabolism | biosynthesis of unsaturated fatty acids | metabolic pathways | biosynthesis of secondary metabolites | fatty acid metabolism | ppar signaling pathway | camp signaling pathway | peroxisomekegg orthology …	NA	NA	NA	NA	NA	NA
c32590_g1	ACOX1_RAT Peroxisomal acyl-coenzyme A oxidase 1 OS=Rattus norvegicus GN=Acox1 PE=1 SV=1	2.21652	2.15714	2.16479	2.52314	5.35727	5.34998	5.62225	4.9879	4.74786	4.31263	4.76631	4.64697	3.97664	3.01108	2.85662	2.54284	1.77821	2.162	1.64042	1.76893	2.89187	3.81349	4.48354	4.21486	4.26653	3.99266	4.12007	3.49805	3.4686	3.89021	3.78536	GO:0071949 GO:0044439 GO:0006091 GO:0016559 GO:0033540 GO:0055088 GO:0006693 GO:0005730 GO:0000038 GO:0005102 GO:0005886 GO:0005654 GO:0005739 GO:0047485 GO:0030165 GO:2000189 GO:0016401	K00232	E1.3.3.6 ACOX1 ACOX3; acyl-CoA oxidase [EC:1.3.3.6]	path:map00071 path:map00592 path:map01040 path:map01100 path:map01110 path:map01212 path:map03320 path:map04024 path:map04146	Fatty acid degradation | alpha-Linolenic acid metabolism | Biosynthesis of unsaturated fatty acids | Metabolic pathways | Biosynthesis of secondary metabolites | Fatty acid metabolism | PPAR signaling pathway | cAMP signaling pathway | Peroxisome	br:ko00001 br:ko00002 br:ko01000	KEGG Orthology (KO) | KEGG modules | Enzymes	acox1_rat peroxisomal acyl-coenzyme a oxidase 1 os=rattus norvegicus gn=acox1 pe=1 sv=1e1.3.3.6 acox1 acox3; acyl-coa oxidase [ec:1.3.3.6]fatty acid degradation | alpha-linolenic acid metabolism | biosynthesis of unsaturated fatty acids | metabolic pathways | biosynthesis of secondary metabolites | fatty acid metabolism | ppar signaling pathway | camp signaling pathway | peroxisomekegg orthology …	7.16685e-25	5.07437e-48	1.52423e-28	NA	NA	NA
c34254_g1	ACOX1_RAT Peroxisomal acyl-coenzyme A oxidase 1 OS=Rattus norvegicus GN=Acox1 PE=1 SV=1	4.14365	4.61874	4.67424	5.50597	5.0179	5.51366	5.65697	4.59551	5.79304	5.43545	5.84459	5.21057	4.59854	5.102	5.41845	5.49004	5.28749	5.6139	5.11991	4.82999	5.55791	6.05956	6.14897	6.20564	5.71342	5.76993	5.37822	4.98223	4.98773	4.94334	5.10677	GO:0071949 GO:0044439 GO:0006091 GO:0016559 GO:0033540 GO:0055088 GO:0006693 GO:0005730 GO:0000038 GO:0005102 GO:0005886 GO:0005654 GO:0005739 GO:0047485 GO:0030165 GO:2000189 GO:0016401	K00232	E1.3.3.6 ACOX1 ACOX3; acyl-CoA oxidase [EC:1.3.3.6]	path:map00071 path:map00592 path:map01040 path:map01100 path:map01110 path:map01212 path:map03320 path:map04024 path:map04146	Fatty acid degradation | alpha-Linolenic acid metabolism | Biosynthesis of unsaturated fatty acids | Metabolic pathways | Biosynthesis of secondary metabolites | Fatty acid metabolism | PPAR signaling pathway | cAMP signaling pathway | Peroxisome	br:ko00001 br:ko00002 br:ko01000	KEGG Orthology (KO) | KEGG modules | Enzymes	acox1_rat peroxisomal acyl-coenzyme a oxidase 1 os=rattus norvegicus gn=acox1 pe=1 sv=1e1.3.3.6 acox1 acox3; acyl-coa oxidase [ec:1.3.3.6]fatty acid degradation | alpha-linolenic acid metabolism | biosynthesis of unsaturated fatty acids | metabolic pathways | biosynthesis of secondary metabolites | fatty acid metabolism | ppar signaling pathway | camp signaling pathway | peroxisomekegg orthology …	0.00108726	3.99667e-12	6.41135e-06	0.00180714	NA	0.0031064
c31148_g1	ACOX3_ARATH Acyl-coenzyme A oxidase peroxisomal OS=Arabidopsis thaliana GN=ACX3 PE=1 SV=1	6.13704	6.14764	5.96195	5.49669	5.79641	5.65055	5.30796	5.62476	5.43928	5.45313	5.05386	4.98972	4.90721	5.16129	5.89901	5.73104	5.80758	6.10283	5.96839	5.55212	5.10972	4.97936	4.15167	4.76242	4.92919	5.04459	3.21401	3.80852	2.79823	3.31092	3.92174	GO:0005777 GO:0016627 GO:0019395 GO:0005488	K00232	E1.3.3.6 ACOX1 ACOX3; acyl-CoA oxidase [EC:1.3.3.6]	path:map00071 path:map00592 path:map01040 path:map01100 path:map01110 path:map01212 path:map03320 path:map04024 path:map04146	Fatty acid degradation | alpha-Linolenic acid metabolism | Biosynthesis of unsaturated fatty acids | Metabolic pathways | Biosynthesis of secondary metabolites | Fatty acid metabolism | PPAR signaling pathway | cAMP signaling pathway | Peroxisome	br:ko00001 br:ko00002 br:ko01000	KEGG Orthology (KO) | KEGG modules | Enzymes	acox3_arath acyl-coenzyme a oxidase peroxisomal os=arabidopsis thaliana gn=acx3 pe=1 sv=1e1.3.3.6 acox1 acox3; acyl-coa oxidase [ec:1.3.3.6]fatty acid degradation | alpha-linolenic acid metabolism | biosynthesis of unsaturated fatty acids | metabolic pathways | biosynthesis of secondary metabolites | fatty acid metabolism | ppar signaling pathway | camp signaling pathway | peroxisomekegg ortholog…	1.78191e-13	7.43577e-49	0.00939014	NA	NA	3.77297e-15
c27804_g1	ACOD_BOVIN Acyl- desaturase OS=Bos taurus GN=SCD PE=2 SV=2	4.05056	4.78233	5.25426	5.51227	5.04437	5.24297	4.93255	4.14076	5.35346	4.50618	5.17933	5.14733	5.23565	3.73712	6.61092	6.66805	6.52082	6.48474	6.2619	6.13446	5.80408	6.1612	7.06105	7.08401	7.04048	7.20359	6.01706	7.22423	6.6839	6.90482	6.18151	GO:0005789 GO:0042811 GO:0004768 GO:0042759 GO:0005506 GO:0016021 GO:0035338 GO:0055114 GO:0070542 GO:0017105 GO:1903966 GO:0044767	K00507	SCD desC; stearoyl-CoA desaturase (Delta-9 desaturase) [EC:1.14.19.1]	path:map01040 path:map01212 path:map03320 path:map04152 path:map04212	Biosynthesis of unsaturated fatty acids | Fatty acid metabolism | PPAR signaling pathway | AMPK signaling pathway | Longevity regulating pathway - worm	br:ko00001 br:ko01000 br:ko01004	KEGG Orthology (KO) | Enzymes | Lipid biosynthesis proteins	acod_bovin acyl- desaturase os=bos taurus gn=scd pe=2 sv=2scd desc; stearoyl-coa desaturase (delta-9 desaturase) [ec:1.14.19.1]biosynthesis of unsaturated fatty acids | fatty acid metabolism | ppar signaling pathway | ampk signaling pathway | longevity regulating pathway - wormkegg orthology (ko) | enzymes | lipid biosynthesis proteins	NA	5.6159e-06	0.00259127	1.50416e-12	NA	NA
c25687_g2	ECHA_MOUSE Trifunctional enzyme subunit mitochondrial OS=Mus musculus GN=Hadha PE=1 SV=1	8.15186	7.68404	8.26475	9.02152	9.28893	9.39155	8.91497	8.79017	9.16374	8.83213	9.38201	8.80521	9.31311	8.60842	7.9292	7.98067	8.19078	7.77245	7.85741	8.10988	7.72668	7.46689	7.82601	7.61121	6.93975	7.10303	7.48993	7.52417	8.28802	7.36137	7.70047	GO:0003985 GO:0006635 GO:0005515 GO:0050662 GO:0003857 GO:0035965 GO:0042221 GO:0004300 GO:0005743 GO:0042645	K07515	HADHA; enoyl-CoA hydratase / long-chain 3-hydroxyacyl-CoA dehydrogenase [EC:4.2.1.17 1.1.1.211]	path:map00062 path:map00071 path:map00280 path:map00310 path:map00380 path:map00410 path:map00627 path:map00640 path:map00650 path:map00930 path:map01040 path:map01100 path:map01110 path:map01120 path:map01130 path:map01200 path:map01212	Fatty acid elongation | Fatty acid degradation | Valine leucine and isoleucine degradation | Lysine degradation | Tryptophan metabolism | beta-Alanine metabolism | Aminobenzoate degradation | Propanoate metabolism | Butanoate metabolism | Caprolactam degradation | Biosynthesis of unsaturated fatty acids | Metabolic pathways | Biosynthesis of secondary metabolites | Microbial metabolism in diverse…	br:ko00001 br:ko00002 br:ko01000	KEGG Orthology (KO) | KEGG modules | Enzymes	echa_mouse trifunctional enzyme subunit mitochondrial os=mus musculus gn=hadha pe=1 sv=1hadha; enoyl-coa hydratase / long-chain 3-hydroxyacyl-coa dehydrogenase [ec:4.2.1.17 1.1.1.211]fatty acid elongation | fatty acid degradation | valine leucine and isoleucine degradation | lysine degradation | tryptophan metabolism | beta-alanine metabolism | aminobenzoate degradation | propanoate metabolism | …	NA	NA	0.00253146	NA	NA	NA
c3077_g1	ELO3_CAEEL fatty acid elongation 3 OS=Caenorhabditis elegans GN=elo-3 PE=1 SV=2	1.24397	1.95449	3.01302	6.28778	6.16829	6.89092	6.81458	5.28062	5.92575	4.77576	5.08785	4.56491	3.56503	4.4819	0.948415	1.41842	1.33543	2.13673	2.85641	3.37348	1.95447	2.25083	1.81737	1.87912	3.65651	5.20484	1.47888	1.49919	0.948415	0.948415	1.54592	GO:0005789 GO:0005515 GO:0042759 GO:0035338 GO:0042761 GO:0019367 GO:0033559 GO:0034626 GO:0009922 GO:0034625	K10203	ELOVL6; elongation of very long chain fatty acids protein 6 [EC:2.3.1.199]	path:map00062 path:map01040 path:map01110 path:map01212	Fatty acid elongation | Biosynthesis of unsaturated fatty acids | Biosynthesis of secondary metabolites | Fatty acid metabolism	br:ko00001 br:ko00002 br:ko01000 br:ko01004	KEGG Orthology (KO) | KEGG modules | Enzymes | Lipid biosynthesis proteins	elo3_caeel fatty acid elongation 3 os=caenorhabditis elegans gn=elo-3 pe=1 sv=2elovl6; elongation of very long chain fatty acids protein 6 [ec:2.3.1.199]fatty acid elongation | biosynthesis of unsaturated fatty acids | biosynthesis of secondary metabolites | fatty acid metabolismkegg orthology (ko) | kegg modules | enzymes | lipid biosynthesis proteins	4.72227e-32	4.90534e-16	2.55937e-08	NA	NA	0.000888962
c16219_g1	ELOV6_RAT Elongation of very long chain fatty acids 6 OS=Rattus norvegicus GN=Elovl6 PE=1 SV=1	3.98437	4.30442	5.14807	6.74626	6.58393	7.14145	7.61341	7.6885	7.31271	7.1783	7.0124	6.52085	7.01642	5.86579	4.29465	4.37325	3.22115	3.60278	4.19332	4.24544	3.97333	3.43729	2.62327	3.07642	3.1589	3.89257	2.34634	2.3493	1.83276	1.84951	1.98208	GO:0005789 GO:0005515 GO:0042759 GO:0016021 GO:0035338 GO:0043651 GO:0036109 GO:0042761 GO:0019367 GO:0034626 GO:0009922 GO:0034625	K10203	ELOVL6; elongation of very long chain fatty acids protein 6 [EC:2.3.1.199]	path:map00062 path:map01040 path:map01110 path:map01212	Fatty acid elongation | Biosynthesis of unsaturated fatty acids | Biosynthesis of secondary metabolites | Fatty acid metabolism	br:ko00001 br:ko00002 br:ko01000 br:ko01004	KEGG Orthology (KO) | KEGG modules | Enzymes | Lipid biosynthesis proteins	elov6_rat elongation of very long chain fatty acids 6 os=rattus norvegicus gn=elovl6 pe=1 sv=1elovl6; elongation of very long chain fatty acids protein 6 [ec:2.3.1.199]fatty acid elongation | biosynthesis of unsaturated fatty acids | biosynthesis of secondary metabolites | fatty acid metabolismkegg orthology (ko) | kegg modules | enzymes | lipid biosynthesis proteins	2.02617e-16	5.84693e-17	1.50151e-36	NA	NA	2.08091e-05
c20754_g1	ELOV6_RAT Elongation of very long chain fatty acids 6 OS=Rattus norvegicus GN=Elovl6 PE=1 SV=1	4.29244	3.84311	3.63424	4.85969	4.82665	4.49695	4.02783	3.33965	4.12985	3.95238	5.11632	4.86255	5.08513	4.01598	4.29736	4.15554	3.84644	3.41468	3.63312	3.93214	3.95154	5.1961	4.92309	6.64133	8.39644	8.43802	3.78031	4.37943	4.50669	4.32957	3.80506	GO:0005789 GO:0005515 GO:0042759 GO:0035338 GO:0043651 GO:0036109 GO:0042761 GO:0019367 GO:0034626 GO:0009922 GO:0034625	K10203	ELOVL6; elongation of very long chain fatty acids protein 6 [EC:2.3.1.199]	path:map00062 path:map01040 path:map01110 path:map01212	Fatty acid elongation | Biosynthesis of unsaturated fatty acids | Biosynthesis of secondary metabolites | Fatty acid metabolism	br:ko00001 br:ko00002 br:ko01000 br:ko01004	KEGG Orthology (KO) | KEGG modules | Enzymes | Lipid biosynthesis proteins	elov6_rat elongation of very long chain fatty acids 6 os=rattus norvegicus gn=elovl6 pe=1 sv=1elovl6; elongation of very long chain fatty acids protein 6 [ec:2.3.1.199]fatty acid elongation | biosynthesis of unsaturated fatty acids | biosynthesis of secondary metabolites | fatty acid metabolismkegg orthology (ko) | kegg modules | enzymes | lipid biosynthesis proteins	4.22076e-08	1.52875e-175	3.64278e-59	NA	NA	5.01909e-07
c14522_g1	ELOV5_XENTR Elongation of very long chain fatty acids 5 OS=Xenopus tropicalis GN=elovl5 PE=2 SV=1	3.31504	2.96223	4.17885	5.01815	5.03946	5.20241	5.03286	4.24671	5.09428	3.84909	5.13919	4.99278	2.82495	4.27941	3.05693	2.66955	2.42083	3.1084	3.90017	3.53561	3.39737	3.30162	2.97992	3.22658	3.50066	3.83127	4.497	0.948415	1.67248	0.948415	1.40409	GO:0005515 GO:0097447 GO:0030176 GO:0035338 GO:0043651 GO:0036109 GO:0042761 GO:0043025 GO:0019367 GO:0034626 GO:0009922 GO:0034625	K10205	ELOVL2; elongation of very long chain fatty acids protein 2 [EC:2.3.1.199]	path:map00062 path:map01040 path:map01110 path:map01212	Fatty acid elongation | Biosynthesis of unsaturated fatty acids | Biosynthesis of secondary metabolites | Fatty acid metabolism	br:ko00001 br:ko00002 br:ko01000 br:ko01004	KEGG Orthology (KO) | KEGG modules | Enzymes | Lipid biosynthesis proteins	elov5_xentr elongation of very long chain fatty acids 5 os=xenopus tropicalis gn=elovl5 pe=2 sv=1elovl2; elongation of very long chain fatty acids protein 2 [ec:2.3.1.199]fatty acid elongation | biosynthesis of unsaturated fatty acids | biosynthesis of secondary metabolites | fatty acid metabolismkegg orthology (ko) | kegg modules | enzymes | lipid biosynthesis proteins	1.43894e-07	2.60387e-14	NA	NA	NA	NA
c18674_g2	FADS1_HUMAN Fatty acid desaturase 1 OS=Homo sapiens GN=FADS1 PE=1 SV=3	6.2496	6.24094	6.4266	5.83909	5.42268	4.04707	3.33409	2.70884	3.15605	4.5627	4.93905	5.28975	5.49995	5.50799	6.18362	6.06866	6.44127	6.36536	5.99215	4.7108	3.19905	2.50528	1.85287	1.44756	1.43664	1.9368	1.47888	1.25099	0.948415	1.5308	2.42602	GO:0007267 GO:0008654 GO:0043651 GO:0006355 GO:0000248 GO:0009267 GO:0046456 GO:0005789 GO:0006636 GO:0045485 GO:0045595 GO:0016021 GO:0036109	K10226	FADS2; acyl-CoA 6-desaturase (Delta-6 desaturase) [EC:1.14.19.3]	path:map00592 path:map01040 path:map01110 path:map01212 path:map03320	alpha-Linolenic acid metabolism | Biosynthesis of unsaturated fatty acids | Biosynthesis of secondary metabolites | Fatty acid metabolism | PPAR signaling pathway	br:ko00001 br:ko01000 br:ko01004	KEGG Orthology (KO) | Enzymes | Lipid biosynthesis proteins	fads1_human fatty acid desaturase 1 os=homo sapiens gn=fads1 pe=1 sv=3fads2; acyl-coa 6-desaturase (delta-6 desaturase) [ec:1.14.19.3]alpha-linolenic acid metabolism | biosynthesis of unsaturated fatty acids | biosynthesis of secondary metabolites | fatty acid metabolism | ppar signaling pathwaykegg orthology (ko) | enzymes | lipid biosynthesis proteins	7.92392e-37	2.29356e-193	2.39734e-33	NA	NA	1.721e-11
c25272_g1	FADS2_PONAB Fatty acid desaturase 2 OS=Pongo abelii GN=FADS2 PE=2 SV=1	2.60486	2.65525	3.68874	3.07511	3.87848	6.44701	8.34115	8.72211	8.69917	8.11643	8.48809	8.55876	8.58797	6.56308	2.15141	1.72252	2.20196	2.48266	1.76516	2.10953	3.88929	5.53372	6.55094	6.29438	3.18679	1.33604	1.68341	2.28165	1.5486	0.948415	0.948415	GO:0005789 GO:0005887 GO:0006636 GO:0050794 GO:0045485 GO:0008654 GO:0043651 GO:0036109 GO:0000248 GO:0009267 GO:0046456 GO:0016213	K10226	FADS2; acyl-CoA 6-desaturase (Delta-6 desaturase) [EC:1.14.19.3]	path:map00592 path:map01040 path:map01110 path:map01212 path:map03320	alpha-Linolenic acid metabolism | Biosynthesis of unsaturated fatty acids | Biosynthesis of secondary metabolites | Fatty acid metabolism | PPAR signaling pathway	br:ko00001 br:ko01000 br:ko01004	KEGG Orthology (KO) | Enzymes | Lipid biosynthesis proteins	fads2_ponab fatty acid desaturase 2 os=pongo abelii gn=fads2 pe=2 sv=1fads2; acyl-coa 6-desaturase (delta-6 desaturase) [ec:1.14.19.3]alpha-linolenic acid metabolism | biosynthesis of unsaturated fatty acids | biosynthesis of secondary metabolites | fatty acid metabolism | ppar signaling pathwaykegg orthology (ko) | enzymes | lipid biosynthesis proteins	1.86124e-64	2.70493e-88	3.02718e-18	NA	NA	2.60353e-06
c26231_g1	FADS2_XENLA Fatty acid desaturase 2 OS=Xenopus laevis GN=fads2 PE=2 SV=1	2.14734	2.18605	2.94983	2.80963	2.23894	2.56303	2.2169	2.697	3.41205	3.72259	3.52905	3.74709	2.59085	3.15929	3.19599	3.3173	2.5969	3.11847	2.68782	2.28618	1.99686	2.93133	1.95525	2.95331	3.10774	2.86351	2.34634	2.97999	2.65773	2.92209	3.29626	GO:0005789 GO:0005887 GO:0006636 GO:0050794 GO:0045485 GO:0008654 GO:0043651 GO:0036109 GO:0000248 GO:0009267 GO:0046456 GO:0016213	K10226	FADS2; acyl-CoA 6-desaturase (Delta-6 desaturase) [EC:1.14.19.3]	path:map00592 path:map01040 path:map01110 path:map01212 path:map03320	alpha-Linolenic acid metabolism | Biosynthesis of unsaturated fatty acids | Biosynthesis of secondary metabolites | Fatty acid metabolism | PPAR signaling pathway	br:ko00001 br:ko01000 br:ko01004	KEGG Orthology (KO) | Enzymes | Lipid biosynthesis proteins	fads2_xenla fatty acid desaturase 2 os=xenopus laevis gn=fads2 pe=2 sv=1fads2; acyl-coa 6-desaturase (delta-6 desaturase) [ec:1.14.19.3]alpha-linolenic acid metabolism | biosynthesis of unsaturated fatty acids | biosynthesis of secondary metabolites | fatty acid metabolism | ppar signaling pathwaykegg orthology (ko) | enzymes | lipid biosynthesis proteins	NA	0.00202305	0.00010015	NA	NA	NA
c18674_g1	FADS2_MACFA Fatty acid desaturase 2 OS=Macaca fascicularis GN=FADS2 PE=2 SV=1	4.30057	4.43572	5.90687	6.48255	5.9566	5.45764	5.39947	4.72157	5.46016	5.63263	5.77062	6.44259	6.10213	6.00268	5.28399	5.18941	5.52412	5.80976	5.46284	4.49189	4.07397	3.67089	3.17949	3.78821	3.99689	3.81788	1.47888	1.78279	2.15808	2.39544	0.948415	GO:0005789 GO:0005887 GO:0006636 GO:0045485 GO:0008654 GO:0043651 GO:0036109 GO:0000248 GO:0009267 GO:0046456 GO:0016213	K10226	FADS2; acyl-CoA 6-desaturase (Delta-6 desaturase) [EC:1.14.19.3]	path:map00592 path:map01040 path:map01110 path:map01212 path:map03320	alpha-Linolenic acid metabolism | Biosynthesis of unsaturated fatty acids | Biosynthesis of secondary metabolites | Fatty acid metabolism | PPAR signaling pathway	br:ko00001 br:ko01000 br:ko01004	KEGG Orthology (KO) | Enzymes | Lipid biosynthesis proteins	fads2_macfa fatty acid desaturase 2 os=macaca fascicularis gn=fads2 pe=2 sv=1fads2; acyl-coa 6-desaturase (delta-6 desaturase) [ec:1.14.19.3]alpha-linolenic acid metabolism | biosynthesis of unsaturated fatty acids | biosynthesis of secondary metabolites | fatty acid metabolism | ppar signaling pathwaykegg orthology (ko) | enzymes | lipid biosynthesis proteins	1.16676e-15	4.42821e-90	5.95862e-39	NA	NA	7.66404e-14
c29430_g1	DHB12_XENTR Very-long-chain 3-oxoacyl- reductase OS=Xenopus tropicalis GN=hsd17b12 PE=2 SV=1	2.58424	3.05289	3.32101	4.62986	4.6236	4.8398	4.53643	3.81466	4.22234	3.15071	4.18677	4.07965	3.77484	3.78349	3.47407	3.1428	2.51033	2.85619	3.26639	4.33256	5.53459	5.80458	5.27997	5.51535	5.82381	6.17062	3.54285	3.87663	3.86551	1.62562	3.97133	GO:0005789 GO:0005515 GO:0006702 GO:0030539 GO:0047035 GO:0016509 GO:0047045 GO:0008610 GO:0035338 GO:0044763	K10251	HSD17B12 KAR IFA38; 17beta-estradiol 17-dehydrogenase / very-long-chain 3-oxoacyl-CoA reductase [EC:1.1.1.62 1.1.1.330]	path:map00062 path:map00140 path:map01040 path:map01100 path:map01110 path:map01212	Fatty acid elongation | Steroid hormone biosynthesis | Biosynthesis of unsaturated fatty acids | Metabolic pathways | Biosynthesis of secondary metabolites | Fatty acid metabolism	br:ko00001 br:ko00002 br:ko01000 br:ko01004	KEGG Orthology (KO) | KEGG modules | Enzymes | Lipid biosynthesis proteins	dhb12_xentr very-long-chain 3-oxoacyl- reductase os=xenopus tropicalis gn=hsd17b12 pe=2 sv=1hsd17b12 kar ifa38; 17beta-estradiol 17-dehydrogenase / very-long-chain 3-oxoacyl-coa reductase [ec:1.1.1.62 1.1.1.330]fatty acid elongation | steroid hormone biosynthesis | biosynthesis of unsaturated fatty acids | metabolic pathways | biosynthesis of secondary metabolites | fatty acid metabolismkegg orth…	4.4707e-08	3.89207e-85	4.63134e-36	NA	NA	0.000449691
c34241_g1	TECR_HUMAN Very-long-chain enoyl- reductase OS=Homo sapiens GN=TECR PE=1 SV=1	4.23811	4.54742	5.90252	6.13999	5.83168	6.42544	5.87929	5.41899	6.35176	4.90672	6.11237	6.32455	4.54278	4.98447	3.94189	4.05411	3.67041	4.49105	5.54604	6.15952	6.47409	6.41665	6.04676	6.27099	6.27705	6.6344	4.79376	4.79631	3.922	4.25741	4.6124	GO:0010033 GO:0048608 GO:0008202 GO:0042761 GO:0048513 GO:0044702 GO:0005634 GO:0008209 GO:0005515 GO:0046661 GO:0030176 GO:0017099 GO:0035338 GO:0030497	K10258	TER TSC13 CER10; very-long-chain enoyl-CoA reductase [EC:1.3.1.93]	path:map00062 path:map01040 path:map01110 path:map01212	Fatty acid elongation | Biosynthesis of unsaturated fatty acids | Biosynthesis of secondary metabolites | Fatty acid metabolism	br:ko00001 br:ko00002 br:ko01000 br:ko01004	KEGG Orthology (KO) | KEGG modules | Enzymes | Lipid biosynthesis proteins	tecr_human very-long-chain enoyl- reductase os=homo sapiens gn=tecr pe=1 sv=1ter tsc13 cer10; very-long-chain enoyl-coa reductase [ec:1.3.1.93]fatty acid elongation | biosynthesis of unsaturated fatty acids | biosynthesis of secondary metabolites | fatty acid metabolismkegg orthology (ko) | kegg modules | enzymes | lipid biosynthesis proteins	5.89379e-05	1.19904e-76	1.30604e-12	NA	NA	1.05745e-06
c12925_g1	HACD2_PONAB Very-long-chain (3R)-3-hydroxyacyl- dehydratase 2 OS=Pongo abelii GN=HACD2 PE=2 SV=1	3.93205	4.86257	4.08251	3.2996	4.10056	4.86113	5.307	5.30625	5.45611	3.58575	5.28001	5.28195	3.85624	4.04476	4.99138	5.13915	4.83124	5.09363	4.20935	3.06673	3.35988	3.72554	4.55374	5.41153	5.99021	6.25022	7.87697	6.30867	5.77182	5.97796	6.32938	GO:0005515 GO:0016836 GO:0048522 GO:0007275 GO:0016020 GO:0005783 GO:0006793 GO:0006633 GO:0035556	K10703	PHS1 PAS2; very-long-chain (3R)-3-hydroxyacyl-CoA dehydratase [EC:4.2.1.134]	path:map00062 path:map01040 path:map01110 path:map01212	Fatty acid elongation | Biosynthesis of unsaturated fatty acids | Biosynthesis of secondary metabolites | Fatty acid metabolism	br:ko00001 br:ko00002 br:ko01000 br:ko01004	KEGG Orthology (KO) | KEGG modules | Enzymes | Lipid biosynthesis proteins	hacd2_ponab very-long-chain (3r)-3-hydroxyacyl- dehydratase 2 os=pongo abelii gn=hacd2 pe=2 sv=1phs1 pas2; very-long-chain (3r)-3-hydroxyacyl-coa dehydratase [ec:4.2.1.134]fatty acid elongation | biosynthesis of unsaturated fatty acids | biosynthesis of secondary metabolites | fatty acid metabolismkegg orthology (ko) | kegg modules | enzymes | lipid biosynthesis proteins	1.65651e-05	2.84465e-58	2.60625e-23	NA	NA	1.31115e-07
c26873_g1	HACD1_CANLF Very-long-chain (3R)-3-hydroxyacyl- dehydratase 1 OS=Canis lupus familiaris GN=HACD1 PE=2 SV=1	6.04481	6.50237	6.35133	6.20048	6.91701	7.35332	6.68066	6.67702	6.21176	5.54653	5.72344	6.02548	5.19037	5.4341	6.30962	6.19159	6.10018	6.58921	5.40414	4.00035	4.32092	4.79467	5.10267	5.28925	5.49073	5.46306	5.10813	5.50583	4.32367	6.86079	6.37891	GO:0018812 GO:0046848 GO:0071529 GO:0080023 GO:0042761 GO:0005789 GO:0048522 GO:0004725 GO:0034622 GO:0035338 GO:0010811 GO:0030497 GO:0035556 GO:0019899 GO:0030148	K10703	PHS1 PAS2; very-long-chain (3R)-3-hydroxyacyl-CoA dehydratase [EC:4.2.1.134]	path:map00062 path:map01040 path:map01110 path:map01212	Fatty acid elongation | Biosynthesis of unsaturated fatty acids | Biosynthesis of secondary metabolites | Fatty acid metabolism	br:ko00001 br:ko00002 br:ko01000 br:ko01004	KEGG Orthology (KO) | KEGG modules | Enzymes | Lipid biosynthesis proteins	hacd1_canlf very-long-chain (3r)-3-hydroxyacyl- dehydratase 1 os=canis lupus familiaris gn=hacd1 pe=2 sv=1phs1 pas2; very-long-chain (3r)-3-hydroxyacyl-coa dehydratase [ec:4.2.1.134]fatty acid elongation | biosynthesis of unsaturated fatty acids | biosynthesis of secondary metabolites | fatty acid metabolismkegg orthology (ko) | kegg modules | enzymes | lipid biosynthesis proteins	5.15129e-09	1.76103e-22	1.38909e-20	NA	NA	NA

## Sheet: E. Fatty acid degradation
Gene ID	Gene annotation (vs. Uniprot)	AM1	AM2	AM3	AM4	AM5	AM6	AM7	AM8	AM9	AM10	AM11	AM12	AM13	AM14	RE1	RE2	RE3	RE4	RE5	RE6	RE7	RE8	RE9	RE10	RE11	RE12	RE24	RE48	RE92	RE144	RE192	GO	KO	KO_info	Pathway	Pathway_info	brite	brite_info	full_desc	AM_pval	RE_pval	AM_vs_RE_pval	Maternal_pval	Early_vs_Very Late_AM_pval	Early_vs_Very Late_RE_pval
c27893_g1	HCDH_RAT Hydroxyacyl-coenzyme A mitochondrial OS=Rattus norvegicus GN=Hadh PE=2 SV=1	6.50905	6.43154	6.29786	6.27638	5.08836	5.32061	4.96739	5.3825	5.40637	5.27606	5.47295	5.09248	4.39329	3.58371	6.80903	6.8506	6.75549	6.99599	6.53894	5.65059	5.36964	5.06427	4.40657	4.71906	4.47038	4.9146	5.12166	3.62776	4.12961	3.58437	2.8817	GO:0016836 GO:0008691 GO:0043168 GO:0009725 GO:0005886 GO:0005654 GO:0042645 GO:0006635 GO:0005515 GO:0003988 GO:0003857 GO:0051287 GO:0005618 GO:0052572 GO:0005829 GO:0030497 GO:0010124	K00022	HADH; 3-hydroxyacyl-CoA dehydrogenase [EC:1.1.1.35]	path:map00062 path:map00071 path:map00280 path:map00281 path:map00310 path:map00380 path:map00650 path:map00930 path:map01100 path:map01110 path:map01120 path:map01130 path:map01212	Fatty acid elongation | Fatty acid degradation | Valine leucine and isoleucine degradation | Geraniol degradation | Lysine degradation | Tryptophan metabolism | Butanoate metabolism | Caprolactam degradation | Metabolic pathways | Biosynthesis of secondary metabolites | Microbial metabolism in diverse environments | Biosynthesis of antibiotics | Fatty acid metabolism	br:ko00001 br:ko00002 br:ko01000	KEGG Orthology (KO) | KEGG modules | Enzymes	hcdh_rat hydroxyacyl-coenzyme a mitochondrial os=rattus norvegicus gn=hadh pe=2 sv=1hadh; 3-hydroxyacyl-coa dehydrogenase [ec:1.1.1.35]fatty acid elongation | fatty acid degradation | valine leucine and isoleucine degradation | geraniol degradation | lysine degradation | tryptophan metabolism | butanoate metabolism | caprolactam degradation | metabolic pathways | biosynthesis of secondary metabol…	5.57187e-21	1.70533e-156	4.31454e-08	NA	NA	2.41092e-13
c23507_g2	FADB_COLP3 Fatty acid oxidation complex subunit alpha OS=Colwellia psychrerythraea (strain 34H ATCC BAA-681) GN=fadB PE=3 SV=1	0.948415	1.06677	0.948415	0.948415	0.948415	0.948415	1.53425	1.65017	2.26703	2.72399	3.21808	2.91327	3.37474	2.12837	0.948415	1.0806	0.948415	0.948415	0.948415	0.948415	1.16279	1.62103	4.13292	3.23719	1.5932	1.11317	0.948415	0.948415	0.948415	0.948415	0.948415	GO:0016491 GO:0043231 GO:0016042 GO:0016829 GO:0044444 GO:0006631 GO:0072329 GO:0016853	K00022	HADH; 3-hydroxyacyl-CoA dehydrogenase [EC:1.1.1.35]	path:map00062 path:map00071 path:map00280 path:map00281 path:map00310 path:map00380 path:map00650 path:map00930 path:map01100 path:map01110 path:map01120 path:map01130 path:map01212	Fatty acid elongation | Fatty acid degradation | Valine leucine and isoleucine degradation | Geraniol degradation | Lysine degradation | Tryptophan metabolism | Butanoate metabolism | Caprolactam degradation | Metabolic pathways | Biosynthesis of secondary metabolites | Microbial metabolism in diverse environments | Biosynthesis of antibiotics | Fatty acid metabolism	br:ko00001 br:ko00002 br:ko01000	KEGG Orthology (KO) | KEGG modules | Enzymes	fadb_colp3 fatty acid oxidation complex subunit alpha os=colwellia psychrerythraea (strain 34h atcc baa-681) gn=fadb pe=3 sv=1hadh; 3-hydroxyacyl-coa dehydrogenase [ec:1.1.1.35]fatty acid elongation | fatty acid degradation | valine leucine and isoleucine degradation | geraniol degradation | lysine degradation | tryptophan metabolism | butanoate metabolism | caprolactam degradation | metabolic pa…	1.11939e-18	0.000239957	0.000415819	NA	NA	NA
c27816_g1	ADHX_CAEEL Alcohol dehydrogenase class-3 OS=Caenorhabditis elegans GN= PE=2 SV=1	2.62347	2.68377	2.13728	2.58533	1.7058	2.04341	1.79861	1.84269	3.77716	3.45279	4.94213	4.55938	3.64375	3.54144	3.02091	2.77369	3.27221	3.15413	2.4201	3.60772	2.40596	3.9556	4.25914	2.7949	3.25799	3.2781	13.2997	11.8509	10.9806	9.11669	9.69201	GO:0018119 GO:0008270 GO:0042803 GO:0009055 GO:0006069 GO:0004022 GO:0045777 GO:0003016 GO:0051775 GO:0070062 GO:0005504 GO:0001523 GO:0046294 GO:0005739 GO:0051903 GO:0005829 GO:0051409 GO:0032496 GO:0018467	K00121	frmA ADH5 adhC; S-(hydroxymethyl)glutathione dehydrogenase / alcohol dehydrogenase [EC:1.1.1.284 1.1.1.1]	path:map00010 path:map00071 path:map00350 path:map00625 path:map00626 path:map00680 path:map00830 path:map00980 path:map00982 path:map01100 path:map01110 path:map01120 path:map01130 path:map01200 path:map01220 path:map05204	Glycolysis / Gluconeogenesis | Fatty acid degradation | Tyrosine metabolism | Chloroalkane and chloroalkene degradation | Naphthalene degradation | Methane metabolism | Retinol metabolism | Metabolism of xenobiotics by cytochrome P450 | Drug metabolism - cytochrome P450 | Metabolic pathways | Biosynthesis of secondary metabolites | Microbial metabolism in diverse environments | Biosynthesis of an…	br:ko00001 br:ko01000	KEGG Orthology (KO) | Enzymes	adhx_caeel alcohol dehydrogenase class-3 os=caenorhabditis elegans gn= pe=2 sv=1frma adh5 adhc; s-(hydroxymethyl)glutathione dehydrogenase / alcohol dehydrogenase [ec:1.1.1.284 1.1.1.1]glycolysis / gluconeogenesis | fatty acid degradation | tyrosine metabolism | chloroalkane and chloroalkene degradation | naphthalene degradation | methane metabolism | retinol metabolism | metabolism of xenobiotic…	1.70541e-23	5.78114e-106	3.07685e-08	NA	NA	3.69287e-69
c23350_g1	ALDH2_HUMAN Aldehyde mitochondrial OS=Homo sapiens GN=ALDH2 PE=1 SV=2	6.68533	6.94801	7.03934	5.95326	5.56533	5.36706	5.45546	5.5518	5.39728	5.58741	5.39378	4.92737	5.85729	5.11647	6.32062	6.59714	6.69406	6.57548	5.66177	4.43174	4.02474	4.25914	4.58588	4.90368	5.29961	5.59274	5.60285	6.10269	4.91244	5.18718	5.51906	GO:0021915 GO:0034097 GO:0009055 GO:0008285 GO:0005096 GO:0006068 GO:0006069 GO:0005497 GO:0048732 GO:1901700 GO:0005654 GO:0007507 GO:0030326 GO:0002138 GO:0070062 GO:0030900 GO:0048522 GO:0048565 GO:0043010 GO:0072001 GO:0005829 GO:0033993 GO:0018479 GO:0004030 GO:0016918 GO:0048568 GO:0006776 GO:0003002 GO:0061624 GO:0004028 GO:0005515 GO:0005759 GO:0001758 GO:0030154 GO:0051716	K00128	ALDH; aldehyde dehydrogenase (NAD+) [EC:1.2.1.3]	path:map00010 path:map00053 path:map00071 path:map00280 path:map00310 path:map00330 path:map00340 path:map00380 path:map00410 path:map00561 path:map00620 path:map00625 path:map00903 path:map00981 path:map01100 path:map01110 path:map01120 path:map01130	Glycolysis / Gluconeogenesis | Ascorbate and aldarate metabolism | Fatty acid degradation | Valine leucine and isoleucine degradation | Lysine degradation | Arginine and proline metabolism | Histidine metabolism | Tryptophan metabolism | beta-Alanine metabolism | Glycerolipid metabolism | Pyruvate metabolism | Chloroalkane and chloroalkene degradation | Limonene and pinene degradation | Insect ho…	br:ko00001 br:ko00002 br:ko01000	KEGG Orthology (KO) | KEGG modules | Enzymes	aldh2_human aldehyde mitochondrial os=homo sapiens gn=aldh2 pe=1 sv=2aldh; aldehyde dehydrogenase (nad+) [ec:1.2.1.3]glycolysis / gluconeogenesis | ascorbate and aldarate metabolism | fatty acid degradation | valine leucine and isoleucine degradation | lysine degradation | arginine and proline metabolism | histidine metabolism | tryptophan metabolism | beta-alanine metabolism | glycerolipid metab…	8.65071e-40	1.70874e-75	1.82296e-08	NA	NA	NA
c13815_g1	AL1A1_HUMAN Retinal dehydrogenase 1 OS=Homo sapiens GN=ALDH1A1 PE=1 SV=2	6.97913	7.18992	6.34196	4.30469	3.58748	3.58532	3.61058	3.8492	4.64289	5.5792	5.89603	5.40855	5.56155	6.12346	7.67862	7.78928	7.52853	7.56788	6.3196	5.01466	3.86578	2.54425	1.62141	2.14187	2.39746	4.31462	7.39472	5.97448	5.43076	6.18896	6.27336	GO:0021915 GO:0034097 GO:0009055 GO:0008285 GO:0005096 GO:0006069 GO:0005497 GO:0048732 GO:1901700 GO:0007507 GO:0030326 GO:0002138 GO:0070062 GO:0030900 GO:0048522 GO:0048565 GO:0072001 GO:0005829 GO:0016331 GO:0033993 GO:0018479 GO:0031076 GO:0004030 GO:0016918 GO:0006776 GO:0003002 GO:0009887 GO:0061624 GO:0004028 GO:0005515 GO:0005759 GO:0001758 GO:0030154 GO:0051716	K00128	ALDH; aldehyde dehydrogenase (NAD+) [EC:1.2.1.3]	path:map00010 path:map00053 path:map00071 path:map00280 path:map00310 path:map00330 path:map00340 path:map00380 path:map00410 path:map00561 path:map00620 path:map00625 path:map00903 path:map00981 path:map01100 path:map01110 path:map01120 path:map01130	Glycolysis / Gluconeogenesis | Ascorbate and aldarate metabolism | Fatty acid degradation | Valine leucine and isoleucine degradation | Lysine degradation | Arginine and proline metabolism | Histidine metabolism | Tryptophan metabolism | beta-Alanine metabolism | Glycerolipid metabolism | Pyruvate metabolism | Chloroalkane and chloroalkene degradation | Limonene and pinene degradation | Insect ho…	br:ko00001 br:ko00002 br:ko01000	KEGG Orthology (KO) | KEGG modules | Enzymes	al1a1_human retinal dehydrogenase 1 os=homo sapiens gn=aldh1a1 pe=1 sv=2aldh; aldehyde dehydrogenase (nad+) [ec:1.2.1.3]glycolysis / gluconeogenesis | ascorbate and aldarate metabolism | fatty acid degradation | valine leucine and isoleucine degradation | lysine degradation | arginine and proline metabolism | histidine metabolism | tryptophan metabolism | beta-alanine metabolism | glycerolipid me…	4.45286e-46	1.96154e-185	5.87604e-72	NA	NA	NA
c3007_g2	AL3A2_MOUSE Fatty aldehyde dehydrogenase OS=Mus musculus GN=Aldh3a2 PE=1 SV=2	4.29773	4.17263	3.22038	3.42994	4.29203	4.48928	5.0566	5.18762	5.09718	5.11661	5.44899	5.13271	4.97449	4.55253	5.59722	5.37004	4.25278	4.18097	3.77544	4.51528	4.72791	4.91799	4.77135	4.83185	4.63007	5.31169	4.08295	3.94706	4.54476	4.78028	3.88173	GO:0008544 GO:0046577 GO:0050061 GO:0009536 GO:0008106 GO:0005654 GO:0005789 GO:0006714 GO:0046185 GO:0070062 GO:0005829 GO:0052814 GO:0018479 GO:0030148 GO:0004030 GO:0007422 GO:0014070 GO:0001561 GO:0005886 GO:0005778 GO:0005811 GO:0004028 GO:0005615 GO:0005515 GO:0007417 GO:0006805 GO:0034599 GO:0033306	K00128	ALDH; aldehyde dehydrogenase (NAD+) [EC:1.2.1.3]	path:map00010 path:map00053 path:map00071 path:map00280 path:map00310 path:map00330 path:map00340 path:map00380 path:map00410 path:map00561 path:map00620 path:map00625 path:map00903 path:map00981 path:map01100 path:map01110 path:map01120 path:map01130	Glycolysis / Gluconeogenesis | Ascorbate and aldarate metabolism | Fatty acid degradation | Valine leucine and isoleucine degradation | Lysine degradation | Arginine and proline metabolism | Histidine metabolism | Tryptophan metabolism | beta-Alanine metabolism | Glycerolipid metabolism | Pyruvate metabolism | Chloroalkane and chloroalkene degradation | Limonene and pinene degradation | Insect ho…	br:ko00001 br:ko00002 br:ko01000	KEGG Orthology (KO) | KEGG modules | Enzymes	al3a2_mouse fatty aldehyde dehydrogenase os=mus musculus gn=aldh3a2 pe=1 sv=2aldh; aldehyde dehydrogenase (nad+) [ec:1.2.1.3]glycolysis / gluconeogenesis | ascorbate and aldarate metabolism | fatty acid degradation | valine leucine and isoleucine degradation | lysine degradation | arginine and proline metabolism | histidine metabolism | tryptophan metabolism | beta-alanine metabolism | glycerolip…	1.3003e-14	5.19533e-18	5.61991e-13	0.00279843	NA	NA
c24941_g1	A16A1_RAT Aldehyde dehydrogenase family 16 member A1 OS=Rattus norvegicus GN=Aldh16a1 PE=2 SV=1	1.72623	1.74012	2.18366	3.11485	2.36794	2.80363	3.25266	2.68743	3.8298	3.31872	4.66897	4.49179	1.76561	2.52834	2.54963	2.48005	2.62238	2.73638	3.16494	3.04091	4.05578	3.95471	3.99899	4.08459	3.09099	3.75383	3.00531	4.11628	3.88859	3.33187	5.05557	GO:0010033 GO:0005737 GO:0048598 GO:0035295 GO:0007399 GO:0042573 GO:0048568 GO:0060429 GO:0005488 GO:0016620 GO:0007423 GO:0042127	K00128	ALDH; aldehyde dehydrogenase (NAD+) [EC:1.2.1.3]	path:map00010 path:map00053 path:map00071 path:map00280 path:map00310 path:map00330 path:map00340 path:map00380 path:map00410 path:map00561 path:map00620 path:map00625 path:map00903 path:map00981 path:map01100 path:map01110 path:map01120 path:map01130	Glycolysis / Gluconeogenesis | Ascorbate and aldarate metabolism | Fatty acid degradation | Valine leucine and isoleucine degradation | Lysine degradation | Arginine and proline metabolism | Histidine metabolism | Tryptophan metabolism | beta-Alanine metabolism | Glycerolipid metabolism | Pyruvate metabolism | Chloroalkane and chloroalkene degradation | Limonene and pinene degradation | Insect ho…	br:ko00001 br:ko00002 br:ko01000	KEGG Orthology (KO) | KEGG modules | Enzymes	a16a1_rat aldehyde dehydrogenase family 16 member a1 os=rattus norvegicus gn=aldh16a1 pe=2 sv=1aldh; aldehyde dehydrogenase (nad+) [ec:1.2.1.3]glycolysis / gluconeogenesis | ascorbate and aldarate metabolism | fatty acid degradation | valine leucine and isoleucine degradation | lysine degradation | arginine and proline metabolism | histidine metabolism | tryptophan metabolism | beta-alanine metab…	6.82219e-06	9.80487e-20	NA	NA	NA	0.00460433
c15201_g1	ACOX3_HUMAN Peroxisomal acyl-coenzyme A oxidase 3 OS=Homo sapiens GN=ACOX3 PE=1 SV=2	2.48618	2.87844	2.31939	4.19111	3.70626	4.12079	4.65859	4.9675	5.25257	5.05216	4.88724	4.87726	4.74804	4.94664	3.63073	3.68323	2.82685	3.19709	3.99216	4.23495	3.10912	1.87015	2.80086	2.92401	3.43817	3.48335	0.948415	1.25099	1.31971	0.948415	1.48607	GO:0065008 GO:0033540 GO:0050660 GO:0016020 GO:0031981 GO:0005782 GO:0033559 GO:0005102 GO:0016402	K00232	E1.3.3.6 ACOX1 ACOX3; acyl-CoA oxidase [EC:1.3.3.6]	path:map00071 path:map00592 path:map01040 path:map01100 path:map01110 path:map01212 path:map03320 path:map04024 path:map04146	Fatty acid degradation | alpha-Linolenic acid metabolism | Biosynthesis of unsaturated fatty acids | Metabolic pathways | Biosynthesis of secondary metabolites | Fatty acid metabolism | PPAR signaling pathway | cAMP signaling pathway | Peroxisome	br:ko00001 br:ko00002 br:ko01000	KEGG Orthology (KO) | KEGG modules | Enzymes	acox3_human peroxisomal acyl-coenzyme a oxidase 3 os=homo sapiens gn=acox3 pe=1 sv=2e1.3.3.6 acox1 acox3; acyl-coa oxidase [ec:1.3.3.6]fatty acid degradation | alpha-linolenic acid metabolism | biosynthesis of unsaturated fatty acids | metabolic pathways | biosynthesis of secondary metabolites | fatty acid metabolism | ppar signaling pathway | camp signaling pathway | peroxisomekegg orthology (ko…	1.76329e-19	1.17322e-18	2.82731e-28	NA	NA	2.54117e-08
c17480_g2	ACOX1_CAVPO Peroxisomal acyl-coenzyme A oxidase 1 OS=Cavia porcellus GN=ACOX1 PE=2 SV=1	2.41132	2.35802	2.86732	1.90735	2.55444	2.76559	3.1694	3.0825	3.6218	2.42962	3.24825	3.52182	2.09394	2.08132	2.84825	2.62304	2.98055	2.84686	2.93943	2.52482	3.02851	2.84394	2.68167	2.49746	3.09613	3.26108	1.8318	3.61128	1.83276	1.62562	1.31187	GO:0005777 GO:0065008 GO:0003997 GO:0006635 GO:0005515 GO:0050660 GO:0016020 GO:0031981 GO:0033559	K00232	E1.3.3.6 ACOX1 ACOX3; acyl-CoA oxidase [EC:1.3.3.6]	path:map00071 path:map00592 path:map01040 path:map01100 path:map01110 path:map01212 path:map03320 path:map04024 path:map04146	Fatty acid degradation | alpha-Linolenic acid metabolism | Biosynthesis of unsaturated fatty acids | Metabolic pathways | Biosynthesis of secondary metabolites | Fatty acid metabolism | PPAR signaling pathway | cAMP signaling pathway | Peroxisome	br:ko00001 br:ko00002 br:ko01000	KEGG Orthology (KO) | KEGG modules | Enzymes	acox1_cavpo peroxisomal acyl-coenzyme a oxidase 1 os=cavia porcellus gn=acox1 pe=2 sv=1e1.3.3.6 acox1 acox3; acyl-coa oxidase [ec:1.3.3.6]fatty acid degradation | alpha-linolenic acid metabolism | biosynthesis of unsaturated fatty acids | metabolic pathways | biosynthesis of secondary metabolites | fatty acid metabolism | ppar signaling pathway | camp signaling pathway | peroxisomekegg orthology …	NA	NA	NA	NA	NA	NA
c32590_g1	ACOX1_RAT Peroxisomal acyl-coenzyme A oxidase 1 OS=Rattus norvegicus GN=Acox1 PE=1 SV=1	2.21652	2.15714	2.16479	2.52314	5.35727	5.34998	5.62225	4.9879	4.74786	4.31263	4.76631	4.64697	3.97664	3.01108	2.85662	2.54284	1.77821	2.162	1.64042	1.76893	2.89187	3.81349	4.48354	4.21486	4.26653	3.99266	4.12007	3.49805	3.4686	3.89021	3.78536	GO:0071949 GO:0044439 GO:0006091 GO:0016559 GO:0033540 GO:0055088 GO:0006693 GO:0005730 GO:0000038 GO:0005102 GO:0005886 GO:0005654 GO:0005739 GO:0047485 GO:0030165 GO:2000189 GO:0016401	K00232	E1.3.3.6 ACOX1 ACOX3; acyl-CoA oxidase [EC:1.3.3.6]	path:map00071 path:map00592 path:map01040 path:map01100 path:map01110 path:map01212 path:map03320 path:map04024 path:map04146	Fatty acid degradation | alpha-Linolenic acid metabolism | Biosynthesis of unsaturated fatty acids | Metabolic pathways | Biosynthesis of secondary metabolites | Fatty acid metabolism | PPAR signaling pathway | cAMP signaling pathway | Peroxisome	br:ko00001 br:ko00002 br:ko01000	KEGG Orthology (KO) | KEGG modules | Enzymes	acox1_rat peroxisomal acyl-coenzyme a oxidase 1 os=rattus norvegicus gn=acox1 pe=1 sv=1e1.3.3.6 acox1 acox3; acyl-coa oxidase [ec:1.3.3.6]fatty acid degradation | alpha-linolenic acid metabolism | biosynthesis of unsaturated fatty acids | metabolic pathways | biosynthesis of secondary metabolites | fatty acid metabolism | ppar signaling pathway | camp signaling pathway | peroxisomekegg orthology …	7.16685e-25	5.07437e-48	1.52423e-28	NA	NA	NA
c34254_g1	ACOX1_RAT Peroxisomal acyl-coenzyme A oxidase 1 OS=Rattus norvegicus GN=Acox1 PE=1 SV=1	4.14365	4.61874	4.67424	5.50597	5.0179	5.51366	5.65697	4.59551	5.79304	5.43545	5.84459	5.21057	4.59854	5.102	5.41845	5.49004	5.28749	5.6139	5.11991	4.82999	5.55791	6.05956	6.14897	6.20564	5.71342	5.76993	5.37822	4.98223	4.98773	4.94334	5.10677	GO:0071949 GO:0044439 GO:0006091 GO:0016559 GO:0033540 GO:0055088 GO:0006693 GO:0005730 GO:0000038 GO:0005102 GO:0005886 GO:0005654 GO:0005739 GO:0047485 GO:0030165 GO:2000189 GO:0016401	K00232	E1.3.3.6 ACOX1 ACOX3; acyl-CoA oxidase [EC:1.3.3.6]	path:map00071 path:map00592 path:map01040 path:map01100 path:map01110 path:map01212 path:map03320 path:map04024 path:map04146	Fatty acid degradation | alpha-Linolenic acid metabolism | Biosynthesis of unsaturated fatty acids | Metabolic pathways | Biosynthesis of secondary metabolites | Fatty acid metabolism | PPAR signaling pathway | cAMP signaling pathway | Peroxisome	br:ko00001 br:ko00002 br:ko01000	KEGG Orthology (KO) | KEGG modules | Enzymes	acox1_rat peroxisomal acyl-coenzyme a oxidase 1 os=rattus norvegicus gn=acox1 pe=1 sv=1e1.3.3.6 acox1 acox3; acyl-coa oxidase [ec:1.3.3.6]fatty acid degradation | alpha-linolenic acid metabolism | biosynthesis of unsaturated fatty acids | metabolic pathways | biosynthesis of secondary metabolites | fatty acid metabolism | ppar signaling pathway | camp signaling pathway | peroxisomekegg orthology …	0.00108726	3.99667e-12	6.41135e-06	0.00180714	NA	0.0031064
c31148_g1	ACOX3_ARATH Acyl-coenzyme A oxidase peroxisomal OS=Arabidopsis thaliana GN=ACX3 PE=1 SV=1	6.13704	6.14764	5.96195	5.49669	5.79641	5.65055	5.30796	5.62476	5.43928	5.45313	5.05386	4.98972	4.90721	5.16129	5.89901	5.73104	5.80758	6.10283	5.96839	5.55212	5.10972	4.97936	4.15167	4.76242	4.92919	5.04459	3.21401	3.80852	2.79823	3.31092	3.92174	GO:0005777 GO:0016627 GO:0019395 GO:0005488	K00232	E1.3.3.6 ACOX1 ACOX3; acyl-CoA oxidase [EC:1.3.3.6]	path:map00071 path:map00592 path:map01040 path:map01100 path:map01110 path:map01212 path:map03320 path:map04024 path:map04146	Fatty acid degradation | alpha-Linolenic acid metabolism | Biosynthesis of unsaturated fatty acids | Metabolic pathways | Biosynthesis of secondary metabolites | Fatty acid metabolism | PPAR signaling pathway | cAMP signaling pathway | Peroxisome	br:ko00001 br:ko00002 br:ko01000	KEGG Orthology (KO) | KEGG modules | Enzymes	acox3_arath acyl-coenzyme a oxidase peroxisomal os=arabidopsis thaliana gn=acx3 pe=1 sv=1e1.3.3.6 acox1 acox3; acyl-coa oxidase [ec:1.3.3.6]fatty acid degradation | alpha-linolenic acid metabolism | biosynthesis of unsaturated fatty acids | metabolic pathways | biosynthesis of secondary metabolites | fatty acid metabolism | ppar signaling pathway | camp signaling pathway | peroxisomekegg ortholog…	1.78191e-13	7.43577e-49	0.00939014	NA	NA	3.77297e-15
c12875_g1	ACADS_RAT Short-chain specific acyl- mitochondrial OS=Rattus norvegicus GN=Acads PE=1 SV=2	7.68099	7.89834	7.11195	5.50983	5.11235	5.25986	4.52523	5.48792	5.6414	5.76064	5.8944	5.52671	6.03419	5.97795	7.20136	7.396	7.43436	7.17713	6.24091	5.50472	5.28797	5.40382	5.64199	5.74425	5.98051	6.02028	5.64077	5.50324	5.58641	4.89667	5.42347	GO:0008470 GO:0071949 GO:1902196 GO:0009083 GO:0016628 GO:0004085 GO:0009055 GO:0016937 GO:0055088 GO:1902198 GO:0042594 GO:0046359 GO:0005634 GO:0033539 GO:0031966 GO:0070062 GO:0051289 GO:0005759 GO:0000062 GO:0051384	K00248	ACADS bcd; butyryl-CoA dehydrogenase [EC:1.3.8.1]	path:map00071 path:map00280 path:map00650 path:map01100 path:map01110 path:map01120 path:map01200 path:map01212	Fatty acid degradation | Valine leucine and isoleucine degradation | Butanoate metabolism | Metabolic pathways | Biosynthesis of secondary metabolites | Microbial metabolism in diverse environments | Carbon metabolism | Fatty acid metabolism	br:ko00001 br:ko01000	KEGG Orthology (KO) | Enzymes	acads_rat short-chain specific acyl- mitochondrial os=rattus norvegicus gn=acads pe=1 sv=2acads bcd; butyryl-coa dehydrogenase [ec:1.3.8.1]fatty acid degradation | valine leucine and isoleucine degradation | butanoate metabolism | metabolic pathways | biosynthesis of secondary metabolites | microbial metabolism in diverse environments | carbon metabolism | fatty acid metabolismkegg orthology (ko)…	2.216e-74	3.74737e-65	1.03874e-08	NA	NA	0.000546057
c15647_g1	ACADM_BOVIN Medium-chain specific acyl- mitochondrial OS=Bos taurus GN=ACADM PE=2 SV=1	6.12502	5.75016	6.00418	5.3291	5.36563	6.51333	6.82344	7.09496	7.04689	7.13449	6.87239	6.92148	6.03227	6.09127	6.01773	5.90562	5.87362	5.85621	5.43977	4.90156	4.91619	4.79943	4.43566	5.18466	5.38692	5.79188	7.34316	6.85182	5.94927	6.78237	6.774	GO:0009055 GO:0009791 GO:0042594 GO:0045329 GO:0009409 GO:0033539 GO:0070062 GO:0000062 GO:0052890 GO:0001889 GO:0051262 GO:0005829 GO:0055007 GO:0030424 GO:0042802 GO:0055088 GO:0006111 GO:0005886 GO:0005634 GO:0005777 GO:0005978 GO:0031966 GO:0070991 GO:0005759 GO:0050660 GO:0051793 GO:0019254 GO:0005618	K00249	ACADM acd; acyl-CoA dehydrogenase [EC:1.3.8.7]	path:map00071 path:map00280 path:map00410 path:map00640 path:map01100 path:map01110 path:map01130 path:map01200 path:map01212 path:map03320	Fatty acid degradation | Valine leucine and isoleucine degradation | beta-Alanine metabolism | Propanoate metabolism | Metabolic pathways | Biosynthesis of secondary metabolites | Biosynthesis of antibiotics | Carbon metabolism | Fatty acid metabolism | PPAR signaling pathway	br:ko00001 br:ko00002 br:ko01000	KEGG Orthology (KO) | KEGG modules | Enzymes	acadm_bovin medium-chain specific acyl- mitochondrial os=bos taurus gn=acadm pe=2 sv=1acadm acd; acyl-coa dehydrogenase [ec:1.3.8.7]fatty acid degradation | valine leucine and isoleucine degradation | beta-alanine metabolism | propanoate metabolism | metabolic pathways | biosynthesis of secondary metabolites | biosynthesis of antibiotics | carbon metabolism | fatty acid metabolism | ppar signalin…	8.41494e-10	1.55715e-34	1.07834e-33	NA	NA	4.84611e-12
c32778_g1	GCDH_BOVIN Glutaryl- mitochondrial OS=Bos taurus GN=GCDH PE=2 SV=1	3.40454	3.05043	3.68739	3.08237	2.73779	2.68538	3.32241	2.31235	2.81341	2.24641	3.03036	3.57016	2.8554	3.82825	3.42989	3.47258	3.72945	3.70153	3.49418	2.9917	2.90283	2.79971	2.41236	2.32659	2.75143	2.85151	4.50502	4.0993	3.28039	2.77262	3.01175	GO:0046949 GO:0033539 GO:0009083 GO:0005759 GO:0000062 GO:0050660 GO:0009055 GO:0052890 GO:0055088 GO:0004361 GO:0006568 GO:0006554	K00252	GCDH gcdH; glutaryl-CoA dehydrogenase [EC:1.3.8.6]	path:map00071 path:map00310 path:map00362 path:map00380 path:map01100 path:map01120 path:map01130	Fatty acid degradation | Lysine degradation | Benzoate degradation | Tryptophan metabolism | Metabolic pathways | Microbial metabolism in diverse environments | Biosynthesis of antibiotics	br:ko00001 br:ko00002 br:ko01000	KEGG Orthology (KO) | KEGG modules | Enzymes	gcdh_bovin glutaryl- mitochondrial os=bos taurus gn=gcdh pe=2 sv=1gcdh gcdh; glutaryl-coa dehydrogenase [ec:1.3.8.6]fatty acid degradation | lysine degradation | benzoate degradation | tryptophan metabolism | metabolic pathways | microbial metabolism in diverse environments | biosynthesis of antibioticskegg orthology (ko) | kegg modules | enzymes	0.0010692	0.00120074	NA	NA	NA	0.0058335
c5061_g1	THIC_MOUSE Acetyl- cytosolic OS=Mus musculus GN=Acat2 PE=1 SV=2	2.98015	2.84183	2.89676	2.11549	1.75558	1.85838	2.23046	1.65574	2.71398	2.50858	2.42613	2.83064	1.39284	1.88714	2.59719	2.71195	2.22932	2.26605	2.80357	3.31698	2.66031	2.52143	2.31947	2.53895	2.53614	2.12569	1.95079	2.06674	1.80198	1.73325	2.0016	GO:0003985 GO:0006635 GO:0070062 GO:0005515 GO:0005739 GO:0005730	K00626	E2.3.1.9 atoB; acetyl-CoA C-acetyltransferase [EC:2.3.1.9]	path:map00071 path:map00072 path:map00280 path:map00310 path:map00362 path:map00380 path:map00620 path:map00630 path:map00640 path:map00650 path:map00720 path:map00900 path:map01100 path:map01110 path:map01120 path:map01130 path:map01200 path:map01212 path:map02020	Fatty acid degradation | Synthesis and degradation of ketone bodies | Valine leucine and isoleucine degradation | Lysine degradation | Benzoate degradation | Tryptophan metabolism | Pyruvate metabolism | Glyoxylate and dicarboxylate metabolism | Propanoate metabolism | Butanoate metabolism | Carbon fixation pathways in prokaryotes | Terpenoid backbone biosynthesis | Metabolic pathways | Biosynthe…	br:ko00001 br:ko00002 br:ko01000 br:ko04147	KEGG Orthology (KO) | KEGG modules | Enzymes | Exosome	thic_mouse acetyl- cytosolic os=mus musculus gn=acat2 pe=1 sv=2e2.3.1.9 atob; acetyl-coa c-acetyltransferase [ec:2.3.1.9]fatty acid degradation | synthesis and degradation of ketone bodies | valine leucine and isoleucine degradation | lysine degradation | benzoate degradation | tryptophan metabolism | pyruvate metabolism | glyoxylate and dicarboxylate metabolism | propanoate metabolism | butanoat…	0.0039637	NA	NA	NA	NA	NA
c32741_g1	THIL_RAT Acetyl- mitochondrial OS=Rattus norvegicus GN=Acat1 PE=1 SV=1	6.80475	6.40419	5.44888	4.63545	3.91579	3.79097	3.87622	3.82285	4.11772	5.31109	5.17604	5.60545	5.27562	5.88054	6.43974	6.40829	5.97913	5.8036	4.84653	3.94579	3.57406	3.3277	3.7725	3.23051	3.75579	4.20081	4.73929	5.37031	5.1032	3.96049	5.04846	GO:0042803 GO:0009083 GO:0006084 GO:0042594 GO:0046952 GO:0051260 GO:0007420 GO:0014070 GO:0046951 GO:0009725 GO:0005743 GO:0060612 GO:0005777 GO:0003985 GO:0006635 GO:0070062 GO:0050662 GO:0005759 GO:0046872 GO:0001889 GO:0071616 GO:0019899 GO:0072229	K00626	E2.3.1.9 atoB; acetyl-CoA C-acetyltransferase [EC:2.3.1.9]	path:map00071 path:map00072 path:map00280 path:map00310 path:map00362 path:map00380 path:map00620 path:map00630 path:map00640 path:map00650 path:map00720 path:map00900 path:map01100 path:map01110 path:map01120 path:map01130 path:map01200 path:map01212 path:map02020	Fatty acid degradation | Synthesis and degradation of ketone bodies | Valine leucine and isoleucine degradation | Lysine degradation | Benzoate degradation | Tryptophan metabolism | Pyruvate metabolism | Glyoxylate and dicarboxylate metabolism | Propanoate metabolism | Butanoate metabolism | Carbon fixation pathways in prokaryotes | Terpenoid backbone biosynthesis | Metabolic pathways | Biosynthe…	br:ko00001 br:ko00002 br:ko01000 br:ko04147	KEGG Orthology (KO) | KEGG modules | Enzymes | Exosome	thil_rat acetyl- mitochondrial os=rattus norvegicus gn=acat1 pe=1 sv=1e2.3.1.9 atob; acetyl-coa c-acetyltransferase [ec:2.3.1.9]fatty acid degradation | synthesis and degradation of ketone bodies | valine leucine and isoleucine degradation | lysine degradation | benzoate degradation | tryptophan metabolism | pyruvate metabolism | glyoxylate and dicarboxylate metabolism | propanoate metabolism | b…	2.11463e-56	8.30009e-132	1.66397e-24	NA	NA	NA
c20990_g1	ACSL3_HUMAN Long-chain-fatty-acid-- ligase 3 OS=Homo sapiens GN=ACSL3 PE=1 SV=3	6.04283	5.74252	5.67639	4.52559	4.63055	4.2512	3.78213	4.38586	5.10412	6.1067	5.84788	6.09914	7.21326	5.96491	5.01631	5.13789	5.42828	5.37258	4.89128	4.23212	4.2034	3.92811	4.85083	4.42843	4.86221	4.94453	6.45864	5.51224	4.81971	4.42497	5.17973	GO:0042998 GO:0044539 GO:0019901 GO:0019904 GO:0007275 GO:0008610 GO:0044233 GO:0044255 GO:0005794 GO:0047676 GO:0031090 GO:0004467 GO:0005789 GO:0005811 GO:0031957 GO:0030307 GO:0048471 GO:0070062 GO:0032307 GO:0051047 GO:0035338 GO:2001247 GO:0034379	K01897	ACSL fadD; long-chain acyl-CoA synthetase [EC:6.2.1.3]	path:map00061 path:map00071 path:map01100 path:map01212 path:map02024 path:map03320 path:map04146 path:map04216 path:map04920	Fatty acid biosynthesis | Fatty acid degradation | Metabolic pathways | Fatty acid metabolism | Quorum sensing | PPAR signaling pathway | Peroxisome | Ferroptosis | Adipocytokine signaling pathway	br:ko00001 br:ko00002 br:ko01000 br:ko01004 br:ko04147	KEGG Orthology (KO) | KEGG modules | Enzymes | Lipid biosynthesis proteins | Exosome	acsl3_human long-chain-fatty-acid-- ligase 3 os=homo sapiens gn=acsl3 pe=1 sv=3acsl fadd; long-chain acyl-coa synthetase [ec:6.2.1.3]fatty acid biosynthesis | fatty acid degradation | metabolic pathways | fatty acid metabolism | quorum sensing | ppar signaling pathway | peroxisome | ferroptosis | adipocytokine signaling pathwaykegg orthology (ko) | kegg modules | enzymes | lipid biosynthesis prot…	1.49898e-22	5.37758e-06	0.000775809	NA	1.2632e-05	NA
c21447_g1	ACSL5_RAT Long-chain-fatty-acid-- ligase 5 OS=Rattus norvegicus GN=Acsl5 PE=1 SV=1	2.34329	2.81927	2.82318	4.12489	4.06175	5.04165	5.98177	5.56467	6.20848	5.27788	6.5437	6.69128	5.08535	5.56756	4.09738	4.01606	4.03665	4.07704	3.61323	2.89145	2.64301	2.71566	3.02198	3.78041	4.35037	4.31344	5.72623	5.94156	6.38777	6.45544	6.10174	GO:0044539 GO:0010033 GO:0042803 GO:0008610 GO:0043651 GO:0005730 GO:0005741 GO:0004467 GO:0005778 GO:0005789 GO:0035338 GO:2001236 GO:0036109 GO:0019899	K01897	ACSL fadD; long-chain acyl-CoA synthetase [EC:6.2.1.3]	path:map00061 path:map00071 path:map01100 path:map01212 path:map02024 path:map03320 path:map04146 path:map04216 path:map04920	Fatty acid biosynthesis | Fatty acid degradation | Metabolic pathways | Fatty acid metabolism | Quorum sensing | PPAR signaling pathway | Peroxisome | Ferroptosis | Adipocytokine signaling pathway	br:ko00001 br:ko00002 br:ko01000 br:ko01004 br:ko04147	KEGG Orthology (KO) | KEGG modules | Enzymes | Lipid biosynthesis proteins | Exosome	acsl5_rat long-chain-fatty-acid-- ligase 5 os=rattus norvegicus gn=acsl5 pe=1 sv=1acsl fadd; long-chain acyl-coa synthetase [ec:6.2.1.3]fatty acid biosynthesis | fatty acid degradation | metabolic pathways | fatty acid metabolism | quorum sensing | ppar signaling pathway | peroxisome | ferroptosis | adipocytokine signaling pathwaykegg orthology (ko) | kegg modules | enzymes | lipid biosynthesis p…	1.2754e-33	3.66249e-89	1.30349e-75	0.0014545	NA	8.48327e-14
c23776_g1	ACSL4_RAT Long-chain-fatty-acid-- ligase 4 OS=Rattus norvegicus GN=Acsl4 PE=1 SV=1	1.83611	2.13278	3.49229	6.28565	6.31607	5.57845	4.30505	4.32583	4.20282	5.39547	4.91303	5.28369	3.92448	3.68124	1.09904	1.13014	1.15315	1.33556	2.28773	2.10015	1.58823	1.51064	1.57749	1.58381	1.58879	1.41837	2.85512	3.54488	3.03454	3.0907	2.69561	GO:0042998 GO:0044539 GO:0007275 GO:0044233 GO:0005794 GO:0004467 GO:0031957 GO:0030307 GO:0070062 GO:0032307 GO:0051047 GO:2001247 GO:0019901 GO:0019904 GO:0008610 GO:0005783 GO:0047676 GO:0044425 GO:0044249 GO:0031090 GO:0044446 GO:0006631 GO:0005811 GO:0048471 GO:0005739 GO:0034379	K01897	ACSL fadD; long-chain acyl-CoA synthetase [EC:6.2.1.3]	path:map00061 path:map00071 path:map01100 path:map01212 path:map02024 path:map03320 path:map04146 path:map04216 path:map04920	Fatty acid biosynthesis | Fatty acid degradation | Metabolic pathways | Fatty acid metabolism | Quorum sensing | PPAR signaling pathway | Peroxisome | Ferroptosis | Adipocytokine signaling pathway	br:ko00001 br:ko00002 br:ko01000 br:ko01004 br:ko04147	KEGG Orthology (KO) | KEGG modules | Enzymes | Lipid biosynthesis proteins | Exosome	acsl4_rat long-chain-fatty-acid-- ligase 4 os=rattus norvegicus gn=acsl4 pe=1 sv=1acsl fadd; long-chain acyl-coa synthetase [ec:6.2.1.3]fatty acid biosynthesis | fatty acid degradation | metabolic pathways | fatty acid metabolism | quorum sensing | ppar signaling pathway | peroxisome | ferroptosis | adipocytokine signaling pathwaykegg orthology (ko) | kegg modules | enzymes | lipid biosynthesis p…	2.80169e-12	3.99592e-10	0.00102304	NA	NA	7.81251e-10
c25620_g1	ACSL5_RAT Long-chain-fatty-acid-- ligase 5 OS=Rattus norvegicus GN=Acsl5 PE=1 SV=1	1.93573	2.34226	3.64744	2.45109	2.92196	5.13516	6.94311	7.18856	6.73856	6.4583	6.32757	6.05145	6.32446	5.80047	1.53929	1.26911	1.19449	1.90709	1.55228	1.59584	1.75298	2.25207	1.78216	2.77916	2.66887	2.65036	1.8318	2.00139	1.83276	0.948415	2.0655	GO:0005789 GO:0005524 GO:0001676 GO:0102391 GO:0003824 GO:0016021 GO:0005741 GO:0005730 GO:0005743	K01897	ACSL fadD; long-chain acyl-CoA synthetase [EC:6.2.1.3]	path:map00061 path:map00071 path:map01100 path:map01212 path:map02024 path:map03320 path:map04146 path:map04216 path:map04920	Fatty acid biosynthesis | Fatty acid degradation | Metabolic pathways | Fatty acid metabolism | Quorum sensing | PPAR signaling pathway | Peroxisome | Ferroptosis | Adipocytokine signaling pathway	br:ko00001 br:ko00002 br:ko01000 br:ko01004 br:ko04147	KEGG Orthology (KO) | KEGG modules | Enzymes | Lipid biosynthesis proteins | Exosome	acsl5_rat long-chain-fatty-acid-- ligase 5 os=rattus norvegicus gn=acsl5 pe=1 sv=1acsl fadd; long-chain acyl-coa synthetase [ec:6.2.1.3]fatty acid biosynthesis | fatty acid degradation | metabolic pathways | fatty acid metabolism | quorum sensing | ppar signaling pathway | peroxisome | ferroptosis | adipocytokine signaling pathwaykegg orthology (ko) | kegg modules | enzymes | lipid biosynthesis p…	5.8325e-22	0.0037548	0.00124539	NA	NA	NA
c34190_g1	ACSL5_RAT Long-chain-fatty-acid-- ligase 5 OS=Rattus norvegicus GN=Acsl5 PE=1 SV=1	6.53251	5.52491	4.83916	6.57266	6.4693	5.86874	4.19499	3.83456	5.0001	5.75216	6.40433	6.38484	6.3583	6.3009	6.25831	5.80512	5.13833	5.13442	7.81856	8.39625	7.77078	7.58292	7.93642	8.66937	8.52384	8.81797	6.62141	5.7479	4.64905	4.98907	5.75646	GO:0044539 GO:0010033 GO:0042803 GO:0008610 GO:0043651 GO:0005730 GO:0005741 GO:0004467 GO:0005778 GO:0005789 GO:0035338 GO:2001236 GO:0036109 GO:0019899	K01897	ACSL fadD; long-chain acyl-CoA synthetase [EC:6.2.1.3]	path:map00061 path:map00071 path:map01100 path:map01212 path:map02024 path:map03320 path:map04146 path:map04216 path:map04920	Fatty acid biosynthesis | Fatty acid degradation | Metabolic pathways | Fatty acid metabolism | Quorum sensing | PPAR signaling pathway | Peroxisome | Ferroptosis | Adipocytokine signaling pathway	br:ko00001 br:ko00002 br:ko01000 br:ko01004 br:ko04147	KEGG Orthology (KO) | KEGG modules | Enzymes | Lipid biosynthesis proteins | Exosome	acsl5_rat long-chain-fatty-acid-- ligase 5 os=rattus norvegicus gn=acsl5 pe=1 sv=1acsl fadd; long-chain acyl-coa synthetase [ec:6.2.1.3]fatty acid biosynthesis | fatty acid degradation | metabolic pathways | fatty acid metabolism | quorum sensing | ppar signaling pathway | peroxisome | ferroptosis | adipocytokine signaling pathwaykegg orthology (ko) | kegg modules | enzymes | lipid biosynthesis p…	1.21555e-12	2.46829e-73	7.66261e-42	NA	NA	3.41802e-12
c4233_g1	ACSL4_RAT Long-chain-fatty-acid-- ligase 4 OS=Rattus norvegicus GN=Acsl4 PE=1 SV=1	1.52812	1.12196	0.948415	0.948415	0.948415	1.18958	1.39533	0.948415	1.77015	3.82871	3.92455	4.84973	3.9163	3.49999	0.948415	0.948415	1.07466	0.948415	0.948415	0.948415	0.948415	0.948415	0.948415	0.948415	0.948415	0.948415	0.948415	0.948415	0.948415	0.948415	0.948415	GO:0042998 GO:0044539 GO:0007275 GO:0044233 GO:0005794 GO:0004467 GO:0031957 GO:0030307 GO:0070062 GO:0032307 GO:0051047 GO:2001247 GO:0019901 GO:0019904 GO:0010033 GO:0008610 GO:0005783 GO:0047676 GO:0044425 GO:0044249 GO:0031090 GO:0044446 GO:0005811 GO:0001676 GO:0048471 GO:0005739 GO:0034379	K01897	ACSL fadD; long-chain acyl-CoA synthetase [EC:6.2.1.3]	path:map00061 path:map00071 path:map01100 path:map01212 path:map02024 path:map03320 path:map04146 path:map04216 path:map04920	Fatty acid biosynthesis | Fatty acid degradation | Metabolic pathways | Fatty acid metabolism | Quorum sensing | PPAR signaling pathway | Peroxisome | Ferroptosis | Adipocytokine signaling pathway	br:ko00001 br:ko00002 br:ko01000 br:ko01004 br:ko04147	KEGG Orthology (KO) | KEGG modules | Enzymes | Lipid biosynthesis proteins | Exosome	acsl4_rat long-chain-fatty-acid-- ligase 4 os=rattus norvegicus gn=acsl4 pe=1 sv=1acsl fadd; long-chain acyl-coa synthetase [ec:6.2.1.3]fatty acid biosynthesis | fatty acid degradation | metabolic pathways | fatty acid metabolism | quorum sensing | ppar signaling pathway | peroxisome | ferroptosis | adipocytokine signaling pathwaykegg orthology (ko) | kegg modules | enzymes | lipid biosynthesis p…	7.0608e-18	NA	NA	NA	NA	NA
c22226_g1	THIM_MOUSE 3-ketoacyl- mitochondrial OS=Mus musculus GN=Acaa2 PE=1 SV=3	3.62181	3.80943	4.0837	4.14643	3.50278	4.44108	4.76569	4.24349	4.77995	4.05188	4.71501	4.82462	3.25698	3.65379	2.91782	2.7393	2.89912	2.84159	2.20093	2.46972	2.29188	2.31989	1.81501	2.13407	2.06505	2.47356	0.948415	1.36537	1.85352	2.23025	1.40409	GO:0070062 GO:0005515 GO:0003988 GO:0006695 GO:0071456 GO:1902109 GO:1901029 GO:0005743 GO:0006631 GO:0044822	K07508	ACAA2; acetyl-CoA acyltransferase 2 [EC:2.3.1.16]	path:map00062 path:map00071 path:map00280 path:map01100 path:map01110 path:map01130 path:map01212	Fatty acid elongation | Fatty acid degradation | Valine leucine and isoleucine degradation | Metabolic pathways | Biosynthesis of secondary metabolites | Biosynthesis of antibiotics | Fatty acid metabolism	br:ko00001 br:ko00002 br:ko01000	KEGG Orthology (KO) | KEGG modules | Enzymes	thim_mouse 3-ketoacyl- mitochondrial os=mus musculus gn=acaa2 pe=1 sv=3acaa2; acetyl-coa acyltransferase 2 [ec:2.3.1.16]fatty acid elongation | fatty acid degradation | valine leucine and isoleucine degradation | metabolic pathways | biosynthesis of secondary metabolites | biosynthesis of antibiotics | fatty acid metabolismkegg orthology (ko) | kegg modules | enzymes	NA	NA	0.00572583	1.38197e-06	NA	NA
c19357_g1	ECHB_BOVIN Trifunctional enzyme subunit mitochondrial OS=Bos taurus GN=HADHB PE=2 SV=1	6.20647	6.37217	7.03911	6.53592	6.06208	6.58345	6.68679	6.04846	6.91819	6.47959	6.64823	6.08428	4.87418	4.95502	6.19553	6.33454	6.46887	6.47955	6.46668	5.99213	5.5817	5.46676	5.42465	5.24921	5.08324	5.07213	6.05128	6.38602	6.15316	5.83326	6.17412	GO:0006635 GO:0070062 GO:0005515 GO:0003988 GO:0016509 GO:0035965 GO:0005783 GO:0005741 GO:0004300 GO:0005743 GO:0042645 GO:0044822	K07509	HADHB; acetyl-CoA acyltransferase [EC:2.3.1.16]	path:map00062 path:map00071 path:map00280 path:map01100 path:map01110 path:map01130 path:map01212	Fatty acid elongation | Fatty acid degradation | Valine leucine and isoleucine degradation | Metabolic pathways | Biosynthesis of secondary metabolites | Biosynthesis of antibiotics | Fatty acid metabolism	br:ko00001 br:ko00002 br:ko01000	KEGG Orthology (KO) | KEGG modules | Enzymes	echb_bovin trifunctional enzyme subunit mitochondrial os=bos taurus gn=hadhb pe=2 sv=1hadhb; acetyl-coa acyltransferase [ec:2.3.1.16]fatty acid elongation | fatty acid degradation | valine leucine and isoleucine degradation | metabolic pathways | biosynthesis of secondary metabolites | biosynthesis of antibiotics | fatty acid metabolismkegg orthology (ko) | kegg modules | enzymes	NA	5.5898e-09	NA	NA	0.000297002	NA
c17279_g1	ECHM_RAT Enoyl- mitochondrial OS=Rattus norvegicus GN=Echs1 PE=1 SV=1	3.79123	3.82192	4.06605	4.30352	4.45705	4.82243	4.7919	5.11467	5.13455	4.73963	5.20643	5.32333	4.70655	3.9742	4.22081	4.15367	3.5493	3.56782	3.4661	3.96018	4.54909	4.64035	4.7828	4.85996	4.76494	4.63391	4.84515	5.51081	4.67616	4.21259	4.76175	GO:0043956 GO:0042802 GO:0006635 GO:0070062 GO:0005759 GO:0005618 GO:0004300 GO:0005886 GO:0016853 GO:0010124	K07511	ECHS1; enoyl-CoA hydratase [EC:4.2.1.17]	path:map00062 path:map00071 path:map00280 path:map00310 path:map00380 path:map00410 path:map00627 path:map00640 path:map00650 path:map00930 path:map01100 path:map01110 path:map01120 path:map01130 path:map01200 path:map01212	Fatty acid elongation | Fatty acid degradation | Valine leucine and isoleucine degradation | Lysine degradation | Tryptophan metabolism | beta-Alanine metabolism | Aminobenzoate degradation | Propanoate metabolism | Butanoate metabolism | Caprolactam degradation | Metabolic pathways | Biosynthesis of secondary metabolites | Microbial metabolism in diverse environments | Biosynthesis of antibiotic…	br:ko00001 br:ko00002 br:ko01000	KEGG Orthology (KO) | KEGG modules | Enzymes	echm_rat enoyl- mitochondrial os=rattus norvegicus gn=echs1 pe=1 sv=1echs1; enoyl-coa hydratase [ec:4.2.1.17]fatty acid elongation | fatty acid degradation | valine leucine and isoleucine degradation | lysine degradation | tryptophan metabolism | beta-alanine metabolism | aminobenzoate degradation | propanoate metabolism | butanoate metabolism | caprolactam degradation | metabolic pathways | bios…	0.00125727	1.54794e-13	0.000672238	NA	NA	0.00372864
c25687_g2	ECHA_MOUSE Trifunctional enzyme subunit mitochondrial OS=Mus musculus GN=Hadha PE=1 SV=1	8.15186	7.68404	8.26475	9.02152	9.28893	9.39155	8.91497	8.79017	9.16374	8.83213	9.38201	8.80521	9.31311	8.60842	7.9292	7.98067	8.19078	7.77245	7.85741	8.10988	7.72668	7.46689	7.82601	7.61121	6.93975	7.10303	7.48993	7.52417	8.28802	7.36137	7.70047	GO:0003985 GO:0006635 GO:0005515 GO:0050662 GO:0003857 GO:0035965 GO:0042221 GO:0004300 GO:0005743 GO:0042645	K07515	HADHA; enoyl-CoA hydratase / long-chain 3-hydroxyacyl-CoA dehydrogenase [EC:4.2.1.17 1.1.1.211]	path:map00062 path:map00071 path:map00280 path:map00310 path:map00380 path:map00410 path:map00627 path:map00640 path:map00650 path:map00930 path:map01040 path:map01100 path:map01110 path:map01120 path:map01130 path:map01200 path:map01212	Fatty acid elongation | Fatty acid degradation | Valine leucine and isoleucine degradation | Lysine degradation | Tryptophan metabolism | beta-Alanine metabolism | Aminobenzoate degradation | Propanoate metabolism | Butanoate metabolism | Caprolactam degradation | Biosynthesis of unsaturated fatty acids | Metabolic pathways | Biosynthesis of secondary metabolites | Microbial metabolism in diverse…	br:ko00001 br:ko00002 br:ko01000	KEGG Orthology (KO) | KEGG modules | Enzymes	echa_mouse trifunctional enzyme subunit mitochondrial os=mus musculus gn=hadha pe=1 sv=1hadha; enoyl-coa hydratase / long-chain 3-hydroxyacyl-coa dehydrogenase [ec:4.2.1.17 1.1.1.211]fatty acid elongation | fatty acid degradation | valine leucine and isoleucine degradation | lysine degradation | tryptophan metabolism | beta-alanine metabolism | aminobenzoate degradation | propanoate metabolism | …	NA	NA	0.00253146	NA	NA	NA
c15076_g1	CPT1A_RAT Carnitine O-palmitoyltransferase liver isoform OS=Rattus norvegicus GN=Cpt1a PE=1 SV=2	5.86638	6.18008	5.85478	5.40442	5.6701	6.21664	6.78335	6.71579	7.01413	6.25536	6.32171	6.06127	5.60749	4.35515	4.14203	4.53125	4.90847	4.69217	4.44189	3.34979	2.75916	2.30578	3.20069	3.39539	3.6445	3.80735	4.27529	4.55248	4.37345	2.05893	4.20852	GO:0010033 GO:0004095 GO:0005783 GO:0006853 GO:0007623 GO:0044249 GO:0043005 GO:0009437 GO:0031307 GO:0030855 GO:0005777 GO:0001676 GO:0006635 GO:0005515 GO:0050794 GO:0001505 GO:0016413	K08765	CPT1A; carnitine O-palmitoyltransferase 1 liver isoform [EC:2.3.1.21]	path:map00071 path:map01212 path:map03320 path:map04152 path:map04920 path:map04922 path:map04931	Fatty acid degradation | Fatty acid metabolism | PPAR signaling pathway | AMPK signaling pathway | Adipocytokine signaling pathway | Glucagon signaling pathway | Insulin resistance	br:ko00001 br:ko01000 br:ko03029	KEGG Orthology (KO) | Enzymes | Mitochondrial biogenesis	cpt1a_rat carnitine o-palmitoyltransferase liver isoform os=rattus norvegicus gn=cpt1a pe=1 sv=2cpt1a; carnitine o-palmitoyltransferase 1 liver isoform [ec:2.3.1.21]fatty acid degradation | fatty acid metabolism | ppar signaling pathway | ampk signaling pathway | adipocytokine signaling pathway | glucagon signaling pathway | insulin resistancekegg orthology (ko) | enzymes | mitochondrial biogenes…	0.00230971	2.00305e-19	7.20297e-25	5.79609e-06	NA	NA
c24702_g1	CPT2_XENTR Carnitine O-palmitoyltransferase mitochondrial OS=Xenopus tropicalis GN=cpt2 PE=2 SV=1	4.39905	4.27422	3.58835	3.16153	2.42484	3.41226	2.75921	1.91392	3.17407	2.69579	2.97473	2.98576	2.07473	2.80571	3.94045	4.23422	4.25608	3.92481	3.82539	2.999	2.60868	2.35712	2.21256	2.90728	2.85814	2.8339	3.00144	2.98657	3.18469	3.28387	1.48607	GO:0004095 GO:0005730 GO:0006853 GO:0005743 GO:0006631 GO:0005654	K08766	CPT2; carnitine O-palmitoyltransferase 2 [EC:2.3.1.21]	path:map00071 path:map01212 path:map03320	Fatty acid degradation | Fatty acid metabolism | PPAR signaling pathway	br:ko00001 br:ko01000	KEGG Orthology (KO) | Enzymes	cpt2_xentr carnitine o-palmitoyltransferase mitochondrial os=xenopus tropicalis gn=cpt2 pe=2 sv=1cpt2; carnitine o-palmitoyltransferase 2 [ec:2.3.1.21]fatty acid degradation | fatty acid metabolism | ppar signaling pathwaykegg orthology (ko) | enzymes	1.51411e-10	7.15615e-14	NA	NA	NA	NA
c17487_g1	ACDSB_PONAB Short branched chain specific acyl- mitochondrial OS=Pongo abelii GN=ACADSB PE=2 SV=1	3.5591	2.77065	1.92596	1.92037	1.58838	1.76554	2.08546	2.88197	4.38689	3.24089	3.56702	3.53948	2.38344	3.67117	2.84239	3.23167	2.58417	2.93676	2.46484	2.14619	0.948415	1.80565	1.53721	1.60149	1.49039	1.7668	2.81825	1.85648	2.57228	2.94901	2.27204	GO:0071949 GO:0009083 GO:0016628 GO:0009055 GO:0016937 GO:0055088 GO:0005886 GO:0006637 GO:0033539 GO:0031966 GO:0070062 GO:0005759 GO:0000062 GO:0052890 GO:0005618 GO:0005829	K09478	ACADSB; short/branched chain acyl-CoA dehydrogenase [EC:1.3.99.12]	path:map00071 path:map00280 path:map01100 path:map01110 path:map01212	Fatty acid degradation | Valine leucine and isoleucine degradation | Metabolic pathways | Biosynthesis of secondary metabolites | Fatty acid metabolism	br:ko00001 br:ko01000	KEGG Orthology (KO) | Enzymes	acdsb_ponab short branched chain specific acyl- mitochondrial os=pongo abelii gn=acadsb pe=2 sv=1acadsb; short/branched chain acyl-coa dehydrogenase [ec:1.3.99.12]fatty acid degradation | valine leucine and isoleucine degradation | metabolic pathways | biosynthesis of secondary metabolites | fatty acid metabolismkegg orthology (ko) | enzymes	1.14246e-10	1.00485e-08	2.00457e-20	NA	NA	NA
c23148_g1	ACADV_BOVIN Very long-chain specific acyl- mitochondrial OS=Bos taurus GN=ACADVL PE=2 SV=3	6.80448	6.70834	7.41055	7.04898	6.40782	6.99139	7.40247	6.7732	7.64551	7.01705	7.48516	7.01493	6.32816	6.08345	6.32816	6.26264	6.6473	6.89776	7.03027	6.72194	7.04595	7.50787	8.11144	7.99942	8.22512	7.79191	6.8781	6.16422	5.82698	5.93297	5.97374	GO:0045717 GO:0036498 GO:0015980 GO:0009055 GO:0055088 GO:0042760 GO:0005730 GO:0005743 GO:0005886 GO:0042645 GO:0090181 GO:0030855 GO:0030425 GO:0033539 GO:0005515 GO:0000062 GO:0050660 GO:0046322 GO:0052890 GO:0005618 GO:0001659 GO:0017099 GO:0005829 GO:0032981	K09479	ACADVL; very long chain acyl-CoA dehydrogenase [EC:1.3.8.9]	path:map00071 path:map01100 path:map01212	Fatty acid degradation | Metabolic pathways | Fatty acid metabolism	br:ko00001 br:ko00002 br:ko01000	KEGG Orthology (KO) | KEGG modules | Enzymes	acadv_bovin very long-chain specific acyl- mitochondrial os=bos taurus gn=acadvl pe=2 sv=3acadvl; very long chain acyl-coa dehydrogenase [ec:1.3.8.9]fatty acid degradation | metabolic pathways | fatty acid metabolismkegg orthology (ko) | kegg modules | enzymes	1.19722e-05	7.07923e-113	3.65442e-19	NA	NA	1.68752e-10
c3822_g1	ECI1_MOUSE Enoyl- delta isomerase mitochondrial OS=Mus musculus GN=Eci1 PE=1 SV=2	3.07197	3.26914	2.7177	3.3328	3.46462	3.84227	3.72585	3.71087	3.69468	2.31933	3.2835	3.59447	2.24722	3.48424	3.75824	3.88616	3.07766	3.39509	2.98006	2.57116	2.40829	2.51916	2.49428	2.794	2.98912	3.48464	4.33964	2.52652	3.01716	3.48632	2.44235	GO:0006635 GO:0070062 GO:0005759 GO:0004165	K13238	DCI; 3 2-trans-enoyl-CoA isomerase mitochondrial [EC:5.3.3.8]	path:map00071	Fatty acid degradation	br:ko00001 br:ko01000	KEGG Orthology (KO) | Enzymes	eci1_mouse enoyl- delta isomerase mitochondrial os=mus musculus gn=eci1 pe=1 sv=2dci; 3 2-trans-enoyl-coa isomerase mitochondrial [ec:5.3.3.8]fatty acid degradationkegg orthology (ko) | enzymes	NA	2.52793e-07	1.39444e-08	NA	NA	NA
c34404_g1	ECI2_MOUSE Enoyl- delta isomerase mitochondrial OS=Mus musculus GN=Eci2 PE=1 SV=2	3.91565	4.18698	4.5899	4.85576	4.27204	4.05395	3.98025	3.77823	3.70238	2.18564	3.61184	3.52302	1.73146	2.3579	3.94498	3.99105	4.00332	4.17263	4.136	3.45141	3.71985	4.68829	5.21909	5.14874	3.16824	2.52807	3.00531	2.40882	2.42463	3.58437	1.88836	GO:0009062 GO:0035064 GO:0016829 GO:0005782 GO:0004165 GO:0006732 GO:0005102 GO:0006139 GO:0005654 GO:0003714 GO:0005739 GO:0016020 GO:0016787	K13239	PECI; peroxisomal 3 2-trans-enoyl-CoA isomerase [EC:5.3.3.8]	path:map00071 path:map04146	Fatty acid degradation | Peroxisome	br:ko00001 br:ko01000	KEGG Orthology (KO) | Enzymes	eci2_mouse enoyl- delta isomerase mitochondrial os=mus musculus gn=eci2 pe=1 sv=2peci; peroxisomal 3 2-trans-enoyl-coa isomerase [ec:5.3.3.8]fatty acid degradation | peroxisomekegg orthology (ko) | enzymes	1.26926e-07	1.04085e-39	2.32661e-16	NA	NA	3.11488e-05
c5939_g1	ECI2_MOUSE Enoyl- delta isomerase mitochondrial OS=Mus musculus GN=Eci2 PE=1 SV=2	4.68617	4.6707	4.85629	3.71564	3.38336	4.14692	3.97091	3.68251	4.22682	3.76019	4.24929	4.70069	4.08944	3.81904	4.49624	4.47242	4.49782	4.71344	4.13309	3.83711	3.75828	3.66154	3.12621	4.12956	3.90464	4.04655	4.37692	4.34205	2.88371	3.76437	3.53095	GO:0009062 GO:0035064 GO:0016829 GO:0005782 GO:0004165 GO:0006732 GO:0005102 GO:0006139 GO:0005654 GO:0003714 GO:0005739 GO:0016020 GO:0016787	K13239	PECI; peroxisomal 3 2-trans-enoyl-CoA isomerase [EC:5.3.3.8]	path:map00071 path:map04146	Fatty acid degradation | Peroxisome	br:ko00001 br:ko01000	KEGG Orthology (KO) | Enzymes	eci2_mouse enoyl- delta isomerase mitochondrial os=mus musculus gn=eci2 pe=1 sv=2peci; peroxisomal 3 2-trans-enoyl-coa isomerase [ec:5.3.3.8]fatty acid degradation | peroxisomekegg orthology (ko) | enzymes	0.000596792	0.000434943	NA	NA	NA	NA
c22909_g1	AL7A1_HUMAN Alpha-aminoadipic semialdehyde dehydrogenase OS=Homo sapiens GN=ALDH7A1 PE=1 SV=5	3.78433	3.83321	4.87516	5.36999	4.79287	5.49985	5.19747	5.03814	5.72588	4.81676	5.83977	5.0154	4.74228	5.02081	3.57176	3.56315	3.76558	3.74022	4.61141	5.98936	5.77576	6.11647	4.92869	5.19343	5.07807	5.12749	5.42216	6.3338	5.5864	4.29185	5.5647	GO:0042426 GO:0006081 GO:0004043 GO:0006554 GO:0007605 GO:0005634 GO:0070062 GO:0005515 GO:0008802 GO:0019285 GO:0005759 GO:0019320 GO:0005829 GO:0055114	K14085	ALDH7A1; aldehyde dehydrogenase family 7 member A1 [EC:1.2.1.31 1.2.1.8 1.2.1.3]	path:map00010 path:map00053 path:map00071 path:map00260 path:map00280 path:map00300 path:map00310 path:map00330 path:map00340 path:map00380 path:map00410 path:map00561 path:map00620 path:map01100 path:map01110 path:map01120 path:map01130 path:map01230	Glycolysis / Gluconeogenesis | Ascorbate and aldarate metabolism | Fatty acid degradation | Glycine serine and threonine metabolism | Valine leucine and isoleucine degradation | Lysine biosynthesis | Lysine degradation | Arginine and proline metabolism | Histidine metabolism | Tryptophan metabolism | beta-Alanine metabolism | Glycerolipid metabolism | Pyruvate metabolism | Metabolic pathways | Bi…	br:ko00001 br:ko00002 br:ko01000	KEGG Orthology (KO) | KEGG modules | Enzymes	al7a1_human alpha-aminoadipic semialdehyde dehydrogenase os=homo sapiens gn=aldh7a1 pe=1 sv=5aldh7a1; aldehyde dehydrogenase family 7 member a1 [ec:1.2.1.31 1.2.1.8 1.2.1.3]glycolysis / gluconeogenesis | ascorbate and aldarate metabolism | fatty acid degradation | glycine serine and threonine metabolism | valine leucine and isoleucine degradation | lysine biosynthesis | lysine degradation | argin…	0.00275247	1.34702e-56	1.39623e-08	NA	NA	NA
c23156_g1	ACBG2_CHICK Long-chain-fatty-acid-- ligase ACSBG2 OS=Gallus gallus GN=ACSBG2 PE=2 SV=2	1.4659	0.948415	2.30289	1.56695	1.84643	3.18499	2.72609	2.12571	4.18437	4.31729	5.67966	5.80811	6.02957	4.80435	0.948415	1.06124	0.948415	1.25542	1.13516	1.40508	1.69775	1.5706	0.948415	1.10708	0.948415	1.11317	0.948415	0.948415	0.948415	0.948415	0.948415	GO:0007275 GO:0008610 GO:0047617 GO:0000038 GO:0005886 GO:0004467 GO:0031957 GO:0001676 GO:0005618 GO:0005739 GO:0035338 GO:0005829 GO:0071766	K15013	ACSBG; long-chain-fatty-acid--CoA ligase ACSBG [EC:6.2.1.3]	path:map00061 path:map00071 path:map01100 path:map01212 path:map03320 path:map04920	Fatty acid biosynthesis | Fatty acid degradation | Metabolic pathways | Fatty acid metabolism | PPAR signaling pathway | Adipocytokine signaling pathway	br:ko00001 br:ko00002 br:ko01000 br:ko01004	KEGG Orthology (KO) | KEGG modules | Enzymes | Lipid biosynthesis proteins	acbg2_chick long-chain-fatty-acid-- ligase acsbg2 os=gallus gallus gn=acsbg2 pe=2 sv=2acsbg; long-chain-fatty-acid--coa ligase acsbg [ec:6.2.1.3]fatty acid biosynthesis | fatty acid degradation | metabolic pathways | fatty acid metabolism | ppar signaling pathway | adipocytokine signaling pathwaykegg orthology (ko) | kegg modules | enzymes | lipid biosynthesis proteins	3.00868e-38	NA	1.83133e-07	NA	NA	NA
