# Supplementary material for: A transcriptomic examination of encased rotifer embryos reveals the developmental trajectory leading to long-term dormancy; are they “animal seeds”?
Source: BMC Genomics. 2024 Jan 27;25:119. doi: 10.1186/s12864-024-09961-1 (PMC10821554; doi:10.1186/s12864-024-09961-1)
Supplement: Supplementary file 2 — Additional file 2: Tables S1. Embryonic developmental stages in AMs and REs, based on observations of time-lapse photographs. S2 Table. The temporal mean normalized gene counts (DeSeq2-VSD log-scale normalization) during the development of AMs (1–14 h post-extrusion) and REs (1–192 h post-extrusion). S3 Table. Cluster analyses (mean normalized transcript abundance values). S4 Table. (A) Cluster analysis of maternal gene transcripts (1-2 h after extrusion) with differential abundance between AMs and REs, and (B) the corresponding enriched KEGG pathways. S5 Table. (A, C) Cluster analyses of transcripts with differential abundance between early development (1–12 h post-extrusion) and very late development in each egg type. S6 Table. (A)The temporal transcript abundance patterns of transcripts encoding for dormancy hallmark proteins during the very late in RE development (24–192 h post extrusion). (B) The temporal transcript abundance patterns of genes in the KEGG longevity regulating pathway (worm) in AMs (1–14 h post-extrusion) and REs (1–192 h post-extrusion). S7 Table. (A) The temporal transcript abundance patterns of genes associated with the following signaling pathways: Wnt, TGFβ, Notch, Hippo, FoxO, PI3-AKT, Insulin signaling, JAK-STAT, MAPK, AMPK, mTOR, and Hedgehog. S8 Table. The temporal transcript abundance patterns of genes encoding for transcription factors in AMs and REs. S9 Table. The temporal transcript abundance patterns of homeobox genes in AMs and REs. S10 Table. The temporal transcript abundance patterns of genes encoding for nuclear receptors in AMs and REs. S11 Table. The temporal transcript abundance patterns of (A) genes associated with lipid droplets and genes involved in KEGG lipid metabolic pathways. S12 Table. The temporal transcript abundance patterns of genes involved in the (A) phototransduction, (B) circadian rhythm, and (C) circadian entrainment KEGG pathways in AMs and REs. S13 Table. List of opsin-associated genes in AMs and REs. [file 12864_2024_9961_MOESM2_ESM.zip › Additional File 2, S12_Table. xlsx.xlsx]

## Sheet: Table S12
	Additional File 2, S12 Table

## Sheet: A. Phototransduction
Gene ID	Gene annotation (vs. Uniprot)	AM1	AM2	AM3	AM4	AM5	AM6	AM7	AM8	AM9	AM10	AM11	AM12	AM13	AM14	RE1	RE2	RE3	RE4	RE5	RE6	RE7	RE8	RE9	RE10	RE11	RE12	RE24	RE48	RE92	RE144	RE192	GO	KO	KO_info	Pathway	Pathway_info	brite	brite_info	full_desc	AM_pval	RE_pval	AM_vs_RE_pval	Maternal_pval	Early_vs_Late_AM_pval	Early_vs_Very Late_RE_pval	AMvsRE_pval
c25753_g4	CALM_SUBDO Calmodulin OS=Suberites domuncula PE=2 SV=3	5.04751	5.07484	4.40272	5.09578	4.47964	4.79643	5.52679	5.78907	6.86747	6.3911	6.86902	6.66411	6.81348	6.07605	4.85915	5.00754	5.31554	5.14432	4.19867	3.47615	3.3415	2.77787	2.24291	3.72642	4.00576	4.34002	4.34657	5.23306	4.32682	3.02824	4.01927	GO:0045937 GO:0065008 GO:0005102 GO:0043227 GO:0044093 GO:0009847 GO:0005509 GO:0005819 GO:0005829 GO:0051726 GO:0080090 GO:0031521 GO:0019899	K02183	CALM; calmodulin	path:map04014 path:map04015 path:map04016 path:map04020 path:map04022 path:map04024 path:map04070 path:map04114 path:map04261 path:map04270 path:map04371 path:map04626 path:map04713 path:map04720 path:map04722 path:map04728 path:map04740 path:map04744 path:map04745 path:map04750 path:map04910 path:map04912 path:map04915 path:map04916 path:map04921 path:map04922 path:map04924 path:map04925 path:ma…	Ras signaling pathway | Rap1 signaling pathway | MAPK signaling pathway - plant | Calcium signaling pathway | cGMP-PKG signaling pathway | cAMP signaling pathway | Phosphatidylinositol signaling system | Oocyte meiosis | Adrenergic signaling in cardiomyocytes | Vascular smooth muscle contraction | Apelin signaling pathway | Plant-pathogen interaction | Circadian entrainment | Long-term potentiati…	br:ko00001 br:ko01009 br:ko03036 br:ko04131 br:ko04147	KEGG Orthology (KO) | Protein phosphatases and associated proteins | Chromosome | Membrane trafficking | Exosome	calm_subdo calmodulin os=suberites domuncula pe=2 sv=3calm; calmodulinras signaling pathway | rap1 signaling pathway | mapk signaling pathway - plant | calcium signaling pathway | cgmp-pkg signaling pathway | camp signaling pathway | phosphatidylinositol signaling system | oocyte meiosis | adrenergic signaling in cardiomyocytes | vascular smooth muscle contraction | apelin signaling pathway | pla…	4.63731e-28	3.93366e-28	2.89733e-60	NA	NA	NA	2.89733e-60
c13793_g1	MYO3B_HUMAN Myosin-IIIb OS=Homo sapiens GN=MYO3B PE=2 SV=4	5.82357	5.02498	4.77324	6.41846	6.27195	6.05586	6.92492	6.59909	6.25501	5.61898	5.23194	5.56681	5.29587	5.78147	6.02859	5.84157	4.85816	4.49731	4.24767	6.10396	6.4063	7.16856	6.54274	6.92056	5.38356	6.15421	4.0108	3.03429	2.99762	1.84951	3.00662	GO:0008360 GO:0060002 GO:0032550 GO:0030030 GO:0090596 GO:1904970 GO:0045202 GO:0006468 GO:0001750 GO:0005654 GO:0005547 GO:0007605 GO:0051489 GO:0070062 GO:0005903 GO:0030507 GO:0030705 GO:0005902 GO:0048563 GO:0001726 GO:0050957 GO:0005829 GO:0030048 GO:0030027 GO:0035315 GO:0016459 GO:0007040 GO:0060113 GO:0004672 GO:0048523 GO:0048666 GO:0007601 GO:0005765 GO:0005886 GO:0051015 GO:0030898 GO:…	K08834	MYO3 DFNB30; myosin III [EC:2.7.11.1]	path:map04745	Phototransduction - fly	br:ko00001 br:ko01000 br:ko01001 br:ko04812	KEGG Orthology (KO) | Enzymes | Protein kinases | Cytoskeleton proteins	myo3b_human myosin-iiib os=homo sapiens gn=myo3b pe=2 sv=4myo3 dfnb30; myosin iii [ec:2.7.11.1]phototransduction - flykegg orthology (ko) | enzymes | protein kinases | cytoskeleton proteins	3.51937e-10	1.03475e-101	2.65015e-25	NA	NA	5.53765e-20	2.65015e-25
c25670_g1	ACT26_DICDI actin-26 OS=Dictyostelium discoideum GN=act26 PE=3 SV=1	4.17452	4.34628	5.72513	6.18958	5.04917	4.401	3.33289	2.97857	3.42201	2.46435	3.48354	3.40923	3.72466	2.94459	4.78865	4.72111	4.79684	5.10076	4.78698	4.61173	4.28091	3.34915	2.1174	3.11049	3.64068	4.45994	1.47888	2.82274	3.69186	2.20801	4.16846	GO:0043232 GO:0044763 GO:0006996 GO:0044446	K05692	ACTB_G1; actin beta/gamma 1	path:map04015 path:map04145 path:map04210 path:map04390 path:map04391 path:map04510 path:map04520 path:map04530 path:map04611 path:map04670 path:map04745 path:map04810 path:map04919 path:map04921 path:map05100 path:map05110 path:map05130 path:map05131 path:map05132 path:map05164 path:map05205 path:map05410 path:map05412 path:map05414 path:map05416 path:map05418	Rap1 signaling pathway | Phagosome | Apoptosis | Hippo signaling pathway | Hippo signaling pathway - fly | Focal adhesion | Adherens junction | Tight junction | Platelet activation | Leukocyte transendothelial migration | Phototransduction - fly | Regulation of actin cytoskeleton | Thyroid hormone signaling pathway | Oxytocin signaling pathway | Bacterial invasion of epithelial cells | Vibrio cho…	br:ko00001 br:ko03019 br:ko03021 br:ko03029 br:ko03036 br:ko04147 br:ko04812	KEGG Orthology (KO) | Messenger RNA biogenesis | Transcription machinery | Mitochondrial biogenesis | Chromosome | Exosome | Cytoskeleton proteins	act26_dicdi actin-26 os=dictyostelium discoideum gn=act26 pe=3 sv=1actb_g1; actin beta/gamma 1rap1 signaling pathway | phagosome | apoptosis | hippo signaling pathway | hippo signaling pathway - fly | focal adhesion | adherens junction | tight junction | platelet activation | leukocyte transendothelial migration | phototransduction - fly | regulation of actin cytoskeleton | thyroid hormone signal…	5.15728e-35	4.21552e-26	2.01539e-06	NA	NA	NA	2.01539e-06
c23371_g1	MYO3A_HUMAN Myosin-IIIa OS=Homo sapiens GN=MYO3A PE=2 SV=2	1.08302	1.28821	3.54489	4.88101	5.2849	4.64852	3.8188	2.32648	3.43585	3.35441	2.08677	2.00065	2.00188	2.57344	1.09904	1.13014	0.948415	1.27877	1.16267	1.35607	0.948415	0.948415	0.948415	1.16936	0.948415	0.948415	0.948415	0.948415	0.948415	1.89844	1.31187	GO:0008360 GO:0060002 GO:0048839 GO:0022607 GO:0030030 GO:0090596 GO:0046777 GO:0060429 GO:0005730 GO:0048518 GO:0005547 GO:0007605 GO:0051489 GO:0030507 GO:0030705 GO:0044441 GO:0001726 GO:0050953 GO:0030027 GO:0007040 GO:0007165 GO:0004672 GO:0044444 GO:0043531 GO:0048666 GO:0005886 GO:0051015 GO:0098862 GO:0030898 GO:0005516 GO:0042490 GO:0097733 GO:0006909 GO:0031982 GO:0032433 GO:0031941	K08834	MYO3 DFNB30; myosin III [EC:2.7.11.1]	path:map04745	Phototransduction - fly	br:ko00001 br:ko01000 br:ko01001 br:ko04812	KEGG Orthology (KO) | Enzymes | Protein kinases | Cytoskeleton proteins	myo3a_human myosin-iiia os=homo sapiens gn=myo3a pe=2 sv=2myo3 dfnb30; myosin iii [ec:2.7.11.1]phototransduction - flykegg orthology (ko) | enzymes | protein kinases | cytoskeleton proteins	4.00572e-22	NA	NA	NA	NA	NA	1
c26764_g1	CALM_HELAN Calmodulin OS=Helianthus annuus GN=CAM PE=2 SV=3	1.10478	1.14297	1.45004	4.1218	4.497	4.18242	4.48922	4.40745	4.19527	3.42026	3.54326	3.34202	2.247	1.34485	1.0553	1.06124	1.06825	1.44699	2.62523	3.35713	3.42705	3.91105	3.45609	3.1977	3.37409	3.32248	0.948415	1.25099	0.948415	0.948415	0.948415	GO:0005515 GO:0005509 GO:0005929	K02183	CALM; calmodulin	path:map04014 path:map04015 path:map04016 path:map04020 path:map04022 path:map04024 path:map04070 path:map04114 path:map04261 path:map04270 path:map04371 path:map04626 path:map04713 path:map04720 path:map04722 path:map04728 path:map04740 path:map04744 path:map04745 path:map04750 path:map04910 path:map04912 path:map04915 path:map04916 path:map04921 path:map04922 path:map04924 path:map04925 path:ma…	Ras signaling pathway | Rap1 signaling pathway | MAPK signaling pathway - plant | Calcium signaling pathway | cGMP-PKG signaling pathway | cAMP signaling pathway | Phosphatidylinositol signaling system | Oocyte meiosis | Adrenergic signaling in cardiomyocytes | Vascular smooth muscle contraction | Apelin signaling pathway | Plant-pathogen interaction | Circadian entrainment | Long-term potentiati…	br:ko00001 br:ko01009 br:ko03036 br:ko04131 br:ko04147	KEGG Orthology (KO) | Protein phosphatases and associated proteins | Chromosome | Membrane trafficking | Exosome	calm_helan calmodulin os=helianthus annuus gn=cam pe=2 sv=3calm; calmodulinras signaling pathway | rap1 signaling pathway | mapk signaling pathway - plant | calcium signaling pathway | cgmp-pkg signaling pathway | camp signaling pathway | phosphatidylinositol signaling system | oocyte meiosis | adrenergic signaling in cardiomyocytes | vascular smooth muscle contraction | apelin signaling pathway …	3.22393e-42	2.19012e-45	1.22497e-07	NA	NA	8.86429e-05	1.22497e-07
c16859_g1	OPSD_CYPCA Rhodopsin OS=Cyprinus carpio GN=rho PE=2 SV=1	0.948415	0.948415	1.0938	1.79864	2.26277	2.36587	3.53324	3.18766	2.1366	1.69598	1.98102	2.73917	0.948415	0.948415	1.26856	1.34134	1.67585	1.67142	1.11705	0.948415	0.948415	1.35489	0.948415	1.56487	2.05257	2.62392	0.948415	0.948415	0.948415	1.44541	1.31187	GO:0004930 GO:0007603 GO:0009881 GO:0098588 GO:0016021 GO:0098590 GO:0005488 GO:0001750	K04250	RHO OPN2; rhodopsin	path:map04744	Phototransduction	br:ko00001 br:ko04030	KEGG Orthology (KO) | G protein-coupled receptors	opsd_cypca rhodopsin os=cyprinus carpio gn=rho pe=2 sv=1rho opn2; rhodopsinphototransductionkegg orthology (ko) | g protein-coupled receptors	4.76469e-08	NA	1.29444e-06	NA	NA	NA	1.29444e-06
c18749_g1	GBB_PINFU Guanine nucleotide-binding subunit beta OS=Pinctada fucata PE=1 SV=1	8.22083	8.52758	9.04323	9.77993	10.2598	10.138	10.479	11.1165	10.3233	9.93259	9.92608	9.62541	9.82521	9.6695	7.17277	7.23629	8.1187	7.65581	7.25613	7.54894	7.56539	7.52568	7.18397	7.0796	7.18638	7.43019	6.91173	6.88495	7.31626	7.2877	6.4169	GO:0008283 GO:0007191 GO:0043209 GO:0060041 GO:0007213 GO:0071380 GO:0022400 GO:0051301 GO:0030425 GO:0070062 GO:0005925 GO:0030507 GO:0010659 GO:0071377 GO:0003924 GO:0051020 GO:0071870 GO:0005829 GO:0016056 GO:0071456 GO:0032403 GO:0047391 GO:0030168 GO:0070208 GO:0050909 GO:0007223 GO:0007067 GO:0007265 GO:0007200 GO:0005246 GO:0006457 GO:0097381 GO:0004871 GO:0005765 GO:0042622 GO:0021762 GO:…	K04536	GNB1; guanine nucleotide-binding protein G(I)/G(S)/G(T) subunit beta-1	path:map04011 path:map04014 path:map04062 path:map04151 path:map04371 path:map04713 path:map04723 path:map04724 path:map04725 path:map04726 path:map04727 path:map04728 path:map04740 path:map04744 path:map05032 path:map05034 path:map05200	MAPK signaling pathway - yeast | Ras signaling pathway | Chemokine signaling pathway | PI3K-Akt signaling pathway | Apelin signaling pathway | Circadian entrainment | Retrograde endocannabinoid signaling | Glutamatergic synapse | Cholinergic synapse | Serotonergic synapse | GABAergic synapse | Dopaminergic synapse | Olfactory transduction | Phototransduction | Morphine addiction | Alcoholism | Pa…	br:ko00001 br:ko04031 br:ko04147	KEGG Orthology (KO) | GTP-binding proteins | Exosome	gbb_pinfu guanine nucleotide-binding subunit beta os=pinctada fucata pe=1 sv=1gnb1; guanine nucleotide-binding protein g(i)/g(s)/g(t) subunit beta-1mapk signaling pathway - yeast | ras signaling pathway | chemokine signaling pathway | pi3k-akt signaling pathway | apelin signaling pathway | circadian entrainment | retrograde endocannabinoid signaling | glutamatergic synapse | cholinergic synapse |…	5.54662e-13	2.22237e-09	3.02812e-10	6.75782e-06	NA	NA	3.02812e-10
c21889_g1	CNGB1_HUMAN Cyclic nucleotide-gated cation channel beta-1 OS=Homo sapiens GN=CNGB1 PE=1 SV=2	0.948415	0.948415	1.43938	2.81788	2.7564	2.62797	2.80982	2.21458	2.81202	2.05475	2.11489	2.82692	2.02727	2.59569	0.948415	1.06124	0.948415	1.12917	1.0989	1.16948	1.11306	0.948415	0.948415	0.948415	0.948415	0.948415	0.948415	0.948415	0.948415	0.948415	0.948415	GO:0055085 GO:0009584 GO:0005221 GO:0043168 GO:0007601 GO:0007602 GO:0044459 GO:0001895 GO:0005515 GO:0006812 GO:0005737 GO:0044441 GO:0097458 GO:0098588 GO:0016021 GO:0030551 GO:0032555	K04952	CNGB1; cyclic nucleotide gated channel beta 1	path:map04022 path:map04024 path:map04740 path:map04744	cGMP-PKG signaling pathway | cAMP signaling pathway | Olfactory transduction | Phototransduction	br:ko00001 br:ko00002 br:ko04040	KEGG Orthology (KO) | KEGG modules | Ion channels	cngb1_human cyclic nucleotide-gated cation channel beta-1 os=homo sapiens gn=cngb1 pe=1 sv=2cngb1; cyclic nucleotide gated channel beta 1cgmp-pkg signaling pathway | camp signaling pathway | olfactory transduction | phototransductionkegg orthology (ko) | kegg modules | ion channels	8.19135e-07	NA	NA	NA	NA	NA	1
c16568_g1	TRPG_DROME Transient receptor potential-gamma OS=Drosophila melanogaster GN=Trpgamma PE=1 SV=2	0.948415	1.67401	3.3565	4.80845	4.65774	4.19616	4.40011	4.5522	3.94897	4.08811	4.36042	4.63372	4.07137	5.36798	1.27098	1.12752	1.23925	1.11788	2.45865	2.39971	2.00068	1.29507	1.2052	1.83591	1.12521	1.62622	4.06832	4.23495	3.42924	3.73074	3.80924	GO:0015279 GO:0042438 GO:0070509 GO:0033198 GO:1903244 GO:0007399 GO:0051480 GO:0043235 GO:0008013 GO:0051281 GO:0044325 GO:0007602 GO:0009986 GO:0005887 GO:0005911 GO:0034704 GO:0045296 GO:0051592 GO:0070588 GO:0016323 GO:0030168 GO:0030863 GO:0070679	K04967	TRPC4; transient receptor potential cation channel subfamily C member 4	path:map04360 path:map04745	Axon guidance | Phototransduction - fly	br:ko00001 br:ko04040	KEGG Orthology (KO) | Ion channels	trpg_drome transient receptor potential-gamma os=drosophila melanogaster gn=trpgamma pe=1 sv=2trpc4; transient receptor potential cation channel subfamily c member 4axon guidance | phototransduction - flykegg orthology (ko) | ion channels	3.19208e-18	6.75316e-17	2.73846e-05	NA	NA	5.01642e-13	2.73846e-05
c4030_g1	CALM_AGABI Calmodulin OS=Agaricus bisporus PE=1 SV=2	4.91121	3.47955	1.61599	1.23327	3.08769	3.3452	3.72524	4.46066	5.33398	4.10188	5.27926	5.19559	3.69197	3.75409	9.36284	8.38149	6.18212	4.81299	2.50358	2.48926	1.91989	2.41078	2.5503	2.81379	2.02162	2.7434	4.0108	4.3124	5.83643	6.55843	5.20709	GO:0009847 GO:0005509 GO:0005929 GO:0044444 GO:0051726 GO:0031521	K02183	CALM; calmodulin	path:map04014 path:map04015 path:map04016 path:map04020 path:map04022 path:map04024 path:map04070 path:map04114 path:map04261 path:map04270 path:map04371 path:map04626 path:map04713 path:map04720 path:map04722 path:map04728 path:map04740 path:map04744 path:map04745 path:map04750 path:map04910 path:map04912 path:map04915 path:map04916 path:map04921 path:map04922 path:map04924 path:map04925 path:ma…	Ras signaling pathway | Rap1 signaling pathway | MAPK signaling pathway - plant | Calcium signaling pathway | cGMP-PKG signaling pathway | cAMP signaling pathway | Phosphatidylinositol signaling system | Oocyte meiosis | Adrenergic signaling in cardiomyocytes | Vascular smooth muscle contraction | Apelin signaling pathway | Plant-pathogen interaction | Circadian entrainment | Long-term potentiati…	br:ko00001 br:ko01009 br:ko03036 br:ko04131 br:ko04147	KEGG Orthology (KO) | Protein phosphatases and associated proteins | Chromosome | Membrane trafficking | Exosome	calm_agabi calmodulin os=agaricus bisporus pe=1 sv=2calm; calmodulinras signaling pathway | rap1 signaling pathway | mapk signaling pathway - plant | calcium signaling pathway | cgmp-pkg signaling pathway | camp signaling pathway | phosphatidylinositol signaling system | oocyte meiosis | adrenergic signaling in cardiomyocytes | vascular smooth muscle contraction | apelin signaling pathway | plant…	5.35349e-17	7.43332e-162	5.54819e-73	6.5072e-07	NA	NA	5.54819e-73
c6420_g1	CALM_HALOK Calmodulin OS=Halichondria okadai PE=2 SV=3	1.0714	1.58736	1.04755	1.13307	1.21166	2.12836	3.66098	3.02717	3.64755	2.90168	3.87071	4.08598	3.52276	3.87692	1.26997	0.948415	0.948415	0.948415	0.948415	0.948415	0.948415	0.948415	0.948415	0.948415	1.12521	1.14157	0.948415	0.948415	0.948415	0.948415	1.31187	GO:0046872	K02183	CALM; calmodulin	path:map04014 path:map04015 path:map04016 path:map04020 path:map04022 path:map04024 path:map04070 path:map04114 path:map04261 path:map04270 path:map04371 path:map04626 path:map04713 path:map04720 path:map04722 path:map04728 path:map04740 path:map04744 path:map04745 path:map04750 path:map04910 path:map04912 path:map04915 path:map04916 path:map04921 path:map04922 path:map04924 path:map04925 path:ma…	Ras signaling pathway | Rap1 signaling pathway | MAPK signaling pathway - plant | Calcium signaling pathway | cGMP-PKG signaling pathway | cAMP signaling pathway | Phosphatidylinositol signaling system | Oocyte meiosis | Adrenergic signaling in cardiomyocytes | Vascular smooth muscle contraction | Apelin signaling pathway | Plant-pathogen interaction | Circadian entrainment | Long-term potentiati…	br:ko00001 br:ko01009 br:ko03036 br:ko04131 br:ko04147	KEGG Orthology (KO) | Protein phosphatases and associated proteins | Chromosome | Membrane trafficking | Exosome	calm_halok calmodulin os=halichondria okadai pe=2 sv=3calm; calmodulinras signaling pathway | rap1 signaling pathway | mapk signaling pathway - plant | calcium signaling pathway | cgmp-pkg signaling pathway | camp signaling pathway | phosphatidylinositol signaling system | oocyte meiosis | adrenergic signaling in cardiomyocytes | vascular smooth muscle contraction | apelin signaling pathway | pla…	2.72774e-19	NA	NA	NA	NA	NA	1
c29886_g1	CALM4_ARATH Calmodulin-4 OS=Arabidopsis thaliana GN=CAM4 PE=1 SV=1	4.99895	4.63901	4.19898	4.89779	4.89442	6.05061	6.79212	6.86423	7.0493	6.56301	6.52705	6.2331	5.68452	5.27343	5.14859	5.09242	4.16065	4.31992	4.59071	5.44846	6.21918	6.81933	6.57446	6.68119	6.36497	5.4483	2.74676	3.95363	4.61061	3.97798	4.66574	GO:0005509 GO:0005929 GO:0019899	K02183	CALM; calmodulin	path:map04014 path:map04015 path:map04016 path:map04020 path:map04022 path:map04024 path:map04070 path:map04114 path:map04261 path:map04270 path:map04371 path:map04626 path:map04713 path:map04720 path:map04722 path:map04728 path:map04740 path:map04744 path:map04745 path:map04750 path:map04910 path:map04912 path:map04915 path:map04916 path:map04921 path:map04922 path:map04924 path:map04925 path:ma…	Ras signaling pathway | Rap1 signaling pathway | MAPK signaling pathway - plant | Calcium signaling pathway | cGMP-PKG signaling pathway | cAMP signaling pathway | Phosphatidylinositol signaling system | Oocyte meiosis | Adrenergic signaling in cardiomyocytes | Vascular smooth muscle contraction | Apelin signaling pathway | Plant-pathogen interaction | Circadian entrainment | Long-term potentiati…	br:ko00001 br:ko01009 br:ko03036 br:ko04131 br:ko04147	KEGG Orthology (KO) | Protein phosphatases and associated proteins | Chromosome | Membrane trafficking | Exosome	calm4_arath calmodulin-4 os=arabidopsis thaliana gn=cam4 pe=1 sv=1calm; calmodulinras signaling pathway | rap1 signaling pathway | mapk signaling pathway - plant | calcium signaling pathway | cgmp-pkg signaling pathway | camp signaling pathway | phosphatidylinositol signaling system | oocyte meiosis | adrenergic signaling in cardiomyocytes | vascular smooth muscle contraction | apelin signaling p…	8.77003e-15	5.75957e-43	NA	NA	NA	1.08068e-06	1
c5588_g1	CML11_ARATH Calmodulin 11 OS=Arabidopsis thaliana GN=CML11 PE=2 SV=1	1.22776	1.14297	1.76356	2.05157	1.62172	3.71003	4.44603	4.9157	4.56989	3.29399	4.97442	5.64607	5.02043	4.16875	1.39022	1.50076	1.63152	1.77558	1.34455	1.52876	1.804	1.72659	2.00238	1.41712	1.59116	1.71291	0.948415	0.948415	1.31971	1.89844	0.948415	GO:0005515 GO:0005509 GO:0005929	K02183	CALM; calmodulin	path:map04014 path:map04015 path:map04016 path:map04020 path:map04022 path:map04024 path:map04070 path:map04114 path:map04261 path:map04270 path:map04371 path:map04626 path:map04713 path:map04720 path:map04722 path:map04728 path:map04740 path:map04744 path:map04745 path:map04750 path:map04910 path:map04912 path:map04915 path:map04916 path:map04921 path:map04922 path:map04924 path:map04925 path:ma…	Ras signaling pathway | Rap1 signaling pathway | MAPK signaling pathway - plant | Calcium signaling pathway | cGMP-PKG signaling pathway | cAMP signaling pathway | Phosphatidylinositol signaling system | Oocyte meiosis | Adrenergic signaling in cardiomyocytes | Vascular smooth muscle contraction | Apelin signaling pathway | Plant-pathogen interaction | Circadian entrainment | Long-term potentiati…	br:ko00001 br:ko01009 br:ko03036 br:ko04131 br:ko04147	KEGG Orthology (KO) | Protein phosphatases and associated proteins | Chromosome | Membrane trafficking | Exosome	cml11_arath calmodulin 11 os=arabidopsis thaliana gn=cml11 pe=2 sv=1calm; calmodulinras signaling pathway | rap1 signaling pathway | mapk signaling pathway - plant | calcium signaling pathway | cgmp-pkg signaling pathway | camp signaling pathway | phosphatidylinositol signaling system | oocyte meiosis | adrenergic signaling in cardiomyocytes | vascular smooth muscle contraction | apelin signaling…	9.53638e-24	NA	1.18567e-08	NA	NA	NA	1.18567e-08
c13960_g1	TNNC2_CHICK Troponin skeletal muscle OS=Gallus gallus GN=TNNC2 PE=1 SV=3	1.58013	1.53034	2.26551	2.58198	3.56422	5.57316	6.53498	6.82224	6.29447	4.77541	5.89566	6.14734	5.69726	5.45329	1.24497	1.12752	1.07466	0.948415	1.28565	0.948415	1.36069	2.12193	2.84865	3.92369	3.55429	3.52704	0.948415	0.948415	0.948415	0.948415	0.948415	GO:0031514 GO:0003779 GO:0003009 GO:0046872 GO:0005509 GO:0005929 GO:0005861 GO:0042995	K02183	CALM; calmodulin	path:map04014 path:map04015 path:map04016 path:map04020 path:map04022 path:map04024 path:map04070 path:map04114 path:map04261 path:map04270 path:map04371 path:map04626 path:map04713 path:map04720 path:map04722 path:map04728 path:map04740 path:map04744 path:map04745 path:map04750 path:map04910 path:map04912 path:map04915 path:map04916 path:map04921 path:map04922 path:map04924 path:map04925 path:ma…	Ras signaling pathway | Rap1 signaling pathway | MAPK signaling pathway - plant | Calcium signaling pathway | cGMP-PKG signaling pathway | cAMP signaling pathway | Phosphatidylinositol signaling system | Oocyte meiosis | Adrenergic signaling in cardiomyocytes | Vascular smooth muscle contraction | Apelin signaling pathway | Plant-pathogen interaction | Circadian entrainment | Long-term potentiati…	br:ko00001 br:ko01009 br:ko03036 br:ko04131 br:ko04147	KEGG Orthology (KO) | Protein phosphatases and associated proteins | Chromosome | Membrane trafficking | Exosome	tnnc2_chick troponin skeletal muscle os=gallus gallus gn=tnnc2 pe=1 sv=3calm; calmodulinras signaling pathway | rap1 signaling pathway | mapk signaling pathway - plant | calcium signaling pathway | cgmp-pkg signaling pathway | camp signaling pathway | phosphatidylinositol signaling system | oocyte meiosis | adrenergic signaling in cardiomyocytes | vascular smooth muscle contraction | apelin signa…	1.48593e-37	2.18049e-44	4.30131e-13	NA	NA	0.00558743	4.30131e-13
c34422_g1	CALM_NEUCR Calmodulin OS=Neurospora crassa (strain ATCC 24698 74-OR23-1A CBS DSM 1257 FGSC 987) GN=cmd-1 PE=1 SV=2	1.92551	1.45312	2.28281	2.17452	3.50011	5.41646	6.12064	6.23779	6.50113	5.89621	6.5783	6.56651	6.2361	4.64307	2.77948	2.26831	1.62739	1.09802	1.96981	2.35709	2.37902	2.32846	1.97972	2.11293	2.43174	2.19239	4.12007	3.33207	3.18263	1.97767	3.12814	GO:0070062 GO:0009847 GO:0005509 GO:0005929 GO:0044444 GO:0051726 GO:0031521 GO:0019899	K02183	CALM; calmodulin	path:map04014 path:map04015 path:map04016 path:map04020 path:map04022 path:map04024 path:map04070 path:map04114 path:map04261 path:map04270 path:map04371 path:map04626 path:map04713 path:map04720 path:map04722 path:map04728 path:map04740 path:map04744 path:map04745 path:map04750 path:map04910 path:map04912 path:map04915 path:map04916 path:map04921 path:map04922 path:map04924 path:map04925 path:ma…	Ras signaling pathway | Rap1 signaling pathway | MAPK signaling pathway - plant | Calcium signaling pathway | cGMP-PKG signaling pathway | cAMP signaling pathway | Phosphatidylinositol signaling system | Oocyte meiosis | Adrenergic signaling in cardiomyocytes | Vascular smooth muscle contraction | Apelin signaling pathway | Plant-pathogen interaction | Circadian entrainment | Long-term potentiati…	br:ko00001 br:ko01009 br:ko03036 br:ko04131 br:ko04147	KEGG Orthology (KO) | Protein phosphatases and associated proteins | Chromosome | Membrane trafficking | Exosome	calm_neucr calmodulin os=neurospora crassa (strain atcc 24698 74-or23-1a cbs dsm 1257 fgsc 987) gn=cmd-1 pe=1 sv=2calm; calmodulinras signaling pathway | rap1 signaling pathway | mapk signaling pathway - plant | calcium signaling pathway | cgmp-pkg signaling pathway | camp signaling pathway | phosphatidylinositol signaling system | oocyte meiosis | adrenergic signaling in cardiomyocytes | vascula…	3.13808e-32	9.99687e-05	3.7328e-19	NA	NA	0.00612318	3.7328e-19
c9318_g1	CALM_NEUCR Calmodulin OS=Neurospora crassa (strain ATCC 24698 74-OR23-1A CBS DSM 1257 FGSC 987) GN=cmd-1 PE=1 SV=2	0.948415	1.12196	1.55519	1.52546	2.60376	3.221	3.0031	2.50427	3.28597	3.05239	3.33124	3.4632	3.08131	1.60508	0.948415	1.09632	0.948415	0.948415	1.34493	2.25124	2.82583	2.62177	1.40305	1.52737	1.19185	0.948415	0.948415	0.948415	0.948415	0.948415	0.948415	GO:0009847 GO:0005509 GO:0051726 GO:0031521	K02183	CALM; calmodulin	path:map04014 path:map04015 path:map04016 path:map04020 path:map04022 path:map04024 path:map04070 path:map04114 path:map04261 path:map04270 path:map04371 path:map04626 path:map04713 path:map04720 path:map04722 path:map04728 path:map04740 path:map04744 path:map04745 path:map04750 path:map04910 path:map04912 path:map04915 path:map04916 path:map04921 path:map04922 path:map04924 path:map04925 path:ma…	Ras signaling pathway | Rap1 signaling pathway | MAPK signaling pathway - plant | Calcium signaling pathway | cGMP-PKG signaling pathway | cAMP signaling pathway | Phosphatidylinositol signaling system | Oocyte meiosis | Adrenergic signaling in cardiomyocytes | Vascular smooth muscle contraction | Apelin signaling pathway | Plant-pathogen interaction | Circadian entrainment | Long-term potentiati…	br:ko00001 br:ko01009 br:ko03036 br:ko04131 br:ko04147	KEGG Orthology (KO) | Protein phosphatases and associated proteins | Chromosome | Membrane trafficking | Exosome	calm_neucr calmodulin os=neurospora crassa (strain atcc 24698 74-or23-1a cbs dsm 1257 fgsc 987) gn=cmd-1 pe=1 sv=2calm; calmodulinras signaling pathway | rap1 signaling pathway | mapk signaling pathway - plant | calcium signaling pathway | cgmp-pkg signaling pathway | camp signaling pathway | phosphatidylinositol signaling system | oocyte meiosis | adrenergic signaling in cardiomyocytes | vascula…	5.27778e-13	0.000315215	1.46287e-05	NA	NA	NA	1.46287e-05
c17989_g1	KPC1_APLCA Calcium-dependent kinase C OS=Aplysia californica GN=PRKC1 PE=1 SV=2	2.49224	3.45365	3.87627	3.78419	3.95354	4.585	5.24165	3.99504	4.72153	5.07217	4.59465	4.59512	3.47198	3.83248	3.12005	2.89112	3.65037	3.55113	3.724	3.43906	3.06772	2.77602	2.2649	3.39158	2.9501	3.19602	1.47888	3.36505	3.82727	3.14121	3.77473	GO:0032095 GO:0034351 GO:0090330 GO:0051092 GO:0022400 GO:0045766 GO:0030425 GO:0002159 GO:0050796 GO:0001666 GO:0045651 GO:0030949 GO:0005829 GO:0010613 GO:0031397 GO:0035556 GO:0005080 GO:0008270 GO:0002250 GO:0043278 GO:0005246 GO:0097381 GO:0046627 GO:1901799 GO:0045931 GO:0010829 GO:0050681 GO:0042393 GO:0071322 GO:0030374 GO:0070555 GO:0030054 GO:0018105 GO:0031666 GO:0007194 GO:0007077 GO:…	K02677	PRKCA; classical protein kinase C alpha type [EC:2.7.11.13]	path:map01521 path:map04010 path:map04011 path:map04012 path:map04014 path:map04015 path:map04020 path:map04066 path:map04070 path:map04071 path:map04072 path:map04139 path:map04150 path:map04151 path:map04261 path:map04270 path:map04310 path:map04360 path:map04370 path:map04510 path:map04540 path:map04650 path:map04664 path:map04666 path:map04670 path:map04713 path:map04720 path:map04723 path:ma…	EGFR tyrosine kinase inhibitor resistance | MAPK signaling pathway | MAPK signaling pathway - yeast | ErbB signaling pathway | Ras signaling pathway | Rap1 signaling pathway | Calcium signaling pathway | HIF-1 signaling pathway | Phosphatidylinositol signaling system | Sphingolipid signaling pathway | Phospholipase D signaling pathway | Mitophagy - yeast | mTOR signaling pathway | PI3K-Akt signal…	br:ko00001 br:ko01000 br:ko01001 br:ko04131	KEGG Orthology (KO) | Enzymes | Protein kinases | Membrane trafficking	kpc1_aplca calcium-dependent kinase c os=aplysia californica gn=prkc1 pe=1 sv=2prkca; classical protein kinase c alpha type [ec:2.7.11.13]egfr tyrosine kinase inhibitor resistance | mapk signaling pathway | mapk signaling pathway - yeast | erbb signaling pathway | ras signaling pathway | rap1 signaling pathway | calcium signaling pathway | hif-1 signaling pathway | phosphatidylinositol signaling …	0.000584822	0.000174428	3.70521e-06	NA	NA	NA	3.70521e-06
c22495_g6	PLCB4_HUMAN 1-phosphatidylinositol 4 5-bisphosphate phosphodiesterase beta-4 OS=Homo sapiens GN=PLCB4 PE=1 SV=3	7.10452	6.48689	5.11607	6.55569	7.07505	7.04692	7.27711	7.3874	7.8012	8.14701	7.62932	7.75992	8.21535	8.01444	7.61561	7.41492	6.47767	5.8567	4.91535	4.95525	4.30544	3.62811	3.45333	3.11419	3.58712	3.32978	4.97631	4.62148	4.48609	4.46116	4.66223	GO:0043647 GO:2000241 GO:0016607 GO:0005096 GO:0003073 GO:0009395 GO:0051094 GO:0048519 GO:0004435 GO:0005546 GO:0070062 GO:0005509 GO:0050913 GO:0005829 GO:2000112 GO:0051726 GO:0034284 GO:0044707 GO:0007267 GO:0043234 GO:0043434 GO:0044767 GO:0005516 GO:0046330 GO:0035723 GO:0012505 GO:0070498 GO:0019899 GO:0035722	K05858	PLCB; phosphatidylinositol phospholipase C beta [EC:3.1.4.11]	path:map00562 path:map01100 path:map04015 path:map04020 path:map04022 path:map04062 path:map04070 path:map04071 path:map04072 path:map04261 path:map04270 path:map04310 path:map04371 path:map04540 path:map04611 path:map04621 path:map04713 path:map04720 path:map04723 path:map04724 path:map04725 path:map04726 path:map04728 path:map04730 path:map04745 path:map04750 path:map04911 path:map04912 path:ma…	Inositol phosphate metabolism | Metabolic pathways | Rap1 signaling pathway | Calcium signaling pathway | cGMP-PKG signaling pathway | Chemokine signaling pathway | Phosphatidylinositol signaling system | Sphingolipid signaling pathway | Phospholipase D signaling pathway | Adrenergic signaling in cardiomyocytes | Vascular smooth muscle contraction | Wnt signaling pathway | Apelin signaling pathwa…	br:ko00001 br:ko00002 br:ko01000 br:ko04131	KEGG Orthology (KO) | KEGG modules | Enzymes | Membrane trafficking	plcb4_human 1-phosphatidylinositol 4 5-bisphosphate phosphodiesterase beta-4 os=homo sapiens gn=plcb4 pe=1 sv=3plcb; phosphatidylinositol phospholipase c beta [ec:3.1.4.11]inositol phosphate metabolism | metabolic pathways | rap1 signaling pathway | calcium signaling pathway | cgmp-pkg signaling pathway | chemokine signaling pathway | phosphatidylinositol signaling system | sphingolipid signaling…	8.59471e-05	1.05533e-154	4.5046e-68	NA	NA	0.00443081	4.5046e-68
c31618_g1	NCS2_CAEEL Neuronal calcium sensor 2 OS=Caenorhabditis elegans GN=ncs-2 PE=2 SV=2	1.47979	1.40356	3.69625	4.74726	3.32513	4.83512	4.76615	4.67925	5.3045	4.97432	5.72201	5.43606	4.25011	4.59342	1.0553	1.52663	0.948415	1.57827	2.50477	2.21129	1.38414	1.07877	1.19341	0.948415	0.948415	1.10791	1.68341	0.948415	0.948415	0.948415	1.39235	GO:0048583 GO:0005515 GO:0023051 GO:0046872 GO:0007165 GO:0043231 GO:0007399 GO:0031982 GO:0010646 GO:0044444 GO:0005886	K13764	RCVRN; recoverin	path:map04744	Phototransduction	br:ko00001	KEGG Orthology (KO)	ncs2_caeel neuronal calcium sensor 2 os=caenorhabditis elegans gn=ncs-2 pe=2 sv=2rcvrn; recoverinphototransductionkegg orthology (ko)	8.10775e-35	NA	1.92373e-16	NA	NA	NA	1.92373e-16
c2061_g1	CALM_EUGGR Calmodulin OS=Euglena gracilis PE=1 SV=2	0.948415	0.948415	0.948415	0.948415	1.40113	1.04039	2.54955	2.08495	2.6511	2.40245	2.80215	2.57503	2.42087	2.55796	0.948415	0.948415	1.06825	0.948415	1.0989	0.948415	0.948415	1.19731	0.948415	0.948415	0.948415	0.948415	0.948415	0.948415	0.948415	0.948415	0.948415	GO:0005515 GO:0009847 GO:0005509 GO:0051726 GO:0031521	K02183	CALM; calmodulin	path:map04014 path:map04015 path:map04016 path:map04020 path:map04022 path:map04024 path:map04070 path:map04114 path:map04261 path:map04270 path:map04371 path:map04626 path:map04713 path:map04720 path:map04722 path:map04728 path:map04740 path:map04744 path:map04745 path:map04750 path:map04910 path:map04912 path:map04915 path:map04916 path:map04921 path:map04922 path:map04924 path:map04925 path:ma…	Ras signaling pathway | Rap1 signaling pathway | MAPK signaling pathway - plant | Calcium signaling pathway | cGMP-PKG signaling pathway | cAMP signaling pathway | Phosphatidylinositol signaling system | Oocyte meiosis | Adrenergic signaling in cardiomyocytes | Vascular smooth muscle contraction | Apelin signaling pathway | Plant-pathogen interaction | Circadian entrainment | Long-term potentiati…	br:ko00001 br:ko01009 br:ko03036 br:ko04131 br:ko04147	KEGG Orthology (KO) | Protein phosphatases and associated proteins | Chromosome | Membrane trafficking | Exosome	calm_euggr calmodulin os=euglena gracilis pe=1 sv=2calm; calmodulinras signaling pathway | rap1 signaling pathway | mapk signaling pathway - plant | calcium signaling pathway | cgmp-pkg signaling pathway | camp signaling pathway | phosphatidylinositol signaling system | oocyte meiosis | adrenergic signaling in cardiomyocytes | vascular smooth muscle contraction | apelin signaling pathway | plant-…	2.72887e-09	NA	NA	NA	NA	NA	1
c21489_g1	CALM_LOCMI Calmodulin OS=Locusta migratoria PE=1 SV=2	8.14116	8.13126	8.32838	8.48361	8.77637	9.47961	9.58178	9.02803	10.0869	9.79044	10.477	10.4779	9.80245	9.72073	8.03064	8.00817	7.72645	7.60554	6.13611	5.41356	5.49997	6.07113	6.65789	7.13929	6.7334	6.97227	4.73858	5.60739	5.42424	5.0937	5.11372	GO:0010880 GO:0043388 GO:0051343 GO:0034704 GO:0070062 GO:0000086 GO:0030801 GO:0072542 GO:0005509 GO:0043274 GO:0032465 GO:0005829 GO:0031432 GO:0031996 GO:0031997 GO:0019901 GO:0019904 GO:0008076 GO:0000922 GO:0060316 GO:0005102 GO:0044325 GO:0021762 GO:0005634 GO:0005876 GO:0002027 GO:0005513 GO:0005813 GO:0032516 GO:0055117 GO:0030017	K02183	CALM; calmodulin	path:map04014 path:map04015 path:map04016 path:map04020 path:map04022 path:map04024 path:map04070 path:map04114 path:map04261 path:map04270 path:map04371 path:map04626 path:map04713 path:map04720 path:map04722 path:map04728 path:map04740 path:map04744 path:map04745 path:map04750 path:map04910 path:map04912 path:map04915 path:map04916 path:map04921 path:map04922 path:map04924 path:map04925 path:ma…	Ras signaling pathway | Rap1 signaling pathway | MAPK signaling pathway - plant | Calcium signaling pathway | cGMP-PKG signaling pathway | cAMP signaling pathway | Phosphatidylinositol signaling system | Oocyte meiosis | Adrenergic signaling in cardiomyocytes | Vascular smooth muscle contraction | Apelin signaling pathway | Plant-pathogen interaction | Circadian entrainment | Long-term potentiati…	br:ko00001 br:ko01009 br:ko03036 br:ko04131 br:ko04147	KEGG Orthology (KO) | Protein phosphatases and associated proteins | Chromosome | Membrane trafficking | Exosome	calm_locmi calmodulin os=locusta migratoria pe=1 sv=2calm; calmodulinras signaling pathway | rap1 signaling pathway | mapk signaling pathway - plant | calcium signaling pathway | cgmp-pkg signaling pathway | camp signaling pathway | phosphatidylinositol signaling system | oocyte meiosis | adrenergic signaling in cardiomyocytes | vascular smooth muscle contraction | apelin signaling pathway | plan…	4.02548e-10	1.78137e-121	7.79023e-82	NA	NA	2.61625e-11	7.79023e-82
c20172_g1	CALM_CHLRE Calmodulin OS=Chlamydomonas reinhardtii PE=1 SV=2	2.2177	1.5374	2.59042	3.00163	3.40372	3.32819	3.78103	3.93007	6.3635	7.41994	8.17292	8.57109	8.241	8.25073	0.948415	1.07606	1.10057	1.18596	1.11705	1.10702	1.11306	0.948415	1.43405	0.948415	0.948415	0.948415	0.948415	1.61328	1.89306	0.948415	1.31187	GO:0005509 GO:0005929	K02183	CALM; calmodulin	path:map04014 path:map04015 path:map04016 path:map04020 path:map04022 path:map04024 path:map04070 path:map04114 path:map04261 path:map04270 path:map04371 path:map04626 path:map04713 path:map04720 path:map04722 path:map04728 path:map04740 path:map04744 path:map04745 path:map04750 path:map04910 path:map04912 path:map04915 path:map04916 path:map04921 path:map04922 path:map04924 path:map04925 path:ma…	Ras signaling pathway | Rap1 signaling pathway | MAPK signaling pathway - plant | Calcium signaling pathway | cGMP-PKG signaling pathway | cAMP signaling pathway | Phosphatidylinositol signaling system | Oocyte meiosis | Adrenergic signaling in cardiomyocytes | Vascular smooth muscle contraction | Apelin signaling pathway | Plant-pathogen interaction | Circadian entrainment | Long-term potentiati…	br:ko00001 br:ko01009 br:ko03036 br:ko04131 br:ko04147	KEGG Orthology (KO) | Protein phosphatases and associated proteins | Chromosome | Membrane trafficking | Exosome	calm_chlre calmodulin os=chlamydomonas reinhardtii pe=1 sv=2calm; calmodulinras signaling pathway | rap1 signaling pathway | mapk signaling pathway - plant | calcium signaling pathway | cgmp-pkg signaling pathway | camp signaling pathway | phosphatidylinositol signaling system | oocyte meiosis | adrenergic signaling in cardiomyocytes | vascular smooth muscle contraction | apelin signaling pathway…	8.69343e-81	NA	3.90317e-08	NA	NA	0.00179413	3.90317e-08
c9435_g1	CALM_EPIAK Calmodulin OS=Epinephelus akaara GN=calm PE=2 SV=3	0.948415	0.948415	1.23334	1.44092	1.08342	2.33834	3.03068	4.08299	4.53203	4.08252	4.86055	4.96554	3.63107	2.56499	1.13808	0.948415	0.948415	0.948415	0.948415	1.21601	0.948415	1.50514	1.44565	1.72599	1.91131	2.17224	0.948415	0.948415	0.948415	0.948415	1.31187	GO:0015276 GO:0022400 GO:0031954 GO:0034704 GO:0072542 GO:0005509 GO:0043274 GO:0017022 GO:0005829 GO:0031432 GO:0050999 GO:0031996 GO:0031997 GO:0019901 GO:0019904 GO:0007186 GO:0005088 GO:0007223 GO:0060316 GO:0044325 GO:0005886 GO:0060315 GO:0005876 GO:0005513 GO:0032516 GO:0030017 GO:0043647 GO:0008440 GO:0038095 GO:1901844 GO:0005654 GO:0002576 GO:0000165 GO:0051343 GO:0070062 GO:0030801 GO:…	K02183	CALM; calmodulin	path:map04014 path:map04015 path:map04016 path:map04020 path:map04022 path:map04024 path:map04070 path:map04114 path:map04261 path:map04270 path:map04371 path:map04626 path:map04713 path:map04720 path:map04722 path:map04728 path:map04740 path:map04744 path:map04745 path:map04750 path:map04910 path:map04912 path:map04915 path:map04916 path:map04921 path:map04922 path:map04924 path:map04925 path:ma…	Ras signaling pathway | Rap1 signaling pathway | MAPK signaling pathway - plant | Calcium signaling pathway | cGMP-PKG signaling pathway | cAMP signaling pathway | Phosphatidylinositol signaling system | Oocyte meiosis | Adrenergic signaling in cardiomyocytes | Vascular smooth muscle contraction | Apelin signaling pathway | Plant-pathogen interaction | Circadian entrainment | Long-term potentiati…	br:ko00001 br:ko01009 br:ko03036 br:ko04131 br:ko04147	KEGG Orthology (KO) | Protein phosphatases and associated proteins | Chromosome | Membrane trafficking | Exosome	calm_epiak calmodulin os=epinephelus akaara gn=calm pe=2 sv=3calm; calmodulinras signaling pathway | rap1 signaling pathway | mapk signaling pathway - plant | calcium signaling pathway | cgmp-pkg signaling pathway | camp signaling pathway | phosphatidylinositol signaling system | oocyte meiosis | adrenergic signaling in cardiomyocytes | vascular smooth muscle contraction | apelin signaling pathwa…	5.5192e-54	NA	NA	NA	NA	NA	1
c18358_g2	ACTB_SALSA cytoplasmic 1 OS=Salmo salar GN=actb PE=2 SV=1	1.68775	1.79188	1.98937	2.0114	1.63216	1.57548	1.66924	3.05783	8.0034	6.91878	7.69087	4.48211	3.17853	2.2485	1.46236	1.42572	1.37391	2.25761	1.87566	1.43537	0.948415	1.49679	1.26762	1.13805	0.948415	0.948415	0.948415	0.948415	0.948415	0.948415	0.948415	GO:0042802 GO:0043209 GO:0034332 GO:0045214 GO:0005200 GO:0038096 GO:0005886 GO:0005634 GO:0005524 GO:0001895 GO:0048010 GO:0070062 GO:0031625 GO:0005925 GO:0097433 GO:0006928 GO:0072562 GO:0048013 GO:0005829 GO:0031012 GO:0031941 GO:0034329 GO:0070527 GO:0030016	K05692	ACTB_G1; actin beta/gamma 1	path:map04015 path:map04145 path:map04210 path:map04390 path:map04391 path:map04510 path:map04520 path:map04530 path:map04611 path:map04670 path:map04745 path:map04810 path:map04919 path:map04921 path:map05100 path:map05110 path:map05130 path:map05131 path:map05132 path:map05164 path:map05205 path:map05410 path:map05412 path:map05414 path:map05416 path:map05418	Rap1 signaling pathway | Phagosome | Apoptosis | Hippo signaling pathway | Hippo signaling pathway - fly | Focal adhesion | Adherens junction | Tight junction | Platelet activation | Leukocyte transendothelial migration | Phototransduction - fly | Regulation of actin cytoskeleton | Thyroid hormone signaling pathway | Oxytocin signaling pathway | Bacterial invasion of epithelial cells | Vibrio cho…	br:ko00001 br:ko03019 br:ko03021 br:ko03029 br:ko03036 br:ko04147 br:ko04812	KEGG Orthology (KO) | Messenger RNA biogenesis | Transcription machinery | Mitochondrial biogenesis | Chromosome | Exosome | Cytoskeleton proteins	actb_salsa cytoplasmic 1 os=salmo salar gn=actb pe=2 sv=1actb_g1; actin beta/gamma 1rap1 signaling pathway | phagosome | apoptosis | hippo signaling pathway | hippo signaling pathway - fly | focal adhesion | adherens junction | tight junction | platelet activation | leukocyte transendothelial migration | phototransduction - fly | regulation of actin cytoskeleton | thyroid hormone signaling pathwa…	2.64886e-50	NA	4.44548e-18	NA	NA	NA	4.44548e-18
c27219_g1	ACT1_LUMTE Actin-1 OS=Lumbricus terrestris GN=ACT1 PE=2 SV=1	1.06903	1.47631	1.67335	1.05782	1.07125	1.21067	0.948415	1.47726	2.68246	2.35522	2.57585	2.19786	1.39284	1.23543	0.948415	1.63115	2.02437	2.68817	1.47295	1.09191	1.3076	1.10599	1.70416	0.948415	1.64317	2.06268	2.34634	4.83176	4.25935	2.41045	4.59501	GO:0005524 GO:0005856 GO:0005737	K05692	ACTB_G1; actin beta/gamma 1	path:map04015 path:map04145 path:map04210 path:map04390 path:map04391 path:map04510 path:map04520 path:map04530 path:map04611 path:map04670 path:map04745 path:map04810 path:map04919 path:map04921 path:map05100 path:map05110 path:map05130 path:map05131 path:map05132 path:map05164 path:map05205 path:map05410 path:map05412 path:map05414 path:map05416 path:map05418	Rap1 signaling pathway | Phagosome | Apoptosis | Hippo signaling pathway | Hippo signaling pathway - fly | Focal adhesion | Adherens junction | Tight junction | Platelet activation | Leukocyte transendothelial migration | Phototransduction - fly | Regulation of actin cytoskeleton | Thyroid hormone signaling pathway | Oxytocin signaling pathway | Bacterial invasion of epithelial cells | Vibrio cho…	br:ko00001 br:ko03019 br:ko03021 br:ko03029 br:ko03036 br:ko04147 br:ko04812	KEGG Orthology (KO) | Messenger RNA biogenesis | Transcription machinery | Mitochondrial biogenesis | Chromosome | Exosome | Cytoskeleton proteins	act1_lumte actin-1 os=lumbricus terrestris gn=act1 pe=2 sv=1actb_g1; actin beta/gamma 1rap1 signaling pathway | phagosome | apoptosis | hippo signaling pathway | hippo signaling pathway - fly | focal adhesion | adherens junction | tight junction | platelet activation | leukocyte transendothelial migration | phototransduction - fly | regulation of actin cytoskeleton | thyroid hormone signaling pat…	0.00043512	8.99943e-26	0.00312132	NA	NA	1.23781e-10	0.00312132
c18358_g1	ACTD_STRPU cytoskeletal 2B OS=Strongylocentrotus purpuratus GN=CYIIB PE=2 SV=1	1.10478	1.14297	0.948415	0.948415	0.948415	0.948415	0.948415	1.25177	4.08661	3.64182	3.46153	1.69497	0.948415	0.948415	0.948415	1.06124	0.948415	0.948415	0.948415	0.948415	0.948415	0.948415	0.948415	0.948415	0.948415	0.948415	0.948415	0.948415	0.948415	0.948415	0.948415	GO:0005524 GO:0005856 GO:0005737	K05692	ACTB_G1; actin beta/gamma 1	path:map04015 path:map04145 path:map04210 path:map04390 path:map04391 path:map04510 path:map04520 path:map04530 path:map04611 path:map04670 path:map04745 path:map04810 path:map04919 path:map04921 path:map05100 path:map05110 path:map05130 path:map05131 path:map05132 path:map05164 path:map05205 path:map05410 path:map05412 path:map05414 path:map05416 path:map05418	Rap1 signaling pathway | Phagosome | Apoptosis | Hippo signaling pathway | Hippo signaling pathway - fly | Focal adhesion | Adherens junction | Tight junction | Platelet activation | Leukocyte transendothelial migration | Phototransduction - fly | Regulation of actin cytoskeleton | Thyroid hormone signaling pathway | Oxytocin signaling pathway | Bacterial invasion of epithelial cells | Vibrio cho…	br:ko00001 br:ko03019 br:ko03021 br:ko03029 br:ko03036 br:ko04147 br:ko04812	KEGG Orthology (KO) | Messenger RNA biogenesis | Transcription machinery | Mitochondrial biogenesis | Chromosome | Exosome | Cytoskeleton proteins	actd_strpu cytoskeletal 2b os=strongylocentrotus purpuratus gn=cyiib pe=2 sv=1actb_g1; actin beta/gamma 1rap1 signaling pathway | phagosome | apoptosis | hippo signaling pathway | hippo signaling pathway - fly | focal adhesion | adherens junction | tight junction | platelet activation | leukocyte transendothelial migration | phototransduction - fly | regulation of actin cytoskeleton | thyroid hor…	5.20843e-13	NA	NA	NA	NA	NA	1
c4779_g1	GUC2F_HUMAN Retinal guanylyl cyclase 2 OS=Homo sapiens GN=GUCY2F PE=2 SV=2	1.20942	1.32667	1.33444	1.2295	1.08342	1.38017	2.16227	3.20531	3.59242	2.67609	3.75619	3.42378	3.70761	2.80149	0.948415	0.948415	1.11301	0.948415	0.948415	0.948415	0.948415	0.948415	0.948415	0.948415	0.948415	0.948415	0.948415	1.25099	2.135	3.5877	2.55963	GO:0007165 GO:0098588 GO:0016849 GO:0016021 GO:0005488 GO:0007601 GO:0044424 GO:0044459 GO:0009975	K12322	GUCY2F; guanylate cyclase 2F [EC:4.6.1.2]	path:map00230 path:map04744	Purine metabolism | Phototransduction	br:ko00001 br:ko01000 br:ko01001	KEGG Orthology (KO) | Enzymes | Protein kinases	guc2f_human retinal guanylyl cyclase 2 os=homo sapiens gn=gucy2f pe=2 sv=2gucy2f; guanylate cyclase 2f [ec:4.6.1.2]purine metabolism | phototransductionkegg orthology (ko) | enzymes | protein kinases	6.89024e-30	NA	NA	NA	NA	7.37906e-08	1
c28090_g1	F2E5U9_HORVD OS=Hordeum vulgare distichum PE=2 SV=1	1.0714	0.948415	0.948415	1.56869	1.36892	1.70492	1.10953	1.16598	1.33251	1.71207	3.13646	3.76015	2.52582	3.37539	0.948415	0.948415	0.948415	0.948415	0.948415	0.948415	0.948415	0.948415	0.948415	0.948415	0.948415	0.948415	0.948415	0.948415	0.948415	0.948415	0.948415	GO:0005509	K13807	PPEF PPP7C; serine/threonine-protein phosphatase with EF-hands [EC:3.1.3.16]	path:map04745	Phototransduction - fly	br:ko00001 br:ko01000 br:ko01009	KEGG Orthology (KO) | Enzymes | Protein phosphatases and associated proteins	f2e5u9_horvd os=hordeum vulgare distichum pe=2 sv=1ppef ppp7c; serine/threonine-protein phosphatase with ef-hands [ec:3.1.3.16]phototransduction - flykegg orthology (ko) | enzymes | protein phosphatases and associated proteins	4.85951e-11	NA	NA	NA	NA	NA	1
c18991_g1	PPE1_HUMAN Serine threonine- phosphatase with EF-hands 1 OS=Homo sapiens GN=PPEF1 PE=1 SV=1	2.32461	2.16698	3.39407	4.9247	4.35633	4.28844	4.45485	3.79377	6.81008	6.81307	7.32249	7.44059	7.29571	7.09142	1.60035	2.2573	2.53609	1.49471	1.28275	1.2808	1.57689	1.0997	1.12418	1.32803	1.19605	1.57598	0.948415	1.35496	0.948415	0.948415	1.40409	GO:0032550 GO:0006351 GO:0043409 GO:0006470 GO:0043232 GO:0007059 GO:0007067 GO:0043234 GO:0044444 GO:0043168 GO:0009967 GO:0042995 GO:0005654 GO:0004721 GO:0032559 GO:0010801 GO:0051276 GO:0097458 GO:0016020 GO:0033554 GO:0051879 GO:0051726 GO:0031435 GO:0030544	K13807	PPEF PPP7C; serine/threonine-protein phosphatase with EF-hands [EC:3.1.3.16]	path:map04745	Phototransduction - fly	br:ko00001 br:ko01000 br:ko01009	KEGG Orthology (KO) | Enzymes | Protein phosphatases and associated proteins	ppe1_human serine threonine- phosphatase with ef-hands 1 os=homo sapiens gn=ppef1 pe=1 sv=1ppef ppp7c; serine/threonine-protein phosphatase with ef-hands [ec:3.1.3.16]phototransduction - flykegg orthology (ko) | enzymes | protein phosphatases and associated proteins	1.16856e-36	NA	3.64719e-24	NA	NA	NA	3.64719e-24
c25574_g2	GPRK1_DROME G -coupled receptor kinase 1 OS=Drosophila melanogaster GN=Gprk1 PE=2 SV=2	6.1107	5.66049	4.8893	7.0789	7.6346	7.49689	7.298	7.14501	7.68864	7.51526	8.01606	7.90839	8.14683	7.77818	5.90934	5.45715	5.61839	5.16764	4.59987	6.10409	6.23555	6.01688	6.12384	6.4118	6.17829	6.33695	6.32233	7.14735	6.5202	6.55524	6.28164	GO:0046718 GO:0007213 GO:0002031 GO:0006886 GO:0045988 GO:0060048 GO:0031090 GO:0042995 GO:0007217 GO:0005886 GO:0005524 GO:0007507 GO:0033605 GO:0003108 GO:0004703 GO:0047696 GO:0097458 GO:0005829 GO:0019079 GO:0031694 GO:0018105 GO:0031755 GO:0018107	K00910	ADRBK GRK; beta-adrenergic-receptor kinase [EC:2.7.11.15]	path:map04062 path:map04144 path:map04340 path:map04724 path:map04740 path:map04745 path:map05032	Chemokine signaling pathway | Endocytosis | Hedgehog signaling pathway | Glutamatergic synapse | Olfactory transduction | Phototransduction - fly | Morphine addiction	br:ko00001 br:ko01000 br:ko01001 br:ko04147	KEGG Orthology (KO) | Enzymes | Protein kinases | Exosome	gprk1_drome g -coupled receptor kinase 1 os=drosophila melanogaster gn=gprk1 pe=2 sv=2adrbk grk; beta-adrenergic-receptor kinase [ec:2.7.11.15]chemokine signaling pathway | endocytosis | hedgehog signaling pathway | glutamatergic synapse | olfactory transduction | phototransduction - fly | morphine addictionkegg orthology (ko) | enzymes | protein kinases | exosome	6.20157e-15	2.30327e-08	9.48796e-14	NA	NA	0.0027404	9.48796e-14
c14401_g1	CALM_METSE Calmodulin OS=Metridium senile PE=1 SV=3	3.10816	2.69431	4.61913	7.23831	7.97958	8.45424	8.98391	8.99386	9.67263	9.7284	9.82568	9.80742	10.0701	9.02518	1.44973	0.948415	1.06825	1.26748	1.82349	3.23585	4.173	3.42048	2.88191	3.54869	2.55266	1.63131	0.948415	0.948415	1.30118	0.948415	0.948415	GO:0043647 GO:0015276 GO:0008440 GO:0038095 GO:1901844 GO:0022400 GO:0005654 GO:0002576 GO:0000165 GO:0031954 GO:0051343 GO:0034704 GO:0070062 GO:0030801 GO:0072542 GO:0005509 GO:0006936 GO:0043274 GO:0032465 GO:0005829 GO:0031432 GO:0050999 GO:0031996 GO:0031997 GO:0019901 GO:0019904 GO:0043539 GO:0007186 GO:0000922 GO:0005088 GO:0007223 GO:0060316 GO:0005980 GO:0005102 GO:0044325 GO:0005886 GO:…	K02183	CALM; calmodulin	path:map04014 path:map04015 path:map04016 path:map04020 path:map04022 path:map04024 path:map04070 path:map04114 path:map04261 path:map04270 path:map04371 path:map04626 path:map04713 path:map04720 path:map04722 path:map04728 path:map04740 path:map04744 path:map04745 path:map04750 path:map04910 path:map04912 path:map04915 path:map04916 path:map04921 path:map04922 path:map04924 path:map04925 path:ma…	Ras signaling pathway | Rap1 signaling pathway | MAPK signaling pathway - plant | Calcium signaling pathway | cGMP-PKG signaling pathway | cAMP signaling pathway | Phosphatidylinositol signaling system | Oocyte meiosis | Adrenergic signaling in cardiomyocytes | Vascular smooth muscle contraction | Apelin signaling pathway | Plant-pathogen interaction | Circadian entrainment | Long-term potentiati…	br:ko00001 br:ko01009 br:ko03036 br:ko04131 br:ko04147	KEGG Orthology (KO) | Protein phosphatases and associated proteins | Chromosome | Membrane trafficking | Exosome	calm_metse calmodulin os=metridium senile pe=1 sv=3calm; calmodulinras signaling pathway | rap1 signaling pathway | mapk signaling pathway - plant | calcium signaling pathway | cgmp-pkg signaling pathway | camp signaling pathway | phosphatidylinositol signaling system | oocyte meiosis | adrenergic signaling in cardiomyocytes | vascular smooth muscle contraction | apelin signaling pathway | plant-…	2.34181e-32	2.76626e-29	2.44947e-08	0.000192908	NA	0.000600531	2.44947e-08
c17622_g1	CALM_MYXGL Calmodulin OS=Myxine glutinosa PE=2 SV=3	2.12468	2.04718	4.32745	6.32774	6.99673	7.22436	7.47506	7.61205	7.61453	7.717	7.77062	7.74679	8.11295	7.97492	1.76103	0.948415	1.16124	2.06653	2.81657	2.86851	3.01269	2.90647	2.90888	3.2922	2.89509	3.06337	0.948415	0.948415	0.948415	0.948415	0.948415	GO:0010880 GO:0008047 GO:0005576 GO:0044237 GO:0044710 GO:0051345 GO:0030801 GO:0032846 GO:0034703 GO:0035556 GO:0032501 GO:0044444 GO:0044763 GO:0048523 GO:0005102 GO:0060314 GO:0005634 GO:0046872 GO:0099512 GO:0051592 GO:0047485 GO:0001934 GO:0005819 GO:0031982 GO:0035307 GO:0008092 GO:0055117 GO:0071704 GO:0019899	K02183	CALM; calmodulin	path:map04014 path:map04015 path:map04016 path:map04020 path:map04022 path:map04024 path:map04070 path:map04114 path:map04261 path:map04270 path:map04371 path:map04626 path:map04713 path:map04720 path:map04722 path:map04728 path:map04740 path:map04744 path:map04745 path:map04750 path:map04910 path:map04912 path:map04915 path:map04916 path:map04921 path:map04922 path:map04924 path:map04925 path:ma…	Ras signaling pathway | Rap1 signaling pathway | MAPK signaling pathway - plant | Calcium signaling pathway | cGMP-PKG signaling pathway | cAMP signaling pathway | Phosphatidylinositol signaling system | Oocyte meiosis | Adrenergic signaling in cardiomyocytes | Vascular smooth muscle contraction | Apelin signaling pathway | Plant-pathogen interaction | Circadian entrainment | Long-term potentiati…	br:ko00001 br:ko01009 br:ko03036 br:ko04131 br:ko04147	KEGG Orthology (KO) | Protein phosphatases and associated proteins | Chromosome | Membrane trafficking | Exosome	calm_myxgl calmodulin os=myxine glutinosa pe=2 sv=3calm; calmodulinras signaling pathway | rap1 signaling pathway | mapk signaling pathway - plant | calcium signaling pathway | cgmp-pkg signaling pathway | camp signaling pathway | phosphatidylinositol signaling system | oocyte meiosis | adrenergic signaling in cardiomyocytes | vascular smooth muscle contraction | apelin signaling pathway | plant-…	1.9322e-59	1.38295e-16	NA	NA	NA	0.000123358	1
c23983_g1	CABO_DORPE Squidulin OS=Doryteuthis pealeii PE=1 SV=1	1.80688	1.831	2.26391	3.01964	4.29706	5.04328	4.9397	4.84621	5.59631	5.93291	5.58234	5.88812	5.34247	5.6807	2.36515	1.23918	1.52234	2.23158	3.12381	5.16744	5.45774	2.48813	3.74486	4.56576	5.17777	5.66817	5.98005	6.95258	6.14976	6.47199	7.28413	GO:0070062 GO:0005515 GO:0005509	K02183	CALM; calmodulin	path:map04014 path:map04015 path:map04016 path:map04020 path:map04022 path:map04024 path:map04070 path:map04114 path:map04261 path:map04270 path:map04371 path:map04626 path:map04713 path:map04720 path:map04722 path:map04728 path:map04740 path:map04744 path:map04745 path:map04750 path:map04910 path:map04912 path:map04915 path:map04916 path:map04921 path:map04922 path:map04924 path:map04925 path:ma…	Ras signaling pathway | Rap1 signaling pathway | MAPK signaling pathway - plant | Calcium signaling pathway | cGMP-PKG signaling pathway | cAMP signaling pathway | Phosphatidylinositol signaling system | Oocyte meiosis | Adrenergic signaling in cardiomyocytes | Vascular smooth muscle contraction | Apelin signaling pathway | Plant-pathogen interaction | Circadian entrainment | Long-term potentiati…	br:ko00001 br:ko01009 br:ko03036 br:ko04131 br:ko04147	KEGG Orthology (KO) | Protein phosphatases and associated proteins | Chromosome | Membrane trafficking | Exosome	cabo_dorpe squidulin os=doryteuthis pealeii pe=1 sv=1calm; calmodulinras signaling pathway | rap1 signaling pathway | mapk signaling pathway - plant | calcium signaling pathway | cgmp-pkg signaling pathway | camp signaling pathway | phosphatidylinositol signaling system | oocyte meiosis | adrenergic signaling in cardiomyocytes | vascular smooth muscle contraction | apelin signaling pathway | plan…	9.93172e-40	5.40657e-51	0.000260151	NA	NA	1.01488e-06	0.000260151
c22047_g1	CATR_ATRNU Caltractin OS=Atriplex nummularia PE=2 SV=1	2.47369	2.73718	4.15208	4.51569	5.52175	6.60314	8.50651	9.46224	9.28642	8.70027	9.32605	9.09328	9.02885	7.83262	1.71037	1.95062	3.15657	3.59145	2.94808	1.89911	2.25066	2.08623	2.72056	3.04953	4.7603	4.15486	0.948415	1.35496	1.5931	0.948415	1.31187	GO:0005515	K02183	CALM; calmodulin	path:map04014 path:map04015 path:map04016 path:map04020 path:map04022 path:map04024 path:map04070 path:map04114 path:map04261 path:map04270 path:map04371 path:map04626 path:map04713 path:map04720 path:map04722 path:map04728 path:map04740 path:map04744 path:map04745 path:map04750 path:map04910 path:map04912 path:map04915 path:map04916 path:map04921 path:map04922 path:map04924 path:map04925 path:ma…	Ras signaling pathway | Rap1 signaling pathway | MAPK signaling pathway - plant | Calcium signaling pathway | cGMP-PKG signaling pathway | cAMP signaling pathway | Phosphatidylinositol signaling system | Oocyte meiosis | Adrenergic signaling in cardiomyocytes | Vascular smooth muscle contraction | Apelin signaling pathway | Plant-pathogen interaction | Circadian entrainment | Long-term potentiati…	br:ko00001 br:ko01009 br:ko03036 br:ko04131 br:ko04147	KEGG Orthology (KO) | Protein phosphatases and associated proteins | Chromosome | Membrane trafficking | Exosome	catr_atrnu caltractin os=atriplex nummularia pe=2 sv=1calm; calmodulinras signaling pathway | rap1 signaling pathway | mapk signaling pathway - plant | calcium signaling pathway | cgmp-pkg signaling pathway | camp signaling pathway | phosphatidylinositol signaling system | oocyte meiosis | adrenergic signaling in cardiomyocytes | vascular smooth muscle contraction | apelin signaling pathway | pla…	8.67561e-29	4.01092e-10	1.21725e-12	NA	NA	0.000843624	1.21725e-12
c28317_g1	CALMS_CHICK striated muscle OS=Gallus gallus GN=CCM1 PE=3 SV=2	1.4659	1.32667	1.67504	4.29242	5.28878	5.21898	4.69442	4.16463	5.86076	5.43287	6.65265	6.57328	5.61203	6.04939	1.75402	0.948415	1.11671	1.41109	1.84082	1.62849	1.16279	1.35489	1.12418	1.26647	1.49236	1.6718	0.948415	0.948415	0.948415	1.44541	1.48607	GO:0046872	K02183	CALM; calmodulin	path:map04014 path:map04015 path:map04016 path:map04020 path:map04022 path:map04024 path:map04070 path:map04114 path:map04261 path:map04270 path:map04371 path:map04626 path:map04713 path:map04720 path:map04722 path:map04728 path:map04740 path:map04744 path:map04745 path:map04750 path:map04910 path:map04912 path:map04915 path:map04916 path:map04921 path:map04922 path:map04924 path:map04925 path:ma…	Ras signaling pathway | Rap1 signaling pathway | MAPK signaling pathway - plant | Calcium signaling pathway | cGMP-PKG signaling pathway | cAMP signaling pathway | Phosphatidylinositol signaling system | Oocyte meiosis | Adrenergic signaling in cardiomyocytes | Vascular smooth muscle contraction | Apelin signaling pathway | Plant-pathogen interaction | Circadian entrainment | Long-term potentiati…	br:ko00001 br:ko01009 br:ko03036 br:ko04131 br:ko04147	KEGG Orthology (KO) | Protein phosphatases and associated proteins | Chromosome | Membrane trafficking | Exosome	calms_chick striated muscle os=gallus gallus gn=ccm1 pe=3 sv=2calm; calmodulinras signaling pathway | rap1 signaling pathway | mapk signaling pathway - plant | calcium signaling pathway | cgmp-pkg signaling pathway | camp signaling pathway | phosphatidylinositol signaling system | oocyte meiosis | adrenergic signaling in cardiomyocytes | vascular smooth muscle contraction | apelin signaling pathw…	3.63663e-45	NA	9.01133e-13	NA	NA	NA	9.01133e-13
c11257_g1	CALL3_RAT Calmodulin 3 OS=Rattus norvegicus GN=Calml3 PE=2 SV=1	1.0714	1.06677	1.2337	1.66339	2.35764	3.11453	3.52355	3.20444	3.85031	3.28332	3.66317	3.96573	3.60451	2.47632	1.26997	0.948415	0.948415	0.948415	1.0685	0.948415	1.11306	0.948415	1.36914	1.10708	1.53151	1.12045	0.948415	0.948415	0.948415	0.948415	0.948415	GO:0044093 GO:0015630 GO:0070062 GO:0048522 GO:0046872 GO:0044430 GO:0044444 GO:0005102	K02183	CALM; calmodulin	path:map04014 path:map04015 path:map04016 path:map04020 path:map04022 path:map04024 path:map04070 path:map04114 path:map04261 path:map04270 path:map04371 path:map04626 path:map04713 path:map04720 path:map04722 path:map04728 path:map04740 path:map04744 path:map04745 path:map04750 path:map04910 path:map04912 path:map04915 path:map04916 path:map04921 path:map04922 path:map04924 path:map04925 path:ma…	Ras signaling pathway | Rap1 signaling pathway | MAPK signaling pathway - plant | Calcium signaling pathway | cGMP-PKG signaling pathway | cAMP signaling pathway | Phosphatidylinositol signaling system | Oocyte meiosis | Adrenergic signaling in cardiomyocytes | Vascular smooth muscle contraction | Apelin signaling pathway | Plant-pathogen interaction | Circadian entrainment | Long-term potentiati…	br:ko00001 br:ko01009 br:ko03036 br:ko04131 br:ko04147	KEGG Orthology (KO) | Protein phosphatases and associated proteins | Chromosome | Membrane trafficking | Exosome	call3_rat calmodulin 3 os=rattus norvegicus gn=calml3 pe=2 sv=1calm; calmodulinras signaling pathway | rap1 signaling pathway | mapk signaling pathway - plant | calcium signaling pathway | cgmp-pkg signaling pathway | camp signaling pathway | phosphatidylinositol signaling system | oocyte meiosis | adrenergic signaling in cardiomyocytes | vascular smooth muscle contraction | apelin signaling path…	1.09374e-24	NA	0.0015971	NA	NA	NA	0.0015971
c13473_g1	CML8_ARATH Calmodulin 8 OS=Arabidopsis thaliana GN=CML8 PE=1 SV=1	1.43381	1.06677	1.58398	1.64934	2.63137	3.13329	3.78628	2.43092	4.53243	3.84253	4.82147	4.98256	5.65489	4.66997	1.24497	0.948415	1.16124	0.948415	0.948415	0.948415	1.32744	1.0997	0.948415	0.948415	0.948415	0.948415	0.948415	0.948415	0.948415	0.948415	0.948415	GO:0036156 GO:0005509 GO:0045504	K02183	CALM; calmodulin	path:map04014 path:map04015 path:map04016 path:map04020 path:map04022 path:map04024 path:map04070 path:map04114 path:map04261 path:map04270 path:map04371 path:map04626 path:map04713 path:map04720 path:map04722 path:map04728 path:map04740 path:map04744 path:map04745 path:map04750 path:map04910 path:map04912 path:map04915 path:map04916 path:map04921 path:map04922 path:map04924 path:map04925 path:ma…	Ras signaling pathway | Rap1 signaling pathway | MAPK signaling pathway - plant | Calcium signaling pathway | cGMP-PKG signaling pathway | cAMP signaling pathway | Phosphatidylinositol signaling system | Oocyte meiosis | Adrenergic signaling in cardiomyocytes | Vascular smooth muscle contraction | Apelin signaling pathway | Plant-pathogen interaction | Circadian entrainment | Long-term potentiati…	br:ko00001 br:ko01009 br:ko03036 br:ko04131 br:ko04147	KEGG Orthology (KO) | Protein phosphatases and associated proteins | Chromosome | Membrane trafficking | Exosome	cml8_arath calmodulin 8 os=arabidopsis thaliana gn=cml8 pe=1 sv=1calm; calmodulinras signaling pathway | rap1 signaling pathway | mapk signaling pathway - plant | calcium signaling pathway | cgmp-pkg signaling pathway | camp signaling pathway | phosphatidylinositol signaling system | oocyte meiosis | adrenergic signaling in cardiomyocytes | vascular smooth muscle contraction | apelin signaling pa…	4.67103e-26	NA	1.90273e-05	NA	NA	NA	1.90273e-05
c21976_g1	CML6_ORYSJ calmodulin 6 OS=Oryza sativa japonica GN=CML6 PE=3 SV=1	0.948415	0.948415	1.65485	2.57479	1.98889	2.1945	1.6979	1.40708	2.36132	1.81831	1.97225	2.47096	1.98924	1.99886	0.948415	0.948415	0.948415	1.25542	2.34006	2.03117	1.21949	1.42123	0.948415	0.948415	0.948415	0.948415	0.948415	1.35496	1.77748	0.948415	1.75581	GO:0036156 GO:0070062 GO:0046872 GO:0044763 GO:0045504 GO:0006996	K02183	CALM; calmodulin	path:map04014 path:map04015 path:map04016 path:map04020 path:map04022 path:map04024 path:map04070 path:map04114 path:map04261 path:map04270 path:map04371 path:map04626 path:map04713 path:map04720 path:map04722 path:map04728 path:map04740 path:map04744 path:map04745 path:map04750 path:map04910 path:map04912 path:map04915 path:map04916 path:map04921 path:map04922 path:map04924 path:map04925 path:ma…	Ras signaling pathway | Rap1 signaling pathway | MAPK signaling pathway - plant | Calcium signaling pathway | cGMP-PKG signaling pathway | cAMP signaling pathway | Phosphatidylinositol signaling system | Oocyte meiosis | Adrenergic signaling in cardiomyocytes | Vascular smooth muscle contraction | Apelin signaling pathway | Plant-pathogen interaction | Circadian entrainment | Long-term potentiati…	br:ko00001 br:ko01009 br:ko03036 br:ko04131 br:ko04147	KEGG Orthology (KO) | Protein phosphatases and associated proteins | Chromosome | Membrane trafficking | Exosome	cml6_orysj calmodulin 6 os=oryza sativa japonica gn=cml6 pe=3 sv=1calm; calmodulinras signaling pathway | rap1 signaling pathway | mapk signaling pathway - plant | calcium signaling pathway | cgmp-pkg signaling pathway | camp signaling pathway | phosphatidylinositol signaling system | oocyte meiosis | adrenergic signaling in cardiomyocytes | vascular smooth muscle contraction | apelin signaling p…	0.00130174	NA	NA	NA	NA	NA	1
c5728_g1	CML1_ORYSJ Calmodulin 1 OS=Oryza sativa japonica GN=CML1 PE=2 SV=1	1.1547	1.95412	2.20611	3.89433	4.39328	4.47367	5.05574	6.08103	6.08214	6.93804	7.44563	7.65503	8.93176	7.67429	1.42698	1.12752	1.06825	1.12917	1.54397	2.02759	2.05963	1.75842	1.30864	1.11362	1.19185	1.14157	0.948415	1.25099	1.81672	0.948415	1.40409	GO:0045937 GO:0065008 GO:0005102 GO:0043227 GO:0044093 GO:0009847 GO:0005509 GO:0016020 GO:0005819 GO:0051726 GO:0080090 GO:0031521 GO:0019899	K02183	CALM; calmodulin	path:map04014 path:map04015 path:map04016 path:map04020 path:map04022 path:map04024 path:map04070 path:map04114 path:map04261 path:map04270 path:map04371 path:map04626 path:map04713 path:map04720 path:map04722 path:map04728 path:map04740 path:map04744 path:map04745 path:map04750 path:map04910 path:map04912 path:map04915 path:map04916 path:map04921 path:map04922 path:map04924 path:map04925 path:ma…	Ras signaling pathway | Rap1 signaling pathway | MAPK signaling pathway - plant | Calcium signaling pathway | cGMP-PKG signaling pathway | cAMP signaling pathway | Phosphatidylinositol signaling system | Oocyte meiosis | Adrenergic signaling in cardiomyocytes | Vascular smooth muscle contraction | Apelin signaling pathway | Plant-pathogen interaction | Circadian entrainment | Long-term potentiati…	br:ko00001 br:ko01009 br:ko03036 br:ko04131 br:ko04147	KEGG Orthology (KO) | Protein phosphatases and associated proteins | Chromosome | Membrane trafficking | Exosome	cml1_orysj calmodulin 1 os=oryza sativa japonica gn=cml1 pe=2 sv=1calm; calmodulinras signaling pathway | rap1 signaling pathway | mapk signaling pathway - plant | calcium signaling pathway | cgmp-pkg signaling pathway | camp signaling pathway | phosphatidylinositol signaling system | oocyte meiosis | adrenergic signaling in cardiomyocytes | vascular smooth muscle contraction | apelin signaling p…	4.67934e-83	NA	5.29282e-11	NA	0.0054612	NA	5.29282e-11
c16336_g1	CALM_ELEEL Calmodulin OS=Electrophorus electricus GN=calm PE=2 SV=2	1.10478	1.2188	2.21606	2.19716	1.86744	2.0022	1.86269	3.45924	3.42387	2.82614	3.94211	3.77743	3.52343	3.01031	0.948415	0.948415	0.948415	0.948415	1.58023	2.01045	2.44505	2.87446	2.3306	1.37738	1.19321	1.355	0.948415	0.948415	0.948415	0.948415	0.948415	GO:0015276 GO:0022400 GO:0031954 GO:0034704 GO:0072542 GO:0005509 GO:0043274 GO:0017022 GO:0005829 GO:0031432 GO:0050999 GO:0031996 GO:0031997 GO:0019901 GO:0019904 GO:0007186 GO:0005088 GO:0007223 GO:0060316 GO:0044325 GO:0005886 GO:0060315 GO:0005876 GO:0005513 GO:0032516 GO:0030017 GO:0043647 GO:0008440 GO:0038095 GO:1901844 GO:0005654 GO:0002576 GO:0000165 GO:0051343 GO:0070062 GO:0030801 GO:…	K02183	CALM; calmodulin	path:map04014 path:map04015 path:map04016 path:map04020 path:map04022 path:map04024 path:map04070 path:map04114 path:map04261 path:map04270 path:map04371 path:map04626 path:map04713 path:map04720 path:map04722 path:map04728 path:map04740 path:map04744 path:map04745 path:map04750 path:map04910 path:map04912 path:map04915 path:map04916 path:map04921 path:map04922 path:map04924 path:map04925 path:ma…	Ras signaling pathway | Rap1 signaling pathway | MAPK signaling pathway - plant | Calcium signaling pathway | cGMP-PKG signaling pathway | cAMP signaling pathway | Phosphatidylinositol signaling system | Oocyte meiosis | Adrenergic signaling in cardiomyocytes | Vascular smooth muscle contraction | Apelin signaling pathway | Plant-pathogen interaction | Circadian entrainment | Long-term potentiati…	br:ko00001 br:ko01009 br:ko03036 br:ko04131 br:ko04147	KEGG Orthology (KO) | Protein phosphatases and associated proteins | Chromosome | Membrane trafficking | Exosome	calm_eleel calmodulin os=electrophorus electricus gn=calm pe=2 sv=2calm; calmodulinras signaling pathway | rap1 signaling pathway | mapk signaling pathway - plant | calcium signaling pathway | cgmp-pkg signaling pathway | camp signaling pathway | phosphatidylinositol signaling system | oocyte meiosis | adrenergic signaling in cardiomyocytes | vascular smooth muscle contraction | apelin signaling …	2.15481e-12	6.01564e-05	6.85894e-07	NA	NA	NA	6.85894e-07
c21130_g1	CALM_DICDI Calmodulin OS=Dictyostelium discoideum GN=calA PE=1 SV=3	0.948415	1.14297	1.53529	1.24247	1.8754	1.85929	1.69308	1.50115	2.26055	2.03317	2.42685	1.69497	2.30334	2.95848	0.948415	0.948415	1.12558	0.948415	0.948415	0.948415	0.948415	0.948415	0.948415	0.948415	0.948415	0.948415	0.948415	0.948415	0.948415	0.948415	0.948415	GO:0010880 GO:0007010 GO:0043388 GO:0051343 GO:0030427 GO:0034704 GO:0070062 GO:0000086 GO:0030801 GO:0048284 GO:0072542 GO:0005509 GO:0043274 GO:0032465 GO:0005829 GO:0031432 GO:0031996 GO:0031997 GO:0019901 GO:0019904 GO:0008076 GO:0000922 GO:0060316 GO:0005102 GO:0044325 GO:0000003 GO:0021762 GO:0005634 GO:0005876 GO:0002027 GO:0005513 GO:0005813 GO:0005933 GO:0032516 GO:0006606 GO:0055117 GO:…	K02183	CALM; calmodulin	path:map04014 path:map04015 path:map04016 path:map04020 path:map04022 path:map04024 path:map04070 path:map04114 path:map04261 path:map04270 path:map04371 path:map04626 path:map04713 path:map04720 path:map04722 path:map04728 path:map04740 path:map04744 path:map04745 path:map04750 path:map04910 path:map04912 path:map04915 path:map04916 path:map04921 path:map04922 path:map04924 path:map04925 path:ma…	Ras signaling pathway | Rap1 signaling pathway | MAPK signaling pathway - plant | Calcium signaling pathway | cGMP-PKG signaling pathway | cAMP signaling pathway | Phosphatidylinositol signaling system | Oocyte meiosis | Adrenergic signaling in cardiomyocytes | Vascular smooth muscle contraction | Apelin signaling pathway | Plant-pathogen interaction | Circadian entrainment | Long-term potentiati…	br:ko00001 br:ko01009 br:ko03036 br:ko04131 br:ko04147	KEGG Orthology (KO) | Protein phosphatases and associated proteins | Chromosome | Membrane trafficking | Exosome	calm_dicdi calmodulin os=dictyostelium discoideum gn=cala pe=1 sv=3calm; calmodulinras signaling pathway | rap1 signaling pathway | mapk signaling pathway - plant | calcium signaling pathway | cgmp-pkg signaling pathway | camp signaling pathway | phosphatidylinositol signaling system | oocyte meiosis | adrenergic signaling in cardiomyocytes | vascular smooth muscle contraction | apelin signaling …	0.000185711	NA	NA	NA	NA	NA	1
c19896_g1	EFCB7_XENLA EF-hand calcium-binding domain-containing 7 OS=Xenopus laevis GN=efcab7 PE=2 SV=1	1.1817	1.31895	3.11667	5.28706	6.10774	6.11215	6.12029	6.47311	5.7702	6.05241	5.58847	5.72674	6.6268	6.02982	1.13808	1.06124	0.948415	1.32798	1.64201	1.61414	2.76194	1.98486	1.70478	1.41712	2.19669	1.58511	0.948415	0.948415	0.948415	0.948415	1.44442	GO:0046872	K02183	CALM; calmodulin	path:map04014 path:map04015 path:map04016 path:map04020 path:map04022 path:map04024 path:map04070 path:map04114 path:map04261 path:map04270 path:map04371 path:map04626 path:map04713 path:map04720 path:map04722 path:map04728 path:map04740 path:map04744 path:map04745 path:map04750 path:map04910 path:map04912 path:map04915 path:map04916 path:map04921 path:map04922 path:map04924 path:map04925 path:ma…	Ras signaling pathway | Rap1 signaling pathway | MAPK signaling pathway - plant | Calcium signaling pathway | cGMP-PKG signaling pathway | cAMP signaling pathway | Phosphatidylinositol signaling system | Oocyte meiosis | Adrenergic signaling in cardiomyocytes | Vascular smooth muscle contraction | Apelin signaling pathway | Plant-pathogen interaction | Circadian entrainment | Long-term potentiati…	br:ko00001 br:ko01009 br:ko03036 br:ko04131 br:ko04147	KEGG Orthology (KO) | Protein phosphatases and associated proteins | Chromosome | Membrane trafficking | Exosome	efcb7_xenla ef-hand calcium-binding domain-containing 7 os=xenopus laevis gn=efcab7 pe=2 sv=1calm; calmodulinras signaling pathway | rap1 signaling pathway | mapk signaling pathway - plant | calcium signaling pathway | cgmp-pkg signaling pathway | camp signaling pathway | phosphatidylinositol signaling system | oocyte meiosis | adrenergic signaling in cardiomyocytes | vascular smooth muscle contr…	7.42868e-30	NA	NA	NA	NA	NA	1
c25033_g1	KCC2A_DROME Calcium calmodulin-dependent kinase type II alpha chain OS=Drosophila melanogaster GN= PE=1 SV=1	4.89469	4.34073	4.67468	6.30976	6.45242	7.08732	7.51594	7.35396	7.38586	7.45141	7.22658	6.96077	7.63261	6.98304	4.58412	4.3745	3.3228	3.79074	3.66073	3.36952	3.75514	4.25734	3.2596	4.49824	3.89293	3.92447	5.01274	3.93165	2.55692	2.06412	3.45422	GO:0042734 GO:0014069 GO:0030073 GO:0051928 GO:0046777 GO:0043025 GO:0003254 GO:0051092 GO:0043547 GO:1902514 GO:0043194 GO:0034704 GO:0001666 GO:0048168 GO:0005829 GO:0031432 GO:0031594 GO:0010613 GO:0060291 GO:0035235 GO:0050998 GO:0014733 GO:0030666 GO:0033017 GO:0086003 GO:0061003 GO:0098909 GO:0005088 GO:0007223 GO:0043234 GO:0061049 GO:0044325 GO:0060314 GO:0005516 GO:0046872 GO:0001558 GO:…	K04515	CAMK2; calcium/calmodulin-dependent protein kinase (CaM kinase) II [EC:2.7.11.17]	path:map04012 path:map04020 path:map04024 path:map04066 path:map04114 path:map04261 path:map04310 path:map04360 path:map04713 path:map04720 path:map04722 path:map04725 path:map04728 path:map04740 path:map04745 path:map04750 path:map04911 path:map04912 path:map04916 path:map04921 path:map04922 path:map04925 path:map04971 path:map05031 path:map05152 path:map05205 path:map05214	ErbB signaling pathway | Calcium signaling pathway | cAMP signaling pathway | HIF-1 signaling pathway | Oocyte meiosis | Adrenergic signaling in cardiomyocytes | Wnt signaling pathway | Axon guidance | Circadian entrainment | Long-term potentiation | Neurotrophin signaling pathway | Cholinergic synapse | Dopaminergic synapse | Olfactory transduction | Phototransduction - fly | Inflammatory mediat…	br:ko00001 br:ko01000 br:ko01001	KEGG Orthology (KO) | Enzymes | Protein kinases	kcc2a_drome calcium calmodulin-dependent kinase type ii alpha chain os=drosophila melanogaster gn= pe=1 sv=1camk2; calcium/calmodulin-dependent protein kinase (cam kinase) ii [ec:2.7.11.17]erbb signaling pathway | calcium signaling pathway | camp signaling pathway | hif-1 signaling pathway | oocyte meiosis | adrenergic signaling in cardiomyocytes | wnt signaling pathway | axon guidance | circadia…	2.0179e-47	0.000589561	4.15151e-42	NA	NA	NA	4.15151e-42
c16408_g1	GNA11_BOVIN Guanine nucleotide-binding subunit alpha-11 OS=Bos taurus GN=GNA11 PE=2 SV=2	3.75225	3.34251	3.42086	4.9805	4.85324	4.90103	4.53568	4.43837	4.46515	4.38658	4.42505	4.43666	5.11833	4.74218	4.06732	3.71933	3.06124	2.81997	3.61296	3.29477	3.07947	2.96031	2.32691	2.42969	2.07961	1.85015	2.34634	2.95503	3.12091	2.33384	2.49761	GO:0005096 GO:0009791 GO:0007213 GO:0006469 GO:0043547 GO:0001750 GO:0007215 GO:0042711 GO:0042733 GO:0005525 GO:0030425 GO:0007507 GO:0048066 GO:0007603 GO:0070062 GO:0001501 GO:0009649 GO:0003924 GO:0001508 GO:0047391 GO:0030168 GO:0035412 GO:0070208 GO:0007202 GO:0007189 GO:0060158 GO:0004871 GO:0005765 GO:0045634 GO:0021884 GO:0031965 GO:0005834 GO:0046872 GO:0031826 GO:0044297 GO:0031683 GO:…	K04634	GNAQ; guanine nucleotide-binding protein G(q) subunit alpha	path:map04015 path:map04020 path:map04022 path:map04071 path:map04261 path:map04270 path:map04371 path:map04540 path:map04611 path:map04713 path:map04720 path:map04723 path:map04724 path:map04725 path:map04726 path:map04728 path:map04730 path:map04745 path:map04750 path:map04911 path:map04912 path:map04915 path:map04916 path:map04918 path:map04921 path:map04922 path:map04924 path:map04925 path:ma…	Rap1 signaling pathway | Calcium signaling pathway | cGMP-PKG signaling pathway | Sphingolipid signaling pathway | Adrenergic signaling in cardiomyocytes | Vascular smooth muscle contraction | Apelin signaling pathway | Gap junction | Platelet activation | Circadian entrainment | Long-term potentiation | Retrograde endocannabinoid signaling | Glutamatergic synapse | Cholinergic synapse | Serotone…	br:ko00001 br:ko04031 br:ko04147	KEGG Orthology (KO) | GTP-binding proteins | Exosome	gna11_bovin guanine nucleotide-binding subunit alpha-11 os=bos taurus gn=gna11 pe=2 sv=2gnaq; guanine nucleotide-binding protein g(q) subunit alpharap1 signaling pathway | calcium signaling pathway | cgmp-pkg signaling pathway | sphingolipid signaling pathway | adrenergic signaling in cardiomyocytes | vascular smooth muscle contraction | apelin signaling pathway | gap junction | platelet activati…	2.48211e-06	8.92652e-14	2.67523e-25	NA	NA	NA	2.67523e-25
c21165_g1	PLCB1_BOVIN 1-phosphatidylinositol 4 5-bisphosphate phosphodiesterase beta-1 OS=Bos taurus GN=PLCB1 PE=1 SV=1	2.18545	2.55832	2.9346	4.70063	5.06738	5.80478	6.87279	7.06995	7.35167	7.14601	7.42618	7.41854	7.10315	7.09698	1.4229	1.32166	2.3897	2.43066	1.21898	1.88753	2.73326	2.83909	2.63827	3.99343	4.1104	3.7717	0.948415	1.37624	0.948415	1.44541	1.75581	GO:0043647 GO:2000241 GO:0007275 GO:0016607 GO:0005096 GO:0003073 GO:0009395 GO:0051094 GO:0048519 GO:0007338 GO:0051345 GO:0004435 GO:0005546 GO:0070062 GO:0005509 GO:0005829 GO:2000112 GO:0051726 GO:0035556 GO:0034284 GO:0007223 GO:0001580 GO:0043234 GO:0004871 GO:0043434 GO:0005516 GO:0046330 GO:0035723 GO:0070498 GO:0019899 GO:0035722	K05858	PLCB; phosphatidylinositol phospholipase C beta [EC:3.1.4.11]	path:map00562 path:map01100 path:map04015 path:map04020 path:map04022 path:map04062 path:map04070 path:map04071 path:map04072 path:map04261 path:map04270 path:map04310 path:map04371 path:map04540 path:map04611 path:map04621 path:map04713 path:map04720 path:map04723 path:map04724 path:map04725 path:map04726 path:map04728 path:map04730 path:map04745 path:map04750 path:map04911 path:map04912 path:ma…	Inositol phosphate metabolism | Metabolic pathways | Rap1 signaling pathway | Calcium signaling pathway | cGMP-PKG signaling pathway | Chemokine signaling pathway | Phosphatidylinositol signaling system | Sphingolipid signaling pathway | Phospholipase D signaling pathway | Adrenergic signaling in cardiomyocytes | Vascular smooth muscle contraction | Wnt signaling pathway | Apelin signaling pathwa…	br:ko00001 br:ko00002 br:ko01000 br:ko04131	KEGG Orthology (KO) | KEGG modules | Enzymes | Membrane trafficking	plcb1_bovin 1-phosphatidylinositol 4 5-bisphosphate phosphodiesterase beta-1 os=bos taurus gn=plcb1 pe=1 sv=1plcb; phosphatidylinositol phospholipase c beta [ec:3.1.4.11]inositol phosphate metabolism | metabolic pathways | rap1 signaling pathway | calcium signaling pathway | cgmp-pkg signaling pathway | chemokine signaling pathway | phosphatidylinositol signaling system | sphingolipid signaling p…	8.15079e-49	6.34785e-28	8.7939e-10	NA	NA	0.00104393	8.7939e-10
c22728_g1	PPE_CAEEL Serine threonine- phosphatase with EF-hands pef-1 OS=Caenorhabditis elegans GN=pef-1 PE=1 SV=1	1.0714	2.21718	2.37465	3.30417	3.39262	3.18793	3.52641	2.34177	3.74839	3.21514	4.11202	4.15003	2.86889	3.85792	1.35547	0.948415	2.13136	2.6524	1.74549	1.84373	3.05906	2.77111	1.13288	1.64101	1.49236	0.948415	0.948415	0.948415	0.948415	0.948415	0.948415	GO:0043506 GO:0032550 GO:0043409 GO:0006470 GO:0044444 GO:0043168 GO:0009967 GO:0042995 GO:0044699 GO:0005654 GO:0004722 GO:0032559 GO:0046872 GO:0010801 GO:0097458 GO:0016020 GO:0016043 GO:0051716 GO:0051879 GO:0031435 GO:0030544	K13807	PPEF PPP7C; serine/threonine-protein phosphatase with EF-hands [EC:3.1.3.16]	path:map04745	Phototransduction - fly	br:ko00001 br:ko01000 br:ko01009	KEGG Orthology (KO) | Enzymes | Protein phosphatases and associated proteins	ppe_caeel serine threonine- phosphatase with ef-hands pef-1 os=caenorhabditis elegans gn=pef-1 pe=1 sv=1ppef ppp7c; serine/threonine-protein phosphatase with ef-hands [ec:3.1.3.16]phototransduction - flykegg orthology (ko) | enzymes | protein phosphatases and associated proteins	1.33237e-06	0.000309678	1.93125e-09	NA	NA	NA	1.93125e-09
c25798_g3	ACT2_ONCVO Actin-2 OS=Onchocerca volvulus GN=act-2b PE=3 SV=1	10.3349	10.3346	11.3657	11.2883	10.8184	10.8932	11.0998	10.8635	11.1579	11.0171	11.3438	11.0664	10.7458	10.6525	8.92249	9.2614	9.75249	9.85632	9.63127	9.32285	8.11897	7.1412	5.90603	6.0674	5.64591	6.5223	6.55187	5.93696	5.75173	4.89782	5.67836	GO:0005524 GO:0005615 GO:0005856 GO:0070062 GO:0005925 GO:0097433 GO:0005886	K05692	ACTB_G1; actin beta/gamma 1	path:map04015 path:map04145 path:map04210 path:map04390 path:map04391 path:map04510 path:map04520 path:map04530 path:map04611 path:map04670 path:map04745 path:map04810 path:map04919 path:map04921 path:map05100 path:map05110 path:map05130 path:map05131 path:map05132 path:map05164 path:map05205 path:map05410 path:map05412 path:map05414 path:map05416 path:map05418	Rap1 signaling pathway | Phagosome | Apoptosis | Hippo signaling pathway | Hippo signaling pathway - fly | Focal adhesion | Adherens junction | Tight junction | Platelet activation | Leukocyte transendothelial migration | Phototransduction - fly | Regulation of actin cytoskeleton | Thyroid hormone signaling pathway | Oxytocin signaling pathway | Bacterial invasion of epithelial cells | Vibrio cho…	br:ko00001 br:ko03019 br:ko03021 br:ko03029 br:ko03036 br:ko04147 br:ko04812	KEGG Orthology (KO) | Messenger RNA biogenesis | Transcription machinery | Mitochondrial biogenesis | Chromosome | Exosome | Cytoskeleton proteins	act2_oncvo actin-2 os=onchocerca volvulus gn=act-2b pe=3 sv=1actb_g1; actin beta/gamma 1rap1 signaling pathway | phagosome | apoptosis | hippo signaling pathway | hippo signaling pathway - fly | focal adhesion | adherens junction | tight junction | platelet activation | leukocyte transendothelial migration | phototransduction - fly | regulation of actin cytoskeleton | thyroid hormone signaling pa…	NA	2.83384e-186	1.01423e-87	NA	NA	1.64301e-22	1.01423e-87
c20859_g1	GUC2F_BOVIN Retinal guanylyl cyclase 2 OS=Bos taurus GN=GUCY2F PE=2 SV=1	3.03573	2.7286	1.86541	3.47608	3.25252	2.78755	2.89525	2.1523	3.63147	3.12374	3.14244	3.04348	2.74413	3.42605	2.22154	2.24053	3.00934	2.12644	1.41238	2.26981	1.24743	1.50047	1.76501	2.32162	2.05411	1.7776	4.6704	4.54048	4.13749	4.64921	4.33003	GO:0006182 GO:0016525 GO:0042802 GO:0007168 GO:0004383 GO:0042562 GO:0005640 GO:0043235 GO:0043114 GO:0048523 GO:0007601 GO:0097381 GO:0008217 GO:0022400 GO:1903779 GO:0007589 GO:0000166 GO:0005887 GO:0097011 GO:0004888 GO:0035815 GO:0050880 GO:0016941 GO:0035810	K12322	GUCY2F; guanylate cyclase 2F [EC:4.6.1.2]	path:map00230 path:map04744	Purine metabolism | Phototransduction	br:ko00001 br:ko01000 br:ko01001	KEGG Orthology (KO) | Enzymes | Protein kinases	guc2f_bovin retinal guanylyl cyclase 2 os=bos taurus gn=gucy2f pe=2 sv=1gucy2f; guanylate cyclase 2f [ec:4.6.1.2]purine metabolism | phototransductionkegg orthology (ko) | enzymes | protein kinases	NA	1.1687e-16	0.00243485	NA	NA	6.77269e-23	0.00243485
c19809_g1	DGLB_HUMAN Sn1-specific diacylglycerol lipase beta OS=Homo sapiens GN=DAGLB PE=1 SV=2	4.47792	4.69198	4.20061	4.11355	3.56224	4.75223	5.23293	4.99461	5.36179	5.40791	4.75236	4.39632	3.6099	5.16961	5.35631	5.51313	5.52061	5.37915	4.46938	4.21201	4.46813	4.62427	4.00383	4.71875	4.72476	4.80724	3.88282	3.70149	3.58029	3.02824	3.56306	GO:0015631 GO:0065008 GO:0070062 GO:0003779 GO:0046872 GO:0016020 GO:0016042 GO:0044255 GO:0044444 GO:0030276 GO:0006810	K13806	DAGL; sn1-specific diacylglycerol lipase [EC:3.1.1.-]	path:map04723 path:map04745 path:map04925	Retrograde endocannabinoid signaling | Phototransduction - fly | Aldosterone synthesis and secretion	br:ko00001 br:ko01000	KEGG Orthology (KO) | Enzymes	dglb_human sn1-specific diacylglycerol lipase beta os=homo sapiens gn=daglb pe=1 sv=2dagl; sn1-specific diacylglycerol lipase [ec:3.1.1.-]retrograde endocannabinoid signaling | phototransduction - fly | aldosterone synthesis and secretionkegg orthology (ko) | enzymes	NA	2.11283e-17	1.00676e-06	NA	NA	5.4419e-07	1.00676e-06
c22608_g1	PPE_CAEEL Serine threonine- phosphatase with EF-hands pef-1 OS=Caenorhabditis elegans GN=pef-1 PE=1 SV=1	0.948415	0.948415	0.948415	0.948415	0.948415	0.948415	1.18295	0.948415	0.948415	0.948415	1.12041	0.948415	1.91075	0.948415	1.09904	1.16639	1.54103	0.948415	0.948415	1.1922	1.16279	2.23621	3.29877	3.11949	4.10473	4.42593	6.99979	8.1955	7.90854	7.02197	7.33133	GO:0031072 GO:0043408 GO:0032550 GO:0006470 GO:0044444 GO:0043168 GO:0044763 GO:0006996 GO:0009967 GO:0042995 GO:0005654 GO:0004721 GO:0032559 GO:0097458 GO:0001933 GO:0016020 GO:0051716	K13807	PPEF PPP7C; serine/threonine-protein phosphatase with EF-hands [EC:3.1.3.16]	path:map04745	Phototransduction - fly	br:ko00001 br:ko01000 br:ko01009	KEGG Orthology (KO) | Enzymes | Protein phosphatases and associated proteins	ppe_caeel serine threonine- phosphatase with ef-hands pef-1 os=caenorhabditis elegans gn=pef-1 pe=1 sv=1ppef ppp7c; serine/threonine-protein phosphatase with ef-hands [ec:3.1.3.16]phototransduction - flykegg orthology (ko) | enzymes | protein phosphatases and associated proteins	NA	2.66069e-151	NA	NA	NA	2.33084e-12	1
OPSINS
c4852_g1	PDE6D_HUMAN Retinal rod rhodopsin-sensitive cGMP 3 5 -cyclic phosphodiesterase subunit delta OS=Homo sapiens GN=PDE6D PE=1 SV=1	5.81794	5.66474	5.05943	5.69996	5.41143	5.65631	5.77951	6.25193	5.65939	6.40409	6.70176	7.01601	7.13383	4.93995	5.64106	5.81162	5.04691	4.60969	4.36667	4.52832	4.7725	4.41004	3.65171	4.35483	4.48873	4.7614	3.15126	3.65259	3.52957	3.5877	3.63708	GO:0005634 GO:0030659 GO:0034260 GO:0005856 GO:0005095 GO:0005829 GO:0007601 GO:0042995 GO:0017137 GO:0050896 GO:0004114	K13758	PDE6D; retinal rod rhodopsin-sensitive cGMP 3' 5'-cyclic phosphodiesterase subunit delta	path:map00230	Purine metabolism	br:ko00001 br:ko04131	KEGG Orthology (KO) | Membrane trafficking	pde6d_human retinal rod rhodopsin-sensitive cgmp 3 5 -cyclic phosphodiesterase subunit delta os=homo sapiens gn=pde6d pe=1 sv=1pde6d; retinal rod rhodopsin-sensitive cgmp 3' 5'-cyclic phosphodiesterase subunit deltapurine metabolismkegg orthology (ko) | membrane trafficking	6.54767e-09	1.19016e-19	2.01629e-09	NA	NA	9.04012e-08	2.01629e-09
c23496_g1	OPSD1_MIZYE GQ-coupled OS=Mizuhopecten yessoensis GN=SCOP1 PE=1 SV=1	1.0958	1.68166	3.57572	4.28901	3.56397	3.13993	2.07851	1.85241	2.89753	1.78476	2.2154	1.81136	1.39284	1.23543	1.24497	1.44163	1.385	1.63957	2.30463	1.77503	1.27788	1.13127	1.96665	2.05929	2.35036	2.67903	5.20549	6.71021	5.36452	4.84282	5.73924	GO:0007165 GO:0038023 GO:0043226 GO:0009416 GO:0044459	K04256	OPN3; c-opsin	0	0	br:ko01009 br:ko04030	Protein phosphatases and associated proteins | G protein-coupled receptors	opsd1_mizye gq-coupled os=mizuhopecten yessoensis gn=scop1 pe=1 sv=1opn3; c-opsinprotein phosphatases and associated proteins | g protein-coupled receptors	4.23243e-08	9.82857e-74	0.000224988	NA	NA	5.80548e-31	0.000224988
c18498_g1 (KF885938.1)	OPSD1_MIZYE GQ-coupled OS=Mizuhopecten yessoensis GN=SCOP1 PE=1 SV=1	1.05305	0.948415	1.58133	2.74351	2.89107	2.38474	2.58799	3.94444	4.15145	3.28974	4.6793	4.91764	2.09394	4.38026	0.948415	0.948415	1.11671	2.64336	1.81366	1.1066	1.4357	0.948415	1.11774	1.359	1.12521	0.948415	0.948415	0.948415	1.40619	0.948415	0.948415	GO:0009987 GO:0050896	K04255	OPN4 Rh2_7; r-opsin	0	0	br:ko04030	G protein-coupled receptors	opsd1_mizye gq-coupled os=mizuhopecten yessoensis gn=scop1 pe=1 sv=1opn4 rh2_7; r-opsing protein-coupled receptors	5.27448e-15	NA	0.000178609	NA	NA	NA	0.000178609
c16859_g1 (KF88936.1)	OPSD_CYPCA Rhodopsin OS=Cyprinus carpio GN=rho PE=2 SV=1	0.948415	0.948415	1.0938	1.79864	2.26277	2.36587	3.53324	3.18766	2.1366	1.69598	1.98102	2.73917	0.948415	0.948415	1.26856	1.34134	1.67585	1.67142	1.11705	0.948415	0.948415	1.35489	0.948415	1.56487	2.05257	2.62392	0.948415	0.948415	0.948415	1.44541	1.31187	GO:0004930 GO:0007603 GO:0009881 GO:0098588 GO:0016021 GO:0098590 GO:0005488 GO:0001750	K04250	RHO OPN2; rhodopsin	path:map04744	Phototransduction	br:ko00001 br:ko04030	KEGG Orthology (KO) | G protein-coupled receptors	opsd_cypca rhodopsin os=cyprinus carpio gn=rho pe=2 sv=1rho opn2; rhodopsinphototransductionkegg orthology (ko) | g protein-coupled receptors	4.76469e-08	NA	1.29444e-06	NA	NA	NA	1.29444e-06
c22138_g1 (KF885935.1)	OPSD_ENTDO Rhodopsin OS=Enteroctopus dofleini GN=RHO PE=1 SV=1	1.00905	1.62858	1.19294	0.948415	0.948415	1.40798	2.6303	2.54233	3.38	3.21763	3.55568	2.99717	3.57852	3.07524	0.948415	0.948415	2.16001	2.64832	1.62036	1.41237	0.948415	1.07877	1.36274	0.948415	1.71291	0.948415	0.948415	0.948415	0.948415	0.948415	1.31187	GO:0007165 GO:0009583 GO:0038023 GO:0044425 GO:0005886	K04255	OPN4 Rh2_7; r-opsin	0	0	br:ko04030	G protein-coupled receptors	opsd_entdo rhodopsin os=enteroctopus dofleini gn=rho pe=1 sv=1opn4 rh2_7; r-opsing protein-coupled receptors	3.61028e-20	NA	1.51049e-16	NA	NA	NA	1.51049e-16
c19297_g1	G4VS40_SCHMA rhodopsin-like orphan GPCR OS=Schistosoma mansoni GN=Smp_129810 PE=4 SV=1	0.948415	1.26133	1.0938	2.5255	1.29314	2.2153	2.19402	1.90796	3.12651	3.22634	2.92309	3.65249	2.71874	2.8431	0.948415	1.05357	1.19449	0.948415	0.948415	1.16948	0.948415	0.948415	1.09186	0.948415	0.948415	0.948415	0.948415	0.948415	0.948415	0.948415	0.948415	GO:0004930 GO:0007186 GO:0007165 GO:0016020 GO:0016021 GO:0004871	0	0	0	0	0	0	g4vs40_schma rhodopsin-like orphan gpcr os=schistosoma mansoni gn=smp_129810 pe=4 sv=1	5.50202e-18	NA	0.00773187	NA	NA	NA	0.00773187
c15896_g1 (KF885944.1)	OPSD_ENTDO Rhodopsin OS=Enteroctopus dofleini GN=RHO PE=1 SV=1	0.948415	0.948415	1.0938	1.42323	1.26051	1.82097	2.47722	1.75465	1.8881	1.80527	2.31117	1.98749	1.39114	2.55662	0.948415	1.587	3.37323	4.40719	1.79398	1.27718	0.948415	1.16471	0.948415	1.11362	0.948415	1.12045	0.948415	0.948415	0.948415	0.948415	0.948415	GO:0004930 GO:0009881 GO:0016020 GO:0007602	K04255	OPN4 Rh2_7; r-opsin	0	0	br:ko04030	G protein-coupled receptors	opsd_entdo rhodopsin os=enteroctopus dofleini gn=rho pe=1 sv=1opn4 rh2_7; r-opsing protein-coupled receptors	0.00126527	0.000479746	2.71241e-14	NA	NA	NA	2.71241e-14
c23548_g3 (KF885939.1)	OPS1_DROPS Opsin Rh1 OS=Drosophila pseudoobscura pseudoobscura GN=ninaE PE=1 SV=4	1.98364	1.86523	1.71856	1.5479	1.74588	1.89881	1.46886	2.02171	1.43997	1.23453	1.60193	1.8179	1.39284	1.3868	2.11897	1.78599	1.39083	1.71579	1.37	1.64579	1.37386	1.61555	1.57311	2.02767	1.91245	1.27267	2.13785	4.62456	5.23286	2.41045	4.55118	GO:0004930 GO:0007603 GO:0009881 GO:0016020	K04253	RRH; visual pigment-like receptor peropsin	0	0	br:ko04030	G protein-coupled receptors	ops1_drops opsin rh1 os=drosophila pseudoobscura pseudoobscura gn=ninae pe=1 sv=4rrh; visual pigment-like receptor peropsing protein-coupled receptors	NA	5.93557e-47	NA	NA	NA	1.57454e-36	1
OPSINS
AM
c4852_g1
c23496_g1
c18498_g1
c16859_g1
c22138_g1
c19297_g1
c15896_g1
c23548_g3
		5	2

## Sheet: B. Circadian rhythm
Gene ID	Gene annotation (vs. Uniprot)	AM1	AM2	AM3	AM4	AM5	AM6	AM7	AM8	AM9	AM10	AM11	AM12	AM13	AM14	RE1	RE2	RE3	RE4	RE5	RE6	RE7	RE8	RE9	RE10	RE11	RE12	RE24	RE48	RE92	RE144	RE192	GO	KO	KO_info	Pathway	Pathway_info	brite	brite_info	full_desc	AM_pval	RE_pval	AM_vs_RE_pval	Maternal_pval	Early_vs_Very Late_AM_pval	Early_vs_Very Late_RE_pval	AMvsRE_pval
c22729_g1	CRY1_AEDAE Cryptochrome-1 OS=Aedes aegypti GN=cry PE=3 SV=1	4.25077	4.242	4.19153	3.54665	3.61277	3.32064	2.86171	2.19923	3.62541	2.43029	3.31862	3.19703	3.35317	3.11785	4.30251	4.20149	4.57301	3.92802	3.30568	3.54657	3.18467	3.10192	3.10887	3.2025	3.40459	3.59848	3.30749	2.56979	2.20405	2.53629	2.56926	GO:0000719 GO:0003690 GO:0044212 GO:0005576 GO:0042752 GO:0044699 GO:0003697 GO:0000166 GO:0000122 GO:0048583 GO:2000118 GO:0043130 GO:0003904 GO:0005829 GO:0033036 GO:0035257 GO:0019902 GO:0065008 GO:0000989 GO:0097381 GO:0003684 GO:0042622 GO:0005634 GO:0023057 GO:0032515 GO:0010648 GO:0048511 GO:0003914	K02295	CRY; cryptochrome	path:map04710	Circadian rhythm	br:ko00001 br:ko03400	KEGG Orthology (KO) | DNA repair and recombination proteins	cry1_aedae cryptochrome-1 os=aedes aegypti gn=cry pe=3 sv=1cry; cryptochromecircadian rhythmkegg orthology (ko) | dna repair and recombination proteins	1.01356e-07	7.34857e-09	NA	NA	NA	0.00121499	1
c18787_g1	CUL1_PONAB Cullin-1 OS=Pongo abelii GN=CUL1 PE=2 SV=1	4.83925	4.52391	3.76729	2.96704	2.94263	4.02429	2.86633	2.36364	3.86831	2.27047	2.89991	3.36967	1.98883	3.9686	4.18408	4.30852	3.96579	4.00431	3.19907	3.42981	3.57777	3.16337	3.89515	3.7517	3.16899	3.3253	3.00144	3.93234	4.19528	3.73385	2.96148	GO:0007050 GO:0008283 GO:0009790 GO:0061630 GO:0008285 GO:0022607 GO:0038095 GO:0097193 GO:0005654 GO:0002223 GO:0000086 GO:0009968 GO:0000082 GO:0016032 GO:0005829 GO:0016055 GO:0019005 GO:0050852 GO:0070887 GO:0051403 GO:0000209 GO:0090068 GO:1902589 GO:0043232 GO:0038061 GO:0006513 GO:0042787 GO:0006357 GO:0009887 GO:1990452 GO:0006888 GO:0031625 GO:0016020 GO:0031146 GO:0031462 GO:0051437 GO:…	K03347	CUL1 CDC53; cullin 1	path:map04110 path:map04111 path:map04114 path:map04120 path:map04141 path:map04310 path:map04340 path:map04341 path:map04350 path:map04710 path:map05168	Cell cycle | Cell cycle - yeast | Oocyte meiosis | Ubiquitin mediated proteolysis | Protein processing in endoplasmic reticulum | Wnt signaling pathway | Hedgehog signaling pathway | Hedgehog signaling pathway - fly | TGF-beta signaling pathway | Circadian rhythm | Herpes simplex infection	br:ko00001 br:ko00002 br:ko04121	KEGG Orthology (KO) | KEGG modules | Ubiquitin system	cul1_ponab cullin-1 os=pongo abelii gn=cul1 pe=2 sv=1cul1 cdc53; cullin 1cell cycle | cell cycle - yeast | oocyte meiosis | ubiquitin mediated proteolysis | protein processing in endoplasmic reticulum | wnt signaling pathway | hedgehog signaling pathway | hedgehog signaling pathway - fly | tgf-beta signaling pathway | circadian rhythm | herpes simplex infectionkegg orthology (ko) | kegg modules |…	5.5906e-06	NA	NA	NA	NA	NA	1
c27792_g1	RBX1_SALSA RING-box 1 OS=Salmo salar GN=rbx1 PE=2 SV=2	2.59767	3.24922	2.40039	1.43725	1.8478	1.82856	1.66295	1.68669	2.17875	2.46098	1.60842	1.38066	0.948415	1.8201	2.30376	2.64253	2.39277	2.75732	2.12799	2.02787	2.05403	1.16865	1.66357	1.38212	1.43664	1.62034	1.8318	3.40747	2.05334	2.20801	3.26048	GO:0000717 GO:0000715 GO:0034450 GO:0006283 GO:0043224 GO:0061418 GO:0005654 GO:0000165 GO:0005507 GO:0016032 GO:0005829 GO:0097602 GO:0016055 GO:0019788 GO:0032403 GO:0016874 GO:0008270 GO:0042769 GO:0070979 GO:0006295 GO:1901990 GO:0006296 GO:0005680 GO:0006293 GO:0006294 GO:0045116 GO:0006513 GO:0042787 GO:0090090 GO:0051775 GO:0031625 GO:0030891 GO:0031464 GO:0031465 GO:0031146 GO:0031462 GO:…	K03868	RBX1 ROC1; RING-box protein 1	path:map03420 path:map04066 path:map04110 path:map04111 path:map04114 path:map04120 path:map04141 path:map04310 path:map04341 path:map04350 path:map04710 path:map05200 path:map05211	Nucleotide excision repair | HIF-1 signaling pathway | Cell cycle | Cell cycle - yeast | Oocyte meiosis | Ubiquitin mediated proteolysis | Protein processing in endoplasmic reticulum | Wnt signaling pathway | Hedgehog signaling pathway - fly | TGF-beta signaling pathway | Circadian rhythm | Pathways in cancer | Renal cell carcinoma	br:ko00001 br:ko00002 br:ko03400 br:ko04121	KEGG Orthology (KO) | KEGG modules | DNA repair and recombination proteins | Ubiquitin system	rbx1_salsa ring-box 1 os=salmo salar gn=rbx1 pe=2 sv=2rbx1 roc1; ring-box protein 1nucleotide excision repair | hif-1 signaling pathway | cell cycle | cell cycle - yeast | oocyte meiosis | ubiquitin mediated proteolysis | protein processing in endoplasmic reticulum | wnt signaling pathway | hedgehog signaling pathway - fly | tgf-beta signaling pathway | circadian rhythm | pathways in cancer | ren…	2.70165e-05	2.66521e-06	0.00819713	NA	NA	0.00179734	0.00819713
c23396_g1	RFWD2_MOUSE E3 ubiquitin- ligase RFWD2 OS=Mus musculus GN=Rfwd2 PE=1 SV=2	6.52571	5.9905	4.68026	4.89561	4.637	4.17505	3.73353	4.13556	3.7847	4.16627	3.54006	3.38892	3.98924	3.39554	6.41555	6.60361	6.08584	5.44875	4.90687	4.75062	3.99771	3.78161	3.97463	4.00903	3.79535	4.25876	4.64609	4.91722	4.66507	5.08989	4.28425	GO:0043967 GO:0005813 GO:0061630 GO:0005515 GO:0005925 GO:0035097 GO:0005829 GO:0032436 GO:0010485 GO:0044699 GO:0010212	K10143	RFWD2 COP1; E3 ubiquitin-protein ligase RFWD2 [EC:2.3.2.27]	path:map04115 path:map04120 path:map04712	p53 signaling pathway | Ubiquitin mediated proteolysis | Circadian rhythm - plant	br:ko00001 br:ko01000 br:ko04121	KEGG Orthology (KO) | Enzymes | Ubiquitin system	rfwd2_mouse e3 ubiquitin- ligase rfwd2 os=mus musculus gn=rfwd2 pe=1 sv=2rfwd2 cop1; e3 ubiquitin-protein ligase rfwd2 [ec:2.3.2.27]p53 signaling pathway | ubiquitin mediated proteolysis | circadian rhythm - plantkegg orthology (ko) | enzymes | ubiquitin system	4.01941e-42	3.61215e-78	0.000328795	NA	NA	NA	0.000328795
c20236_g1	PER_PERAM Period circadian OS=Periplaneta americana GN=per PE=2 SV=2	8.08643	8.13446	6.84836	6.68991	6.37484	6.15321	6.57933	6.63253	6.57817	6.64626	6.79292	7.15287	6.74935	6.97476	7.70773	7.54564	7.45178	7.45598	7.10643	7.25642	6.86302	6.63684	6.12271	6.56519	6.46938	6.27672	5.43306	5.9152	5.4847	4.98455	4.6432	GO:0043967 GO:0043966 GO:0065008 GO:0000978 GO:0000989 GO:1901576 GO:0043124 GO:0044763 GO:1900015 GO:0046329 GO:1900744 GO:0044710 GO:0006357 GO:0042634 GO:0051049 GO:0032922 GO:0031625 GO:0009649 GO:0045892 GO:0005737 GO:0031981 GO:0019900 GO:0070888	K02633	PER; period circadian protein	path:map04710 path:map04711 path:map04713 path:map05168	Circadian rhythm | Circadian rhythm - fly | Circadian entrainment | Herpes simplex infection	br:ko00001 br:ko03400	KEGG Orthology (KO) | DNA repair and recombination proteins	per_peram period circadian os=periplaneta americana gn=per pe=2 sv=2per; period circadian proteincircadian rhythm | circadian rhythm - fly | circadian entrainment | herpes simplex infectionkegg orthology (ko) | dna repair and recombination proteins	4.08104e-24	2.73837e-49	3.68786e-07	NA	NA	9.97866e-13	3.68786e-07
c11048_g1	E78C_DROME Ecdysone-induced 78C OS=Drosophila melanogaster GN=Eip78C PE=2 SV=4	6.59553	6.02932	3.69097	4.80229	4.39036	4.19604	4.73319	4.667	5.30431	5.33145	5.55079	5.41113	5.2135	3.65027	6.3698	6.04385	5.96735	5.7403	5.38851	4.77049	4.42158	4.72153	4.69457	4.72686	5.4745	5.86986	3.88282	4.37957	5.63407	5.51623	5.50441	GO:0061178 GO:0008142 GO:0060086 GO:0000978 GO:0043124 GO:0042752 GO:0045944 GO:0006367 GO:0005654 GO:0001223 GO:0000122 GO:0001078 GO:0032922 GO:0004879 GO:0001525 GO:0030902 GO:0043197 GO:0003707 GO:0071456 GO:0010871 GO:0070328 GO:0010498 GO:0010575 GO:0030522 GO:0070859 GO:0034144 GO:0050728 GO:0044321 GO:0045598 GO:0061469 GO:0020037 GO:0001046 GO:0001222 GO:0005978 GO:0000790 GO:0035947 GO:…	K03728	NR1D1; nuclear receptor subfamily 1 group D member 1	path:map04710	Circadian rhythm	br:ko00001 br:ko03000 br:ko03310	KEGG Orthology (KO) | Transcription factors | Nuclear receptors	e78c_drome ecdysone-induced 78c os=drosophila melanogaster gn=eip78c pe=2 sv=4nr1d1; nuclear receptor subfamily 1 group d member 1circadian rhythmkegg orthology (ko) | transcription factors | nuclear receptors	1.53023e-21	1.65528e-18	9.99917e-08	NA	NA	NA	9.99917e-08
c26410_g1	AAPK2_RAT 5 -AMP-activated kinase catalytic subunit alpha-2 OS=Rattus norvegicus GN=Prkaa2 PE=1 SV=1	4.16273	3.7352	3.033	2.57992	2.80842	4.10197	4.89734	3.83504	5.02867	4.895	5.4567	6.02625	5.60392	5.58849	5.42905	5.11412	3.97205	3.61802	2.91198	2.66731	3.12136	4.50164	4.82581	5.8171	5.94132	5.69105	5.74943	5.61367	5.84639	5.78005	5.79368	GO:0007050 GO:1901701 GO:0005993 GO:0045722 GO:0000187 GO:0044283 GO:0001666 GO:0005829 GO:0010332 GO:0032007 GO:0017148 GO:0035556 GO:0050995 GO:0016239 GO:1901796 GO:0006853 GO:0044249 GO:0042149 GO:0042304 GO:0005515 GO:0010628 GO:0042593 GO:0016324 GO:0016126 GO:0031588 GO:0043167 GO:0008203 GO:0045542 GO:0042752 GO:0046318 GO:0045821 GO:0005654 GO:0042557 GO:0000166 GO:0004679 GO:0004712 GO:…	K07198	PRKAA AMPK; 5'-AMP-activated protein kinase catalytic alpha subunit [EC:2.7.11.11]	path:map04068 path:map04140 path:map04150 path:map04151 path:map04152 path:map04211 path:map04213 path:map04371 path:map04530 path:map04710 path:map04910 path:map04920 path:map04921 path:map04922 path:map04931 path:map04932 path:map05410 path:map05418	FoxO signaling pathway | Autophagy - animal | mTOR signaling pathway | PI3K-Akt signaling pathway | AMPK signaling pathway | Longevity regulating pathway | Longevity regulating pathway - multiple species | Apelin signaling pathway | Tight junction | Circadian rhythm | Insulin signaling pathway | Adipocytokine signaling pathway | Oxytocin signaling pathway | Glucagon signaling pathway | Insulin re…	br:ko00001 br:ko01000 br:ko01001 br:ko03029	KEGG Orthology (KO) | Enzymes | Protein kinases | Mitochondrial biogenesis	aapk2_rat 5 -amp-activated kinase catalytic subunit alpha-2 os=rattus norvegicus gn=prkaa2 pe=1 sv=1prkaa ampk; 5'-amp-activated protein kinase catalytic alpha subunit [ec:2.7.11.11]foxo signaling pathway | autophagy - animal | mtor signaling pathway | pi3k-akt signaling pathway | ampk signaling pathway | longevity regulating pathway | longevity regulating pathway - multiple species | apelin sign…	3.07003e-45	8.14078e-73	1.34111e-26	NA	NA	NA	1.34111e-26
c26408_g4	AAKG1_PIG 5 -AMP-activated kinase subunit gamma-1 OS=Sus scrofa GN=PRKAG1 PE=1 SV=2	7.66926	7.57553	6.80272	6.42925	7.07681	7.66924	7.78583	7.30031	7.79621	7.88431	8.19678	8.42172	8.00986	7.77341	7.89031	8.06954	7.96416	7.92687	7.20444	6.70133	6.74711	6.49059	6.51204	6.56948	6.00053	6.25724	6.6124	7.34223	7.17746	7.28204	7.60788	GO:0007050 GO:0016208 GO:0030295 GO:0008603 GO:0006468 GO:0005654 GO:0004862 GO:0005524 GO:0070062 GO:0004679 GO:0046320 GO:0005829 GO:0032147 GO:0016236 GO:0035556 GO:0034645 GO:0019901 GO:0007283 GO:1901796 GO:0004691 GO:0006110 GO:0043531 GO:0046324 GO:0006633 GO:0006754 GO:0006853 GO:0006357 GO:0042304 GO:0008607 GO:0005615 GO:0005977 GO:0031328 GO:0010628 GO:0016020 GO:0010800 GO:0071901 GO:…	K07200	PRKAG; 5'-AMP-activated protein kinase regulatory gamma subunit	path:map04068 path:map04152 path:map04211 path:map04213 path:map04371 path:map04530 path:map04710 path:map04910 path:map04920 path:map04921 path:map04922 path:map04931 path:map04932 path:map05410	FoxO signaling pathway | AMPK signaling pathway | Longevity regulating pathway | Longevity regulating pathway - multiple species | Apelin signaling pathway | Tight junction | Circadian rhythm | Insulin signaling pathway | Adipocytokine signaling pathway | Oxytocin signaling pathway | Glucagon signaling pathway | Insulin resistance | Non-alcoholic fatty liver disease (NAFLD) | Hypertrophic cardiom…	br:ko00001	KEGG Orthology (KO)	aakg1_pig 5 -amp-activated kinase subunit gamma-1 os=sus scrofa gn=prkag1 pe=1 sv=2prkag; 5'-amp-activated protein kinase regulatory gamma subunitfoxo signaling pathway | ampk signaling pathway | longevity regulating pathway | longevity regulating pathway - multiple species | apelin signaling pathway | tight junction | circadian rhythm | insulin signaling pathway | adipocytokine signaling pathway…	2.70539e-12	1.02399e-127	2.4078e-113	NA	NA	NA	2.4078e-113
c23356_g1	TRCB_XENLA Beta- OS=Xenopus laevis GN=fbxw1 PE=2 SV=1	5.08677	4.93098	5.01152	5.79554	6.86627	6.14304	5.69205	5.99781	5.21101	5.0637	4.35422	4.3513	5.3533	5.82608	4.82944	4.85965	5.20341	4.78394	5.40199	5.88046	5.96116	6.03828	4.88261	5.56817	4.92809	5.07422	3.94805	4.62597	5.09774	3.60634	3.1846	GO:0061630 GO:0045309 GO:0061136 GO:0038095 GO:0080135 GO:1902533 GO:0060444 GO:0042753 GO:0005654 GO:0002223 GO:0000086 GO:0045892 GO:0045893 GO:0060828 GO:0016032 GO:0005829 GO:0016055 GO:0033598 GO:0019005 GO:0016874 GO:0050852 GO:0051403 GO:0000209 GO:0006470 GO:0038061 GO:0046983 GO:0043433 GO:0008013 GO:0045879 GO:0042347 GO:0031648 GO:0005813 GO:0048511 GO:0001934 GO:0031146 GO:0010821 GO:…	K03362	FBXW1_11 BTRC beta-TRCP; F-box and WD-40 domain protein 1/11	path:map04114 path:map04120 path:map04310 path:map04340 path:map04341 path:map04390 path:map04624 path:map04710 path:map05131	Oocyte meiosis | Ubiquitin mediated proteolysis | Wnt signaling pathway | Hedgehog signaling pathway | Hedgehog signaling pathway - fly | Hippo signaling pathway | Toll and Imd signaling pathway | Circadian rhythm | Shigellosis	br:ko00001 br:ko00002 br:ko03036 br:ko04121	KEGG Orthology (KO) | KEGG modules | Chromosome | Ubiquitin system	trcb_xenla beta- os=xenopus laevis gn=fbxw1 pe=2 sv=1fbxw1_11 btrc beta-trcp; f-box and wd-40 domain protein 1/11oocyte meiosis | ubiquitin mediated proteolysis | wnt signaling pathway | hedgehog signaling pathway | hedgehog signaling pathway - fly | hippo signaling pathway | toll and imd signaling pathway | circadian rhythm | shigellosiskegg orthology (ko) | kegg modules | chromosome | ubiquitin…	3.51357e-06	9.15755e-14	0.000877365	NA	NA	0.000733998	0.000877365
c25277_g10	HR3_MANSE Probable nuclear hormone receptor HR3 OS=Manduca sexta GN=HR3 PE=2 SV=1	2.92225	3.20248	7.22898	5.94587	6.61425	5.13074	3.97935	3.72215	3.24717	2.64364	1.99883	2.82615	2.82394	3.82278	4.22216	3.84	6.61802	6.04701	7.3768	8.24638	7.77466	7.49028	8.2145	8.71952	9.59165	9.77513	4.42794	5.02219	3.11505	4.32994	3.75958	GO:0035881 GO:0008142 GO:0000977 GO:0021930 GO:0048535 GO:0043124 GO:0005730 GO:0045944 GO:0042753 GO:0006367 GO:0005654 GO:0001223 GO:0008589 GO:0045668 GO:0032922 GO:0045892 GO:0004879 GO:0001525 GO:0070244 GO:0048541 GO:0071456 GO:0070328 GO:0010575 GO:0030522 GO:0060850 GO:0050728 GO:0038023 GO:0045599 GO:0009725 GO:0046549 GO:0046548 GO:0060612 GO:0001046 GO:0001222 GO:0010906 GO:0046872 GO:…	K08533	NR1F2 RORB; RAR-related orphan receptor beta	path:map04710	Circadian rhythm	br:ko00001 br:ko03000 br:ko03310	KEGG Orthology (KO) | Transcription factors | Nuclear receptors	hr3_manse probable nuclear hormone receptor hr3 os=manduca sexta gn=hr3 pe=2 sv=1nr1f2 rorb; rar-related orphan receptor betacircadian rhythmkegg orthology (ko) | transcription factors | nuclear receptors	1.17864e-11	3.38648e-36	3.54741e-19	NA	NA	3.58556e-13	3.54741e-19
c23287_g1	CES2_CAEEL Cell death specification 2 OS=Caenorhabditis elegans GN=ces-2 PE=1 SV=1	1.34409	2.6685	7.81726	7.37447	3.46059	3.97199	3.19981	1.91351	3.35449	1.96045	3.18953	3.70414	3.30112	2.5245	1.93	2.62122	4.6166	6.21644	7.01234	5.18682	2.94162	2.05667	1.88334	1.82393	1.98283	1.83283	0.948415	2.07999	1.31971	1.44541	1.44442	GO:0005634 GO:0001077 GO:0005515 GO:0035914 GO:0048511 GO:0000978 GO:0006366 GO:0045944	K09057	HLF; hepatic leukemia factor	path:map04711	Circadian rhythm - fly	br:ko00001 br:ko03000	KEGG Orthology (KO) | Transcription factors	ces2_caeel cell death specification 2 os=caenorhabditis elegans gn=ces-2 pe=1 sv=1hlf; hepatic leukemia factorcircadian rhythm - flykegg orthology (ko) | transcription factors	6.88438e-73	1.36132e-88	1.68641e-16	NA	NA	3.49811e-06	1.68641e-16
c15219_g1	CLOCK_TYTAL Circadian locomoter output cycles kaput OS=Tyto alba GN=CLOCK PE=2 SV=1	6.50008	6.19935	5.98245	6.31654	6.8509	7.60547	7.36854	7.23899	7.62939	6.13589	7.48814	7.52899	7.13438	6.86765	7.73517	7.46736	6.73371	6.63066	5.88779	6.08348	7.66297	8.5851	9.08976	9.524	9.3955	8.59881	7.18867	7.53451	7.52054	6.96338	7.26737	GO:0007399 GO:0009314 GO:0060548 GO:0008047 GO:0043565 GO:0009653 GO:0048513 GO:0045944 GO:0001047 GO:0006687 GO:0048584 GO:0005667 GO:0003700 GO:0044260 GO:0051240 GO:0071456 GO:0050877 GO:0044428 GO:2001020 GO:0044444 GO:0007623 GO:0009888 GO:0051179 GO:0023051 GO:0070013 GO:0042592 GO:0030154 GO:0010646 GO:0016740 GO:0019899 GO:2000026	K02223	CLOCK KAT13D; circadian locomoter output cycles kaput protein [EC:2.3.1.48]	path:map04710 path:map04711 path:map04728 path:map05168	Circadian rhythm | Circadian rhythm - fly | Dopaminergic synapse | Herpes simplex infection	br:ko00001 br:ko01000 br:ko03000 br:ko03036	KEGG Orthology (KO) | Enzymes | Transcription factors | Chromosome	clock_tytal circadian locomoter output cycles kaput os=tyto alba gn=clock pe=2 sv=1clock kat13d; circadian locomoter output cycles kaput protein [ec:2.3.1.48]circadian rhythm | circadian rhythm - fly | dopaminergic synapse | herpes simplex infectionkegg orthology (ko) | enzymes | transcription factors | chromosome	0.00465508	1.36108e-131	2.76466e-40	NA	NA	0.00239512	2.76466e-40
c25599_g1	Y2800_NOSS1 Uncharacterized WD repeat-containing alr2800 OS=Nostoc (strain PCC 7120 SAG UTEX 2576) GN=alr2800 PE=3 SV=1	0.948415	1.26133	0.948415	1.07309	1.5994	2.18967	2.10083	2.44636	2.84687	2.48727	2.60453	2.42843	2.23403	1.838	0.948415	1.19343	0.948415	1.26748	1.15356	1.1066	0.948415	0.948415	0.948415	0.948415	0.948415	0.948415	0.948415	0.948415	0.948415	1.89844	0.948415	GO:2000060 GO:0061630 GO:0045309 GO:0061136 GO:0044772 GO:0080135 GO:1902533 GO:0042752 GO:1901987 GO:0009968 GO:0051443 GO:0045892 GO:0033554 GO:0019005 GO:0035556 GO:0000209 GO:1903533 GO:0008013 GO:0006796 GO:0031648 GO:0005813 GO:0048731 GO:0005737 GO:0001934 GO:0002429 GO:0031981 GO:0031146 GO:0010821 GO:0090329	K03362	FBXW1_11 BTRC beta-TRCP; F-box and WD-40 domain protein 1/11	path:map04114 path:map04120 path:map04310 path:map04340 path:map04341 path:map04390 path:map04624 path:map04710 path:map05131	Oocyte meiosis | Ubiquitin mediated proteolysis | Wnt signaling pathway | Hedgehog signaling pathway | Hedgehog signaling pathway - fly | Hippo signaling pathway | Toll and Imd signaling pathway | Circadian rhythm | Shigellosis	br:ko00001 br:ko00002 br:ko03036 br:ko04121	KEGG Orthology (KO) | KEGG modules | Chromosome | Ubiquitin system	y2800_noss1 uncharacterized wd repeat-containing alr2800 os=nostoc (strain pcc 7120 sag utex 2576) gn=alr2800 pe=3 sv=1fbxw1_11 btrc beta-trcp; f-box and wd-40 domain protein 1/11oocyte meiosis | ubiquitin mediated proteolysis | wnt signaling pathway | hedgehog signaling pathway | hedgehog signaling pathway - fly | hippo signaling pathway | toll and imd signaling pathway | circadian rhythm | shig…	1.33971e-08	NA	NA	NA	NA	NA	1
c18852_g1	HLF_MOUSE Hepatic leukemia factor OS=Mus musculus GN=Hlf PE=2 SV=1	4.70879	4.25	3.64966	2.46132	3.70374	4.83914	5.59215	6.35875	5.53647	5.95012	5.71627	6.55701	6.44326	6.59335	3.81739	3.72712	3.62615	3.61445	3.09506	3.64832	4.69004	5.03484	5.18235	5.52663	5.58128	6.17027	5.55669	6.84352	6.0299	6.23209	6.28525	GO:0005634 GO:0001077 GO:0005515 GO:0035914 GO:0048511 GO:0000978 GO:0006366 GO:0045944	K09057	HLF; hepatic leukemia factor	path:map04711	Circadian rhythm - fly	br:ko00001 br:ko03000	KEGG Orthology (KO) | Transcription factors	hlf_mouse hepatic leukemia factor os=mus musculus gn=hlf pe=2 sv=1hlf; hepatic leukemia factorcircadian rhythm - flykegg orthology (ko) | transcription factors	4.9814e-35	1.74012e-95	7.67259e-06	NA	NA	1.24e-06	7.67259e-06
c26632_g2	HETE1_PODAS Vegetative incompatibility HET-E-1 OS=Podospora anserina GN=HET-E1 PE=3 SV=1	1.91232	2.19051	3.04528	4.49634	3.09724	4.22295	4.97624	4.25345	6.45667	5.97972	7.7071	8.03445	6.58594	7.29117	1.7111	1.60752	1.6919	1.77148	4.78422	4.56471	4.00822	3.98123	2.7677	3.15938	3.25355	2.69528	3.22061	3.7856	2.81867	1.73325	3.03805	GO:0044428 GO:0015630 GO:0030162 GO:0044421 GO:0006464 GO:0006355 GO:0007166 GO:0048523 GO:0009966 GO:0007049 GO:0006511 GO:0005515 GO:0000151 GO:0010604 GO:0003824 GO:0044430 GO:0032268 GO:0031325	K03362	FBXW1_11 BTRC beta-TRCP; F-box and WD-40 domain protein 1/11	path:map04114 path:map04120 path:map04310 path:map04340 path:map04341 path:map04390 path:map04624 path:map04710 path:map05131	Oocyte meiosis | Ubiquitin mediated proteolysis | Wnt signaling pathway | Hedgehog signaling pathway | Hedgehog signaling pathway - fly | Hippo signaling pathway | Toll and Imd signaling pathway | Circadian rhythm | Shigellosis	br:ko00001 br:ko00002 br:ko03036 br:ko04121	KEGG Orthology (KO) | KEGG modules | Chromosome | Ubiquitin system	hete1_podas vegetative incompatibility het-e-1 os=podospora anserina gn=het-e1 pe=3 sv=1fbxw1_11 btrc beta-trcp; f-box and wd-40 domain protein 1/11oocyte meiosis | ubiquitin mediated proteolysis | wnt signaling pathway | hedgehog signaling pathway | hedgehog signaling pathway - fly | hippo signaling pathway | toll and imd signaling pathway | circadian rhythm | shigellosiskegg orthology (ko) | ke…	2.37001e-33	1.64375e-50	7.87049e-33	NA	NA	NA	7.87049e-33
c25848_g2	SCONB_TRIVH Probable E3 ubiquitin ligase complex SCF subunit sconB OS=Trichophyton verrucosum (strain HKI 0517) GN=sconB PE=3 SV=1	0.948415	0.948415	0.948415	1.13307	0.948415	1.18959	1.06307	0.948415	1.31483	1.8034	3.47961	3.35376	4.32147	4.14661	0.948415	0.948415	0.948415	0.948415	0.948415	1.07252	0.948415	0.948415	0.948415	1.16936	0.948415	0.948415	0.948415	0.948415	0.948415	0.948415	0.948415	GO:0044260 GO:0005488 GO:0044238	K03362	FBXW1_11 BTRC beta-TRCP; F-box and WD-40 domain protein 1/11	path:map04114 path:map04120 path:map04310 path:map04340 path:map04341 path:map04390 path:map04624 path:map04710 path:map05131	Oocyte meiosis | Ubiquitin mediated proteolysis | Wnt signaling pathway | Hedgehog signaling pathway | Hedgehog signaling pathway - fly | Hippo signaling pathway | Toll and Imd signaling pathway | Circadian rhythm | Shigellosis	br:ko00001 br:ko00002 br:ko03036 br:ko04121	KEGG Orthology (KO) | KEGG modules | Chromosome | Ubiquitin system	sconb_trivh probable e3 ubiquitin ligase complex scf subunit sconb os=trichophyton verrucosum (strain hki 0517) gn=sconb pe=3 sv=1fbxw1_11 btrc beta-trcp; f-box and wd-40 domain protein 1/11oocyte meiosis | ubiquitin mediated proteolysis | wnt signaling pathway | hedgehog signaling pathway | hedgehog signaling pathway - fly | hippo signaling pathway | toll and imd signaling pathway | circadian rh…	1.70013e-29	NA	NA	NA	NA	NA	1
c11048_g2	E78C_DROME Ecdysone-induced 78C OS=Drosophila melanogaster GN=Eip78C PE=2 SV=4	1.21698	1.41392	2.55686	3.89524	3.74472	3.58055	4.38056	5.00834	5.13201	4.80806	4.68477	4.23538	4.62083	3.34555	2.23936	1.9727	2.41377	2.45801	4.27183	4.48719	4.424	4.051	3.85952	4.5881	4.37266	5.1346	4.12145	5.32937	4.36794	4.37966	5.40203	GO:0060341 GO:0000978 GO:0043167 GO:0048878 GO:0048513 GO:0051050 GO:0042752 GO:0042995 GO:0044710 GO:0006367 GO:0005654 GO:0000122 GO:0001078 GO:0045595 GO:0004879 GO:0045893 GO:0010871 GO:0007165 GO:0032880 GO:0034144 GO:0038023 GO:0014070 GO:0007623 GO:0045834 GO:0006950 GO:0042127 GO:0065009 GO:0020037 GO:0001046 GO:0001222 GO:0001101 GO:0000790 GO:0003712 GO:0035947 GO:0071222 GO:0005737 GO:…	K03728	NR1D1; nuclear receptor subfamily 1 group D member 1	path:map04710	Circadian rhythm	br:ko00001 br:ko03000 br:ko03310	KEGG Orthology (KO) | Transcription factors | Nuclear receptors	e78c_drome ecdysone-induced 78c os=drosophila melanogaster gn=eip78c pe=2 sv=4nr1d1; nuclear receptor subfamily 1 group d member 1circadian rhythmkegg orthology (ko) | transcription factors | nuclear receptors	2.45821e-15	1.9541e-37	2.14173e-08	NA	NA	NA	2.14173e-08
c15630_g1	AAKB1_BOVIN 5 -AMP-activated kinase subunit beta-1 OS=Bos taurus GN=PRKAB1 PE=2 SV=3	3.04562	2.49314	1.92773	2.94766	4.06149	4.28767	4.43317	3.9104	4.88222	4.18339	5.26854	5.464	5.65699	5.29245	4.27433	4.01995	2.36274	2.50778	2.30154	2.01028	2.48141	3.24022	3.84785	3.83197	4.30858	4.53771	3.21401	4.06248	3.5856	3.91524	4.18187	GO:0007050 GO:0042802 GO:0007165 GO:1901796 GO:0006468 GO:0006853 GO:0005654 GO:0042304 GO:0004679 GO:0010628 GO:0006629 GO:0005829 GO:0016324 GO:0016236 GO:0031588	K07199	PRKAB; 5'-AMP-activated protein kinase regulatory beta subunit	path:map04068 path:map04152 path:map04211 path:map04213 path:map04371 path:map04530 path:map04710 path:map04910 path:map04920 path:map04921 path:map04922 path:map04931 path:map04932 path:map05410	FoxO signaling pathway | AMPK signaling pathway | Longevity regulating pathway | Longevity regulating pathway - multiple species | Apelin signaling pathway | Tight junction | Circadian rhythm | Insulin signaling pathway | Adipocytokine signaling pathway | Oxytocin signaling pathway | Glucagon signaling pathway | Insulin resistance | Non-alcoholic fatty liver disease (NAFLD) | Hypertrophic cardiom…	br:ko00001	KEGG Orthology (KO)	aakb1_bovin 5 -amp-activated kinase subunit beta-1 os=bos taurus gn=prkab1 pe=2 sv=3prkab; 5'-amp-activated protein kinase regulatory beta subunitfoxo signaling pathway | ampk signaling pathway | longevity regulating pathway | longevity regulating pathway - multiple species | apelin signaling pathway | tight junction | circadian rhythm | insulin signaling pathway | adipocytokine signaling pathway…	2.08238e-20	1.16065e-25	1.10999e-25	NA	NA	NA	1.10999e-25
c3060_g1	E75_METEN Nuclear hormone receptor E75 OS=Metapenaeus ensis GN=E75 PE=2 SV=1	2.29675	2.36651	3.42192	3.30379	3.33172	3.27699	3.41047	3.11255	4.15814	3.74058	4.12316	4.08112	3.45287	3.91043	2.94782	2.656	2.21742	3.04413	4.30804	3.58361	4.08578	3.81279	3.34525	3.88832	3.91723	4.11253	4.54978	3.49507	3.92063	3.08301	3.85061	GO:0008142 GO:0000977 GO:0051050 GO:0002682 GO:0006367 GO:0001223 GO:0044281 GO:0030425 GO:0045892 GO:0030902 GO:0071456 GO:0070328 GO:0032844 GO:0010575 GO:0030182 GO:0050728 GO:0038023 GO:0042981 GO:0007623 GO:0009888 GO:0065009 GO:0001046 GO:0010906 GO:0032870 GO:0036315 GO:0060341 GO:0019538 GO:0043168 GO:0043124 GO:0005730 GO:0042752 GO:0045944 GO:0005654 GO:0009605 GO:0004879 GO:0001525 GO:…	K08533	NR1F2 RORB; RAR-related orphan receptor beta	path:map04710	Circadian rhythm	br:ko00001 br:ko03000 br:ko03310	KEGG Orthology (KO) | Transcription factors | Nuclear receptors	e75_meten nuclear hormone receptor e75 os=metapenaeus ensis gn=e75 pe=2 sv=1nr1f2 rorb; rar-related orphan receptor betacircadian rhythmkegg orthology (ko) | transcription factors | nuclear receptors	0.000129968	5.54743e-18	0.000761709	NA	NA	NA	0.000761709
c10451_g1	GSK3B_MOUSE Glycogen synthase kinase-3 beta OS=Mus musculus GN=Gsk3b PE=1 SV=2	5.2579	5.47953	5.64285	4.99237	5.18809	5.42528	4.84839	5.00079	5.33232	4.35714	4.68917	4.83199	5.16963	4.0505	5.14759	5.22869	5.64443	5.35374	4.91734	5.31971	5.62686	5.64116	5.17209	5.16389	4.65753	4.56359	3.38437	4.52587	4.75521	3.75374	4.81452	GO:0014069 GO:0036498 GO:0061052 GO:0009792 GO:1904339 GO:0030426 GO:0045892 GO:0002119 GO:0051001 GO:0043198 GO:0007409 GO:0043197 GO:2000077 GO:0030424 GO:0033138 GO:0030819 GO:0045773 GO:1904227 GO:0004674 GO:0006611 GO:0046627 GO:0005886 GO:0050321 GO:0003214 GO:0005634 GO:0031625 GO:0001954 GO:1990776 GO:0001837 GO:0030010 GO:1990418 GO:0032436 GO:0051534 GO:0043407 GO:1903146 GO:0008286 GO:…	K03083	GSK3B; glycogen synthase kinase 3 beta [EC:2.7.11.26]	path:map01521 path:map04012 path:map04062 path:map04110 path:map04150 path:map04151 path:map04310 path:map04340 path:map04341 path:map04360 path:map04390 path:map04510 path:map04550 path:map04657 path:map04660 path:map04662 path:map04711 path:map04722 path:map04728 path:map04910 path:map04916 path:map04917 path:map04919 path:map04931 path:map04932 path:map05010 path:map05160 path:map05162 path:ma…	EGFR tyrosine kinase inhibitor resistance | ErbB signaling pathway | Chemokine signaling pathway | Cell cycle | mTOR signaling pathway | PI3K-Akt signaling pathway | Wnt signaling pathway | Hedgehog signaling pathway | Hedgehog signaling pathway - fly | Axon guidance | Hippo signaling pathway | Focal adhesion | Signaling pathways regulating pluripotency of stem cells | IL-17 signaling pathway | T…	br:ko00001 br:ko00002 br:ko01000 br:ko01001 br:ko03036	KEGG Orthology (KO) | KEGG modules | Enzymes | Protein kinases | Chromosome	gsk3b_mouse glycogen synthase kinase-3 beta os=mus musculus gn=gsk3b pe=1 sv=2gsk3b; glycogen synthase kinase 3 beta [ec:2.7.11.26]egfr tyrosine kinase inhibitor resistance | erbb signaling pathway | chemokine signaling pathway | cell cycle | mtor signaling pathway | pi3k-akt signaling pathway | wnt signaling pathway | hedgehog signaling pathway | hedgehog signaling pathway - fly | axon guidance …	NA	5.10934e-13	NA	NA	0.00396428	0.00738639	1
c15502_g1	SKP1_XENLA S-phase kinase-associated 1 OS=Xenopus laevis GN=skp1 PE=1 SV=3	4.37025	4.21636	4.2123	3.94678	3.34419	4.02174	4.06797	2.88043	4.7538	4.01959	4.56454	4.33674	2.29455	3.06839	4.22718	4.49426	4.45876	4.69052	4.35936	4.46791	3.99892	3.91487	3.06383	3.65131	3.44127	3.47014	2.81825	3.71283	3.03925	3.55302	3.56729	GO:0061630 GO:0070925 GO:0038095 GO:0005654 GO:0002223 GO:0043623 GO:0070062 GO:0000086 GO:0043295 GO:0035518 GO:0031519 GO:0005829 GO:0097602 GO:0016055 GO:0019005 GO:0050852 GO:0051403 GO:0007088 GO:0000209 GO:0038061 GO:0008013 GO:0005813 GO:0031146 GO:0051437 GO:0031467	K03094	SKP1 CBF3D; S-phase kinase-associated protein 1	path:map04110 path:map04111 path:map04114 path:map04120 path:map04141 path:map04310 path:map04341 path:map04350 path:map04710 path:map05168	Cell cycle | Cell cycle - yeast | Oocyte meiosis | Ubiquitin mediated proteolysis | Protein processing in endoplasmic reticulum | Wnt signaling pathway | Hedgehog signaling pathway - fly | TGF-beta signaling pathway | Circadian rhythm | Herpes simplex infection	br:ko00001 br:ko00002 br:ko03036 br:ko04121	KEGG Orthology (KO) | KEGG modules | Chromosome | Ubiquitin system	skp1_xenla s-phase kinase-associated 1 os=xenopus laevis gn=skp1 pe=1 sv=3skp1 cbf3d; s-phase kinase-associated protein 1cell cycle | cell cycle - yeast | oocyte meiosis | ubiquitin mediated proteolysis | protein processing in endoplasmic reticulum | wnt signaling pathway | hedgehog signaling pathway - fly | tgf-beta signaling pathway | circadian rhythm | herpes simplex infectionkegg orthology (k…	NA	1.08725e-06	NA	NA	NA	0.00223817	1
c22742_g1	TRCB_XENLA Beta- OS=Xenopus laevis GN=fbxw1 PE=2 SV=1	0.948415	0.948415	0.948415	0.948415	0.948415	0.948415	0.948415	0.948415	1.25919	0.948415	0.948415	1.38566	1.39114	0.948415	7.6917	8.09479	7.64957	7.50365	6.21379	4.65824	3.24294	3.04648	2.41269	2.18041	2.25842	1.96275	1.47888	2.26302	1.31971	1.44541	1.99297	GO:2000060 GO:0045309 GO:0061136 GO:0044772 GO:0080135 GO:1902533 GO:0042752 GO:0009968 GO:0051443 GO:2000113 GO:0033554 GO:0019005 GO:0006355 GO:1903533 GO:0043234 GO:0044444 GO:0006996 GO:0045934 GO:0004842 GO:0043161 GO:0031647 GO:0005815 GO:0048731 GO:0002768 GO:0001934 GO:0031981 GO:0010821 GO:0010564 GO:0016567 GO:0090329	K03362	FBXW1_11 BTRC beta-TRCP; F-box and WD-40 domain protein 1/11	path:map04114 path:map04120 path:map04310 path:map04340 path:map04341 path:map04390 path:map04624 path:map04710 path:map05131	Oocyte meiosis | Ubiquitin mediated proteolysis | Wnt signaling pathway | Hedgehog signaling pathway | Hedgehog signaling pathway - fly | Hippo signaling pathway | Toll and Imd signaling pathway | Circadian rhythm | Shigellosis	br:ko00001 br:ko00002 br:ko03036 br:ko04121	KEGG Orthology (KO) | KEGG modules | Chromosome | Ubiquitin system	trcb_xenla beta- os=xenopus laevis gn=fbxw1 pe=2 sv=1fbxw1_11 btrc beta-trcp; f-box and wd-40 domain protein 1/11oocyte meiosis | ubiquitin mediated proteolysis | wnt signaling pathway | hedgehog signaling pathway | hedgehog signaling pathway - fly | hippo signaling pathway | toll and imd signaling pathway | circadian rhythm | shigellosiskegg orthology (ko) | kegg modules | chromosome | ubiquitin…	NA	1.35438e-192	6.03259e-11	2.75933e-16	NA	5.82726e-11	6.03259e-11
c24074_g1	RORA_HUMAN Nuclear receptor ROR-alpha OS=Homo sapiens GN=RORA PE=1 SV=2	0.948415	0.948415	1.62874	1.05782	0.948415	0.948415	1.17349	0.948415	0.948415	0.948415	0.948415	0.948415	1.70371	0.948415	1.99962	3.84491	4.35959	4.54318	4.41579	3.91943	2.44801	1.6845	1.30221	0.948415	1.57368	0.948415	0.948415	0.948415	0.948415	0.948415	0.948415	GO:0060041 GO:0008142 GO:0000977 GO:0043167 GO:0005730 GO:0042752 GO:0006367 GO:0005654 GO:0048584 GO:0009968 GO:0045892 GO:0004879 GO:0045893 GO:0051240 GO:0070328 GO:0030522 GO:0050708 GO:0038023 GO:0042462 GO:0048646 GO:0045598 GO:0007623 GO:0006950 GO:0009888 GO:0006357 GO:0006109 GO:0001221 GO:0042093 GO:0071300 GO:0043066 GO:0009719 GO:0001818 GO:0031347 GO:0010565 GO:0019218 GO:0036315	K08532	NR1F1 RORA; RAR-related orphan receptor alpha	path:map04659 path:map04710 path:map05321	Th17 cell differentiation | Circadian rhythm | Inflammatory bowel disease (IBD)	br:ko00001 br:ko03000 br:ko03310	KEGG Orthology (KO) | Transcription factors | Nuclear receptors	rora_human nuclear receptor ror-alpha os=homo sapiens gn=rora pe=1 sv=2nr1f1 rora; rar-related orphan receptor alphath17 cell differentiation | circadian rhythm | inflammatory bowel disease (ibd)kegg orthology (ko) | transcription factors | nuclear receptors	NA	8.84723e-37	0.00209008	0.000313297	NA	0.000253075	0.00209008
c20072_g2	KC1D_XENTR Casein kinase I isoform delta OS=Xenopus tropicalis GN=csnk1d PE=2 SV=1	7.51134	6.9714	6.88918	7.00105	6.98966	6.67071	6.91949	6.727	7.48485	6.06053	6.74654	6.89744	5.97805	7.00857	7.55682	7.90042	7.82162	7.72016	7.30331	7.03188	6.69399	6.92149	6.99207	6.81726	6.76769	7.33395	6.81522	7.37822	7.24491	7.19621	7.07737	GO:0006281 GO:0016607 GO:1990090 GO:0000139 GO:0000776 GO:0006364 GO:0032091 GO:0032922 GO:0045095 GO:0005829 GO:0016055 GO:0001948 GO:0071539 GO:0034067 GO:2000052 GO:0007020 GO:0090263 GO:1905515 GO:0004674 GO:0006897 GO:0005886 GO:0048208 GO:0050321 GO:0005876 GO:0005913 GO:0051219 GO:0030178 GO:0018105 GO:0032436 GO:0008360 GO:0007030 GO:0045104 GO:0042277 GO:0042752 GO:0043005 GO:0061512 GO:…	K08960	CSNK1E; casein kinase 1 epsilon [EC:2.7.11.1]	path:map04068 path:map04310 path:map04340 path:map04341 path:map04390 path:map04391 path:map04392 path:map04710 path:map04711	FoxO signaling pathway | Wnt signaling pathway | Hedgehog signaling pathway | Hedgehog signaling pathway - fly | Hippo signaling pathway | Hippo signaling pathway - fly | Hippo signaling pathway -multiple species | Circadian rhythm | Circadian rhythm - fly	br:ko00001 br:ko01000 br:ko01001 br:ko03036	KEGG Orthology (KO) | Enzymes | Protein kinases | Chromosome	kc1d_xentr casein kinase i isoform delta os=xenopus tropicalis gn=csnk1d pe=2 sv=1csnk1e; casein kinase 1 epsilon [ec:2.7.11.1]foxo signaling pathway | wnt signaling pathway | hedgehog signaling pathway | hedgehog signaling pathway - fly | hippo signaling pathway | hippo signaling pathway - fly | hippo signaling pathway -multiple species | circadian rhythm | circadian rhythm - flykegg orthology (…	NA	1.12787e-06	NA	NA	NA	NA	1

## Sheet: C. Circadian Entrainment
Gene ID	Gene annotation (vs. Uniprot)	AM1	AM2	AM3	AM4	AM5	AM6	AM7	AM8	AM9	AM10	AM11	AM12	AM13	AM14	RE1	RE2	RE3	RE4	RE5	RE6	RE7	RE8	RE9	RE10	RE11	RE12	RE24	RE48	RE92	RE144	RE192	GO	KO	KO_info	Pathway	Pathway_info	brite	brite_info	full_desc	AM_pval	RE_pval	AM_vs_RE_pval	Maternal_pval	Early_vs_Very Late_AM_pval	Early_vs_Very Late_RE_pval	AMvsRE_pval
c26745_g1	KCNJ5_BOVIN G -activated inward rectifier potassium channel 4 OS=Bos taurus GN=KCNJ5 PE=1 SV=2	4.7658	4.70722	3.47159	3.55178	3.75588	3.22743	3.05142	2.97545	3.3305	2.83457	2.53324	2.48419	1.27197	2.23194	4.59286	4.72953	4.75503	4.40281	3.35357	3.28901	3.14085	3.44679	4.17682	3.39982	2.21392	2.89531	3.92895	3.09926	3.64505	2.87877	3.33354	GO:0043229 GO:0034220 GO:0005242 GO:0098590 GO:0044444 GO:0043168 GO:0044763 GO:0061337 GO:0043227 GO:0006813 GO:0005515 GO:0003008 GO:0016021	K05000	KCNJ6; potassium inwardly-rectifying channel subfamily J member 6	path:map04713 path:map04723 path:map04725 path:map04726 path:map04727 path:map04728 path:map04915 path:map04921 path:map05032	Circadian entrainment | Retrograde endocannabinoid signaling | Cholinergic synapse | Serotonergic synapse | GABAergic synapse | Dopaminergic synapse | Estrogen signaling pathway | Oxytocin signaling pathway | Morphine addiction	br:ko00001 br:ko04040	KEGG Orthology (KO) | Ion channels	kcnj5_bovin g -activated inward rectifier potassium channel 4 os=bos taurus gn=kcnj5 pe=1 sv=2kcnj6; potassium inwardly-rectifying channel subfamily j member 6circadian entrainment | retrograde endocannabinoid signaling | cholinergic synapse | serotonergic synapse | gabaergic synapse | dopaminergic synapse | estrogen signaling pathway | oxytocin signaling pathway | morphine addictionkegg ortholog…	2.44884e-23	1.2948e-20	0.00892083	NA	NA	NA	0.00892083
c25753_g4	CALM_SUBDO Calmodulin OS=Suberites domuncula PE=2 SV=3	5.04751	5.07484	4.40272	5.09578	4.47964	4.79643	5.52679	5.78907	6.86747	6.3911	6.86902	6.66411	6.81348	6.07605	4.85915	5.00754	5.31554	5.14432	4.19867	3.47615	3.3415	2.77787	2.24291	3.72642	4.00576	4.34002	4.34657	5.23306	4.32682	3.02824	4.01927	GO:0045937 GO:0065008 GO:0005102 GO:0043227 GO:0044093 GO:0009847 GO:0005509 GO:0005819 GO:0005829 GO:0051726 GO:0080090 GO:0031521 GO:0019899	K02183	CALM; calmodulin	path:map04014 path:map04015 path:map04016 path:map04020 path:map04022 path:map04024 path:map04070 path:map04114 path:map04261 path:map04270 path:map04371 path:map04626 path:map04713 path:map04720 path:map04722 path:map04728 path:map04740 path:map04744 path:map04745 path:map04750 path:map04910 path:map04912 path:map04915 path:map04916 path:map04921 path:map04922 path:map04924 path:map04925 path:ma…	Ras signaling pathway | Rap1 signaling pathway | MAPK signaling pathway - plant | Calcium signaling pathway | cGMP-PKG signaling pathway | cAMP signaling pathway | Phosphatidylinositol signaling system | Oocyte meiosis | Adrenergic signaling in cardiomyocytes | Vascular smooth muscle contraction | Apelin signaling pathway | Plant-pathogen interaction | Circadian entrainment | Long-term potentiati…	br:ko00001 br:ko01009 br:ko03036 br:ko04131 br:ko04147	KEGG Orthology (KO) | Protein phosphatases and associated proteins | Chromosome | Membrane trafficking | Exosome	calm_subdo calmodulin os=suberites domuncula pe=2 sv=3calm; calmodulinras signaling pathway | rap1 signaling pathway | mapk signaling pathway - plant | calcium signaling pathway | cgmp-pkg signaling pathway | camp signaling pathway | phosphatidylinositol signaling system | oocyte meiosis | adrenergic signaling in cardiomyocytes | vascular smooth muscle contraction | apelin signaling pathway | pla…	4.63731e-28	3.93366e-28	2.89733e-60	NA	NA	NA	2.89733e-60
c20236_g1	PER_PERAM Period circadian OS=Periplaneta americana GN=per PE=2 SV=2	8.08643	8.13446	6.84836	6.68991	6.37484	6.15321	6.57933	6.63253	6.57817	6.64626	6.79292	7.15287	6.74935	6.97476	7.70773	7.54564	7.45178	7.45598	7.10643	7.25642	6.86302	6.63684	6.12271	6.56519	6.46938	6.27672	5.43306	5.9152	5.4847	4.98455	4.6432	GO:0043967 GO:0043966 GO:0065008 GO:0000978 GO:0000989 GO:1901576 GO:0043124 GO:0044763 GO:1900015 GO:0046329 GO:1900744 GO:0044710 GO:0006357 GO:0042634 GO:0051049 GO:0032922 GO:0031625 GO:0009649 GO:0045892 GO:0005737 GO:0031981 GO:0019900 GO:0070888	K02633	PER; period circadian protein	path:map04710 path:map04711 path:map04713 path:map05168	Circadian rhythm | Circadian rhythm - fly | Circadian entrainment | Herpes simplex infection	br:ko00001 br:ko03400	KEGG Orthology (KO) | DNA repair and recombination proteins	per_peram period circadian os=periplaneta americana gn=per pe=2 sv=2per; period circadian proteincircadian rhythm | circadian rhythm - fly | circadian entrainment | herpes simplex infectionkegg orthology (ko) | dna repair and recombination proteins	4.08104e-24	2.73837e-49	3.68786e-07	NA	NA	9.97866e-13	3.68786e-07
c18926_g1	ADCY9_MOUSE Adenylate cyclase type 9 OS=Mus musculus GN=Adcy9 PE=1 SV=1	3.25521	3.48032	2.73164	2.50933	2.09467	2.08442	2.28095	1.58218	3.09248	3.22322	3.36953	3.32336	3.41696	4.52349	3.78257	3.75936	3.06131	3.06511	2.42608	2.27949	1.97132	1.44798	1.33686	2.18115	1.1521	1.88189	0.948415	2.15322	2.05088	2.33384	1.98208	GO:0008294 GO:0007193 GO:0045937 GO:0006171 GO:1904322 GO:0007212 GO:0048878 GO:0005794 GO:0042995 GO:0003014 GO:0007611 GO:0005887 GO:0051179 GO:0071277 GO:0043085 GO:0071880 GO:0071375 GO:0016043 GO:0050878 GO:0051239 GO:0080090 GO:0019933 GO:0019899	K08049	ADCY9; adenylate cyclase 9 [EC:4.6.1.1]	path:map00230 path:map01522 path:map04015 path:map04020 path:map04022 path:map04024 path:map04062 path:map04072 path:map04114 path:map04211 path:map04213 path:map04261 path:map04270 path:map04371 path:map04540 path:map04611 path:map04713 path:map04723 path:map04724 path:map04725 path:map04727 path:map04750 path:map04911 path:map04912 path:map04913 path:map04914 path:map04915 path:map04916 path:ma…	Purine metabolism | Endocrine resistance | Rap1 signaling pathway | Calcium signaling pathway | cGMP-PKG signaling pathway | cAMP signaling pathway | Chemokine signaling pathway | Phospholipase D signaling pathway | Oocyte meiosis | Longevity regulating pathway | Longevity regulating pathway - multiple species | Adrenergic signaling in cardiomyocytes | Vascular smooth muscle contraction | Apelin …	br:ko00001 br:ko00002 br:ko01000	KEGG Orthology (KO) | KEGG modules | Enzymes	adcy9_mouse adenylate cyclase type 9 os=mus musculus gn=adcy9 pe=1 sv=1adcy9; adenylate cyclase 9 [ec:4.6.1.1]purine metabolism | endocrine resistance | rap1 signaling pathway | calcium signaling pathway | cgmp-pkg signaling pathway | camp signaling pathway | chemokine signaling pathway | phospholipase d signaling pathway | oocyte meiosis | longevity regulating pathway | longevity regulating path…	4.05051e-06	1.64652e-16	5.75315e-08	NA	NA	NA	5.75315e-08
c2969_g1	GNAI_LYMST Guanine nucleotide-binding G(i) subunit alpha OS=Lymnaea stagnalis PE=2 SV=3	5.88743	6.19153	5.8346	5.49036	5.53998	4.67017	5.10922	4.39581	3.91842	2.61866	3.35318	3.54128	2.09331	3.61618	5.90493	6.0673	6.33412	5.98228	4.95702	4.64794	4.20973	3.78188	3.44044	4.2904	4.55954	5.1146	1.95079	2.72861	1.31971	0.948415	1.53729	GO:0007193 GO:0008283 GO:0007194 GO:0043949 GO:0008284 GO:0007212 GO:0046039 GO:0007213 GO:0005794 GO:0007214 GO:0005654 GO:0000287 GO:0005525 GO:0051301 GO:0030425 GO:0000186 GO:0070062 GO:0003924 GO:0019003 GO:0005829 GO:0051924 GO:0035556 GO:0050805 GO:1904322 GO:0007584 GO:0006457 GO:0004871 GO:0043434 GO:0005765 GO:0007049 GO:0005813 GO:0001973 GO:0005834 GO:0044297 GO:0045121 GO:0030496 GO:…	K04630	GNAI; guanine nucleotide-binding protein G(i) subunit alpha	path:map04015 path:map04022 path:map04024 path:map04062 path:map04071 path:map04261 path:map04360 path:map04371 path:map04540 path:map04611 path:map04670 path:map04713 path:map04723 path:map04724 path:map04725 path:map04726 path:map04727 path:map04728 path:map04730 path:map04914 path:map04915 path:map04916 path:map04921 path:map04923 path:map04924 path:map04971 path:map05012 path:map05030 path:ma…	Rap1 signaling pathway | cGMP-PKG signaling pathway | cAMP signaling pathway | Chemokine signaling pathway | Sphingolipid signaling pathway | Adrenergic signaling in cardiomyocytes | Axon guidance | Apelin signaling pathway | Gap junction | Platelet activation | Leukocyte transendothelial migration | Circadian entrainment | Retrograde endocannabinoid signaling | Glutamatergic synapse | Cholinergi…	br:ko00001 br:ko00002 br:ko04031 br:ko04147	KEGG Orthology (KO) | KEGG modules | GTP-binding proteins | Exosome	gnai_lymst guanine nucleotide-binding g(i) subunit alpha os=lymnaea stagnalis pe=2 sv=3gnai; guanine nucleotide-binding protein g(i) subunit alpharap1 signaling pathway | cgmp-pkg signaling pathway | camp signaling pathway | chemokine signaling pathway | sphingolipid signaling pathway | adrenergic signaling in cardiomyocytes | axon guidance | apelin signaling pathway | gap junction | platelet act…	2.02062e-31	4.04146e-105	2.11275e-07	NA	0.00196256	1.20997e-14	2.11275e-07
c26764_g1	CALM_HELAN Calmodulin OS=Helianthus annuus GN=CAM PE=2 SV=3	1.10478	1.14297	1.45004	4.1218	4.497	4.18242	4.48922	4.40745	4.19527	3.42026	3.54326	3.34202	2.247	1.34485	1.0553	1.06124	1.06825	1.44699	2.62523	3.35713	3.42705	3.91105	3.45609	3.1977	3.37409	3.32248	0.948415	1.25099	0.948415	0.948415	0.948415	GO:0005515 GO:0005509 GO:0005929	K02183	CALM; calmodulin	path:map04014 path:map04015 path:map04016 path:map04020 path:map04022 path:map04024 path:map04070 path:map04114 path:map04261 path:map04270 path:map04371 path:map04626 path:map04713 path:map04720 path:map04722 path:map04728 path:map04740 path:map04744 path:map04745 path:map04750 path:map04910 path:map04912 path:map04915 path:map04916 path:map04921 path:map04922 path:map04924 path:map04925 path:ma…	Ras signaling pathway | Rap1 signaling pathway | MAPK signaling pathway - plant | Calcium signaling pathway | cGMP-PKG signaling pathway | cAMP signaling pathway | Phosphatidylinositol signaling system | Oocyte meiosis | Adrenergic signaling in cardiomyocytes | Vascular smooth muscle contraction | Apelin signaling pathway | Plant-pathogen interaction | Circadian entrainment | Long-term potentiati…	br:ko00001 br:ko01009 br:ko03036 br:ko04131 br:ko04147	KEGG Orthology (KO) | Protein phosphatases and associated proteins | Chromosome | Membrane trafficking | Exosome	calm_helan calmodulin os=helianthus annuus gn=cam pe=2 sv=3calm; calmodulinras signaling pathway | rap1 signaling pathway | mapk signaling pathway - plant | calcium signaling pathway | cgmp-pkg signaling pathway | camp signaling pathway | phosphatidylinositol signaling system | oocyte meiosis | adrenergic signaling in cardiomyocytes | vascular smooth muscle contraction | apelin signaling pathway …	3.22393e-42	2.19012e-45	1.22497e-07	NA	NA	8.86429e-05	1.22497e-07
c18749_g1	GBB_PINFU Guanine nucleotide-binding subunit beta OS=Pinctada fucata PE=1 SV=1	8.22083	8.52758	9.04323	9.77993	10.2598	10.138	10.479	11.1165	10.3233	9.93259	9.92608	9.62541	9.82521	9.6695	7.17277	7.23629	8.1187	7.65581	7.25613	7.54894	7.56539	7.52568	7.18397	7.0796	7.18638	7.43019	6.91173	6.88495	7.31626	7.2877	6.4169	GO:0008283 GO:0007191 GO:0043209 GO:0060041 GO:0007213 GO:0071380 GO:0022400 GO:0051301 GO:0030425 GO:0070062 GO:0005925 GO:0030507 GO:0010659 GO:0071377 GO:0003924 GO:0051020 GO:0071870 GO:0005829 GO:0016056 GO:0071456 GO:0032403 GO:0047391 GO:0030168 GO:0070208 GO:0050909 GO:0007223 GO:0007067 GO:0007265 GO:0007200 GO:0005246 GO:0006457 GO:0097381 GO:0004871 GO:0005765 GO:0042622 GO:0021762 GO:…	K04536	GNB1; guanine nucleotide-binding protein G(I)/G(S)/G(T) subunit beta-1	path:map04011 path:map04014 path:map04062 path:map04151 path:map04371 path:map04713 path:map04723 path:map04724 path:map04725 path:map04726 path:map04727 path:map04728 path:map04740 path:map04744 path:map05032 path:map05034 path:map05200	MAPK signaling pathway - yeast | Ras signaling pathway | Chemokine signaling pathway | PI3K-Akt signaling pathway | Apelin signaling pathway | Circadian entrainment | Retrograde endocannabinoid signaling | Glutamatergic synapse | Cholinergic synapse | Serotonergic synapse | GABAergic synapse | Dopaminergic synapse | Olfactory transduction | Phototransduction | Morphine addiction | Alcoholism | Pa…	br:ko00001 br:ko04031 br:ko04147	KEGG Orthology (KO) | GTP-binding proteins | Exosome	gbb_pinfu guanine nucleotide-binding subunit beta os=pinctada fucata pe=1 sv=1gnb1; guanine nucleotide-binding protein g(i)/g(s)/g(t) subunit beta-1mapk signaling pathway - yeast | ras signaling pathway | chemokine signaling pathway | pi3k-akt signaling pathway | apelin signaling pathway | circadian entrainment | retrograde endocannabinoid signaling | glutamatergic synapse | cholinergic synapse |…	5.54662e-13	2.22237e-09	3.02812e-10	6.75782e-06	NA	NA	3.02812e-10
c2965_g1	GBB5_RABIT Guanine nucleotide-binding subunit beta-5 OS=Oryctolagus cuniculus GN=GNB5 PE=2 SV=1	1.10478	1.27423	2.43799	4.80393	4.06894	4.8204	5.43001	5.49459	5.68312	5.50421	5.63997	5.54013	4.79474	3.25573	1.21372	0.948415	0.948415	1.11788	1.64165	2.36955	2.67503	2.26114	2.22149	2.23629	2.58766	3.33405	0.948415	0.948415	1.43069	1.44541	2.36506	GO:0007191 GO:0005096 GO:1901386 GO:0007213 GO:0071380 GO:0022400 GO:0043547 GO:0070062 GO:0030507 GO:0010659 GO:0071377 GO:0003924 GO:0051020 GO:0051087 GO:0071870 GO:0005829 GO:0016056 GO:0071456 GO:0032403 GO:0047391 GO:0030168 GO:0070208 GO:0007223 GO:0007265 GO:0006457 GO:0097381 GO:0004871 GO:0005765 GO:0005634 GO:0005834 GO:0031682	K04539	GNB5; guanine nucleotide-binding protein subunit beta-5	path:map04014 path:map04062 path:map04151 path:map04371 path:map04713 path:map04723 path:map04724 path:map04725 path:map04726 path:map04727 path:map04728 path:map05032 path:map05034 path:map05200	Ras signaling pathway | Chemokine signaling pathway | PI3K-Akt signaling pathway | Apelin signaling pathway | Circadian entrainment | Retrograde endocannabinoid signaling | Glutamatergic synapse | Cholinergic synapse | Serotonergic synapse | GABAergic synapse | Dopaminergic synapse | Morphine addiction | Alcoholism | Pathways in cancer	br:ko00001 br:ko04031 br:ko04147	KEGG Orthology (KO) | GTP-binding proteins | Exosome	gbb5_rabit guanine nucleotide-binding subunit beta-5 os=oryctolagus cuniculus gn=gnb5 pe=2 sv=1gnb5; guanine nucleotide-binding protein subunit beta-5ras signaling pathway | chemokine signaling pathway | pi3k-akt signaling pathway | apelin signaling pathway | circadian entrainment | retrograde endocannabinoid signaling | glutamatergic synapse | cholinergic synapse | serotonergic synapse | gabaerg…	2.5472e-45	2.95469e-14	2.81156e-05	NA	NA	NA	2.81156e-05
c118_g1	GBG1_DROME Guanine nucleotide-binding subunit gamma-1 OS=Drosophila melanogaster GN=Ggamma1 PE=2 SV=1	5.08511	5.40359	6.92424	7.18473	6.92833	7.38059	7.21436	7.1422	7.28461	6.45081	6.82764	6.53547	5.7237	5.40386	4.82944	5.12742	5.03952	5.27796	5.32585	5.34584	5.05276	4.91152	3.54105	3.98604	4.39759	4.52886	3.60532	4.38367	3.8306	2.74132	3.13092	GO:0070062 GO:0007165 GO:0071377 GO:0030165 GO:0008277 GO:0044424 GO:0005886	K04543	GNG7; guanine nucleotide-binding protein G(I)/G(S)/G(O) subunit gamma-7	path:map04014 path:map04062 path:map04151 path:map04371 path:map04713 path:map04723 path:map04724 path:map04725 path:map04726 path:map04727 path:map04728 path:map04740 path:map05032 path:map05034 path:map05200	Ras signaling pathway | Chemokine signaling pathway | PI3K-Akt signaling pathway | Apelin signaling pathway | Circadian entrainment | Retrograde endocannabinoid signaling | Glutamatergic synapse | Cholinergic synapse | Serotonergic synapse | GABAergic synapse | Dopaminergic synapse | Olfactory transduction | Morphine addiction | Alcoholism | Pathways in cancer	br:ko00001 br:ko04031 br:ko04147	KEGG Orthology (KO) | GTP-binding proteins | Exosome	gbg1_drome guanine nucleotide-binding subunit gamma-1 os=drosophila melanogaster gn=ggamma1 pe=2 sv=1gng7; guanine nucleotide-binding protein g(i)/g(s)/g(o) subunit gamma-7ras signaling pathway | chemokine signaling pathway | pi3k-akt signaling pathway | apelin signaling pathway | circadian entrainment | retrograde endocannabinoid signaling | glutamatergic synapse | cholinergic synapse | serotone…	2.85499e-08	2.09802e-12	6.21176e-08	NA	0.00414872	1.94661e-05	6.21176e-08
c19532_g1	GNAI_LYMST Guanine nucleotide-binding G(i) subunit alpha OS=Lymnaea stagnalis PE=2 SV=3	0.948415	1.46821	1.3663	3.84558	4.90726	4.4202	3.767	3.57005	3.23035	1.98656	2.21187	2.8233	1.65122	1.29571	1.28706	1.48947	0.948415	1.12917	1.27513	2.03748	2.34383	3.43849	2.75225	3.19136	5.39071	6.05556	0.948415	1.25099	0.948415	0.948415	0.948415	GO:0007193 GO:0008283 GO:0007194 GO:0043949 GO:0007212 GO:0046039 GO:0007213 GO:0000139 GO:0007214 GO:0005654 GO:0000287 GO:0005525 GO:0051048 GO:0051301 GO:0030425 GO:0070062 GO:0003924 GO:0019003 GO:0019904 GO:0050805 GO:1904322 GO:0006457 GO:0042588 GO:0004871 GO:0043434 GO:0005765 GO:0007049 GO:0005813 GO:0001973 GO:0005834 GO:0006906 GO:0044297 GO:0045121 GO:0030496 GO:0031683 GO:0032794 GO:…	K04630	GNAI; guanine nucleotide-binding protein G(i) subunit alpha	path:map04015 path:map04022 path:map04024 path:map04062 path:map04071 path:map04261 path:map04360 path:map04371 path:map04540 path:map04611 path:map04670 path:map04713 path:map04723 path:map04724 path:map04725 path:map04726 path:map04727 path:map04728 path:map04730 path:map04914 path:map04915 path:map04916 path:map04921 path:map04923 path:map04924 path:map04971 path:map05012 path:map05030 path:ma…	Rap1 signaling pathway | cGMP-PKG signaling pathway | cAMP signaling pathway | Chemokine signaling pathway | Sphingolipid signaling pathway | Adrenergic signaling in cardiomyocytes | Axon guidance | Apelin signaling pathway | Gap junction | Platelet activation | Leukocyte transendothelial migration | Circadian entrainment | Retrograde endocannabinoid signaling | Glutamatergic synapse | Cholinergi…	br:ko00001 br:ko00002 br:ko04031 br:ko04147	KEGG Orthology (KO) | KEGG modules | GTP-binding proteins | Exosome	gnai_lymst guanine nucleotide-binding g(i) subunit alpha os=lymnaea stagnalis pe=2 sv=3gnai; guanine nucleotide-binding protein g(i) subunit alpharap1 signaling pathway | cgmp-pkg signaling pathway | camp signaling pathway | chemokine signaling pathway | sphingolipid signaling pathway | adrenergic signaling in cardiomyocytes | axon guidance | apelin signaling pathway | gap junction | platelet act…	6.29308e-38	5.08231e-106	3.59115e-61	NA	NA	5.58146e-06	3.59115e-61
c25732_g1	GRIA4_HUMAN Glutamate receptor 4 OS=Homo sapiens GN=GRIA4 PE=2 SV=2	0.948415	1.63586	3.43642	4.47239	4.87489	5.22127	4.90639	4.84601	5.24258	4.31488	5.17937	4.839	5.71275	5.11524	1.26997	1.62336	1.64165	2.84693	1.95575	2.41202	2.82322	2.99225	2.27652	2.73197	1.80472	2.06452	0.948415	1.25099	0.948415	0.948415	1.53729	GO:0014069 GO:1903561 GO:0015277 GO:0032591 GO:0005231 GO:0043025 GO:0005654 GO:0005789 GO:0005769 GO:0098793 GO:0006811 GO:0043198 GO:0051262 GO:0043197 GO:0048167 GO:0030165 GO:0032983 GO:0051968 GO:0035235 GO:0030666 GO:0033116 GO:0019228 GO:0032281 GO:0042803 GO:0060076 GO:0043234 GO:0004971 GO:0005246 GO:0009986 GO:0048208 GO:0045184 GO:0012507 GO:0010226 GO:0050803 GO:0033267 GO:0055037 GO:…	K05200	GRIA4; glutamate receptor 4	path:map04024 path:map04080 path:map04713 path:map04723 path:map04724 path:map04728 path:map05031 path:map05033	cAMP signaling pathway | Neuroactive ligand-receptor interaction | Circadian entrainment | Retrograde endocannabinoid signaling | Glutamatergic synapse | Dopaminergic synapse | Amphetamine addiction | Nicotine addiction	br:ko00001 br:ko04040	KEGG Orthology (KO) | Ion channels	gria4_human glutamate receptor 4 os=homo sapiens gn=gria4 pe=2 sv=2gria4; glutamate receptor 4camp signaling pathway | neuroactive ligand-receptor interaction | circadian entrainment | retrograde endocannabinoid signaling | glutamatergic synapse | dopaminergic synapse | amphetamine addiction | nicotine addictionkegg orthology (ko) | ion channels	9.92596e-31	9.98152e-06	6.81415e-07	NA	NA	NA	6.81415e-07
c19058_g1	NMDA1_DROPS Glutamate	1.0714	1.31895	3.84971	4.37886	5.31245	5.52682	5.66428	4.04441	5.81458	4.44605	5.30374	4.71366	4.68748	4.8161	1.0553	1.4013	1.07466	1.24163	1.85647	2.90909	3.48797	3.26854	2.4603	2.5668	2.67804	1.77878	1.81588	3.13468	1.88847	0.948415	1.75581	GO:0032590 GO:0043229 GO:0055074 GO:0007399 GO:0008306 GO:0007613 GO:0043227 GO:0007215 GO:0030425 GO:0000165 GO:0045471 GO:0098793 GO:0098794 GO:0006812 GO:0048167 GO:0016594 GO:0016595 GO:0017146 GO:0070887 GO:0060078 GO:0060255 GO:0005262 GO:0034220 GO:0060076 GO:0005088 GO:0007268 GO:0044444 GO:0097060 GO:0004972 GO:0005515 GO:0046872 GO:0048013 GO:0010941 GO:0012505 GO:2000463 GO:0051239 GO:…	K05208	GRIN1; glutamate receptor ionotropic NMDA 1	path:map04014 path:map04015 path:map04020 path:map04024 path:map04080 path:map04713 path:map04720 path:map04724 path:map05010 path:map05014 path:map05016 path:map05030 path:map05031 path:map05033 path:map05034	Ras signaling pathway | Rap1 signaling pathway | Calcium signaling pathway | cAMP signaling pathway | Neuroactive ligand-receptor interaction | Circadian entrainment | Long-term potentiation | Glutamatergic synapse | Alzheimer's disease | Amyotrophic lateral sclerosis (ALS) | Huntington's disease | Cocaine addiction | Amphetamine addiction | Nicotine addiction | Alcoholism	br:ko00001 br:ko04040	KEGG Orthology (KO) | Ion channels	nmda1_drops glutamategrin1; glutamate receptor ionotropic nmda 1ras signaling pathway | rap1 signaling pathway | calcium signaling pathway | camp signaling pathway | neuroactive ligand-receptor interaction | circadian entrainment | long-term potentiation | glutamatergic synapse | alzheimer's disease | amyotrophic lateral sclerosis (als) | huntington's disease | cocaine addiction | amphetamine add…	5.36317e-29	1.62672e-13	0.000212941	NA	NA	NA	0.000212941
c21154_g1	KGP1_BOVIN cGMP-dependent kinase 1 OS=Bos taurus GN=PRKG1 PE=1 SV=2	1.43381	1.25085	3.56686	5.03289	4.14671	4.36591	4.70304	4.82971	5.27063	5.58489	4.8247	5.1572	4.13097	5.83932	1.57202	1.43904	3.26323	3.16252	4.90538	4.59932	3.81174	2.71583	2.94146	4.1548	4.31433	5.58416	0.948415	1.25099	1.47999	0.948415	1.39235	GO:0060562 GO:0003091 GO:0008584 GO:0034199 GO:0090331 GO:0046777 GO:0043168 GO:0007596 GO:0042157 GO:0043542 GO:0048699 GO:0045986 GO:0005654 GO:0002223 GO:0001525 GO:0071377 GO:0097546 GO:0005829 GO:0050999 GO:0098779 GO:2000696 GO:0060993 GO:0007283 GO:0004692 GO:0004691 GO:0005246 GO:0005886 GO:0005515 GO:0043087 GO:0001935 GO:0030099 GO:0012505 GO:0018105 GO:0030334 GO:0031589 GO:0030036 GO:…	K07376	PRKG1; cGMP-dependent protein kinase 1 [EC:2.7.11.12]	path:map04022 path:map04270 path:map04540 path:map04611 path:map04713 path:map04730 path:map04740 path:map04923 path:map04970	cGMP-PKG signaling pathway | Vascular smooth muscle contraction | Gap junction | Platelet activation | Circadian entrainment | Long-term depression | Olfactory transduction | Regulation of lipolysis in adipocytes | Salivary secretion	br:ko00001 br:ko00002 br:ko01000 br:ko01001	KEGG Orthology (KO) | KEGG modules | Enzymes | Protein kinases	kgp1_bovin cgmp-dependent kinase 1 os=bos taurus gn=prkg1 pe=1 sv=2prkg1; cgmp-dependent protein kinase 1 [ec:2.7.11.12]cgmp-pkg signaling pathway | vascular smooth muscle contraction | gap junction | platelet activation | circadian entrainment | long-term depression | olfactory transduction | regulation of lipolysis in adipocytes | salivary secretionkegg orthology (ko) | kegg modules | enzymes |…	4.77601e-15	1.34835e-37	5.66635e-08	NA	NA	6.06597e-09	5.66635e-08
c4030_g1	CALM_AGABI Calmodulin OS=Agaricus bisporus PE=1 SV=2	4.91121	3.47955	1.61599	1.23327	3.08769	3.3452	3.72524	4.46066	5.33398	4.10188	5.27926	5.19559	3.69197	3.75409	9.36284	8.38149	6.18212	4.81299	2.50358	2.48926	1.91989	2.41078	2.5503	2.81379	2.02162	2.7434	4.0108	4.3124	5.83643	6.55843	5.20709	GO:0009847 GO:0005509 GO:0005929 GO:0044444 GO:0051726 GO:0031521	K02183	CALM; calmodulin	path:map04014 path:map04015 path:map04016 path:map04020 path:map04022 path:map04024 path:map04070 path:map04114 path:map04261 path:map04270 path:map04371 path:map04626 path:map04713 path:map04720 path:map04722 path:map04728 path:map04740 path:map04744 path:map04745 path:map04750 path:map04910 path:map04912 path:map04915 path:map04916 path:map04921 path:map04922 path:map04924 path:map04925 path:ma…	Ras signaling pathway | Rap1 signaling pathway | MAPK signaling pathway - plant | Calcium signaling pathway | cGMP-PKG signaling pathway | cAMP signaling pathway | Phosphatidylinositol signaling system | Oocyte meiosis | Adrenergic signaling in cardiomyocytes | Vascular smooth muscle contraction | Apelin signaling pathway | Plant-pathogen interaction | Circadian entrainment | Long-term potentiati…	br:ko00001 br:ko01009 br:ko03036 br:ko04131 br:ko04147	KEGG Orthology (KO) | Protein phosphatases and associated proteins | Chromosome | Membrane trafficking | Exosome	calm_agabi calmodulin os=agaricus bisporus pe=1 sv=2calm; calmodulinras signaling pathway | rap1 signaling pathway | mapk signaling pathway - plant | calcium signaling pathway | cgmp-pkg signaling pathway | camp signaling pathway | phosphatidylinositol signaling system | oocyte meiosis | adrenergic signaling in cardiomyocytes | vascular smooth muscle contraction | apelin signaling pathway | plant…	5.35349e-17	7.43332e-162	5.54819e-73	6.5072e-07	NA	NA	5.54819e-73
c6420_g1	CALM_HALOK Calmodulin OS=Halichondria okadai PE=2 SV=3	1.0714	1.58736	1.04755	1.13307	1.21166	2.12836	3.66098	3.02717	3.64755	2.90168	3.87071	4.08598	3.52276	3.87692	1.26997	0.948415	0.948415	0.948415	0.948415	0.948415	0.948415	0.948415	0.948415	0.948415	1.12521	1.14157	0.948415	0.948415	0.948415	0.948415	1.31187	GO:0046872	K02183	CALM; calmodulin	path:map04014 path:map04015 path:map04016 path:map04020 path:map04022 path:map04024 path:map04070 path:map04114 path:map04261 path:map04270 path:map04371 path:map04626 path:map04713 path:map04720 path:map04722 path:map04728 path:map04740 path:map04744 path:map04745 path:map04750 path:map04910 path:map04912 path:map04915 path:map04916 path:map04921 path:map04922 path:map04924 path:map04925 path:ma…	Ras signaling pathway | Rap1 signaling pathway | MAPK signaling pathway - plant | Calcium signaling pathway | cGMP-PKG signaling pathway | cAMP signaling pathway | Phosphatidylinositol signaling system | Oocyte meiosis | Adrenergic signaling in cardiomyocytes | Vascular smooth muscle contraction | Apelin signaling pathway | Plant-pathogen interaction | Circadian entrainment | Long-term potentiati…	br:ko00001 br:ko01009 br:ko03036 br:ko04131 br:ko04147	KEGG Orthology (KO) | Protein phosphatases and associated proteins | Chromosome | Membrane trafficking | Exosome	calm_halok calmodulin os=halichondria okadai pe=2 sv=3calm; calmodulinras signaling pathway | rap1 signaling pathway | mapk signaling pathway - plant | calcium signaling pathway | cgmp-pkg signaling pathway | camp signaling pathway | phosphatidylinositol signaling system | oocyte meiosis | adrenergic signaling in cardiomyocytes | vascular smooth muscle contraction | apelin signaling pathway | pla…	2.72774e-19	NA	NA	NA	NA	NA	1
c29886_g1	CALM4_ARATH Calmodulin-4 OS=Arabidopsis thaliana GN=CAM4 PE=1 SV=1	4.99895	4.63901	4.19898	4.89779	4.89442	6.05061	6.79212	6.86423	7.0493	6.56301	6.52705	6.2331	5.68452	5.27343	5.14859	5.09242	4.16065	4.31992	4.59071	5.44846	6.21918	6.81933	6.57446	6.68119	6.36497	5.4483	2.74676	3.95363	4.61061	3.97798	4.66574	GO:0005509 GO:0005929 GO:0019899	K02183	CALM; calmodulin	path:map04014 path:map04015 path:map04016 path:map04020 path:map04022 path:map04024 path:map04070 path:map04114 path:map04261 path:map04270 path:map04371 path:map04626 path:map04713 path:map04720 path:map04722 path:map04728 path:map04740 path:map04744 path:map04745 path:map04750 path:map04910 path:map04912 path:map04915 path:map04916 path:map04921 path:map04922 path:map04924 path:map04925 path:ma…	Ras signaling pathway | Rap1 signaling pathway | MAPK signaling pathway - plant | Calcium signaling pathway | cGMP-PKG signaling pathway | cAMP signaling pathway | Phosphatidylinositol signaling system | Oocyte meiosis | Adrenergic signaling in cardiomyocytes | Vascular smooth muscle contraction | Apelin signaling pathway | Plant-pathogen interaction | Circadian entrainment | Long-term potentiati…	br:ko00001 br:ko01009 br:ko03036 br:ko04131 br:ko04147	KEGG Orthology (KO) | Protein phosphatases and associated proteins | Chromosome | Membrane trafficking | Exosome	calm4_arath calmodulin-4 os=arabidopsis thaliana gn=cam4 pe=1 sv=1calm; calmodulinras signaling pathway | rap1 signaling pathway | mapk signaling pathway - plant | calcium signaling pathway | cgmp-pkg signaling pathway | camp signaling pathway | phosphatidylinositol signaling system | oocyte meiosis | adrenergic signaling in cardiomyocytes | vascular smooth muscle contraction | apelin signaling p…	8.77003e-15	5.75957e-43	NA	NA	NA	1.08068e-06	1
c5588_g1	CML11_ARATH Calmodulin 11 OS=Arabidopsis thaliana GN=CML11 PE=2 SV=1	1.22776	1.14297	1.76356	2.05157	1.62172	3.71003	4.44603	4.9157	4.56989	3.29399	4.97442	5.64607	5.02043	4.16875	1.39022	1.50076	1.63152	1.77558	1.34455	1.52876	1.804	1.72659	2.00238	1.41712	1.59116	1.71291	0.948415	0.948415	1.31971	1.89844	0.948415	GO:0005515 GO:0005509 GO:0005929	K02183	CALM; calmodulin	path:map04014 path:map04015 path:map04016 path:map04020 path:map04022 path:map04024 path:map04070 path:map04114 path:map04261 path:map04270 path:map04371 path:map04626 path:map04713 path:map04720 path:map04722 path:map04728 path:map04740 path:map04744 path:map04745 path:map04750 path:map04910 path:map04912 path:map04915 path:map04916 path:map04921 path:map04922 path:map04924 path:map04925 path:ma…	Ras signaling pathway | Rap1 signaling pathway | MAPK signaling pathway - plant | Calcium signaling pathway | cGMP-PKG signaling pathway | cAMP signaling pathway | Phosphatidylinositol signaling system | Oocyte meiosis | Adrenergic signaling in cardiomyocytes | Vascular smooth muscle contraction | Apelin signaling pathway | Plant-pathogen interaction | Circadian entrainment | Long-term potentiati…	br:ko00001 br:ko01009 br:ko03036 br:ko04131 br:ko04147	KEGG Orthology (KO) | Protein phosphatases and associated proteins | Chromosome | Membrane trafficking | Exosome	cml11_arath calmodulin 11 os=arabidopsis thaliana gn=cml11 pe=2 sv=1calm; calmodulinras signaling pathway | rap1 signaling pathway | mapk signaling pathway - plant | calcium signaling pathway | cgmp-pkg signaling pathway | camp signaling pathway | phosphatidylinositol signaling system | oocyte meiosis | adrenergic signaling in cardiomyocytes | vascular smooth muscle contraction | apelin signaling…	9.53638e-24	NA	1.18567e-08	NA	NA	NA	1.18567e-08
c13960_g1	TNNC2_CHICK Troponin skeletal muscle OS=Gallus gallus GN=TNNC2 PE=1 SV=3	1.58013	1.53034	2.26551	2.58198	3.56422	5.57316	6.53498	6.82224	6.29447	4.77541	5.89566	6.14734	5.69726	5.45329	1.24497	1.12752	1.07466	0.948415	1.28565	0.948415	1.36069	2.12193	2.84865	3.92369	3.55429	3.52704	0.948415	0.948415	0.948415	0.948415	0.948415	GO:0031514 GO:0003779 GO:0003009 GO:0046872 GO:0005509 GO:0005929 GO:0005861 GO:0042995	K02183	CALM; calmodulin	path:map04014 path:map04015 path:map04016 path:map04020 path:map04022 path:map04024 path:map04070 path:map04114 path:map04261 path:map04270 path:map04371 path:map04626 path:map04713 path:map04720 path:map04722 path:map04728 path:map04740 path:map04744 path:map04745 path:map04750 path:map04910 path:map04912 path:map04915 path:map04916 path:map04921 path:map04922 path:map04924 path:map04925 path:ma…	Ras signaling pathway | Rap1 signaling pathway | MAPK signaling pathway - plant | Calcium signaling pathway | cGMP-PKG signaling pathway | cAMP signaling pathway | Phosphatidylinositol signaling system | Oocyte meiosis | Adrenergic signaling in cardiomyocytes | Vascular smooth muscle contraction | Apelin signaling pathway | Plant-pathogen interaction | Circadian entrainment | Long-term potentiati…	br:ko00001 br:ko01009 br:ko03036 br:ko04131 br:ko04147	KEGG Orthology (KO) | Protein phosphatases and associated proteins | Chromosome | Membrane trafficking | Exosome	tnnc2_chick troponin skeletal muscle os=gallus gallus gn=tnnc2 pe=1 sv=3calm; calmodulinras signaling pathway | rap1 signaling pathway | mapk signaling pathway - plant | calcium signaling pathway | cgmp-pkg signaling pathway | camp signaling pathway | phosphatidylinositol signaling system | oocyte meiosis | adrenergic signaling in cardiomyocytes | vascular smooth muscle contraction | apelin signa…	1.48593e-37	2.18049e-44	4.30131e-13	NA	NA	0.00558743	4.30131e-13
c34422_g1	CALM_NEUCR Calmodulin OS=Neurospora crassa (strain ATCC 24698 74-OR23-1A CBS DSM 1257 FGSC 987) GN=cmd-1 PE=1 SV=2	1.92551	1.45312	2.28281	2.17452	3.50011	5.41646	6.12064	6.23779	6.50113	5.89621	6.5783	6.56651	6.2361	4.64307	2.77948	2.26831	1.62739	1.09802	1.96981	2.35709	2.37902	2.32846	1.97972	2.11293	2.43174	2.19239	4.12007	3.33207	3.18263	1.97767	3.12814	GO:0070062 GO:0009847 GO:0005509 GO:0005929 GO:0044444 GO:0051726 GO:0031521 GO:0019899	K02183	CALM; calmodulin	path:map04014 path:map04015 path:map04016 path:map04020 path:map04022 path:map04024 path:map04070 path:map04114 path:map04261 path:map04270 path:map04371 path:map04626 path:map04713 path:map04720 path:map04722 path:map04728 path:map04740 path:map04744 path:map04745 path:map04750 path:map04910 path:map04912 path:map04915 path:map04916 path:map04921 path:map04922 path:map04924 path:map04925 path:ma…	Ras signaling pathway | Rap1 signaling pathway | MAPK signaling pathway - plant | Calcium signaling pathway | cGMP-PKG signaling pathway | cAMP signaling pathway | Phosphatidylinositol signaling system | Oocyte meiosis | Adrenergic signaling in cardiomyocytes | Vascular smooth muscle contraction | Apelin signaling pathway | Plant-pathogen interaction | Circadian entrainment | Long-term potentiati…	br:ko00001 br:ko01009 br:ko03036 br:ko04131 br:ko04147	KEGG Orthology (KO) | Protein phosphatases and associated proteins | Chromosome | Membrane trafficking | Exosome	calm_neucr calmodulin os=neurospora crassa (strain atcc 24698 74-or23-1a cbs dsm 1257 fgsc 987) gn=cmd-1 pe=1 sv=2calm; calmodulinras signaling pathway | rap1 signaling pathway | mapk signaling pathway - plant | calcium signaling pathway | cgmp-pkg signaling pathway | camp signaling pathway | phosphatidylinositol signaling system | oocyte meiosis | adrenergic signaling in cardiomyocytes | vascula…	3.13808e-32	9.99687e-05	3.7328e-19	NA	NA	0.00612318	3.7328e-19
c9318_g1	CALM_NEUCR Calmodulin OS=Neurospora crassa (strain ATCC 24698 74-OR23-1A CBS DSM 1257 FGSC 987) GN=cmd-1 PE=1 SV=2	0.948415	1.12196	1.55519	1.52546	2.60376	3.221	3.0031	2.50427	3.28597	3.05239	3.33124	3.4632	3.08131	1.60508	0.948415	1.09632	0.948415	0.948415	1.34493	2.25124	2.82583	2.62177	1.40305	1.52737	1.19185	0.948415	0.948415	0.948415	0.948415	0.948415	0.948415	GO:0009847 GO:0005509 GO:0051726 GO:0031521	K02183	CALM; calmodulin	path:map04014 path:map04015 path:map04016 path:map04020 path:map04022 path:map04024 path:map04070 path:map04114 path:map04261 path:map04270 path:map04371 path:map04626 path:map04713 path:map04720 path:map04722 path:map04728 path:map04740 path:map04744 path:map04745 path:map04750 path:map04910 path:map04912 path:map04915 path:map04916 path:map04921 path:map04922 path:map04924 path:map04925 path:ma…	Ras signaling pathway | Rap1 signaling pathway | MAPK signaling pathway - plant | Calcium signaling pathway | cGMP-PKG signaling pathway | cAMP signaling pathway | Phosphatidylinositol signaling system | Oocyte meiosis | Adrenergic signaling in cardiomyocytes | Vascular smooth muscle contraction | Apelin signaling pathway | Plant-pathogen interaction | Circadian entrainment | Long-term potentiati…	br:ko00001 br:ko01009 br:ko03036 br:ko04131 br:ko04147	KEGG Orthology (KO) | Protein phosphatases and associated proteins | Chromosome | Membrane trafficking | Exosome	calm_neucr calmodulin os=neurospora crassa (strain atcc 24698 74-or23-1a cbs dsm 1257 fgsc 987) gn=cmd-1 pe=1 sv=2calm; calmodulinras signaling pathway | rap1 signaling pathway | mapk signaling pathway - plant | calcium signaling pathway | cgmp-pkg signaling pathway | camp signaling pathway | phosphatidylinositol signaling system | oocyte meiosis | adrenergic signaling in cardiomyocytes | vascula…	5.27778e-13	0.000315215	1.46287e-05	NA	NA	NA	1.46287e-05
c17989_g1	KPC1_APLCA Calcium-dependent kinase C OS=Aplysia californica GN=PRKC1 PE=1 SV=2	2.49224	3.45365	3.87627	3.78419	3.95354	4.585	5.24165	3.99504	4.72153	5.07217	4.59465	4.59512	3.47198	3.83248	3.12005	2.89112	3.65037	3.55113	3.724	3.43906	3.06772	2.77602	2.2649	3.39158	2.9501	3.19602	1.47888	3.36505	3.82727	3.14121	3.77473	GO:0032095 GO:0034351 GO:0090330 GO:0051092 GO:0022400 GO:0045766 GO:0030425 GO:0002159 GO:0050796 GO:0001666 GO:0045651 GO:0030949 GO:0005829 GO:0010613 GO:0031397 GO:0035556 GO:0005080 GO:0008270 GO:0002250 GO:0043278 GO:0005246 GO:0097381 GO:0046627 GO:1901799 GO:0045931 GO:0010829 GO:0050681 GO:0042393 GO:0071322 GO:0030374 GO:0070555 GO:0030054 GO:0018105 GO:0031666 GO:0007194 GO:0007077 GO:…	K02677	PRKCA; classical protein kinase C alpha type [EC:2.7.11.13]	path:map01521 path:map04010 path:map04011 path:map04012 path:map04014 path:map04015 path:map04020 path:map04066 path:map04070 path:map04071 path:map04072 path:map04139 path:map04150 path:map04151 path:map04261 path:map04270 path:map04310 path:map04360 path:map04370 path:map04510 path:map04540 path:map04650 path:map04664 path:map04666 path:map04670 path:map04713 path:map04720 path:map04723 path:ma…	EGFR tyrosine kinase inhibitor resistance | MAPK signaling pathway | MAPK signaling pathway - yeast | ErbB signaling pathway | Ras signaling pathway | Rap1 signaling pathway | Calcium signaling pathway | HIF-1 signaling pathway | Phosphatidylinositol signaling system | Sphingolipid signaling pathway | Phospholipase D signaling pathway | Mitophagy - yeast | mTOR signaling pathway | PI3K-Akt signal…	br:ko00001 br:ko01000 br:ko01001 br:ko04131	KEGG Orthology (KO) | Enzymes | Protein kinases | Membrane trafficking	kpc1_aplca calcium-dependent kinase c os=aplysia californica gn=prkc1 pe=1 sv=2prkca; classical protein kinase c alpha type [ec:2.7.11.13]egfr tyrosine kinase inhibitor resistance | mapk signaling pathway | mapk signaling pathway - yeast | erbb signaling pathway | ras signaling pathway | rap1 signaling pathway | calcium signaling pathway | hif-1 signaling pathway | phosphatidylinositol signaling …	0.000584822	0.000174428	3.70521e-06	NA	NA	NA	3.70521e-06
c18304_g2	MR1BB_DANRE Melatonin receptor type 1B-B OS=Danio rerio GN=mtnr1bb PE=2 SV=2	0.948415	0.948415	1.4308	1.78406	1.46897	1.16923	1.38718	1.40708	3.81522	2.50397	2.52258	2.33803	1.69364	2.28399	0.948415	1.05357	1.06825	0.948415	0.948415	0.948415	0.948415	1.16471	0.948415	1.10708	0.948415	0.948415	0.948415	0.948415	0.948415	0.948415	0.948415	GO:0065008 GO:0007165 GO:0048523 GO:0005886 GO:0004930 GO:0051049 GO:0005515 GO:0030823 GO:0023051 GO:0048522 GO:0016021 GO:0010646 GO:0032501	K04285	MTNR1A; melatonin receptor type 1A	path:map04080 path:map04713	Neuroactive ligand-receptor interaction | Circadian entrainment	br:ko00001 br:ko04030	KEGG Orthology (KO) | G protein-coupled receptors	mr1bb_danre melatonin receptor type 1b-b os=danio rerio gn=mtnr1bb pe=2 sv=2mtnr1a; melatonin receptor type 1aneuroactive ligand-receptor interaction | circadian entrainmentkegg orthology (ko) | g protein-coupled receptors	6.37836e-08	NA	NA	NA	NA	NA	1
c19092_g1	MTR1C_XENLA Melatonin receptor type 1C OS=Xenopus laevis GN=mtnr1c PE=2 SV=1	0.948415	1.12196	0.948415	0.948415	1.56349	1.76848	1.78155	1.7878	1.91192	2.13189	1.87267	2.77351	1.93885	1.15397	0.948415	1.15541	1.49756	1.99186	0.948415	0.948415	1.11306	0.948415	0.948415	0.948415	0.948415	0.948415	0.948415	0.948415	1.30118	0.948415	0.948415	GO:0007186 GO:0048878 GO:0044763 GO:0048523 GO:0005886 GO:0004930 GO:0050796 GO:0005515 GO:0030823 GO:0048522 GO:0016021 GO:0051239 GO:0032501	K04286	MTNR1B; melatonin receptor type 1B	path:map04080 path:map04713	Neuroactive ligand-receptor interaction | Circadian entrainment	br:ko00001 br:ko04030	KEGG Orthology (KO) | G protein-coupled receptors	mtr1c_xenla melatonin receptor type 1c os=xenopus laevis gn=mtnr1c pe=2 sv=1mtnr1b; melatonin receptor type 1bneuroactive ligand-receptor interaction | circadian entrainmentkegg orthology (ko) | g protein-coupled receptors	0.00690935	NA	NA	NA	NA	NA	1
c1885_g1	GNAS_LYMST Guanine nucleotide-binding G(s) subunit alpha OS=Lymnaea stagnalis PE=2 SV=1	5.74019	4.77085	4.29818	5.0911	5.78733	6.01945	6.10768	6.03263	6.32	6.21647	6.51224	6.48644	6.69114	6.50602	6.2254	5.78482	3.90419	4.19736	3.94216	4.45551	4.99061	5.252	4.98495	5.31584	5.36775	5.0468	4.42092	4.21747	3.76278	4.38713	3.13991	GO:0007193 GO:0007191 GO:0003091 GO:0007476 GO:0060789 GO:0071380 GO:0043547 GO:0005159 GO:0060348 GO:0005525 GO:0007528 GO:0050796 GO:0070062 GO:0050890 GO:0071377 GO:0003924 GO:0007608 GO:0071870 GO:0005829 GO:0007190 GO:0070527 GO:0032588 GO:0031698 GO:0031852 GO:0035255 GO:0046907 GO:0007268 GO:0043950 GO:0048589 GO:0004871 GO:0031748 GO:0005834 GO:0046872 GO:0051430 GO:0071880 GO:0031683 GO:…	K04632	GNAS; guanine nucleotide-binding protein G(s) subunit alpha	path:map01522 path:map04015 path:map04020 path:map04024 path:map04072 path:map04261 path:map04270 path:map04540 path:map04611 path:map04713 path:map04724 path:map04726 path:map04728 path:map04730 path:map04750 path:map04911 path:map04912 path:map04913 path:map04915 path:map04916 path:map04918 path:map04921 path:map04922 path:map04923 path:map04924 path:map04925 path:map04961 path:map04962 path:ma…	Endocrine resistance | Rap1 signaling pathway | Calcium signaling pathway | cAMP signaling pathway | Phospholipase D signaling pathway | Adrenergic signaling in cardiomyocytes | Vascular smooth muscle contraction | Gap junction | Platelet activation | Circadian entrainment | Glutamatergic synapse | Serotonergic synapse | Dopaminergic synapse | Long-term depression | Inflammatory mediator regulati…	br:ko00001 br:ko00002 br:ko04031 br:ko04147	KEGG Orthology (KO) | KEGG modules | GTP-binding proteins | Exosome	gnas_lymst guanine nucleotide-binding g(s) subunit alpha os=lymnaea stagnalis pe=2 sv=1gnas; guanine nucleotide-binding protein g(s) subunit alphaendocrine resistance | rap1 signaling pathway | calcium signaling pathway | camp signaling pathway | phospholipase d signaling pathway | adrenergic signaling in cardiomyocytes | vascular smooth muscle contraction | gap junction | platelet activation | c…	5.96734e-09	1.90836e-24	5.49955e-21	NA	NA	1.49052e-05	5.49955e-21
c22495_g6	PLCB4_HUMAN 1-phosphatidylinositol 4 5-bisphosphate phosphodiesterase beta-4 OS=Homo sapiens GN=PLCB4 PE=1 SV=3	7.10452	6.48689	5.11607	6.55569	7.07505	7.04692	7.27711	7.3874	7.8012	8.14701	7.62932	7.75992	8.21535	8.01444	7.61561	7.41492	6.47767	5.8567	4.91535	4.95525	4.30544	3.62811	3.45333	3.11419	3.58712	3.32978	4.97631	4.62148	4.48609	4.46116	4.66223	GO:0043647 GO:2000241 GO:0016607 GO:0005096 GO:0003073 GO:0009395 GO:0051094 GO:0048519 GO:0004435 GO:0005546 GO:0070062 GO:0005509 GO:0050913 GO:0005829 GO:2000112 GO:0051726 GO:0034284 GO:0044707 GO:0007267 GO:0043234 GO:0043434 GO:0044767 GO:0005516 GO:0046330 GO:0035723 GO:0012505 GO:0070498 GO:0019899 GO:0035722	K05858	PLCB; phosphatidylinositol phospholipase C beta [EC:3.1.4.11]	path:map00562 path:map01100 path:map04015 path:map04020 path:map04022 path:map04062 path:map04070 path:map04071 path:map04072 path:map04261 path:map04270 path:map04310 path:map04371 path:map04540 path:map04611 path:map04621 path:map04713 path:map04720 path:map04723 path:map04724 path:map04725 path:map04726 path:map04728 path:map04730 path:map04745 path:map04750 path:map04911 path:map04912 path:ma…	Inositol phosphate metabolism | Metabolic pathways | Rap1 signaling pathway | Calcium signaling pathway | cGMP-PKG signaling pathway | Chemokine signaling pathway | Phosphatidylinositol signaling system | Sphingolipid signaling pathway | Phospholipase D signaling pathway | Adrenergic signaling in cardiomyocytes | Vascular smooth muscle contraction | Wnt signaling pathway | Apelin signaling pathwa…	br:ko00001 br:ko00002 br:ko01000 br:ko04131	KEGG Orthology (KO) | KEGG modules | Enzymes | Membrane trafficking	plcb4_human 1-phosphatidylinositol 4 5-bisphosphate phosphodiesterase beta-4 os=homo sapiens gn=plcb4 pe=1 sv=3plcb; phosphatidylinositol phospholipase c beta [ec:3.1.4.11]inositol phosphate metabolism | metabolic pathways | rap1 signaling pathway | calcium signaling pathway | cgmp-pkg signaling pathway | chemokine signaling pathway | phosphatidylinositol signaling system | sphingolipid signaling…	8.59471e-05	1.05533e-154	4.5046e-68	NA	NA	0.00443081	4.5046e-68
c25533_g1	ADCY2_DROME Adenylate cyclase type 2 OS=Drosophila melanogaster GN=Ac76E PE=2 SV=3	2.28044	2.24347	2.82345	3.12645	3.70336	4.64313	5.55592	5.15921	6.23751	5.60103	6.1748	5.79294	3.97653	5.3414	2.63234	2.14989	3.34294	3.76769	4.39514	3.91936	3.52528	3.91709	4.63827	4.06122	4.24871	4.29722	3.88149	3.65478	3.75468	4.57551	3.04427	GO:0007193 GO:0043229 GO:0061178 GO:0003091 GO:0034199 GO:0007212 GO:1904117 GO:0042312 GO:0042752 GO:0071380 GO:0007610 GO:0000287 GO:0072660 GO:0005887 GO:0030425 GO:0005524 GO:0070062 GO:0071277 GO:0046982 GO:0010977 GO:0071377 GO:0071870 GO:0005929 GO:0035811 GO:0030145 GO:0007190 GO:0050877 GO:0008294 GO:0019901 GO:0006171 GO:0060135 GO:1904322 GO:0008179 GO:0000149 GO:0007189 GO:0007204 GO:…	K08042	ADCY2; adenylate cyclase 2 [EC:4.6.1.1]	path:map00230 path:map01522 path:map04015 path:map04020 path:map04022 path:map04024 path:map04062 path:map04072 path:map04114 path:map04211 path:map04213 path:map04261 path:map04270 path:map04371 path:map04540 path:map04611 path:map04713 path:map04723 path:map04724 path:map04725 path:map04727 path:map04750 path:map04911 path:map04912 path:map04913 path:map04914 path:map04915 path:map04916 path:ma…	Purine metabolism | Endocrine resistance | Rap1 signaling pathway | Calcium signaling pathway | cGMP-PKG signaling pathway | cAMP signaling pathway | Chemokine signaling pathway | Phospholipase D signaling pathway | Oocyte meiosis | Longevity regulating pathway | Longevity regulating pathway - multiple species | Adrenergic signaling in cardiomyocytes | Vascular smooth muscle contraction | Apelin …	br:ko00001 br:ko00002 br:ko01000	KEGG Orthology (KO) | KEGG modules | Enzymes	adcy2_drome adenylate cyclase type 2 os=drosophila melanogaster gn=ac76e pe=2 sv=3adcy2; adenylate cyclase 2 [ec:4.6.1.1]purine metabolism | endocrine resistance | rap1 signaling pathway | calcium signaling pathway | cgmp-pkg signaling pathway | camp signaling pathway | chemokine signaling pathway | phospholipase d signaling pathway | oocyte meiosis | longevity regulating pathway | longevity regu…	8.71494e-58	1.90028e-14	1.67821e-16	NA	NA	NA	1.67821e-16
c2061_g1	CALM_EUGGR Calmodulin OS=Euglena gracilis PE=1 SV=2	0.948415	0.948415	0.948415	0.948415	1.40113	1.04039	2.54955	2.08495	2.6511	2.40245	2.80215	2.57503	2.42087	2.55796	0.948415	0.948415	1.06825	0.948415	1.0989	0.948415	0.948415	1.19731	0.948415	0.948415	0.948415	0.948415	0.948415	0.948415	0.948415	0.948415	0.948415	GO:0005515 GO:0009847 GO:0005509 GO:0051726 GO:0031521	K02183	CALM; calmodulin	path:map04014 path:map04015 path:map04016 path:map04020 path:map04022 path:map04024 path:map04070 path:map04114 path:map04261 path:map04270 path:map04371 path:map04626 path:map04713 path:map04720 path:map04722 path:map04728 path:map04740 path:map04744 path:map04745 path:map04750 path:map04910 path:map04912 path:map04915 path:map04916 path:map04921 path:map04922 path:map04924 path:map04925 path:ma…	Ras signaling pathway | Rap1 signaling pathway | MAPK signaling pathway - plant | Calcium signaling pathway | cGMP-PKG signaling pathway | cAMP signaling pathway | Phosphatidylinositol signaling system | Oocyte meiosis | Adrenergic signaling in cardiomyocytes | Vascular smooth muscle contraction | Apelin signaling pathway | Plant-pathogen interaction | Circadian entrainment | Long-term potentiati…	br:ko00001 br:ko01009 br:ko03036 br:ko04131 br:ko04147	KEGG Orthology (KO) | Protein phosphatases and associated proteins | Chromosome | Membrane trafficking | Exosome	calm_euggr calmodulin os=euglena gracilis pe=1 sv=2calm; calmodulinras signaling pathway | rap1 signaling pathway | mapk signaling pathway - plant | calcium signaling pathway | cgmp-pkg signaling pathway | camp signaling pathway | phosphatidylinositol signaling system | oocyte meiosis | adrenergic signaling in cardiomyocytes | vascular smooth muscle contraction | apelin signaling pathway | plant-…	2.72887e-09	NA	NA	NA	NA	NA	1
c21489_g1	CALM_LOCMI Calmodulin OS=Locusta migratoria PE=1 SV=2	8.14116	8.13126	8.32838	8.48361	8.77637	9.47961	9.58178	9.02803	10.0869	9.79044	10.477	10.4779	9.80245	9.72073	8.03064	8.00817	7.72645	7.60554	6.13611	5.41356	5.49997	6.07113	6.65789	7.13929	6.7334	6.97227	4.73858	5.60739	5.42424	5.0937	5.11372	GO:0010880 GO:0043388 GO:0051343 GO:0034704 GO:0070062 GO:0000086 GO:0030801 GO:0072542 GO:0005509 GO:0043274 GO:0032465 GO:0005829 GO:0031432 GO:0031996 GO:0031997 GO:0019901 GO:0019904 GO:0008076 GO:0000922 GO:0060316 GO:0005102 GO:0044325 GO:0021762 GO:0005634 GO:0005876 GO:0002027 GO:0005513 GO:0005813 GO:0032516 GO:0055117 GO:0030017	K02183	CALM; calmodulin	path:map04014 path:map04015 path:map04016 path:map04020 path:map04022 path:map04024 path:map04070 path:map04114 path:map04261 path:map04270 path:map04371 path:map04626 path:map04713 path:map04720 path:map04722 path:map04728 path:map04740 path:map04744 path:map04745 path:map04750 path:map04910 path:map04912 path:map04915 path:map04916 path:map04921 path:map04922 path:map04924 path:map04925 path:ma…	Ras signaling pathway | Rap1 signaling pathway | MAPK signaling pathway - plant | Calcium signaling pathway | cGMP-PKG signaling pathway | cAMP signaling pathway | Phosphatidylinositol signaling system | Oocyte meiosis | Adrenergic signaling in cardiomyocytes | Vascular smooth muscle contraction | Apelin signaling pathway | Plant-pathogen interaction | Circadian entrainment | Long-term potentiati…	br:ko00001 br:ko01009 br:ko03036 br:ko04131 br:ko04147	KEGG Orthology (KO) | Protein phosphatases and associated proteins | Chromosome | Membrane trafficking | Exosome	calm_locmi calmodulin os=locusta migratoria pe=1 sv=2calm; calmodulinras signaling pathway | rap1 signaling pathway | mapk signaling pathway - plant | calcium signaling pathway | cgmp-pkg signaling pathway | camp signaling pathway | phosphatidylinositol signaling system | oocyte meiosis | adrenergic signaling in cardiomyocytes | vascular smooth muscle contraction | apelin signaling pathway | plan…	4.02548e-10	1.78137e-121	7.79023e-82	NA	NA	2.61625e-11	7.79023e-82
c20172_g1	CALM_CHLRE Calmodulin OS=Chlamydomonas reinhardtii PE=1 SV=2	2.2177	1.5374	2.59042	3.00163	3.40372	3.32819	3.78103	3.93007	6.3635	7.41994	8.17292	8.57109	8.241	8.25073	0.948415	1.07606	1.10057	1.18596	1.11705	1.10702	1.11306	0.948415	1.43405	0.948415	0.948415	0.948415	0.948415	1.61328	1.89306	0.948415	1.31187	GO:0005509 GO:0005929	K02183	CALM; calmodulin	path:map04014 path:map04015 path:map04016 path:map04020 path:map04022 path:map04024 path:map04070 path:map04114 path:map04261 path:map04270 path:map04371 path:map04626 path:map04713 path:map04720 path:map04722 path:map04728 path:map04740 path:map04744 path:map04745 path:map04750 path:map04910 path:map04912 path:map04915 path:map04916 path:map04921 path:map04922 path:map04924 path:map04925 path:ma…	Ras signaling pathway | Rap1 signaling pathway | MAPK signaling pathway - plant | Calcium signaling pathway | cGMP-PKG signaling pathway | cAMP signaling pathway | Phosphatidylinositol signaling system | Oocyte meiosis | Adrenergic signaling in cardiomyocytes | Vascular smooth muscle contraction | Apelin signaling pathway | Plant-pathogen interaction | Circadian entrainment | Long-term potentiati…	br:ko00001 br:ko01009 br:ko03036 br:ko04131 br:ko04147	KEGG Orthology (KO) | Protein phosphatases and associated proteins | Chromosome | Membrane trafficking | Exosome	calm_chlre calmodulin os=chlamydomonas reinhardtii pe=1 sv=2calm; calmodulinras signaling pathway | rap1 signaling pathway | mapk signaling pathway - plant | calcium signaling pathway | cgmp-pkg signaling pathway | camp signaling pathway | phosphatidylinositol signaling system | oocyte meiosis | adrenergic signaling in cardiomyocytes | vascular smooth muscle contraction | apelin signaling pathway…	8.69343e-81	NA	3.90317e-08	NA	NA	0.00179413	3.90317e-08
c9435_g1	CALM_EPIAK Calmodulin OS=Epinephelus akaara GN=calm PE=2 SV=3	0.948415	0.948415	1.23334	1.44092	1.08342	2.33834	3.03068	4.08299	4.53203	4.08252	4.86055	4.96554	3.63107	2.56499	1.13808	0.948415	0.948415	0.948415	0.948415	1.21601	0.948415	1.50514	1.44565	1.72599	1.91131	2.17224	0.948415	0.948415	0.948415	0.948415	1.31187	GO:0015276 GO:0022400 GO:0031954 GO:0034704 GO:0072542 GO:0005509 GO:0043274 GO:0017022 GO:0005829 GO:0031432 GO:0050999 GO:0031996 GO:0031997 GO:0019901 GO:0019904 GO:0007186 GO:0005088 GO:0007223 GO:0060316 GO:0044325 GO:0005886 GO:0060315 GO:0005876 GO:0005513 GO:0032516 GO:0030017 GO:0043647 GO:0008440 GO:0038095 GO:1901844 GO:0005654 GO:0002576 GO:0000165 GO:0051343 GO:0070062 GO:0030801 GO:…	K02183	CALM; calmodulin	path:map04014 path:map04015 path:map04016 path:map04020 path:map04022 path:map04024 path:map04070 path:map04114 path:map04261 path:map04270 path:map04371 path:map04626 path:map04713 path:map04720 path:map04722 path:map04728 path:map04740 path:map04744 path:map04745 path:map04750 path:map04910 path:map04912 path:map04915 path:map04916 path:map04921 path:map04922 path:map04924 path:map04925 path:ma…	Ras signaling pathway | Rap1 signaling pathway | MAPK signaling pathway - plant | Calcium signaling pathway | cGMP-PKG signaling pathway | cAMP signaling pathway | Phosphatidylinositol signaling system | Oocyte meiosis | Adrenergic signaling in cardiomyocytes | Vascular smooth muscle contraction | Apelin signaling pathway | Plant-pathogen interaction | Circadian entrainment | Long-term potentiati…	br:ko00001 br:ko01009 br:ko03036 br:ko04131 br:ko04147	KEGG Orthology (KO) | Protein phosphatases and associated proteins | Chromosome | Membrane trafficking | Exosome	calm_epiak calmodulin os=epinephelus akaara gn=calm pe=2 sv=3calm; calmodulinras signaling pathway | rap1 signaling pathway | mapk signaling pathway - plant | calcium signaling pathway | cgmp-pkg signaling pathway | camp signaling pathway | phosphatidylinositol signaling system | oocyte meiosis | adrenergic signaling in cardiomyocytes | vascular smooth muscle contraction | apelin signaling pathwa…	5.5192e-54	NA	NA	NA	NA	NA	1
c19251_g1	KAPCB_RAT cAMP-dependent kinase catalytic subunit beta OS=Rattus norvegicus GN=Prkacb PE=1 SV=2	3.87348	3.77394	3.47441	3.7489	4.49588	3.47591	4.2142	4.95666	5.39473	5.98865	5.62004	5.73896	6.06527	6.22475	3.57227	3.34141	3.43921	3.07598	3.11009	4.25597	5.415	5.77434	6.70874	7.14838	7.71911	6.75994	6.26803	6.92847	6.08932	6.01641	6.64357	GO:0003091 GO:0061136 GO:0008584 GO:0034199 GO:0016607 GO:0046777 GO:0005794 GO:1901621 GO:0005952 GO:0034704 GO:0048240 GO:0043393 GO:0071333 GO:0071377 GO:0001669 GO:0071374 GO:0005829 GO:0031594 GO:0001707 GO:0032403 GO:0051966 GO:0019901 GO:0006094 GO:0046827 GO:1904145 GO:0042585 GO:0007188 GO:0060314 GO:1903779 GO:0031625 GO:0097338 GO:0019433 GO:0018105 GO:0017137 GO:0018107 GO:0031588 GO:…	K04345	PKA; protein kinase A [EC:2.7.11.11]	path:map01522 path:map04010 path:map04014 path:map04020 path:map04024 path:map04062 path:map04113 path:map04114 path:map04138 path:map04140 path:map04211 path:map04213 path:map04261 path:map04270 path:map04310 path:map04340 path:map04341 path:map04371 path:map04530 path:map04540 path:map04611 path:map04713 path:map04720 path:map04723 path:map04724 path:map04725 path:map04726 path:map04727 path:ma…	Endocrine resistance | MAPK signaling pathway | Ras signaling pathway | Calcium signaling pathway | cAMP signaling pathway | Chemokine signaling pathway | Meiosis - yeast | Oocyte meiosis | Autophagy - yeast | Autophagy - animal | Longevity regulating pathway | Longevity regulating pathway - multiple species | Adrenergic signaling in cardiomyocytes | Vascular smooth muscle contraction | Wnt signa…	br:ko00001 br:ko00002 br:ko01000 br:ko01001 br:ko03019 br:ko03036	KEGG Orthology (KO) | KEGG modules | Enzymes | Protein kinases | Messenger RNA biogenesis | Chromosome	kapcb_rat camp-dependent kinase catalytic subunit beta os=rattus norvegicus gn=prkacb pe=1 sv=2pka; protein kinase a [ec:2.7.11.11]endocrine resistance | mapk signaling pathway | ras signaling pathway | calcium signaling pathway | camp signaling pathway | chemokine signaling pathway | meiosis - yeast | oocyte meiosis | autophagy - yeast | autophagy - animal | longevity regulating pathway | longev…	3.06464e-21	7.54828e-80	5.46271e-10	NA	NA	NA	5.46271e-10
c26046_g2	CAC1H_RAT Voltage-dependent T-type calcium channel subunit alpha-1H OS=Rattus norvegicus GN=Cacna1h PE=2 SV=2	1.39512	1.31895	2.18927	2.53162	2.3666	3.82843	3.54145	3.19029	4.26285	3.69065	4.18773	4.46108	2.7219	4.29139	1.6291	1.58647	1.3554	2.01724	1.53476	1.26611	1.44253	1.63635	2.24716	2.46563	1.88815	1.50607	0.948415	0.948415	0.948415	0.948415	1.31187	GO:0070509 GO:0086056 GO:0034651 GO:0086059 GO:0005272 GO:0005891 GO:0007399 GO:0005887 GO:0034706 GO:0006814 GO:0070062 GO:0009605 GO:0034765 GO:0070588 GO:0032342 GO:0019228 GO:0086002 GO:0086046 GO:0086045 GO:0007165 GO:0007520 GO:0008332 GO:0044304 GO:0006952 GO:0045956 GO:0007517 GO:0097110 GO:0030317 GO:0005737 GO:0046872 GO:2000344 GO:0019233 GO:0030431 GO:0032870 GO:0086091 GO:0035865	K04854	CACNA1G; voltage-dependent calcium channel T type alpha-1G	path:map04010 path:map04020 path:map04713 path:map04925 path:map04930	MAPK signaling pathway | Calcium signaling pathway | Circadian entrainment | Aldosterone synthesis and secretion | Type II diabetes mellitus	br:ko00001 br:ko04040	KEGG Orthology (KO) | Ion channels	cac1h_rat voltage-dependent t-type calcium channel subunit alpha-1h os=rattus norvegicus gn=cacna1h pe=2 sv=2cacna1g; voltage-dependent calcium channel t type alpha-1gmapk signaling pathway | calcium signaling pathway | circadian entrainment | aldosterone synthesis and secretion | type ii diabetes mellituskegg orthology (ko) | ion channels	4.15501e-08	NA	1.57328e-05	NA	NA	NA	1.57328e-05
c19185_g1	GCYH_DROME Head-specific guanylate cyclase OS=Drosophila melanogaster GN=Gycalpha99B PE=2 SV=2	0.948415	0.948415	1.33444	1.97602	1.93715	1.63979	2.05857	1.70286	2.44482	2.28774	3.07536	2.85692	1.83556	1.53903	1.31601	0.948415	0.948415	0.948415	1.22447	1.10298	1.3076	1.28884	1.09186	0.948415	1.28855	1.35311	0.948415	0.948415	1.30118	0.948415	0.948415	GO:0008074 GO:0006182 GO:0016525 GO:0007263 GO:0043167 GO:0007168 GO:0004383 GO:0042562 GO:0043235 GO:0043114 GO:0048523 GO:0008217 GO:1903779 GO:0007589 GO:0000166 GO:0005887 GO:0097011 GO:0004888 GO:0005515 GO:0035815 GO:0097746 GO:0016941 GO:0035810	K12318	GUCY1A; guanylate cyclase soluble subunit alpha [EC:4.6.1.2]	path:map00230 path:map04022 path:map04270 path:map04540 path:map04611 path:map04713 path:map04730 path:map04921 path:map04924 path:map04970	Purine metabolism | cGMP-PKG signaling pathway | Vascular smooth muscle contraction | Gap junction | Platelet activation | Circadian entrainment | Long-term depression | Oxytocin signaling pathway | Renin secretion | Salivary secretion	br:ko00001 br:ko00002 br:ko01000	KEGG Orthology (KO) | KEGG modules | Enzymes	gcyh_drome head-specific guanylate cyclase os=drosophila melanogaster gn=gycalpha99b pe=2 sv=2gucy1a; guanylate cyclase soluble subunit alpha [ec:4.6.1.2]purine metabolism | cgmp-pkg signaling pathway | vascular smooth muscle contraction | gap junction | platelet activation | circadian entrainment | long-term depression | oxytocin signaling pathway | renin secretion | salivary secretionkegg ortho…	6.82529e-07	NA	NA	NA	NA	NA	1
c17536_g1	GCYB1_BOVIN Guanylate cyclase soluble subunit beta-1 OS=Bos taurus GN=GUCY1B1 PE=1 SV=1	1.78288	1.68702	2.40736	2.54448	1.94007	2.70117	3.67703	4.02255	5.0718	5.19258	5.42997	5.34782	5.92857	4.9928	0.948415	1.28872	1.11671	0.948415	0.948415	1.1066	0.948415	0.948415	1.43694	1.23817	1.1521	0.948415	0.948415	0.948415	2.09461	1.87152	0.948415	GO:0008074 GO:0006182 GO:0043167 GO:0004383 GO:0008015 GO:0004872 GO:0005886 GO:0004016 GO:0038060 GO:0020037 GO:0000166 GO:0005515 GO:0043231 GO:0071732	K12319	GUCY1B; guanylate cyclase soluble subunit beta [EC:4.6.1.2]	path:map00230 path:map04022 path:map04270 path:map04540 path:map04611 path:map04713 path:map04730 path:map04921 path:map04924 path:map04970	Purine metabolism | cGMP-PKG signaling pathway | Vascular smooth muscle contraction | Gap junction | Platelet activation | Circadian entrainment | Long-term depression | Oxytocin signaling pathway | Renin secretion | Salivary secretion	br:ko00001 br:ko00002 br:ko01000	KEGG Orthology (KO) | KEGG modules | Enzymes	gcyb1_bovin guanylate cyclase soluble subunit beta-1 os=bos taurus gn=gucy1b1 pe=1 sv=1gucy1b; guanylate cyclase soluble subunit beta [ec:4.6.1.2]purine metabolism | cgmp-pkg signaling pathway | vascular smooth muscle contraction | gap junction | platelet activation | circadian entrainment | long-term depression | oxytocin signaling pathway | renin secretion | salivary secretionkegg orthology (ko…	1.59945e-44	NA	0.000895431	NA	NA	0.00181316	0.000895431
c23422_g1	GCY8E_DROME Soluble guanylate cyclase 88E OS=Drosophila melanogaster GN=Gyc88E PE=1 SV=3	1.03401	1.06677	1.19294	1.26116	1.08342	1.37594	1.83115	1.42381	3.40623	2.49855	3.6258	3.49497	1.47874	3.84545	1.13808	1.20643	1.23284	2.07968	1.86299	1.61965	1.22038	1.16865	1.26762	1.33457	1.66902	1.21826	0.948415	0.948415	0.948415	0.948415	1.40409	GO:0006182 GO:0016525 GO:0032550 GO:0004383 GO:0042312 GO:0022400 GO:0005887 GO:0035639 GO:0035815 GO:0030308 GO:0035810 GO:0008074 GO:0042802 GO:0044707 GO:0007168 GO:0042562 GO:0005640 GO:0043235 GO:0043114 GO:0007601 GO:0097381 GO:0008217 GO:0004016 GO:1903779 GO:0007589 GO:0097011 GO:0008528 GO:2000242 GO:0032555 GO:0016941	K12319	GUCY1B; guanylate cyclase soluble subunit beta [EC:4.6.1.2]	path:map00230 path:map04022 path:map04270 path:map04540 path:map04611 path:map04713 path:map04730 path:map04921 path:map04924 path:map04970	Purine metabolism | cGMP-PKG signaling pathway | Vascular smooth muscle contraction | Gap junction | Platelet activation | Circadian entrainment | Long-term depression | Oxytocin signaling pathway | Renin secretion | Salivary secretion	br:ko00001 br:ko00002 br:ko01000	KEGG Orthology (KO) | KEGG modules | Enzymes	gcy8e_drome soluble guanylate cyclase 88e os=drosophila melanogaster gn=gyc88e pe=1 sv=3gucy1b; guanylate cyclase soluble subunit beta [ec:4.6.1.2]purine metabolism | cgmp-pkg signaling pathway | vascular smooth muscle contraction | gap junction | platelet activation | circadian entrainment | long-term depression | oxytocin signaling pathway | renin secretion | salivary secretionkegg orthology (k…	1.48851e-20	NA	1.47839e-06	NA	NA	NA	1.47839e-06
c23759_g2	NOS1_HUMAN Nitric oxide brain OS=Homo sapiens GN=NOS1 PE=1 SV=2	1.05305	0.948415	1.56341	1.60802	1.12642	1.34108	1.82888	1.4587	1.55436	1.41901	1.56621	2.17246	2.96422	2.93803	0.948415	0.948415	1.10057	1.25312	1.91216	1.86193	2.00068	1.94737	1.50618	1.41275	0.948415	0.948415	0.948415	0.948415	0.948415	0.948415	1.31187	GO:0010181 GO:0031284 GO:0042738 GO:0000139 GO:0045202 GO:0043267 GO:0043542 GO:1900015 GO:0042136 GO:1902514 GO:0050796 GO:0005901 GO:0006954 GO:0001666 GO:0042383 GO:0033137 GO:0005829 GO:0050878 GO:0050999 GO:0071499 GO:0098735 GO:0030666 GO:1902042 GO:0007263 GO:0045776 GO:0045454 GO:0043234 GO:0003100 GO:0044325 GO:0042742 GO:0060314 GO:1903779 GO:0003785 GO:0006527 GO:0005634 GO:0034618 GO:…	K13240	NOS1; nitric-oxide synthase brain [EC:1.14.13.39]	path:map00220 path:map00330 path:map01100 path:map01110 path:map04020 path:map04145 path:map04371 path:map04713 path:map04730 path:map04970 path:map05010 path:map05014	Arginine biosynthesis | Arginine and proline metabolism | Metabolic pathways | Biosynthesis of secondary metabolites | Calcium signaling pathway | Phagosome | Apelin signaling pathway | Circadian entrainment | Long-term depression | Salivary secretion | Alzheimer's disease | Amyotrophic lateral sclerosis (ALS)	br:ko00001 br:ko01000	KEGG Orthology (KO) | Enzymes	nos1_human nitric oxide brain os=homo sapiens gn=nos1 pe=1 sv=2nos1; nitric-oxide synthase brain [ec:1.14.13.39]arginine biosynthesis | arginine and proline metabolism | metabolic pathways | biosynthesis of secondary metabolites | calcium signaling pathway | phagosome | apelin signaling pathway | circadian entrainment | long-term depression | salivary secretion | alzheimer's disease | amyotrophic…	0.00462461	NA	NA	NA	0.00619519	NA	1
c14401_g1	CALM_METSE Calmodulin OS=Metridium senile PE=1 SV=3	3.10816	2.69431	4.61913	7.23831	7.97958	8.45424	8.98391	8.99386	9.67263	9.7284	9.82568	9.80742	10.0701	9.02518	1.44973	0.948415	1.06825	1.26748	1.82349	3.23585	4.173	3.42048	2.88191	3.54869	2.55266	1.63131	0.948415	0.948415	1.30118	0.948415	0.948415	GO:0043647 GO:0015276 GO:0008440 GO:0038095 GO:1901844 GO:0022400 GO:0005654 GO:0002576 GO:0000165 GO:0031954 GO:0051343 GO:0034704 GO:0070062 GO:0030801 GO:0072542 GO:0005509 GO:0006936 GO:0043274 GO:0032465 GO:0005829 GO:0031432 GO:0050999 GO:0031996 GO:0031997 GO:0019901 GO:0019904 GO:0043539 GO:0007186 GO:0000922 GO:0005088 GO:0007223 GO:0060316 GO:0005980 GO:0005102 GO:0044325 GO:0005886 GO:…	K02183	CALM; calmodulin	path:map04014 path:map04015 path:map04016 path:map04020 path:map04022 path:map04024 path:map04070 path:map04114 path:map04261 path:map04270 path:map04371 path:map04626 path:map04713 path:map04720 path:map04722 path:map04728 path:map04740 path:map04744 path:map04745 path:map04750 path:map04910 path:map04912 path:map04915 path:map04916 path:map04921 path:map04922 path:map04924 path:map04925 path:ma…	Ras signaling pathway | Rap1 signaling pathway | MAPK signaling pathway - plant | Calcium signaling pathway | cGMP-PKG signaling pathway | cAMP signaling pathway | Phosphatidylinositol signaling system | Oocyte meiosis | Adrenergic signaling in cardiomyocytes | Vascular smooth muscle contraction | Apelin signaling pathway | Plant-pathogen interaction | Circadian entrainment | Long-term potentiati…	br:ko00001 br:ko01009 br:ko03036 br:ko04131 br:ko04147	KEGG Orthology (KO) | Protein phosphatases and associated proteins | Chromosome | Membrane trafficking | Exosome	calm_metse calmodulin os=metridium senile pe=1 sv=3calm; calmodulinras signaling pathway | rap1 signaling pathway | mapk signaling pathway - plant | calcium signaling pathway | cgmp-pkg signaling pathway | camp signaling pathway | phosphatidylinositol signaling system | oocyte meiosis | adrenergic signaling in cardiomyocytes | vascular smooth muscle contraction | apelin signaling pathway | plant-…	2.34181e-32	2.76626e-29	2.44947e-08	0.000192908	NA	0.000600531	2.44947e-08
c17622_g1	CALM_MYXGL Calmodulin OS=Myxine glutinosa PE=2 SV=3	2.12468	2.04718	4.32745	6.32774	6.99673	7.22436	7.47506	7.61205	7.61453	7.717	7.77062	7.74679	8.11295	7.97492	1.76103	0.948415	1.16124	2.06653	2.81657	2.86851	3.01269	2.90647	2.90888	3.2922	2.89509	3.06337	0.948415	0.948415	0.948415	0.948415	0.948415	GO:0010880 GO:0008047 GO:0005576 GO:0044237 GO:0044710 GO:0051345 GO:0030801 GO:0032846 GO:0034703 GO:0035556 GO:0032501 GO:0044444 GO:0044763 GO:0048523 GO:0005102 GO:0060314 GO:0005634 GO:0046872 GO:0099512 GO:0051592 GO:0047485 GO:0001934 GO:0005819 GO:0031982 GO:0035307 GO:0008092 GO:0055117 GO:0071704 GO:0019899	K02183	CALM; calmodulin	path:map04014 path:map04015 path:map04016 path:map04020 path:map04022 path:map04024 path:map04070 path:map04114 path:map04261 path:map04270 path:map04371 path:map04626 path:map04713 path:map04720 path:map04722 path:map04728 path:map04740 path:map04744 path:map04745 path:map04750 path:map04910 path:map04912 path:map04915 path:map04916 path:map04921 path:map04922 path:map04924 path:map04925 path:ma…	Ras signaling pathway | Rap1 signaling pathway | MAPK signaling pathway - plant | Calcium signaling pathway | cGMP-PKG signaling pathway | cAMP signaling pathway | Phosphatidylinositol signaling system | Oocyte meiosis | Adrenergic signaling in cardiomyocytes | Vascular smooth muscle contraction | Apelin signaling pathway | Plant-pathogen interaction | Circadian entrainment | Long-term potentiati…	br:ko00001 br:ko01009 br:ko03036 br:ko04131 br:ko04147	KEGG Orthology (KO) | Protein phosphatases and associated proteins | Chromosome | Membrane trafficking | Exosome	calm_myxgl calmodulin os=myxine glutinosa pe=2 sv=3calm; calmodulinras signaling pathway | rap1 signaling pathway | mapk signaling pathway - plant | calcium signaling pathway | cgmp-pkg signaling pathway | camp signaling pathway | phosphatidylinositol signaling system | oocyte meiosis | adrenergic signaling in cardiomyocytes | vascular smooth muscle contraction | apelin signaling pathway | plant-…	1.9322e-59	1.38295e-16	NA	NA	NA	0.000123358	1
c23983_g1	CABO_DORPE Squidulin OS=Doryteuthis pealeii PE=1 SV=1	1.80688	1.831	2.26391	3.01964	4.29706	5.04328	4.9397	4.84621	5.59631	5.93291	5.58234	5.88812	5.34247	5.6807	2.36515	1.23918	1.52234	2.23158	3.12381	5.16744	5.45774	2.48813	3.74486	4.56576	5.17777	5.66817	5.98005	6.95258	6.14976	6.47199	7.28413	GO:0070062 GO:0005515 GO:0005509	K02183	CALM; calmodulin	path:map04014 path:map04015 path:map04016 path:map04020 path:map04022 path:map04024 path:map04070 path:map04114 path:map04261 path:map04270 path:map04371 path:map04626 path:map04713 path:map04720 path:map04722 path:map04728 path:map04740 path:map04744 path:map04745 path:map04750 path:map04910 path:map04912 path:map04915 path:map04916 path:map04921 path:map04922 path:map04924 path:map04925 path:ma…	Ras signaling pathway | Rap1 signaling pathway | MAPK signaling pathway - plant | Calcium signaling pathway | cGMP-PKG signaling pathway | cAMP signaling pathway | Phosphatidylinositol signaling system | Oocyte meiosis | Adrenergic signaling in cardiomyocytes | Vascular smooth muscle contraction | Apelin signaling pathway | Plant-pathogen interaction | Circadian entrainment | Long-term potentiati…	br:ko00001 br:ko01009 br:ko03036 br:ko04131 br:ko04147	KEGG Orthology (KO) | Protein phosphatases and associated proteins | Chromosome | Membrane trafficking | Exosome	cabo_dorpe squidulin os=doryteuthis pealeii pe=1 sv=1calm; calmodulinras signaling pathway | rap1 signaling pathway | mapk signaling pathway - plant | calcium signaling pathway | cgmp-pkg signaling pathway | camp signaling pathway | phosphatidylinositol signaling system | oocyte meiosis | adrenergic signaling in cardiomyocytes | vascular smooth muscle contraction | apelin signaling pathway | plan…	9.93172e-40	5.40657e-51	0.000260151	NA	NA	1.01488e-06	0.000260151
c22047_g1	CATR_ATRNU Caltractin OS=Atriplex nummularia PE=2 SV=1	2.47369	2.73718	4.15208	4.51569	5.52175	6.60314	8.50651	9.46224	9.28642	8.70027	9.32605	9.09328	9.02885	7.83262	1.71037	1.95062	3.15657	3.59145	2.94808	1.89911	2.25066	2.08623	2.72056	3.04953	4.7603	4.15486	0.948415	1.35496	1.5931	0.948415	1.31187	GO:0005515	K02183	CALM; calmodulin	path:map04014 path:map04015 path:map04016 path:map04020 path:map04022 path:map04024 path:map04070 path:map04114 path:map04261 path:map04270 path:map04371 path:map04626 path:map04713 path:map04720 path:map04722 path:map04728 path:map04740 path:map04744 path:map04745 path:map04750 path:map04910 path:map04912 path:map04915 path:map04916 path:map04921 path:map04922 path:map04924 path:map04925 path:ma…	Ras signaling pathway | Rap1 signaling pathway | MAPK signaling pathway - plant | Calcium signaling pathway | cGMP-PKG signaling pathway | cAMP signaling pathway | Phosphatidylinositol signaling system | Oocyte meiosis | Adrenergic signaling in cardiomyocytes | Vascular smooth muscle contraction | Apelin signaling pathway | Plant-pathogen interaction | Circadian entrainment | Long-term potentiati…	br:ko00001 br:ko01009 br:ko03036 br:ko04131 br:ko04147	KEGG Orthology (KO) | Protein phosphatases and associated proteins | Chromosome | Membrane trafficking | Exosome	catr_atrnu caltractin os=atriplex nummularia pe=2 sv=1calm; calmodulinras signaling pathway | rap1 signaling pathway | mapk signaling pathway - plant | calcium signaling pathway | cgmp-pkg signaling pathway | camp signaling pathway | phosphatidylinositol signaling system | oocyte meiosis | adrenergic signaling in cardiomyocytes | vascular smooth muscle contraction | apelin signaling pathway | pla…	8.67561e-29	4.01092e-10	1.21725e-12	NA	NA	0.000843624	1.21725e-12
c28317_g1	CALMS_CHICK striated muscle OS=Gallus gallus GN=CCM1 PE=3 SV=2	1.4659	1.32667	1.67504	4.29242	5.28878	5.21898	4.69442	4.16463	5.86076	5.43287	6.65265	6.57328	5.61203	6.04939	1.75402	0.948415	1.11671	1.41109	1.84082	1.62849	1.16279	1.35489	1.12418	1.26647	1.49236	1.6718	0.948415	0.948415	0.948415	1.44541	1.48607	GO:0046872	K02183	CALM; calmodulin	path:map04014 path:map04015 path:map04016 path:map04020 path:map04022 path:map04024 path:map04070 path:map04114 path:map04261 path:map04270 path:map04371 path:map04626 path:map04713 path:map04720 path:map04722 path:map04728 path:map04740 path:map04744 path:map04745 path:map04750 path:map04910 path:map04912 path:map04915 path:map04916 path:map04921 path:map04922 path:map04924 path:map04925 path:ma…	Ras signaling pathway | Rap1 signaling pathway | MAPK signaling pathway - plant | Calcium signaling pathway | cGMP-PKG signaling pathway | cAMP signaling pathway | Phosphatidylinositol signaling system | Oocyte meiosis | Adrenergic signaling in cardiomyocytes | Vascular smooth muscle contraction | Apelin signaling pathway | Plant-pathogen interaction | Circadian entrainment | Long-term potentiati…	br:ko00001 br:ko01009 br:ko03036 br:ko04131 br:ko04147	KEGG Orthology (KO) | Protein phosphatases and associated proteins | Chromosome | Membrane trafficking | Exosome	calms_chick striated muscle os=gallus gallus gn=ccm1 pe=3 sv=2calm; calmodulinras signaling pathway | rap1 signaling pathway | mapk signaling pathway - plant | calcium signaling pathway | cgmp-pkg signaling pathway | camp signaling pathway | phosphatidylinositol signaling system | oocyte meiosis | adrenergic signaling in cardiomyocytes | vascular smooth muscle contraction | apelin signaling pathw…	3.63663e-45	NA	9.01133e-13	NA	NA	NA	9.01133e-13
c11257_g1	CALL3_RAT Calmodulin 3 OS=Rattus norvegicus GN=Calml3 PE=2 SV=1	1.0714	1.06677	1.2337	1.66339	2.35764	3.11453	3.52355	3.20444	3.85031	3.28332	3.66317	3.96573	3.60451	2.47632	1.26997	0.948415	0.948415	0.948415	1.0685	0.948415	1.11306	0.948415	1.36914	1.10708	1.53151	1.12045	0.948415	0.948415	0.948415	0.948415	0.948415	GO:0044093 GO:0015630 GO:0070062 GO:0048522 GO:0046872 GO:0044430 GO:0044444 GO:0005102	K02183	CALM; calmodulin	path:map04014 path:map04015 path:map04016 path:map04020 path:map04022 path:map04024 path:map04070 path:map04114 path:map04261 path:map04270 path:map04371 path:map04626 path:map04713 path:map04720 path:map04722 path:map04728 path:map04740 path:map04744 path:map04745 path:map04750 path:map04910 path:map04912 path:map04915 path:map04916 path:map04921 path:map04922 path:map04924 path:map04925 path:ma…	Ras signaling pathway | Rap1 signaling pathway | MAPK signaling pathway - plant | Calcium signaling pathway | cGMP-PKG signaling pathway | cAMP signaling pathway | Phosphatidylinositol signaling system | Oocyte meiosis | Adrenergic signaling in cardiomyocytes | Vascular smooth muscle contraction | Apelin signaling pathway | Plant-pathogen interaction | Circadian entrainment | Long-term potentiati…	br:ko00001 br:ko01009 br:ko03036 br:ko04131 br:ko04147	KEGG Orthology (KO) | Protein phosphatases and associated proteins | Chromosome | Membrane trafficking | Exosome	call3_rat calmodulin 3 os=rattus norvegicus gn=calml3 pe=2 sv=1calm; calmodulinras signaling pathway | rap1 signaling pathway | mapk signaling pathway - plant | calcium signaling pathway | cgmp-pkg signaling pathway | camp signaling pathway | phosphatidylinositol signaling system | oocyte meiosis | adrenergic signaling in cardiomyocytes | vascular smooth muscle contraction | apelin signaling path…	1.09374e-24	NA	0.0015971	NA	NA	NA	0.0015971
c13473_g1	CML8_ARATH Calmodulin 8 OS=Arabidopsis thaliana GN=CML8 PE=1 SV=1	1.43381	1.06677	1.58398	1.64934	2.63137	3.13329	3.78628	2.43092	4.53243	3.84253	4.82147	4.98256	5.65489	4.66997	1.24497	0.948415	1.16124	0.948415	0.948415	0.948415	1.32744	1.0997	0.948415	0.948415	0.948415	0.948415	0.948415	0.948415	0.948415	0.948415	0.948415	GO:0036156 GO:0005509 GO:0045504	K02183	CALM; calmodulin	path:map04014 path:map04015 path:map04016 path:map04020 path:map04022 path:map04024 path:map04070 path:map04114 path:map04261 path:map04270 path:map04371 path:map04626 path:map04713 path:map04720 path:map04722 path:map04728 path:map04740 path:map04744 path:map04745 path:map04750 path:map04910 path:map04912 path:map04915 path:map04916 path:map04921 path:map04922 path:map04924 path:map04925 path:ma…	Ras signaling pathway | Rap1 signaling pathway | MAPK signaling pathway - plant | Calcium signaling pathway | cGMP-PKG signaling pathway | cAMP signaling pathway | Phosphatidylinositol signaling system | Oocyte meiosis | Adrenergic signaling in cardiomyocytes | Vascular smooth muscle contraction | Apelin signaling pathway | Plant-pathogen interaction | Circadian entrainment | Long-term potentiati…	br:ko00001 br:ko01009 br:ko03036 br:ko04131 br:ko04147	KEGG Orthology (KO) | Protein phosphatases and associated proteins | Chromosome | Membrane trafficking | Exosome	cml8_arath calmodulin 8 os=arabidopsis thaliana gn=cml8 pe=1 sv=1calm; calmodulinras signaling pathway | rap1 signaling pathway | mapk signaling pathway - plant | calcium signaling pathway | cgmp-pkg signaling pathway | camp signaling pathway | phosphatidylinositol signaling system | oocyte meiosis | adrenergic signaling in cardiomyocytes | vascular smooth muscle contraction | apelin signaling pa…	4.67103e-26	NA	1.90273e-05	NA	NA	NA	1.90273e-05
c21976_g1	CML6_ORYSJ calmodulin 6 OS=Oryza sativa japonica GN=CML6 PE=3 SV=1	0.948415	0.948415	1.65485	2.57479	1.98889	2.1945	1.6979	1.40708	2.36132	1.81831	1.97225	2.47096	1.98924	1.99886	0.948415	0.948415	0.948415	1.25542	2.34006	2.03117	1.21949	1.42123	0.948415	0.948415	0.948415	0.948415	0.948415	1.35496	1.77748	0.948415	1.75581	GO:0036156 GO:0070062 GO:0046872 GO:0044763 GO:0045504 GO:0006996	K02183	CALM; calmodulin	path:map04014 path:map04015 path:map04016 path:map04020 path:map04022 path:map04024 path:map04070 path:map04114 path:map04261 path:map04270 path:map04371 path:map04626 path:map04713 path:map04720 path:map04722 path:map04728 path:map04740 path:map04744 path:map04745 path:map04750 path:map04910 path:map04912 path:map04915 path:map04916 path:map04921 path:map04922 path:map04924 path:map04925 path:ma…	Ras signaling pathway | Rap1 signaling pathway | MAPK signaling pathway - plant | Calcium signaling pathway | cGMP-PKG signaling pathway | cAMP signaling pathway | Phosphatidylinositol signaling system | Oocyte meiosis | Adrenergic signaling in cardiomyocytes | Vascular smooth muscle contraction | Apelin signaling pathway | Plant-pathogen interaction | Circadian entrainment | Long-term potentiati…	br:ko00001 br:ko01009 br:ko03036 br:ko04131 br:ko04147	KEGG Orthology (KO) | Protein phosphatases and associated proteins | Chromosome | Membrane trafficking | Exosome	cml6_orysj calmodulin 6 os=oryza sativa japonica gn=cml6 pe=3 sv=1calm; calmodulinras signaling pathway | rap1 signaling pathway | mapk signaling pathway - plant | calcium signaling pathway | cgmp-pkg signaling pathway | camp signaling pathway | phosphatidylinositol signaling system | oocyte meiosis | adrenergic signaling in cardiomyocytes | vascular smooth muscle contraction | apelin signaling p…	0.00130174	NA	NA	NA	NA	NA	1
c5728_g1	CML1_ORYSJ Calmodulin 1 OS=Oryza sativa japonica GN=CML1 PE=2 SV=1	1.1547	1.95412	2.20611	3.89433	4.39328	4.47367	5.05574	6.08103	6.08214	6.93804	7.44563	7.65503	8.93176	7.67429	1.42698	1.12752	1.06825	1.12917	1.54397	2.02759	2.05963	1.75842	1.30864	1.11362	1.19185	1.14157	0.948415	1.25099	1.81672	0.948415	1.40409	GO:0045937 GO:0065008 GO:0005102 GO:0043227 GO:0044093 GO:0009847 GO:0005509 GO:0016020 GO:0005819 GO:0051726 GO:0080090 GO:0031521 GO:0019899	K02183	CALM; calmodulin	path:map04014 path:map04015 path:map04016 path:map04020 path:map04022 path:map04024 path:map04070 path:map04114 path:map04261 path:map04270 path:map04371 path:map04626 path:map04713 path:map04720 path:map04722 path:map04728 path:map04740 path:map04744 path:map04745 path:map04750 path:map04910 path:map04912 path:map04915 path:map04916 path:map04921 path:map04922 path:map04924 path:map04925 path:ma…	Ras signaling pathway | Rap1 signaling pathway | MAPK signaling pathway - plant | Calcium signaling pathway | cGMP-PKG signaling pathway | cAMP signaling pathway | Phosphatidylinositol signaling system | Oocyte meiosis | Adrenergic signaling in cardiomyocytes | Vascular smooth muscle contraction | Apelin signaling pathway | Plant-pathogen interaction | Circadian entrainment | Long-term potentiati…	br:ko00001 br:ko01009 br:ko03036 br:ko04131 br:ko04147	KEGG Orthology (KO) | Protein phosphatases and associated proteins | Chromosome | Membrane trafficking | Exosome	cml1_orysj calmodulin 1 os=oryza sativa japonica gn=cml1 pe=2 sv=1calm; calmodulinras signaling pathway | rap1 signaling pathway | mapk signaling pathway - plant | calcium signaling pathway | cgmp-pkg signaling pathway | camp signaling pathway | phosphatidylinositol signaling system | oocyte meiosis | adrenergic signaling in cardiomyocytes | vascular smooth muscle contraction | apelin signaling p…	4.67934e-83	NA	5.29282e-11	NA	0.0054612	NA	5.29282e-11
c16336_g1	CALM_ELEEL Calmodulin OS=Electrophorus electricus GN=calm PE=2 SV=2	1.10478	1.2188	2.21606	2.19716	1.86744	2.0022	1.86269	3.45924	3.42387	2.82614	3.94211	3.77743	3.52343	3.01031	0.948415	0.948415	0.948415	0.948415	1.58023	2.01045	2.44505	2.87446	2.3306	1.37738	1.19321	1.355	0.948415	0.948415	0.948415	0.948415	0.948415	GO:0015276 GO:0022400 GO:0031954 GO:0034704 GO:0072542 GO:0005509 GO:0043274 GO:0017022 GO:0005829 GO:0031432 GO:0050999 GO:0031996 GO:0031997 GO:0019901 GO:0019904 GO:0007186 GO:0005088 GO:0007223 GO:0060316 GO:0044325 GO:0005886 GO:0060315 GO:0005876 GO:0005513 GO:0032516 GO:0030017 GO:0043647 GO:0008440 GO:0038095 GO:1901844 GO:0005654 GO:0002576 GO:0000165 GO:0051343 GO:0070062 GO:0030801 GO:…	K02183	CALM; calmodulin	path:map04014 path:map04015 path:map04016 path:map04020 path:map04022 path:map04024 path:map04070 path:map04114 path:map04261 path:map04270 path:map04371 path:map04626 path:map04713 path:map04720 path:map04722 path:map04728 path:map04740 path:map04744 path:map04745 path:map04750 path:map04910 path:map04912 path:map04915 path:map04916 path:map04921 path:map04922 path:map04924 path:map04925 path:ma…	Ras signaling pathway | Rap1 signaling pathway | MAPK signaling pathway - plant | Calcium signaling pathway | cGMP-PKG signaling pathway | cAMP signaling pathway | Phosphatidylinositol signaling system | Oocyte meiosis | Adrenergic signaling in cardiomyocytes | Vascular smooth muscle contraction | Apelin signaling pathway | Plant-pathogen interaction | Circadian entrainment | Long-term potentiati…	br:ko00001 br:ko01009 br:ko03036 br:ko04131 br:ko04147	KEGG Orthology (KO) | Protein phosphatases and associated proteins | Chromosome | Membrane trafficking | Exosome	calm_eleel calmodulin os=electrophorus electricus gn=calm pe=2 sv=2calm; calmodulinras signaling pathway | rap1 signaling pathway | mapk signaling pathway - plant | calcium signaling pathway | cgmp-pkg signaling pathway | camp signaling pathway | phosphatidylinositol signaling system | oocyte meiosis | adrenergic signaling in cardiomyocytes | vascular smooth muscle contraction | apelin signaling …	2.15481e-12	6.01564e-05	6.85894e-07	NA	NA	NA	6.85894e-07
c21130_g1	CALM_DICDI Calmodulin OS=Dictyostelium discoideum GN=calA PE=1 SV=3	0.948415	1.14297	1.53529	1.24247	1.8754	1.85929	1.69308	1.50115	2.26055	2.03317	2.42685	1.69497	2.30334	2.95848	0.948415	0.948415	1.12558	0.948415	0.948415	0.948415	0.948415	0.948415	0.948415	0.948415	0.948415	0.948415	0.948415	0.948415	0.948415	0.948415	0.948415	GO:0010880 GO:0007010 GO:0043388 GO:0051343 GO:0030427 GO:0034704 GO:0070062 GO:0000086 GO:0030801 GO:0048284 GO:0072542 GO:0005509 GO:0043274 GO:0032465 GO:0005829 GO:0031432 GO:0031996 GO:0031997 GO:0019901 GO:0019904 GO:0008076 GO:0000922 GO:0060316 GO:0005102 GO:0044325 GO:0000003 GO:0021762 GO:0005634 GO:0005876 GO:0002027 GO:0005513 GO:0005813 GO:0005933 GO:0032516 GO:0006606 GO:0055117 GO:…	K02183	CALM; calmodulin	path:map04014 path:map04015 path:map04016 path:map04020 path:map04022 path:map04024 path:map04070 path:map04114 path:map04261 path:map04270 path:map04371 path:map04626 path:map04713 path:map04720 path:map04722 path:map04728 path:map04740 path:map04744 path:map04745 path:map04750 path:map04910 path:map04912 path:map04915 path:map04916 path:map04921 path:map04922 path:map04924 path:map04925 path:ma…	Ras signaling pathway | Rap1 signaling pathway | MAPK signaling pathway - plant | Calcium signaling pathway | cGMP-PKG signaling pathway | cAMP signaling pathway | Phosphatidylinositol signaling system | Oocyte meiosis | Adrenergic signaling in cardiomyocytes | Vascular smooth muscle contraction | Apelin signaling pathway | Plant-pathogen interaction | Circadian entrainment | Long-term potentiati…	br:ko00001 br:ko01009 br:ko03036 br:ko04131 br:ko04147	KEGG Orthology (KO) | Protein phosphatases and associated proteins | Chromosome | Membrane trafficking | Exosome	calm_dicdi calmodulin os=dictyostelium discoideum gn=cala pe=1 sv=3calm; calmodulinras signaling pathway | rap1 signaling pathway | mapk signaling pathway - plant | calcium signaling pathway | cgmp-pkg signaling pathway | camp signaling pathway | phosphatidylinositol signaling system | oocyte meiosis | adrenergic signaling in cardiomyocytes | vascular smooth muscle contraction | apelin signaling …	0.000185711	NA	NA	NA	NA	NA	1
c19896_g1	EFCB7_XENLA EF-hand calcium-binding domain-containing 7 OS=Xenopus laevis GN=efcab7 PE=2 SV=1	1.1817	1.31895	3.11667	5.28706	6.10774	6.11215	6.12029	6.47311	5.7702	6.05241	5.58847	5.72674	6.6268	6.02982	1.13808	1.06124	0.948415	1.32798	1.64201	1.61414	2.76194	1.98486	1.70478	1.41712	2.19669	1.58511	0.948415	0.948415	0.948415	0.948415	1.44442	GO:0046872	K02183	CALM; calmodulin	path:map04014 path:map04015 path:map04016 path:map04020 path:map04022 path:map04024 path:map04070 path:map04114 path:map04261 path:map04270 path:map04371 path:map04626 path:map04713 path:map04720 path:map04722 path:map04728 path:map04740 path:map04744 path:map04745 path:map04750 path:map04910 path:map04912 path:map04915 path:map04916 path:map04921 path:map04922 path:map04924 path:map04925 path:ma…	Ras signaling pathway | Rap1 signaling pathway | MAPK signaling pathway - plant | Calcium signaling pathway | cGMP-PKG signaling pathway | cAMP signaling pathway | Phosphatidylinositol signaling system | Oocyte meiosis | Adrenergic signaling in cardiomyocytes | Vascular smooth muscle contraction | Apelin signaling pathway | Plant-pathogen interaction | Circadian entrainment | Long-term potentiati…	br:ko00001 br:ko01009 br:ko03036 br:ko04131 br:ko04147	KEGG Orthology (KO) | Protein phosphatases and associated proteins | Chromosome | Membrane trafficking | Exosome	efcb7_xenla ef-hand calcium-binding domain-containing 7 os=xenopus laevis gn=efcab7 pe=2 sv=1calm; calmodulinras signaling pathway | rap1 signaling pathway | mapk signaling pathway - plant | calcium signaling pathway | cgmp-pkg signaling pathway | camp signaling pathway | phosphatidylinositol signaling system | oocyte meiosis | adrenergic signaling in cardiomyocytes | vascular smooth muscle contr…	7.42868e-30	NA	NA	NA	NA	NA	1
c10443_g1	MK01_XENLA Mitogen-activated kinase 1 OS=Xenopus laevis GN=mapk1 PE=1 SV=3	2.702	2.96984	3.45654	5.24767	4.71196	4.17449	4.14115	2.99472	4.79861	4.96363	5.20925	5.36442	6.05934	5.87955	2.39581	2.77502	2.41917	2.83238	2.73751	2.41055	2.75357	1.8981	2.17662	2.67905	2.96769	4.34768	1.81588	2.08537	2.20405	1.73325	1.31187	GO:0007094 GO:0070849 GO:0009272 GO:0043627 GO:0014066 GO:0007411 GO:0051090 GO:0090170 GO:0001784 GO:0000187 GO:0005901 GO:0072584 GO:0019369 GO:0030424 GO:0019902 GO:0008353 GO:0007268 GO:0043234 GO:0006975 GO:0000189 GO:0005635 GO:0031505 GO:0097011 GO:0051493 GO:0032839 GO:0004707 GO:0019233 GO:0033129 GO:2000641 GO:0019858 GO:0060020 GO:1900034 GO:1904355 GO:0008284 GO:0038095 GO:0038096 GO:…	K04371	MAPK1_3; mitogen-activated protein kinase 1/3 [EC:2.7.11.24]	path:map01521 path:map01522 path:map01524 path:map04010 path:map04011 path:map04012 path:map04013 path:map04014 path:map04015 path:map04022 path:map04024 path:map04062 path:map04066 path:map04068 path:map04071 path:map04072 path:map04114 path:map04140 path:map04150 path:map04151 path:map04210 path:map04214 path:map04261 path:map04270 path:map04320 path:map04350 path:map04360 path:map04370 path:ma…	EGFR tyrosine kinase inhibitor resistance | Endocrine resistance | Platinum drug resistance | MAPK signaling pathway | MAPK signaling pathway - yeast | ErbB signaling pathway | MAPK signaling pathway - fly | Ras signaling pathway | Rap1 signaling pathway | cGMP-PKG signaling pathway | cAMP signaling pathway | Chemokine signaling pathway | HIF-1 signaling pathway | FoxO signaling pathway | Sphingo…	br:ko00001 br:ko00002 br:ko01000 br:ko01001 br:ko03036 br:ko04147	KEGG Orthology (KO) | KEGG modules | Enzymes | Protein kinases | Chromosome | Exosome	mk01_xenla mitogen-activated kinase 1 os=xenopus laevis gn=mapk1 pe=1 sv=3mapk1_3; mitogen-activated protein kinase 1/3 [ec:2.7.11.24]egfr tyrosine kinase inhibitor resistance | endocrine resistance | platinum drug resistance | mapk signaling pathway | mapk signaling pathway - yeast | erbb signaling pathway | mapk signaling pathway - fly | ras signaling pathway | rap1 signaling pathway | cgmp-pkg…	9.05187e-24	5.96904e-14	6.87582e-07	NA	0.00156431	NA	6.87582e-07
c18521_g2	KS6A5_HUMAN Ribosomal S6 kinase alpha-5 OS=Homo sapiens GN=RPS6KA5 PE=1 SV=1	1.44796	1.72606	2.79035	2.87703	2.68736	1.54755	1.738	1.65911	2.3636	2.06308	2.06169	1.81728	2.33403	1.69626	1.76691	1.8525	2.19748	2.0823	1.65382	1.72008	1.73544	1.23634	1.37452	2.24011	2.87256	3.58255	1.8318	1.37624	0.948415	0.948415	0.948415	GO:0035066 GO:0043988 GO:0007173 GO:0008285 GO:0045786 GO:0007411 GO:0043620 GO:0048513 GO:0005730 GO:0045944 GO:0043027 GO:0051092 GO:1901700 GO:0043987 GO:0005654 GO:0002223 GO:0004711 GO:0006978 GO:0005524 GO:0030307 GO:0004712 GO:0001501 GO:0045892 GO:0043154 GO:0043990 GO:0005829 GO:2000491 GO:0035175 GO:0045597 GO:0043555 GO:0031965 GO:0048273 GO:0007417 GO:0046872 GO:0005739 GO:0043065 GO:…	K04445	MSK1 RPS6KA5; ribosomal protein S6 kinase alpha-5 [EC:2.7.11.1]	path:map04010 path:map04261 path:map04668 path:map04713 path:map04722 path:map05206 path:map05219	MAPK signaling pathway | Adrenergic signaling in cardiomyocytes | TNF signaling pathway | Circadian entrainment | Neurotrophin signaling pathway | MicroRNAs in cancer | Bladder cancer	br:ko00001 br:ko01000 br:ko01001	KEGG Orthology (KO) | Enzymes | Protein kinases	ks6a5_human ribosomal s6 kinase alpha-5 os=homo sapiens gn=rps6ka5 pe=1 sv=1msk1 rps6ka5; ribosomal protein s6 kinase alpha-5 [ec:2.7.11.1]mapk signaling pathway | adrenergic signaling in cardiomyocytes | tnf signaling pathway | circadian entrainment | neurotrophin signaling pathway | micrornas in cancer | bladder cancerkegg orthology (ko) | enzymes | protein kinases	0.000836705	5.76742e-08	6.65932e-05	NA	NA	NA	6.65932e-05
c25033_g1	KCC2A_DROME Calcium calmodulin-dependent kinase type II alpha chain OS=Drosophila melanogaster GN= PE=1 SV=1	4.89469	4.34073	4.67468	6.30976	6.45242	7.08732	7.51594	7.35396	7.38586	7.45141	7.22658	6.96077	7.63261	6.98304	4.58412	4.3745	3.3228	3.79074	3.66073	3.36952	3.75514	4.25734	3.2596	4.49824	3.89293	3.92447	5.01274	3.93165	2.55692	2.06412	3.45422	GO:0042734 GO:0014069 GO:0030073 GO:0051928 GO:0046777 GO:0043025 GO:0003254 GO:0051092 GO:0043547 GO:1902514 GO:0043194 GO:0034704 GO:0001666 GO:0048168 GO:0005829 GO:0031432 GO:0031594 GO:0010613 GO:0060291 GO:0035235 GO:0050998 GO:0014733 GO:0030666 GO:0033017 GO:0086003 GO:0061003 GO:0098909 GO:0005088 GO:0007223 GO:0043234 GO:0061049 GO:0044325 GO:0060314 GO:0005516 GO:0046872 GO:0001558 GO:…	K04515	CAMK2; calcium/calmodulin-dependent protein kinase (CaM kinase) II [EC:2.7.11.17]	path:map04012 path:map04020 path:map04024 path:map04066 path:map04114 path:map04261 path:map04310 path:map04360 path:map04713 path:map04720 path:map04722 path:map04725 path:map04728 path:map04740 path:map04745 path:map04750 path:map04911 path:map04912 path:map04916 path:map04921 path:map04922 path:map04925 path:map04971 path:map05031 path:map05152 path:map05205 path:map05214	ErbB signaling pathway | Calcium signaling pathway | cAMP signaling pathway | HIF-1 signaling pathway | Oocyte meiosis | Adrenergic signaling in cardiomyocytes | Wnt signaling pathway | Axon guidance | Circadian entrainment | Long-term potentiation | Neurotrophin signaling pathway | Cholinergic synapse | Dopaminergic synapse | Olfactory transduction | Phototransduction - fly | Inflammatory mediat…	br:ko00001 br:ko01000 br:ko01001	KEGG Orthology (KO) | Enzymes | Protein kinases	kcc2a_drome calcium calmodulin-dependent kinase type ii alpha chain os=drosophila melanogaster gn= pe=1 sv=1camk2; calcium/calmodulin-dependent protein kinase (cam kinase) ii [ec:2.7.11.17]erbb signaling pathway | calcium signaling pathway | camp signaling pathway | hif-1 signaling pathway | oocyte meiosis | adrenergic signaling in cardiomyocytes | wnt signaling pathway | axon guidance | circadia…	2.0179e-47	0.000589561	4.15151e-42	NA	NA	NA	4.15151e-42
c768_g1	GNAO_DROME G alpha o subunit OS=Drosophila melanogaster GN=Galphao PE=1 SV=1	3.56331	3.13813	3.24583	3.79336	4.64142	4.11766	3.48785	4.15351	3.47319	3.62889	3.45163	2.747	5.72899	3.22282	3.14661	2.85797	3.37601	2.51047	1.58965	1.47491	1.14295	1.0997	1.11774	1.66545	0.948415	0.948415	0.948415	0.948415	0.948415	2.16759	0.948415	GO:0007193 GO:0034097 GO:0007194 GO:0043209 GO:0043949 GO:0007212 GO:0046039 GO:0000139 GO:0043547 GO:0000287 GO:0005525 GO:0051048 GO:0051301 GO:0030425 GO:0070062 GO:0007626 GO:0030900 GO:0003924 GO:0006936 GO:0019003 GO:0051926 GO:0031852 GO:0031175 GO:0050805 GO:1904322 GO:0007223 GO:0008016 GO:0042542 GO:0043278 GO:0006457 GO:0007568 GO:0004871 GO:0006810 GO:0043434 GO:0005765 GO:0007049 GO:…	K04534	GNAO G-ALPHA-O; guanine nucleotide-binding protein G(o) subunit alpha	path:map04015 path:map04713 path:map04723 path:map04724 path:map04725 path:map04726 path:map04727 path:map04728 path:map04730 path:map04915 path:map04916 path:map04921 path:map05032 path:map05034 path:map05142 path:map05145	Rap1 signaling pathway | Circadian entrainment | Retrograde endocannabinoid signaling | Glutamatergic synapse | Cholinergic synapse | Serotonergic synapse | GABAergic synapse | Dopaminergic synapse | Long-term depression | Estrogen signaling pathway | Melanogenesis | Oxytocin signaling pathway | Morphine addiction | Alcoholism | Chagas disease (American trypanosomiasis) | Toxoplasmosis	br:ko00001 br:ko04031 br:ko04147	KEGG Orthology (KO) | GTP-binding proteins | Exosome	gnao_drome g alpha o subunit os=drosophila melanogaster gn=galphao pe=1 sv=1gnao g-alpha-o; guanine nucleotide-binding protein g(o) subunit alpharap1 signaling pathway | circadian entrainment | retrograde endocannabinoid signaling | glutamatergic synapse | cholinergic synapse | serotonergic synapse | gabaergic synapse | dopaminergic synapse | long-term depression | estrogen signaling pathway | me…	0.00586973	6.66056e-14	1.01959e-09	NA	NA	NA	1.01959e-09
c23715_g1	GNAI_LYMST Guanine nucleotide-binding G(i) subunit alpha OS=Lymnaea stagnalis PE=2 SV=3	0.948415	1.39235	1.08795	1.34025	1.88461	2.66616	2.39655	2.00134	2.75064	2.25316	2.69611	2.7924	2.3517	3.01139	0.948415	1.07606	0.948415	1.09802	1.34455	1.07252	0.948415	1.10599	1.13288	1.40001	1.19605	1.14157	0.948415	0.948415	0.948415	0.948415	0.948415	GO:1903561 GO:0032550 GO:0007212 GO:0043168 GO:1901701 GO:0042995 GO:0009605 GO:0043231 GO:0050790 GO:0047391 GO:0070208 GO:0065008 GO:0010033 GO:0032561 GO:0007166 GO:0007188 GO:0044444 GO:0044763 GO:0048523 GO:1901698 GO:0005886 GO:0005815 GO:0023051 GO:0048731 GO:0046872 GO:0097458 GO:0098588 GO:0012505 GO:0010646 GO:0031821 GO:0098805	K04630	GNAI; guanine nucleotide-binding protein G(i) subunit alpha	path:map04015 path:map04022 path:map04024 path:map04062 path:map04071 path:map04261 path:map04360 path:map04371 path:map04540 path:map04611 path:map04670 path:map04713 path:map04723 path:map04724 path:map04725 path:map04726 path:map04727 path:map04728 path:map04730 path:map04914 path:map04915 path:map04916 path:map04921 path:map04923 path:map04924 path:map04971 path:map05012 path:map05030 path:ma…	Rap1 signaling pathway | cGMP-PKG signaling pathway | cAMP signaling pathway | Chemokine signaling pathway | Sphingolipid signaling pathway | Adrenergic signaling in cardiomyocytes | Axon guidance | Apelin signaling pathway | Gap junction | Platelet activation | Leukocyte transendothelial migration | Circadian entrainment | Retrograde endocannabinoid signaling | Glutamatergic synapse | Cholinergi…	br:ko00001 br:ko00002 br:ko04031 br:ko04147	KEGG Orthology (KO) | KEGG modules | GTP-binding proteins | Exosome	gnai_lymst guanine nucleotide-binding g(i) subunit alpha os=lymnaea stagnalis pe=2 sv=3gnai; guanine nucleotide-binding protein g(i) subunit alpharap1 signaling pathway | cgmp-pkg signaling pathway | camp signaling pathway | chemokine signaling pathway | sphingolipid signaling pathway | adrenergic signaling in cardiomyocytes | axon guidance | apelin signaling pathway | gap junction | platelet act…	7.61477e-10	NA	NA	NA	NA	NA	1
c26963_g1	GNAS_DROME G alpha s subunit OS=Drosophila melanogaster GN=Galphas PE=2 SV=1	1.0714	0.948415	0.948415	2.22135	1.61096	1.68779	2.47646	2.27	2.66298	1.66589	2.47089	3.1822	2.30182	2.14284	1.47673	1.53689	1.40755	1.30304	1.55006	1.40465	1.67287	2.35384	2.29951	4.2488	5.71846	6.6018	2.4572	2.21097	2.21398	0.948415	1.39235	GO:0007191 GO:0009791 GO:0060789 GO:0071380 GO:0043547 GO:0060348 GO:0001664 GO:0007606 GO:0070062 GO:0050890 GO:0046883 GO:0071870 GO:0005829 GO:0047391 GO:0070527 GO:0032588 GO:0030819 GO:0043950 GO:0048589 GO:0004871 GO:0009887 GO:0005834 GO:0071880 GO:0048871 GO:0031224	K04632	GNAS; guanine nucleotide-binding protein G(s) subunit alpha	path:map01522 path:map04015 path:map04020 path:map04024 path:map04072 path:map04261 path:map04270 path:map04540 path:map04611 path:map04713 path:map04724 path:map04726 path:map04728 path:map04730 path:map04750 path:map04911 path:map04912 path:map04913 path:map04915 path:map04916 path:map04918 path:map04921 path:map04922 path:map04923 path:map04924 path:map04925 path:map04961 path:map04962 path:ma…	Endocrine resistance | Rap1 signaling pathway | Calcium signaling pathway | cAMP signaling pathway | Phospholipase D signaling pathway | Adrenergic signaling in cardiomyocytes | Vascular smooth muscle contraction | Gap junction | Platelet activation | Circadian entrainment | Glutamatergic synapse | Serotonergic synapse | Dopaminergic synapse | Long-term depression | Inflammatory mediator regulati…	br:ko00001 br:ko00002 br:ko04031 br:ko04147	KEGG Orthology (KO) | KEGG modules | GTP-binding proteins | Exosome	gnas_drome g alpha s subunit os=drosophila melanogaster gn=galphas pe=2 sv=1gnas; guanine nucleotide-binding protein g(s) subunit alphaendocrine resistance | rap1 signaling pathway | calcium signaling pathway | camp signaling pathway | phospholipase d signaling pathway | adrenergic signaling in cardiomyocytes | vascular smooth muscle contraction | gap junction | platelet activation | circadian en…	1.19176e-06	3.15173e-66	1.82903e-09	NA	NA	0.00533592	1.82903e-09
c16408_g1	GNA11_BOVIN Guanine nucleotide-binding subunit alpha-11 OS=Bos taurus GN=GNA11 PE=2 SV=2	3.75225	3.34251	3.42086	4.9805	4.85324	4.90103	4.53568	4.43837	4.46515	4.38658	4.42505	4.43666	5.11833	4.74218	4.06732	3.71933	3.06124	2.81997	3.61296	3.29477	3.07947	2.96031	2.32691	2.42969	2.07961	1.85015	2.34634	2.95503	3.12091	2.33384	2.49761	GO:0005096 GO:0009791 GO:0007213 GO:0006469 GO:0043547 GO:0001750 GO:0007215 GO:0042711 GO:0042733 GO:0005525 GO:0030425 GO:0007507 GO:0048066 GO:0007603 GO:0070062 GO:0001501 GO:0009649 GO:0003924 GO:0001508 GO:0047391 GO:0030168 GO:0035412 GO:0070208 GO:0007202 GO:0007189 GO:0060158 GO:0004871 GO:0005765 GO:0045634 GO:0021884 GO:0031965 GO:0005834 GO:0046872 GO:0031826 GO:0044297 GO:0031683 GO:…	K04634	GNAQ; guanine nucleotide-binding protein G(q) subunit alpha	path:map04015 path:map04020 path:map04022 path:map04071 path:map04261 path:map04270 path:map04371 path:map04540 path:map04611 path:map04713 path:map04720 path:map04723 path:map04724 path:map04725 path:map04726 path:map04728 path:map04730 path:map04745 path:map04750 path:map04911 path:map04912 path:map04915 path:map04916 path:map04918 path:map04921 path:map04922 path:map04924 path:map04925 path:ma…	Rap1 signaling pathway | Calcium signaling pathway | cGMP-PKG signaling pathway | Sphingolipid signaling pathway | Adrenergic signaling in cardiomyocytes | Vascular smooth muscle contraction | Apelin signaling pathway | Gap junction | Platelet activation | Circadian entrainment | Long-term potentiation | Retrograde endocannabinoid signaling | Glutamatergic synapse | Cholinergic synapse | Serotone…	br:ko00001 br:ko04031 br:ko04147	KEGG Orthology (KO) | GTP-binding proteins | Exosome	gna11_bovin guanine nucleotide-binding subunit alpha-11 os=bos taurus gn=gna11 pe=2 sv=2gnaq; guanine nucleotide-binding protein g(q) subunit alpharap1 signaling pathway | calcium signaling pathway | cgmp-pkg signaling pathway | sphingolipid signaling pathway | adrenergic signaling in cardiomyocytes | vascular smooth muscle contraction | apelin signaling pathway | gap junction | platelet activati…	2.48211e-06	8.92652e-14	2.67523e-25	NA	NA	NA	2.67523e-25
c23342_g1	CAC1D_DROME Voltage-dependent calcium channel type D subunit alpha-1 OS=Drosophila melanogaster GN=Ca-alpha1D PE=1 SV=2	1.8145	2.21259	3.477	5.73551	6.68035	6.93523	7.64787	7.40449	7.57239	7.28949	7.71991	7.85145	8.17971	8.14967	2.03294	1.20149	1.91204	1.85805	2.13356	2.72701	2.83776	3.34561	3.56376	3.96534	4.67395	3.90666	3.99214	1.35496	1.67248	1.97767	2.02346	GO:0042734 GO:0014069 GO:0070509 GO:0035585 GO:0086056 GO:0086059 GO:0051928 GO:0051393 GO:0043025 GO:0061577 GO:0060402 GO:0002520 GO:0007605 GO:0030425 GO:0007507 GO:0050796 GO:0030506 GO:0043010 GO:0098911 GO:0098912 GO:0086064 GO:0035115 GO:0086046 GO:0050908 GO:0086045 GO:0008331 GO:1901379 GO:0044325 GO:0005634 GO:0030018 GO:1990454 GO:0005516 GO:0098903 GO:0086091 GO:0010881	K04851	CACNA1D; voltage-dependent calcium channel L type alpha-1D	path:map04010 path:map04020 path:map04022 path:map04024 path:map04260 path:map04261 path:map04270 path:map04530 path:map04713 path:map04723 path:map04724 path:map04725 path:map04726 path:map04727 path:map04728 path:map04911 path:map04912 path:map04921 path:map04924 path:map04925 path:map04930 path:map04973 path:map05010 path:map05031 path:map05410 path:map05412 path:map05414	MAPK signaling pathway | Calcium signaling pathway | cGMP-PKG signaling pathway | cAMP signaling pathway | Cardiac muscle contraction | Adrenergic signaling in cardiomyocytes | Vascular smooth muscle contraction | Tight junction | Circadian entrainment | Retrograde endocannabinoid signaling | Glutamatergic synapse | Cholinergic synapse | Serotonergic synapse | GABAergic synapse | Dopaminergic syn…	br:ko00001 br:ko04040	KEGG Orthology (KO) | Ion channels	cac1d_drome voltage-dependent calcium channel type d subunit alpha-1 os=drosophila melanogaster gn=ca-alpha1d pe=1 sv=2cacna1d; voltage-dependent calcium channel l type alpha-1dmapk signaling pathway | calcium signaling pathway | cgmp-pkg signaling pathway | camp signaling pathway | cardiac muscle contraction | adrenergic signaling in cardiomyocytes | vascular smooth muscle contraction | tight ju…	9.6175e-45	3.33974e-26	4.17846e-06	NA	NA	NA	4.17846e-06
c26575_g1	RYR_DROME Ryanodine receptor OS=Drosophila melanogaster GN= PE=1 SV=3	2.52203	2.07175	4.01226	4.87536	6.2569	6.66336	7.08451	6.54963	7.09512	6.04606	6.83596	7.05004	7.88189	6.96005	2.70809	2.11132	2.24385	2.61461	3.68639	4.91446	5.0126	5.67442	5.24015	5.66016	5.28063	4.88038	3.42721	3.62801	1.67248	1.84951	2.53482	GO:0097050 GO:0060048 GO:0003007 GO:0034704 GO:0001666 GO:0051289 GO:0048763 GO:0051284 GO:0098735 GO:0035994 GO:0033017 GO:0015643 GO:0007267 GO:0043234 GO:0044325 GO:0009888 GO:0005635 GO:0030018 GO:0005513 GO:0051775 GO:0005516 GO:0071286 GO:0098907 GO:0098904 GO:0035584 GO:0043924 GO:0043168 GO:0044459 GO:0070062 GO:0071277 GO:0098910 GO:0098911 GO:0071313 GO:0071318 GO:0086065 GO:0014850 GO:…	K04962	RYR2; ryanodine receptor 2	path:map04020 path:map04024 path:map04260 path:map04261 path:map04371 path:map04713 path:map04911 path:map04921 path:map04972 path:map05410 path:map05412 path:map05414	Calcium signaling pathway | cAMP signaling pathway | Cardiac muscle contraction | Adrenergic signaling in cardiomyocytes | Apelin signaling pathway | Circadian entrainment | Insulin secretion | Oxytocin signaling pathway | Pancreatic secretion | Hypertrophic cardiomyopathy (HCM) | Arrhythmogenic right ventricular cardiomyopathy (ARVC) | Dilated cardiomyopathy	br:ko00001 br:ko04040	KEGG Orthology (KO) | Ion channels	ryr_drome ryanodine receptor os=drosophila melanogaster gn= pe=1 sv=3ryr2; ryanodine receptor 2calcium signaling pathway | camp signaling pathway | cardiac muscle contraction | adrenergic signaling in cardiomyocytes | apelin signaling pathway | circadian entrainment | insulin secretion | oxytocin signaling pathway | pancreatic secretion | hypertrophic cardiomyopathy (hcm) | arrhythmogenic right v…	1.50135e-28	2.21774e-77	1.63341e-08	NA	NA	7.96349e-05	1.63341e-08
c26110_g1	GLRK_LYMST Glutamate receptor OS=Lymnaea stagnalis PE=2 SV=1	1.22776	1.22087	2.17827	3.03	3.24199	3.76718	3.74921	2.62879	4.97098	4.22104	4.94396	4.94681	5.90078	4.88944	1.26997	0.948415	1.23245	1.72234	2.18508	2.19768	2.10172	1.77474	1.47797	1.87478	1.65963	1.28858	0.948415	0.948415	1.30118	0.948415	1.44442	GO:0014069 GO:1903561 GO:0015277 GO:0032591 GO:0005231 GO:0043025 GO:0005654 GO:0005769 GO:0043198 GO:0051262 GO:0043197 GO:0048167 GO:0030165 GO:0032983 GO:0051968 GO:0035235 GO:0019228 GO:0032281 GO:0042802 GO:0060076 GO:0007268 GO:0043234 GO:0004971 GO:0045184 GO:0030659 GO:0098588 GO:0010226 GO:0055037 GO:0031623 GO:0098805 GO:0001919	K05200	GRIA4; glutamate receptor 4	path:map04024 path:map04080 path:map04713 path:map04723 path:map04724 path:map04728 path:map05031 path:map05033	cAMP signaling pathway | Neuroactive ligand-receptor interaction | Circadian entrainment | Retrograde endocannabinoid signaling | Glutamatergic synapse | Dopaminergic synapse | Amphetamine addiction | Nicotine addiction	br:ko00001 br:ko04040	KEGG Orthology (KO) | Ion channels	glrk_lymst glutamate receptor os=lymnaea stagnalis pe=2 sv=1gria4; glutamate receptor 4camp signaling pathway | neuroactive ligand-receptor interaction | circadian entrainment | retrograde endocannabinoid signaling | glutamatergic synapse | dopaminergic synapse | amphetamine addiction | nicotine addictionkegg orthology (ko) | ion channels	3.14235e-21	NA	0.0075579	NA	NA	NA	0.0075579
c23926_g2	NMDE1_MOUSE Glutamate receptor NMDA 2A OS=Mus musculus GN=Grin2a PE=1 SV=2	1.68583	1.44503	1.9175	2.6741	2.60349	3.70309	4.28063	3.46208	3.88466	4.16643	3.28653	3.72036	3.76698	3.55521	1.18017	1.10699	1.9705	2.45494	2.40843	3.02317	2.38226	2.94622	3.44324	3.24882	2.45239	2.99053	4.01305	4.71266	2.38672	1.73325	3.14418	GO:0007399 GO:0005230 GO:0007612 GO:0007613 GO:0043269 GO:0044237 GO:0051246 GO:0005887 GO:0030425 GO:0098793 GO:0098794 GO:0006812 GO:0048522 GO:0044463 GO:0016597 GO:0010033 GO:0005261 GO:0007268 GO:0007166 GO:0097060 GO:0009966 GO:0004888 GO:0005515 GO:0042391 GO:0046872 GO:0050804 GO:0071704 GO:0031323	K05210	GRIN2B; glutamate receptor ionotropic NMDA 2B	path:map04014 path:map04015 path:map04024 path:map04080 path:map04713 path:map04720 path:map04724 path:map04728 path:map05010 path:map05014 path:map05016 path:map05030 path:map05031 path:map05033 path:map05034 path:map05322	Ras signaling pathway | Rap1 signaling pathway | cAMP signaling pathway | Neuroactive ligand-receptor interaction | Circadian entrainment | Long-term potentiation | Glutamatergic synapse | Dopaminergic synapse | Alzheimer's disease | Amyotrophic lateral sclerosis (ALS) | Huntington's disease | Cocaine addiction | Amphetamine addiction | Nicotine addiction | Alcoholism | Systemic lupus erythematos…	br:ko00001 br:ko04040	KEGG Orthology (KO) | Ion channels	nmde1_mouse glutamate receptor nmda 2a os=mus musculus gn=grin2a pe=1 sv=2grin2b; glutamate receptor ionotropic nmda 2bras signaling pathway | rap1 signaling pathway | camp signaling pathway | neuroactive ligand-receptor interaction | circadian entrainment | long-term potentiation | glutamatergic synapse | dopaminergic synapse | alzheimer's disease | amyotrophic lateral sclerosis (als) | huntingt…	6.1609e-11	1.98758e-15	NA	NA	NA	0.000610427	1
c21165_g1	PLCB1_BOVIN 1-phosphatidylinositol 4 5-bisphosphate phosphodiesterase beta-1 OS=Bos taurus GN=PLCB1 PE=1 SV=1	2.18545	2.55832	2.9346	4.70063	5.06738	5.80478	6.87279	7.06995	7.35167	7.14601	7.42618	7.41854	7.10315	7.09698	1.4229	1.32166	2.3897	2.43066	1.21898	1.88753	2.73326	2.83909	2.63827	3.99343	4.1104	3.7717	0.948415	1.37624	0.948415	1.44541	1.75581	GO:0043647 GO:2000241 GO:0007275 GO:0016607 GO:0005096 GO:0003073 GO:0009395 GO:0051094 GO:0048519 GO:0007338 GO:0051345 GO:0004435 GO:0005546 GO:0070062 GO:0005509 GO:0005829 GO:2000112 GO:0051726 GO:0035556 GO:0034284 GO:0007223 GO:0001580 GO:0043234 GO:0004871 GO:0043434 GO:0005516 GO:0046330 GO:0035723 GO:0070498 GO:0019899 GO:0035722	K05858	PLCB; phosphatidylinositol phospholipase C beta [EC:3.1.4.11]	path:map00562 path:map01100 path:map04015 path:map04020 path:map04022 path:map04062 path:map04070 path:map04071 path:map04072 path:map04261 path:map04270 path:map04310 path:map04371 path:map04540 path:map04611 path:map04621 path:map04713 path:map04720 path:map04723 path:map04724 path:map04725 path:map04726 path:map04728 path:map04730 path:map04745 path:map04750 path:map04911 path:map04912 path:ma…	Inositol phosphate metabolism | Metabolic pathways | Rap1 signaling pathway | Calcium signaling pathway | cGMP-PKG signaling pathway | Chemokine signaling pathway | Phosphatidylinositol signaling system | Sphingolipid signaling pathway | Phospholipase D signaling pathway | Adrenergic signaling in cardiomyocytes | Vascular smooth muscle contraction | Wnt signaling pathway | Apelin signaling pathwa…	br:ko00001 br:ko00002 br:ko01000 br:ko04131	KEGG Orthology (KO) | KEGG modules | Enzymes | Membrane trafficking	plcb1_bovin 1-phosphatidylinositol 4 5-bisphosphate phosphodiesterase beta-1 os=bos taurus gn=plcb1 pe=1 sv=1plcb; phosphatidylinositol phospholipase c beta [ec:3.1.4.11]inositol phosphate metabolism | metabolic pathways | rap1 signaling pathway | calcium signaling pathway | cgmp-pkg signaling pathway | chemokine signaling pathway | phosphatidylinositol signaling system | sphingolipid signaling p…	8.15079e-49	6.34785e-28	8.7939e-10	NA	NA	0.00104393	8.7939e-10
c23759_g3	NOS_RHOPR Nitric oxide salivary gland OS=Rhodnius prolixus PE=2 SV=1	0.948415	1.27423	1.166	1.51246	1.78504	1.95475	1.99193	2.20559	2.45345	2.07367	2.71273	3.01873	2.71638	2.84247	0.948415	0.948415	1.06825	0.948415	0.948415	0.948415	0.948415	0.948415	0.948415	1.23817	0.948415	0.948415	0.948415	0.948415	0.948415	2.16759	0.948415	GO:0010181 GO:0031284 GO:0090257 GO:1903169 GO:0000139 GO:0045202 GO:0043542 GO:1900015 GO:0003012 GO:0050796 GO:0005901 GO:0001666 GO:0042383 GO:0001505 GO:0051241 GO:0033137 GO:0005829 GO:0051926 GO:0050878 GO:0050999 GO:0071499 GO:0030666 GO:0033017 GO:1902042 GO:0007263 GO:0043232 GO:0045776 GO:0048646 GO:0045454 GO:0043234 GO:0003100 GO:0044325 GO:0042742 GO:0003785 GO:0006527 GO:0005634 GO:…	K13240	NOS1; nitric-oxide synthase brain [EC:1.14.13.39]	path:map00220 path:map00330 path:map01100 path:map01110 path:map04020 path:map04145 path:map04371 path:map04713 path:map04730 path:map04970 path:map05010 path:map05014	Arginine biosynthesis | Arginine and proline metabolism | Metabolic pathways | Biosynthesis of secondary metabolites | Calcium signaling pathway | Phagosome | Apelin signaling pathway | Circadian entrainment | Long-term depression | Salivary secretion | Alzheimer's disease | Amyotrophic lateral sclerosis (ALS)	br:ko00001 br:ko01000	KEGG Orthology (KO) | Enzymes	nos_rhopr nitric oxide salivary gland os=rhodnius prolixus pe=2 sv=1nos1; nitric-oxide synthase brain [ec:1.14.13.39]arginine biosynthesis | arginine and proline metabolism | metabolic pathways | biosynthesis of secondary metabolites | calcium signaling pathway | phagosome | apelin signaling pathway | circadian entrainment | long-term depression | salivary secretion | alzheimer's disease | amyotr…	0.00378116	NA	NA	NA	NA	NA	1
c25745_g6	KAPCB_HUMAN cAMP-dependent kinase catalytic subunit beta OS=Homo sapiens GN=PRKACB PE=1 SV=2	6.52482	6.4656	6.95535	6.55422	6.77188	6.67235	6.80103	6.27728	7.35035	6.10375	7.60698	7.69333	6.77612	7.48203	9.21088	9.3472	8.38529	7.67821	6.91572	6.53336	6.71632	7.09901	7.25838	7.23331	6.29906	6.2496	6.74499	7.01245	7.03975	6.59779	6.71488	GO:0003091 GO:0061136 GO:0008584 GO:0034199 GO:0016607 GO:0046777 GO:0005794 GO:0043542 GO:1901621 GO:0005952 GO:0034704 GO:0048240 GO:0043393 GO:0071333 GO:0071377 GO:0001669 GO:0071374 GO:0005829 GO:0031594 GO:0001707 GO:0032403 GO:0051966 GO:0019901 GO:0006094 GO:0046827 GO:0060993 GO:1904145 GO:0042585 GO:0007188 GO:0060314 GO:1903779 GO:0031625 GO:0030099 GO:0097338 GO:0019433 GO:0018105 GO:…	K04345	PKA; protein kinase A [EC:2.7.11.11]	path:map01522 path:map04010 path:map04014 path:map04020 path:map04024 path:map04062 path:map04113 path:map04114 path:map04138 path:map04140 path:map04211 path:map04213 path:map04261 path:map04270 path:map04310 path:map04340 path:map04341 path:map04371 path:map04530 path:map04540 path:map04611 path:map04713 path:map04720 path:map04723 path:map04724 path:map04725 path:map04726 path:map04727 path:ma…	Endocrine resistance | MAPK signaling pathway | Ras signaling pathway | Calcium signaling pathway | cAMP signaling pathway | Chemokine signaling pathway | Meiosis - yeast | Oocyte meiosis | Autophagy - yeast | Autophagy - animal | Longevity regulating pathway | Longevity regulating pathway - multiple species | Adrenergic signaling in cardiomyocytes | Vascular smooth muscle contraction | Wnt signa…	br:ko00001 br:ko00002 br:ko01000 br:ko01001 br:ko03019 br:ko03036	KEGG Orthology (KO) | KEGG modules | Enzymes | Protein kinases | Messenger RNA biogenesis | Chromosome	kapcb_human camp-dependent kinase catalytic subunit beta os=homo sapiens gn=prkacb pe=1 sv=2pka; protein kinase a [ec:2.7.11.11]endocrine resistance | mapk signaling pathway | ras signaling pathway | calcium signaling pathway | camp signaling pathway | chemokine signaling pathway | meiosis - yeast | oocyte meiosis | autophagy - yeast | autophagy - animal | longevity regulating pathway | longevity…	NA	2.29046e-79	8.46864e-36	1.27305e-16	NA	0.000317838	8.46864e-36
c13246_g1	KAPCA_RAT cAMP-dependent kinase catalytic subunit alpha OS=Rattus norvegicus GN=Prkaca PE=1 SV=2	0.948415	0.948415	1.43938	1.43725	1.12087	1.69403	1.77679	1.33802	1.12418	1.08514	0.948415	1.19236	1.67833	1.80878	0.948415	0.948415	0.948415	0.948415	1.11705	1.26116	1.11306	1.13127	2.22283	1.13805	0.948415	0.948415	6.46277	6.11438	6.19969	5.41193	6.26977	GO:0003091 GO:0061136 GO:0034199 GO:0016607 GO:0005952 GO:0003006 GO:0034704 GO:0043393 GO:0071333 GO:0071377 GO:0005829 GO:0019901 GO:0006094 GO:0048729 GO:1904145 GO:0048646 GO:0042585 GO:0007188 GO:0060314 GO:1903779 GO:0031625 GO:0048731 GO:0019433 GO:0018105 GO:0017137 GO:0031588 GO:0035584 GO:0007596 GO:0042157 GO:0044853 GO:0045667 GO:0002223 GO:0000287 GO:0005524 GO:0070062 GO:0004712 GO:…	K04345	PKA; protein kinase A [EC:2.7.11.11]	path:map01522 path:map04010 path:map04014 path:map04020 path:map04024 path:map04062 path:map04113 path:map04114 path:map04138 path:map04140 path:map04211 path:map04213 path:map04261 path:map04270 path:map04310 path:map04340 path:map04341 path:map04371 path:map04530 path:map04540 path:map04611 path:map04713 path:map04720 path:map04723 path:map04724 path:map04725 path:map04726 path:map04727 path:ma…	Endocrine resistance | MAPK signaling pathway | Ras signaling pathway | Calcium signaling pathway | cAMP signaling pathway | Chemokine signaling pathway | Meiosis - yeast | Oocyte meiosis | Autophagy - yeast | Autophagy - animal | Longevity regulating pathway | Longevity regulating pathway - multiple species | Adrenergic signaling in cardiomyocytes | Vascular smooth muscle contraction | Wnt signa…	br:ko00001 br:ko00002 br:ko01000 br:ko01001 br:ko03019 br:ko03036	KEGG Orthology (KO) | KEGG modules | Enzymes | Protein kinases | Messenger RNA biogenesis | Chromosome	kapca_rat camp-dependent kinase catalytic subunit alpha os=rattus norvegicus gn=prkaca pe=1 sv=2pka; protein kinase a [ec:2.7.11.11]endocrine resistance | mapk signaling pathway | ras signaling pathway | calcium signaling pathway | camp signaling pathway | chemokine signaling pathway | meiosis - yeast | oocyte meiosis | autophagy - yeast | autophagy - animal | longevity regulating pathway | longe…	NA	9.49533e-22	NA	NA	NA	6.25834e-53	1
c18521_g1	KS6A5_MOUSE Ribosomal S6 kinase alpha-5 OS=Mus musculus GN=Rps6ka5 PE=1 SV=2	2.22887	2.26292	2.77373	2.37928	3.20975	1.76814	1.80931	1.50115	2.03165	1.62307	2.9013	2.43693	0.948415	1.34485	1.97936	1.92462	2.09496	2.15367	1.8913	1.78686	1.59567	1.28255	1.40986	1.79387	2.78896	2.82253	0.948415	1.35762	1.31971	0.948415	1.39235	GO:0035066 GO:0043988 GO:0051094 GO:0004674 GO:0045944 GO:0051092 GO:0002684 GO:0043987 GO:0005654 GO:0048584 GO:0005524 GO:0048273 GO:0032879 GO:0045892 GO:0005737 GO:0043990 GO:0070498 GO:0010975 GO:0033129 GO:0035556	K04445	MSK1 RPS6KA5; ribosomal protein S6 kinase alpha-5 [EC:2.7.11.1]	path:map04010 path:map04261 path:map04668 path:map04713 path:map04722 path:map05206 path:map05219	MAPK signaling pathway | Adrenergic signaling in cardiomyocytes | TNF signaling pathway | Circadian entrainment | Neurotrophin signaling pathway | MicroRNAs in cancer | Bladder cancer	br:ko00001 br:ko01000 br:ko01001	KEGG Orthology (KO) | Enzymes | Protein kinases	ks6a5_mouse ribosomal s6 kinase alpha-5 os=mus musculus gn=rps6ka5 pe=1 sv=2msk1 rps6ka5; ribosomal protein s6 kinase alpha-5 [ec:2.7.11.1]mapk signaling pathway | adrenergic signaling in cardiomyocytes | tnf signaling pathway | circadian entrainment | neurotrophin signaling pathway | micrornas in cancer | bladder cancerkegg orthology (ko) | enzymes | protein kinases	NA	0.000572244	NA	NA	NA	NA	1
c34651_g1	GNAO_PLATR Guanine nucleotide-binding G(o) subunit alpha OS=Planorbella trivolvis PE=2 SV=2	2.48079	2.23502	2.28638	3.22954	2.93935	2.83578	2.2542	3.25669	2.18095	1.78446	2.15178	2.3759	2.74245	1.96592	2.42946	2.46065	3.39426	2.80025	3.10247	2.98063	1.75719	2.0864	1.96076	1.73838	2.17955	2.49141	0.948415	1.35496	1.30118	0.948415	0.948415	GO:0007193 GO:0034097 GO:0007194 GO:0043209 GO:0043949 GO:0007212 GO:0046039 GO:0005794 GO:0043547 GO:0000287 GO:0005525 GO:0051301 GO:0030425 GO:0070062 GO:0007626 GO:0030900 GO:0003924 GO:0006936 GO:0019003 GO:0051926 GO:0031852 GO:0019904 GO:0031175 GO:1904322 GO:0007223 GO:0008016 GO:0042542 GO:0043278 GO:0006457 GO:0007568 GO:0042588 GO:0004871 GO:0005765 GO:0007049 GO:0005634 GO:0005813 GO:…	K04534	GNAO G-ALPHA-O; guanine nucleotide-binding protein G(o) subunit alpha	path:map04015 path:map04713 path:map04723 path:map04724 path:map04725 path:map04726 path:map04727 path:map04728 path:map04730 path:map04915 path:map04916 path:map04921 path:map05032 path:map05034 path:map05142 path:map05145	Rap1 signaling pathway | Circadian entrainment | Retrograde endocannabinoid signaling | Glutamatergic synapse | Cholinergic synapse | Serotonergic synapse | GABAergic synapse | Dopaminergic synapse | Long-term depression | Estrogen signaling pathway | Melanogenesis | Oxytocin signaling pathway | Morphine addiction | Alcoholism | Chagas disease (American trypanosomiasis) | Toxoplasmosis	br:ko00001 br:ko04031 br:ko04147	KEGG Orthology (KO) | GTP-binding proteins | Exosome	gnao_platr guanine nucleotide-binding g(o) subunit alpha os=planorbella trivolvis pe=2 sv=2gnao g-alpha-o; guanine nucleotide-binding protein g(o) subunit alpharap1 signaling pathway | circadian entrainment | retrograde endocannabinoid signaling | glutamatergic synapse | cholinergic synapse | serotonergic synapse | gabaergic synapse | dopaminergic synapse | long-term depression | estrogen signali…	NA	0.000440194	NA	NA	NA	0.00107233	1
