# Supplementary material for: A transcriptomic examination of encased rotifer embryos reveals the developmental trajectory leading to long-term dormancy; are they “animal seeds”?
Source: BMC Genomics. 2024 Jan 27;25:119. doi: 10.1186/s12864-024-09961-1 (PMC10821554; doi:10.1186/s12864-024-09961-1)
Supplement: Supplementary file 2 — Additional file 2: Tables S1. Embryonic developmental stages in AMs and REs, based on observations of time-lapse photographs. S2 Table. The temporal mean normalized gene counts (DeSeq2-VSD log-scale normalization) during the development of AMs (1–14 h post-extrusion) and REs (1–192 h post-extrusion). S3 Table. Cluster analyses (mean normalized transcript abundance values). S4 Table. (A) Cluster analysis of maternal gene transcripts (1-2 h after extrusion) with differential abundance between AMs and REs, and (B) the corresponding enriched KEGG pathways. S5 Table. (A, C) Cluster analyses of transcripts with differential abundance between early development (1–12 h post-extrusion) and very late development in each egg type. S6 Table. (A)The temporal transcript abundance patterns of transcripts encoding for dormancy hallmark proteins during the very late in RE development (24–192 h post extrusion). (B) The temporal transcript abundance patterns of genes in the KEGG longevity regulating pathway (worm) in AMs (1–14 h post-extrusion) and REs (1–192 h post-extrusion). S7 Table. (A) The temporal transcript abundance patterns of genes associated with the following signaling pathways: Wnt, TGFβ, Notch, Hippo, FoxO, PI3-AKT, Insulin signaling, JAK-STAT, MAPK, AMPK, mTOR, and Hedgehog. S8 Table. The temporal transcript abundance patterns of genes encoding for transcription factors in AMs and REs. S9 Table. The temporal transcript abundance patterns of homeobox genes in AMs and REs. S10 Table. The temporal transcript abundance patterns of genes encoding for nuclear receptors in AMs and REs. S11 Table. The temporal transcript abundance patterns of (A) genes associated with lipid droplets and genes involved in KEGG lipid metabolic pathways. S12 Table. The temporal transcript abundance patterns of genes involved in the (A) phototransduction, (B) circadian rhythm, and (C) circadian entrainment KEGG pathways in AMs and REs. S13 Table. List of opsin-associated genes in AMs and REs. [file 12864_2024_9961_MOESM2_ESM.zip › Additional File 2, S2_Table.xlsx]

## Sheet: Table S2
	Additional File 2, S2 Table

## Sheet: A.Mean VSD-Normalized counts
Gene ID	Gene annotation (vs. Uniprot)	AM1	AM2	AM3	AM4	AM5	AM6	AM7	AM8	AM9	AM10	AM11	AM12	AM13	AM14	RE1	RE2	RE3	RE4	RE5	RE6	RE7	RE8	RE9	RE10	RE11	RE12	RE24	RE48	RE92	RE144	RE192	GO	KO	KO_info	Pathway	Pathway_info	brite	brite_info	AM_pval	RE_pval	AM_vs_RE_pval	Maternal_pval	Early_vs_Late_AM_pval	Early_vs_Late_RE_pval
c34188_g1	NU1M_AEDAE NADH-ubiquinone oxidoreductase chain 1 OS=Aedes aegypti GN=mt:ND1 PE=3 SV=1	15.7243	16.3138	16.6768	16.6483	16.4502	17.2342	16.9838	17.0756	17.132	16.8352	17.0464	17.2655	16.7156	16.3771	15.9343	15.6583	15.9266	16.1527	15.9561	16.377	16.5412	16.9415	16.5378	16.8979	16.7537	16.8734	16.7868	16.8968	16.7957	17.5216	17.7291	GO:0005739 GO:0016020	K03878	ND1; NADH-ubiquinone oxidoreductase chain 1 [EC:1.6.5.3]	path:map00190 path:map01100 path:map05012	Oxidative phosphorylation | Metabolic pathways | Parkinson's disease	br:ko00001 br:ko00002 br:ko01000 br:ko03029	KEGG Orthology (KO) | KEGG modules | Enzymes | Mitochondrial biogenesis	NA	7.37119e-21	NA	NA	NA	7.87548e-06
c15554_g1	NA	16.7703	17.093	17.6478	17.661	17.3734	18.0176	18.1019	17.9814	18.2604	17.9694	18.4881	18.7285	17.1138	17.4199	16.8763	16.8916	17.19	17.3708	17.4966	17.4615	17.7243	17.9444	17.7984	17.9848	17.926	18.0692	18.2501	18.4024	18.5146	18.7982	18.9718	NA	NA	NA	NA	NA	NA	NA	NA	4.09292e-33	NA	NA	NA	1.21855e-06
c19017_g2	COX3_ANOQU Cytochrome c oxidase subunit 3 OS=Anopheles quadrimaculatus GN=COIII PE=3 SV=1	14.3798	14.7701	15.152	15.1118	14.6276	15.3867	15.755	15.5369	15.7434	15.4448	15.8486	15.9249	14.3787	14.4185	14.1376	13.8656	13.9436	14.3245	14.0588	14.3237	14.5252	14.7953	14.7105	14.9716	14.955	15.0325	15.5336	15.7259	15.8496	16.2445	16.4823	GO:0015002 GO:0045277 GO:0005739 GO:0022904	K02261	COX2; cytochrome c oxidase subunit 2	path:map00190 path:map01100 path:map04260 path:map04932 path:map05010 path:map05012 path:map05016	Oxidative phosphorylation | Metabolic pathways | Cardiac muscle contraction | Non-alcoholic fatty liver disease (NAFLD) | Alzheimer's disease | Parkinson's disease | Huntington's disease	br:ko00001 br:ko00002 br:ko03029	KEGG Orthology (KO) | KEGG modules | Mitochondrial biogenesis	NA	5.38587e-69	NA	0.0031084	NA	1.73883e-15
c3090_g1	COX1_ARTSF Cytochrome c oxidase subunit 1 OS=Artemia franciscana GN=COI PE=3 SV=1	13.6823	13.8405	14.5225	14.497	14.1951	14.8259	15.0398	14.1749	15.215	14.8912	15.4544	15.2343	13.9049	13.6778	14.0401	13.8755	14.0963	14.0823	14.2038	14.5778	14.8285	15.0007	14.8902	15.2363	15.3051	15.233	15.5421	16.038	16.5857	16.1072	17.0031	GO:0004129 GO:0006119 GO:0045277 GO:0005506 GO:0016021 GO:1902600 GO:0009060 GO:0005743 GO:0020037	K02256	COX1; cytochrome c oxidase subunit 1 [EC:1.9.3.1]	path:map00190 path:map01100 path:map04260 path:map04932 path:map05010 path:map05012 path:map05016	Oxidative phosphorylation | Metabolic pathways | Cardiac muscle contraction | Non-alcoholic fatty liver disease (NAFLD) | Alzheimer's disease | Parkinson's disease | Huntington's disease	br:ko00001 br:ko00002 br:ko01000 br:ko03029	KEGG Orthology (KO) | KEGG modules | Enzymes | Mitochondrial biogenesis	NA	8.33245e-100	NA	NA	NA	8.97321e-16
c22256_g1	NA	12.3604	12.6266	13.1323	13.1242	12.8909	13.4106	13.4856	13.0625	13.5574	13.5728	13.6896	13.3584	12.9019	13.0365	12.7463	12.5698	13.134	13.288	13.373	13.7869	13.7349	13.918	13.7665	14.2481	14.3394	14.4483	15.1049	14.3561	14.3191	14.324	14.8235	NA	NA	NA	NA	NA	NA	NA	NA	9.02252e-22	NA	NA	NA	3.91113e-05
c15292_g1	CYB_BRAPC Cytochrome b OS=Brachionus plicatilis GN=mt:Cyt-b PE=3 SV=1	13.4426	13.6048	14.2495	14.253	14.0893	14.4186	14.4167	14.0089	14.6581	14.3758	14.6223	14.8079	14.1579	13.8773	13.3661	13.0127	13.353	13.4378	13.3664	13.8824	14.1164	14.4225	14.3042	14.5486	14.4853	14.5003	14.9751	14.9583	15.2158	15.7069	15.9237	GO:0008121 GO:0046872 GO:0009055 GO:0045275 GO:1902600 GO:0006122 GO:0005743	K00412	CYTB petB; ubiquinol-cytochrome c reductase cytochrome b subunit	path:map00190 path:map01100 path:map02020 path:map04260 path:map04932 path:map05010 path:map05012 path:map05016	Oxidative phosphorylation | Metabolic pathways | Two-component system | Cardiac muscle contraction | Non-alcoholic fatty liver disease (NAFLD) | Alzheimer's disease | Parkinson's disease | Huntington's disease	br:ko00001 br:ko00002 br:ko03029	KEGG Orthology (KO) | KEGG modules | Mitochondrial biogenesis	NA	8.89557e-76	0.000452222	NA	NA	2.07016e-20
c19017_g1	NU5M_DROYA NADH-ubiquinone oxidoreductase chain 5 OS=Drosophila yakuba GN=mt:ND5 PE=3 SV=1	13.1707	13.4384	13.8301	13.5703	13.3557	14.2342	14.3613	13.9021	14.3634	14.0164	14.3812	14.4404	12.8228	12.9355	13.2054	12.8667	13.1468	13.3737	13.2724	13.7882	14.0539	14.1621	14.0098	14.3169	14.2535	14.4436	14.6141	14.3885	14.2535	14.5309	14.9646	GO:0031966 GO:0055114 GO:0044425	K03881	ND4; NADH-ubiquinone oxidoreductase chain 4 [EC:1.6.5.3]	path:map00190 path:map01100 path:map05012	Oxidative phosphorylation | Metabolic pathways | Parkinson's disease	br:ko00001 br:ko00002 br:ko01000 br:ko03029	KEGG Orthology (KO) | KEGG modules | Enzymes | Mitochondrial biogenesis	NA	4.23131e-41	NA	NA	NA	0.000104141
c19017_g3	B1GYK4_BRAPC NADH dehydrogenase subunit 6 OS=Brachionus plicatilis GN=ND6 PE=4 SV=1	13.1417	13.76	14.081	14.0355	13.8517	14.3476	14.3532	14.1399	14.3719	14.1677	14.4539	14.6076	13.4804	13.7718	13.2657	13.1722	13.2064	13.6197	13.1413	13.4137	13.6177	13.953	13.6571	13.9448	13.8834	13.9683	13.8648	13.8505	13.3012	13.7527	14.5382	GO:0005739 GO:0016021							NA	0.00455099	NA	NA	NA	NA
c21759_g4	RRT15_YEAST Regulator of rDNA transcription 15 OS=Saccharomyces cerevisiae (strain ATCC 204508 S288c) GN=RRT15 PE=3 SV=1	11.7417	10.2913	11.838	11.1917	11.0034	10.6108	10.4853	11.3017	10.6316	11.5243	10.2232	10.4197	11.4606	10.8663	11.1948	11.2305	11.4468	11.4006	12.4057	11.7919	12.7054	12.1452	13.3365	12.0961	12.2415	12.6602	10.857	13.0619	13.3412	13.8201	13.1072	GO:0005739							NA	NA	NA	NA	NA	NA
c25997_g1	DPOM_NEUCS Probable DNA polymerase OS=Neurospora crassa PE=3 SV=1	10.1996	11.2632	12.314	12.5759	12.1743	12.2847	9.89968	11.5243	10.8878	11.3055	10.4732	12.0471	10.9945	10.6755	13.2382	13.3682	13.7386	14.6842	14.2693	12.8611	12.9531	14.3609	14.4683	14.0045	14.9539	15.1577	14.798	15.1301	15.0867	15.8413	15.4337	GO:0090304 GO:0003824 GO:0034645							NA	0.000197945	NA	NA	NA	0.002713
c25775_g3	NA	8.53864	8.88831	9.26545	9.18228	9.58995	9.07219	9.67509	10.0333	13.0707	15.8806	16.2605	16.6276	17.3977	17.3288	3.39616	3.05569	3.07069	3.31762	3.25018	3.50951	3.10694	3.47561	3.59363	4.12368	3.72749	3.83004	6.20236	7.6083	6.81693	6.9576	6.42041	NA	NA	NA	NA	NA	NA	NA	3.1799e-59	6.06514e-95	2.13401e-23	1.10161e-12	0.000368613	7.60546e-13
c31346_g1	NA	6.1615	6.42532	7.5947	7.85902	9.60252	11.6694	12.8469	13.303	13.7591	13.688	14.2901	14.3148	13.779	13.1427	2.8251	1.47182	1.59932	1.15852	1.58023	2.53939	3.61825	4.40979	4.95502	7.01901	6.14437	3.62777	1.47888	1.25099	0.948415	2.66459	0.948415	NA	NA	NA	NA	NA	NA	NA	8.02848e-37	2.38711e-74	2.04726e-09	1.59693e-07	NA	7.44878e-09
c23401_g1	CATL_DROME Cathepsin L OS=Drosophila melanogaster GN=Cp1 PE=2 SV=2	4.1135	4.3604	5.32291	5.93853	6.57975	8.61732	9.82848	10.2719	11.4232	11.4342	12.4217	11.3114	10.8676	10.6679	3.02966	1.81927	2.14181	2.38993	3.58048	6.04537	7.39857	7.99344	7.22797	7.37143	6.76318	5.49122	2.32465	1.93242	1.5486	2.54873	3.33186	GO:0046718 GO:1903146 GO:0048513 GO:0097067 GO:0070062 GO:0043394 GO:0001968 GO:0019886 GO:0051603 GO:0048608 GO:0036021 GO:0022617 GO:0004197 GO:0004252 GO:0002250 GO:0009888 GO:0044702 GO:1903955 GO:0002224 GO:0005634 GO:0005615 GO:0005518 GO:0042393 GO:0097655 GO:0030574 GO:0012501	K01365	CTSL; cathepsin L [EC:3.4.22.15]	path:map04140 path:map04142 path:map04145 path:map04210 path:map04612 path:map05205 path:map05323 path:map05418	Autophagy - animal | Lysosome | Phagosome | Apoptosis | Antigen processing and presentation | Proteoglycans in cancer | Rheumatoid arthritis | Fluid shear stress and atherosclerosis	br:ko00001 br:ko01000 br:ko01002 br:ko03110 br:ko00537	KEGG Orthology (KO) | Enzymes | Peptidases | Chaperones and folding catalysts | Glycosylphosphatidylinositol (GPI)-anchored proteins	2.37975e-43	7.51462e-143	1.01114e-08	0.00140152	NA	2.71595e-10
c15361_g2	CFA45_HUMAN Cilia- and flagella-associated 45 OS=Homo sapiens GN=CFAP45 PE=2 SV=2	3.89594	4.22772	6.98458	9.11537	10.4948	10.7623	10.8332	11.5006	10.6631	11.172	10.8264	11.0103	12.3038	11.261	2.37369	1.78493	1.06825	1.86171	4.27538	5.34144	5.48961	5.9257	4.54558	5.51478	5.08174	4.97627	2.34634	0.948415	0.948415	1.5308	1.73076	GO:0042995 GO:0005654							8.47654e-24	8.15213e-34	2.04895e-10	NA	NA	3.4979e-09
c26279_g2	MYS_ARGIR Myosin heavy striated muscle OS=Argopecten irradians PE=1 SV=1	5.03433	4.81278	6.58145	8.91221	10.6345	10.6033	11.1371	11.5172	11.5184	11.9357	11.7233	11.9247	12.8943	12.3013	2.69325	1.92416	2.29607	1.72708	2.04112	4.65551	6.45878	6.5573	6.77913	6.69857	7.01211	5.70358	1.68341	1.25099	1.93433	0.948415	1.60982	GO:0055010 GO:0038096 GO:0048739 GO:0060048 GO:0007512 GO:0005524 GO:0003009 GO:0001701 GO:0032982 GO:0005829 GO:0030049 GO:0055009 GO:0019901 GO:0042802 GO:0045214 GO:0046983 GO:0008217 GO:0000146 GO:0006950 GO:0007522 GO:0002026 GO:0030898 GO:0002027 GO:0005516 GO:0031449 GO:0005859 GO:0003779 GO:0043462 GO:0014728 GO:0046034 GO:0030017 GO:0017018	K17751	MYH6_7; myosin heavy chain 6/7	path:map04260 path:map04261 path:map05416	Cardiac muscle contraction | Adrenergic signaling in cardiomyocytes | Viral myocarditis	br:ko00001 br:ko04812	KEGG Orthology (KO) | Cytoskeleton proteins	9.84039e-21	1.31742e-66	1.2803e-12	8.79595e-06	NA	3.36828e-12
c13945_g1	NA	5.59445	5.56467	6.47473	7.81584	8.52935	9.86624	11.4779	12.6264	12.9554	13.1384	13.4782	13.3428	12.854	11.1997	1.49711	1.12752	1.07466	1.12917	1.51495	2.0299	2.29518	2.05209	1.33686	1.43313	1.37	1.46582	4.84111	1.44727	1.80722	0.948415	1.94175	NA	NA	NA	NA	NA	NA	NA	8.86224e-38	1.27424e-07	8.66363e-11	1.56656e-12	NA	0.000289081
c32688_g1	NA	5.08118	5.03658	5.55608	5.46531	5.91102	6.16259	10.2582	11.4544	12.3654	12.676	12.946	13.0326	12.9143	12.5572	2.23601	2.31406	2.18808	1.49471	3.58446	3.54419	3.05095	2.34525	1.71362	1.39683	1.43948	1.21691	0.948415	1.61328	0.948415	2.33817	4.20062	NA	NA	NA	NA	NA	NA	NA	1.2706e-47	8.91448e-14	8.03349e-37	8.31082e-05	NA	NA
c13231_g1	NA	3.21598	3.69239	4.78305	5.7757	6.1805	7.49191	8.96481	9.37449	10.2973	10.5196	11.3991	11.7977	11.4126	11.2316	1.77239	1.17002	1.07466	0.948415	1.61269	2.2429	2.18427	1.68365	1.53716	1.46192	1.68365	1.88494	1.47888	2.03493	1.90137	1.87152	0.948415	NA	NA	NA	NA	NA	NA	NA	2.41172e-48	NA	2.76518e-14	NA	NA	NA
c29637_g1	NA	3.6574	3.80585	4.26668	4.79794	4.65596	4.79626	6.63676	9.22405	10.6936	10.6925	11.5472	12.2407	10.6662	10.6649	2.54426	1.35175	1.34665	1.49297	1.73152	1.84909	1.88408	1.48376	1.50388	1.26647	1.78091	1.43868	0.948415	1.25099	1.75896	0.948415	1.39235	NA	NA	NA	NA	NA	NA	NA	4.5209e-44	NA	5.71989e-14	NA	NA	NA
c32637_g1	NA	3.38682	3.40064	4.98288	3.91621	6.08352	8.50644	9.97466	10.0967	10.7597	10.1919	10.3195	10.566	9.58573	8.31897	1.35547	0.948415	0.948415	0.948415	0.948415	0.948415	0.948415	0.948415	0.948415	0.948415	0.948415	0.948415	0.948415	2.23765	0.948415	0.948415	1.40409	NA	NA	NA	NA	NA	NA	NA	3.57675e-23	NA	0.000128613	3.7496e-05	NA	0.00360888
c12309_g1	CO4A2_CAEEL Collagen alpha-2(IV) chain OS=Caenorhabditis elegans GN=let-2 PE=1 SV=2	4.2284	3.95222	5.14292	5.73751	8.08329	8.78838	9.9182	10.4907	10.5421	11.1384	10.5544	10.0622	11.8275	9.57916	1.98601	1.455	1.32618	1.32915	1.49008	1.49866	1.30508	1.40547	1.93144	2.19155	1.9885	1.4424	1.47888	0.948415	1.80722	0.948415	0.948415	GO:0048729 GO:0099081 GO:0005581 GO:0048514 GO:0048646 GO:0044444 GO:0048523 GO:0060429 GO:0005201 GO:0048705 GO:0007423 GO:0007600 GO:0048562 GO:0005604 GO:0005515 GO:0043231 GO:0098644 GO:0030154 GO:0030198 GO:0012505 GO:0032268 GO:0050896 GO:0051216 GO:0052547	K06237	COL4A; collagen type IV alpha	path:map04151 path:map04510 path:map04512 path:map04933 path:map04974 path:map05146 path:map05200 path:map05222	PI3K-Akt signaling pathway | Focal adhesion | ECM-receptor interaction | AGE-RAGE signaling pathway in diabetic complications | Protein digestion and absorption | Amoebiasis | Pathways in cancer | Small cell lung cancer	br:ko00001 br:ko00536 br:ko04147 br:ko04516	KEGG Orthology (KO) | Glycosaminoglycan binding proteins | Exosome | Cell adhesion molecules and their ligands	5.58481e-24	NA	0.000203864	4.42633e-05	NA	NA
c26279_g3	MYS_ARGIR Myosin heavy striated muscle OS=Argopecten irradians PE=1 SV=1	3.81627	3.04329	4.91498	7.24378	8.52914	8.54793	8.75294	9.55558	9.46245	9.93765	9.40031	9.76149	11.4967	10.9407	1.64764	1.0806	1.07466	0.948415	0.948415	0.948415	0.948415	1.45264	0.948415	1.26647	1.87448	1.9238	0.948415	0.948415	1.40619	1.44541	1.44442	GO:0055010 GO:0038096 GO:0048739 GO:0060048 GO:0007512 GO:0005524 GO:0003009 GO:0001701 GO:0032982 GO:0005829 GO:0030049 GO:0055009 GO:0019901 GO:0045214 GO:0046983 GO:0008217 GO:0000146 GO:0007522 GO:0002026 GO:0030898 GO:0002027 GO:0005516 GO:0031449 GO:0005859 GO:0003779 GO:0043462 GO:0014728 GO:0046034 GO:0030017 GO:0017018	K10352	MYH; myosin heavy chain	path:map04530	Tight junction	br:ko00001 br:ko04147 br:ko04812	KEGG Orthology (KO) | Exosome | Cytoskeleton proteins	5.8003e-16	NA	1.80271e-05	0.00114567	0.00703663	NA
c17044_g1	ENKUR_HUMAN Enkurin OS=Homo sapiens GN=ENKUR PE=2 SV=1	3.05681	2.52956	4.77496	6.47367	7.87941	8.46387	8.79431	9.5534	8.91003	8.7436	9.03921	9.1854	9.61364	9.6009	1.35547	1.24143	1.07466	1.33927	2.98889	3.38796	3.3278	3.45736	2.81304	3.8286	3.13956	2.60545	1.8318	1.35496	0.948415	0.948415	1.31187	GO:0031514 GO:0097223 GO:0005515							6.00983e-34	1.14826e-22	0.00710131	0.000305001	NA	0.00203007
c25038_g1	ERIC3_HUMAN Glutamate-rich 3 OS=Homo sapiens GN=ERICH3 PE=2 SV=1	3.25976	2.99172	4.54931	6.89133	8.8174	8.91599	8.86957	8.94696	8.53733	8.81321	8.63558	8.97214	9.50993	9.12571	1.59943	0.948415	1.53462	1.18596	2.54489	3.88645	3.53449	3.07175	2.76653	2.73916	2.56712	2.41247	0.948415	0.948415	0.948415	0.948415	0.948415								1.8395e-19	1.38753e-14	2.81738e-06	0.00264263	NA	0.000176402
c682_g1	RIBC2_HUMAN RIB43A-like with coiled-coils 2 OS=Homo sapiens GN=RIBC2 PE=1 SV=1	2.69137	3.22065	4.8892	6.26742	8.3255	8.23898	8.23114	8.43932	8.45225	8.60878	8.57236	8.76733	9.37316	8.64867	1.58173	1.09632	1.19449	1.81884	2.70356	3.24326	3.29083	3.58076	2.90648	3.09048	2.92283	2.37913	0.948415	1.36537	0.948415	0.948415	0.948415	GO:0005634 GO:0005515							1.46844e-29	6.7414e-15	2.30864e-07	0.000251959	NA	0.000551892
c25389_g1	CROCC_HUMAN Rootletin OS=Homo sapiens GN=CROCC PE=1 SV=1	3.70403	3.46574	5.60417	6.9223	8.40311	8.18107	9.28066	9.07969	9.92541	9.90565	9.0402	9.02261	10.18	9.70095	1.4907	1.24297	3.08821	2.82895	3.50094	3.38524	3.2773	3.13185	3.06702	3.49872	2.63458	2.06643	1.47888	0.948415	1.67248	0.948415	1.44442	GO:0000819 GO:0044707 GO:0033043 GO:0043167 GO:0007067 GO:0043234 GO:0000775 GO:0042995 GO:0005886 GO:0005768 GO:0070062 GO:0016192 GO:0005814 GO:0015629 GO:0010457 GO:0017111 GO:0033365 GO:0051649 GO:0008092 GO:0051656	K16469	CROCC; rootletin			br:ko03036	Chromosome	7.84262e-14	1.61794e-15	0.00921559	3.1191e-08	NA	0.000923814
c14401_g1	CALM_METSE Calmodulin OS=Metridium senile PE=1 SV=3	3.10816	2.69431	4.61913	7.23831	7.97958	8.45424	8.98391	8.99386	9.67263	9.7284	9.82568	9.80742	10.0701	9.02518	1.44973	0.948415	1.06825	1.26748	1.82349	3.23585	4.173	3.42048	2.88191	3.54869	2.55266	1.63131	0.948415	0.948415	1.30118	0.948415	0.948415	GO:0043647 GO:0015276 GO:0008440 GO:0038095 GO:1901844 GO:0022400 GO:0005654 GO:0002576 GO:0000165 GO:0031954 GO:0051343 GO:0034704 GO:0070062 GO:0030801 GO:0072542 GO:0005509 GO:0006936 GO:0043274 GO:0032465 GO:0005829 GO:0031432 GO:0050999 GO:0031996 GO:0031997 GO:0019901 GO:0019904 GO:0043539 GO:0007186 GO:0000922 GO:0005088 GO:0007223 GO:0060316 GO:0005980 GO:0005102 GO:0044325 GO:0005886 GO:…	K02183	CALM; calmodulin	path:map04014 path:map04015 path:map04016 path:map04020 path:map04022 path:map04024 path:map04070 path:map04114 path:map04261 path:map04270 path:map04371 path:map04626 path:map04713 path:map04720 path:map04722 path:map04728 path:map04740 path:map04744 path:map04745 path:map04750 path:map04910 path:map04912 path:map04915 path:map04916 path:map04921 path:map04922 path:map04924 path:map04925 path:ma…	Ras signaling pathway | Rap1 signaling pathway | MAPK signaling pathway - plant | Calcium signaling pathway | cGMP-PKG signaling pathway | cAMP signaling pathway | Phosphatidylinositol signaling system | Oocyte meiosis | Adrenergic signaling in cardiomyocytes | Vascular smooth muscle contraction | Apelin signaling pathway | Plant-pathogen interaction | Circadian entrainment | Long-term potentiati…	br:ko00001 br:ko01009 br:ko03036 br:ko04131 br:ko04147	KEGG Orthology (KO) | Protein phosphatases and associated proteins | Chromosome | Membrane trafficking | Exosome	2.34181e-32	2.76626e-29	2.44947e-08	0.000192908	NA	0.000600531
c26377_g3	MYH16_CANLF Myosin-16 OS=Canis lupus familiaris GN=MYH16 PE=3 SV=2	3.43282	3.19855	4.7154	6.89475	8.56287	8.49703	9.08658	9.55432	9.51677	9.70401	9.31453	9.36134	11.0392	10.4534	1.68149	1.33824	1.18327	1.6967	2.24313	2.51612	2.41365	2.64734	2.43973	2.74244	2.17337	1.35563	0.948415	1.36537	0.948415	0.948415	1.53729	GO:0055010 GO:0046983 GO:0048739 GO:0060048 GO:0000146 GO:0007512 GO:0000166 GO:0002026 GO:0030898 GO:0002027 GO:0070062 GO:0008307 GO:0031449 GO:0048251 GO:0005859 GO:0003779 GO:0003009 GO:0014728 GO:0046034 GO:0032982 GO:0005829 GO:0098779 GO:0030017 GO:0030049	K10352	MYH; myosin heavy chain	path:map04530	Tight junction	br:ko00001 br:ko04147 br:ko04812	KEGG Orthology (KO) | Exosome | Cytoskeleton proteins	1.81119e-16	NA	0.000906047	4.97679e-05	NA	NA
c24011_g1	CAV3_RAT Caveolin-3 OS=Rattus norvegicus GN=Cav3 PE=1 SV=1	4.09287	4.02292	5.33665	7.16887	8.54402	10.0717	10.7732	10.6457	11.4375	10.7832	11.5284	11.7969	9.50535	8.91389	1.80257	1.73445	3.33859	3.0115	2.13764	2.36225	3.42539	3.3588	3.13721	3.00034	1.78512	1.98425	0.948415	0.948415	0.948415	0.948415	0.948415	GO:0008022 GO:0051172 GO:0080134 GO:0005794 GO:0044238 GO:1901700 GO:0002684 GO:0005901 GO:0009628 GO:0014819 GO:0010614 GO:0071253 GO:0044089 GO:0071495 GO:0016010 GO:0031398 GO:0051926 GO:0032403 GO:2001288 GO:0033292 GO:0070836 GO:0086005 GO:0090101 GO:0048646 GO:0042981 GO:0005246 GO:0009725 GO:0009967 GO:0044446 GO:0044325 GO:0098588 GO:0019870 GO:2000649 GO:0017015 GO:0072659 GO:0060341 GO:…	K06278	CAV1; caveolin 1	path:map04144 path:map04510 path:map05100 path:map05205 path:map05416 path:map05418	Endocytosis | Focal adhesion | Bacterial invasion of epithelial cells | Proteoglycans in cancer | Viral myocarditis | Fluid shear stress and atherosclerosis	br:ko00001 br:ko04131	KEGG Orthology (KO) | Membrane trafficking	3.29132e-18	4.99131e-08	2.99844e-17	0.000287747	NA	9.62732e-05
c12443_g1	TITIN_HUMAN Titin OS=Homo sapiens GN=TTN PE=1 SV=4	3.43154	3.78239	4.99707	6.01426	8.05809	8.88992	10.0109	10.8229	10.0846	10.8712	10.4171	10.9111	11.8123	11.7026	2.12181	2.19136	1.51086	1.88419	1.80557	2.61046	2.8578	3.61253	2.88746	3.40569	3.82009	3.38532	0.948415	2.19199	0.948415	1.5308	1.44442	GO:0060537 GO:0004672 GO:0048513 GO:0042995 GO:0043227 GO:0030239 GO:0044430 GO:0006936 GO:0015629 GO:0072359 GO:0008092 GO:0050789 GO:0030017 GO:0050896	K12567	TTN; titin [EC:2.7.11.1]	path:map05410 path:map05414	Hypertrophic cardiomyopathy (HCM) | Dilated cardiomyopathy	br:ko00001 br:ko01000 br:ko01001 br:ko04131 br:ko04147 br:ko04812	KEGG Orthology (KO) | Enzymes | Protein kinases | Membrane trafficking | Exosome | Cytoskeleton proteins	1.58515e-32	9.09146e-12	1.20433e-06	0.000759727	NA	0.00730799
c26377_g2	MYS_ARGIR Myosin heavy striated muscle OS=Argopecten irradians PE=1 SV=1	3.52818	3.04645	4.82182	7.35634	8.50314	8.86219	9.30674	9.62542	9.71607	10.1511	10.019	10.2152	11.2055	10.712	2.46702	0.948415	0.948415	0.948415	1.13516	2.26612	2.86304	3.26297	3.0181	3.17957	3.72852	2.75484	1.68341	0.948415	1.80722	0.948415	1.31187	GO:0036464 GO:0055010 GO:0046983 GO:0038096 GO:0060048 GO:0000146 GO:0006950 GO:0007512 GO:0002026 GO:0005524 GO:0030898 GO:0002027 GO:0005516 GO:0005911 GO:0031449 GO:0005859 GO:0003779 GO:0003009 GO:0014728 GO:0046034 GO:0032982 GO:0005829 GO:0030017 GO:0030049	K17751	MYH6_7; myosin heavy chain 6/7	path:map04260 path:map04261 path:map05416	Cardiac muscle contraction | Adrenergic signaling in cardiomyocytes | Viral myocarditis	br:ko00001 br:ko04812	KEGG Orthology (KO) | Cytoskeleton proteins	1.50052e-17	1.79692e-16	5.21385e-10	NA	NA	NA
c24306_g1	ML12B_BOVIN Myosin regulatory light chain 12B OS=Bos taurus GN=MYL12B PE=2 SV=1	3.17527	3.31356	4.90742	7.34412	8.49807	8.55205	8.95011	9.63225	9.68195	9.88854	9.94329	9.86211	10.9329	10.3269	1.73785	1.18121	1.07466	1.94727	2.796	3.18211	3.91183	3.59595	3.25466	3.99753	4.09636	3.2473	0.948415	1.78279	1.75896	2.23025	1.54592	GO:0060047 GO:0055010 GO:0042641 GO:0006942 GO:0003785 GO:0051015 GO:0030898 GO:0070062 GO:0008307 GO:0005859 GO:0030308 GO:0097513 GO:0005509 GO:0048013 GO:0032036 GO:0005829 GO:0055003 GO:0098735 GO:0070527 GO:0030017 GO:0030049	K12757	MYL12; myosin regulatory light chain 12	path:map04510 path:map04530 path:map04611 path:map04670 path:map04810	Focal adhesion | Tight junction | Platelet activation | Leukocyte transendothelial migration | Regulation of actin cytoskeleton	br:ko00001 br:ko04147 br:ko04812	KEGG Orthology (KO) | Exosome | Cytoskeleton proteins	1.5585e-28	3.86988e-37	0.00357041	6.40107e-06	NA	0.00726516
c15196_g1	NA	3.39645	2.86861	5.10402	6.88651	7.80868	8.0229	9.17538	9.95056	9.40137	9.82633	9.88958	10.1476	11.7966	10.6589	2.28715	1.29404	1.4588	2.78731	2.65996	2.59257	3.16082	4.29095	3.98304	4.12996	3.35351	3.62534	0.948415	1.25099	1.40619	0.948415	0.948415	NA	NA	NA	NA	NA	NA	NA	9.97378e-32	1.12093e-29	5.98439e-07	0.00343182	0.00438242	4.17124e-06
c21082_g1	WDR66_HUMAN WD repeat-containing 66 OS=Homo sapiens GN=WDR66 PE=2 SV=2	4.71772	3.92932	4.43175	3.77704	4.60927	3.93032	4.41401	3.93676	3.71012	3.53197	5.27615	4.80403	3.42465	4.946	13.0428	13.7353	13.8258	14.233	12.8141	11.0859	10.1779	9.48367	7.63947	6.43277	6.05441	6.08383	7.11745	6.08575	6.2752	5.95921	6.09313	GO:0008150 GO:0005856 GO:0070062 GO:0005737 GO:0003824 GO:0016020 GO:0007067 GO:0003674 GO:0005874 GO:0007017							0.0038241	3.92782188443791e-321	1.87686e-81	3.66871e-25	NA	8.43145e-38
c25753_g3	NA	1.16249	1.39259	1.26716	2.44137	1.74496	1.7381	2.97595	2.55345	2.2861	2.72148	4.62328	3.54043	2.90333	2.66382	14.0612	13.9574	12.9692	12.1589	9.83302	7.10964	6.32779	5.94243	6.47048	5.96695	5.45618	5.69704	6.33623	5.08897	5.57384	6.54091	6.53716	NA	NA	NA	NA	NA	NA	NA	7.91382e-11	6.82658e-185	9.56711e-74	1.60699e-34	NA	5.15724e-16
c9072_g1	TM256_BUFGR Transmembrane 256 homolog OS=Bufo gargarizans PE=3 SV=1	3.14077	3.61279	3.41739	2.3855	2.95045	2.11678	2.14239	1.96653	3.01774	2.07269	3.00477	2.44251	1.27197	1.56251	5.01932	4.89375	4.95115	4.89578	4.27782	4.36368	5.56462	5.93022	4.79694	3.83317	4.32331	4.9375	6.26725	5.87732	6.24783	5.2626	6.19338	GO:0070062 GO:0016020							0.000139531	1.32748e-25	2.57594e-05	NA	NA	5.72119e-06
c19241_g1	NA	3.68853	4.934	4.25657	3.40372	2.19788	3.192	2.16119	2.512	2.65662	2.65342	3.21482	2.4422	1.39284	2.4719	4.42601	3.68939	4.55811	5.47771	5.89762	4.7394	3.13538	3.60415	2.69745	3.63263	4.30007	5.18296	5.60256	5.23539	5.24736	5.08439	4.91681	NA	NA	NA	NA	NA	NA	NA	7.66219e-16	2.2551e-23	3.39887e-15	NA	NA	NA
c29384_g1	L2HDH_NEMVE L-2-hydroxyglutarate mitochondrial OS=Nematostella vectensis GN=v1g172254 PE=3 SV=1	3.33276	3.18934	4.05945	3.60268	2.61515	2.92876	2.74394	1.99408	3.28542	2.33181	3.54764	3.49017	3.73784	2.20399	4.2576	3.83644	4.14288	4.58834	4.14258	3.67266	3.2064	4.16713	4.35842	5.84181	5.79615	5.46086	6.41045	5.96147	5.91104	4.78028	5.4034	GO:0031305 GO:0034419 GO:0050660 GO:0044267 GO:0047545 GO:0055114 GO:0005886 GO:0006103	K00109	L2HGDH; 2-hydroxyglutarate dehydrogenase [EC:1.1.99.2]	path:map00650	Butanoate metabolism	br:ko00001 br:ko01000	KEGG Orthology (KO) | Enzymes	0.00550206	6.14769e-39	4.22648e-09	NA	NA	3.23611e-05
c8715_g1	ECHD3_XENLA Enoyl- hydratase domain-containing mitochondrial OS=Xenopus laevis GN=echdc3 PE=2 SV=1	4.143	4.15527	4.41843	3.77686	2.5088	2.40359	1.85487	1.70286	3.06471	1.59309	3.26518	3.16151	3.73784	2.7923	4.50531	4.5715	4.99695	4.74672	4.3799	3.62628	4.29141	4.8543	3.64604	4.62436	4.72596	4.84374	5.12514	6.04899	5.02503	5.18328	5.70086	GO:0016836 GO:0005739 GO:1901564 GO:0019752 GO:0044238							8.01258e-14	4.20856e-07	2.52096e-08	NA	NA	0.000330867
c21196_g1	HPGDS_HUMAN Hematopoietic prostaglandin D synthase OS=Homo sapiens GN=HPGDS PE=1 SV=3	4.00345	4.42771	2.64145	1.22722	1.20626	1.65278	1.88404	1.6255	1.80174	1.52044	2.59106	2.94649	1.39284	4.3684	5.22059	4.90115	4.95328	4.20985	2.74242	2.64225	2.49222	2.84732	3.30789	3.31436	3.59391	3.91899	7.46736	5.53395	5.83709	6.46802	5.4233	GO:0000287 GO:0004667 GO:0042803 GO:0005737 GO:0005509 GO:0001516 GO:0016740	K04097	HPGDS; prostaglandin-H2 D-isomerase / glutathione transferase [EC:5.3.99.2 2.5.1.18]	path:map00480 path:map00590 path:map00980 path:map00982 path:map01100 path:map05204	Glutathione metabolism | Arachidonic acid metabolism | Metabolism of xenobiotics by cytochrome P450 | Drug metabolism - cytochrome P450 | Metabolic pathways | Chemical carcinogenesis	br:ko00001 br:ko01000	KEGG Orthology (KO) | Enzymes	1.5676e-17	5.0468e-54	0.000193963	NA	NA	5.22509e-07
c5230_g1	NNRD_BOVIN ATP-dependent (S)-NAD(P)H-hydrate dehydratase OS=Bos taurus GN=NAXD PE=3 SV=1	3.57278	3.59362	2.8928	2.09987	1.89699	1.58091	1.70925	1.54448	1.74563	2.31273	2.50974	2.54478	1.71469	2.01098	3.8949	4.02458	4.21417	4.29805	3.67726	2.99382	2.89641	3.04251	3.75104	3.45283	3.6685	3.95504	6.17254	5.52719	5.29503	5.12453	5.23096	GO:0006769 GO:0005515 GO:0005759 GO:0047453 GO:0046496	K17757	CARKD; ATP-dependent NAD(P)H-hydrate dehydratase [EC:4.2.1.93]			br:ko01000	Enzymes	2.581e-11	1.57459e-47	0.000196869	NA	NA	1.03245e-14
c19999_g1	NA	2.48403	3.13018	2.98981	1.18947	2.14916	1.8476	1.89203	2.77263	2.23852	1.97547	2.79573	2.37573	3.10669	3.54829	3.48153	3.74382	3.96365	3.56959	3.00946	2.61694	2.49545	3.37588	3.02081	3.99112	4.06187	3.15164	4.6155	5.58874	5.2231	5.82194	5.68132	NA	NA	NA	NA	NA	NA	NA	0.00044033	7.03479e-23	NA	NA	0.000669235	5.46339e-14
c20742_g1	HBS1L_BOVIN HBS1 OS=Bos taurus GN=HBS1L PE=2 SV=1	4.80357	4.57791	3.77191	2.29029	2.49203	2.29667	3.14928	2.55397	3.32574	2.38521	3.46812	3.3761	2.9345	4.48037	5.56115	5.1313	4.841	4.80906	4.12748	3.71991	3.62367	4.1282	3.61627	4.72979	4.3384	4.53434	5.74465	5.9513	5.44073	5.70955	5.87379	GO:0005525 GO:0070062 GO:0007165 GO:0003924 GO:0016020 GO:0032790 GO:0005622 GO:0006412	K14416	HBS1; elongation factor 1 alpha-like protein	path:map03015 path:map05134	mRNA surveillance pathway | Legionellosis	br:ko00001 br:ko03019	KEGG Orthology (KO) | Messenger RNA biogenesis	7.31512e-33	6.26189e-16	2.73311e-06	NA	NA	3.93562e-06
c34168_g1	MED6_PONAB Mediator of RNA polymerase II transcription subunit 6 OS=Pongo abelii GN=MED6 PE=2 SV=1	5.03683	5.00194	3.96534	2.0125	2.10728	2.74876	2.77064	2.09558	3.23144	2.16127	3.42384	3.79018	2.2997	2.98093	5.20906	5.37326	5.0898	5.26449	4.19674	3.43365	3.61368	3.54429	3.75614	3.2024	3.97874	4.13255	5.65188	6.06877	5.48145	5.35284	5.30579	GO:0003713 GO:0016020 GO:0016592 GO:0008134 GO:0045944 GO:0001104 GO:0006367	K15128	MED6; mediator of RNA polymerase II transcription subunit 6			br:ko03021	Transcription machinery	1.20293e-29	5.49018e-42	3.3591e-12	NA	NA	0.000116511
c12292_g1	PPIL2_MOUSE Peptidyl-prolyl cis-trans isomerase-like 2 OS=Mus musculus GN=Ppil2 PE=1 SV=2	5.47006	5.29762	2.856	2.19496	2.25734	2.19853	2.26991	2.74749	3.52289	3.22003	3.71953	4.06237	2.75604	3.48443	5.82771	5.8145	5.46364	5.13304	3.84396	3.1896	3.4656	3.68054	4.19436	4.20801	4.12541	4.33301	4.33964	5.52304	6.28967	5.34525	6.54271	GO:0003755 GO:0005515 GO:0071013 GO:0000209 GO:0034450 GO:0050900 GO:0005796 GO:0005886 GO:0072659 GO:0005654 GO:0000398	K10598	PPIL2 CYC4 CHP60; peptidyl-prolyl cis-trans isomerase-like 2 [EC:5.2.1.8]	path:map04120	Ubiquitin mediated proteolysis	br:ko00001 br:ko01000 br:ko03041 br:ko03110 br:ko04121	KEGG Orthology (KO) | Enzymes | Spliceosome | Chaperones and folding catalysts | Ubiquitin system	5.62666e-40	1.67682e-75	5.85304e-12	NA	NA	0.000169746
c19684_g1	FANCL_HUMAN E3 ubiquitin- ligase FANCL OS=Homo sapiens GN=FANCL PE=1 SV=2	4.27491	4.98718	3.63982	2.51102	2.4438	2.86153	3.04806	3.00086	2.85717	3.36927	3.68809	4.40862	1.76561	3.46645	5.36182	5.21856	5.38175	5.16497	4.05043	2.76418	2.82092	3.51301	4.43744	4.26058	4.52055	4.62724	5.63582	4.59255	5.9621	6.12431	6.46044	GO:0006281 GO:0061630 GO:0031625 GO:0043240 GO:0002230 GO:0006513 GO:0098792	K10606	FANCL PHF9; E3 ubiquitin-protein ligase FANCL [EC:2.3.2.27]	path:map03460 path:map04120	Fanconi anemia pathway | Ubiquitin mediated proteolysis	br:ko00001 br:ko00002 br:ko01000 br:ko03400 br:ko04121	KEGG Orthology (KO) | KEGG modules | Enzymes | DNA repair and recombination proteins | Ubiquitin system	2.28365e-06	7.0046e-46	7.69181e-07	NA	NA	3.24909e-05
c20508_g1	ISOC2_XENTR Isochorismatase domain-containing 2 OS=Xenopus tropicalis GN=isoc2 PE=2 SV=1	4.38595	4.70348	3.49855	3.05347	2.3127	2.39849	3.15153	3.2205	3.2814	3.07866	3.04552	2.72836	2.90333	2.46678	4.51835	4.4613	4.49889	4.156	2.91903	3.17777	4.13861	3.88855	3.8217	3.85486	5.06785	5.48339	4.79417	5.91728	4.88017	5.78429	5.96566	GO:0031648 GO:0005634 GO:0005777 GO:0070062 GO:0005515							6.28181e-25	8.39979e-23	4.22646e-10	NA	NA	1.56766e-06
c4499_g1	TEFM_MOUSE Transcription elongation mitochondrial OS=Mus musculus GN=Tefm PE=1 SV=1	3.35813	4.03648	3.24009	2.00168	2.50195	2.99179	3.72942	3.12524	2.93332	2.73296	3.39445	4.09988	2.89781	3.15276	4.96344	4.83636	4.37058	4.33989	3.27136	2.46964	2.9488	3.73203	4.28758	4.42965	5.08954	4.83957	5.05664	5.72267	5.71155	5.81235	5.64796	GO:0006390 GO:0003676 GO:0030337 GO:0006119 GO:0030529 GO:0005759 GO:0006355 GO:0006259 GO:0044822 GO:0042645	K17658	TEFM; transcription elongation factor mitochondrial			br:ko03029	Mitochondrial biogenesis	0.000419523	3.41862e-31	1.31735e-06	NA	NA	3.52475e-07
c18774_g1	ZUFSP_RAT Zinc finger with UFM1-specific peptidase domain OS=Rattus norvegicus GN=Zufsp PE=2 SV=1	4.47623	3.78378	3.10059	3.22822	2.99811	2.98597	3.24281	2.91936	4.00694	3.87843	4.34019	4.1539	2.3616	3.59011	5.18133	5.14789	3.89659	3.88412	3.51262	3.52856	3.90682	4.05865	3.48813	4.00764	4.02672	3.82367	6.00063	4.5196	5.26448	5.30388	6.042	GO:0005515 GO:0046872							6.84121e-06	5.02248e-17	9.45852e-05	0.00185874	NA	8.54319e-09
c25280_g1	ATG7_RAT Ubiquitin-like modifier-activating enzyme ATG7 OS=Rattus norvegicus GN=Atg7 PE=2 SV=1	4.56452	4.27204	2.58524	2.24445	3.13795	2.78469	3.47243	3.50453	3.46075	2.80659	3.20686	3.36231	2.14252	2.71925	5.23588	5.3141	4.25402	3.61061	2.66686	3.53457	4.38134	4.1256	4.07778	3.8067	3.90369	4.09076	4.70482	4.90724	5.48168	5.67331	5.77763	GO:0043229 GO:0016239 GO:0039521 GO:0042803 GO:1903146 GO:0006497 GO:0045732 GO:0008641 GO:0044444 GO:0008134 GO:0009267 GO:0006914 GO:0043065 GO:0016043 GO:0051607 GO:0071455 GO:0031401	K08337	ATG7; ubiquitin-like modifier-activating enzyme ATG7	path:map04136 path:map04138 path:map04140 path:map04216	Autophagy - other | Autophagy - yeast | Autophagy - animal | Ferroptosis	br:ko00001 br:ko03029 br:ko04121	KEGG Orthology (KO) | Mitochondrial biogenesis | Ubiquitin system	1.61592e-09	7.80421e-25	NA	NA	NA	5.70983e-08
c4614_g1	MMAB_BOVIN Cob(I)yrinic acid a c-diamide mitochondrial OS=Bos taurus GN=MMAB PE=2 SV=1	5.04475	4.36036	2.58192	2.4665	2.54984	3.04757	3.13715	4.01107	3.77364	3.3022	3.96949	3.47041	2.48429	2.5533	6.20014	5.9396	4.35141	3.82839	2.73063	2.69453	3.53491	3.97243	4.32583	4.11518	4.09543	4.09132	5.74465	5.82672	5.69825	4.71992	5.39931	GO:0005759 GO:0008817 GO:0009235	K00798	MMAB pduO; cob(I)alamin adenosyltransferase [EC:2.5.1.17]	path:map00860 path:map01100	Porphyrin and chlorophyll metabolism | Metabolic pathways	br:ko00001 br:ko00002 br:ko01000	KEGG Orthology (KO) | KEGG modules | Enzymes	8.53654e-11	2.30883e-62	0.0012328	NA	NA	0.00297903
c34626_g1	B6S327_PHIRO Chitin deacetylase 1 OS=Philodina roseola PE=4 SV=1	4.86349	4.7882	2.95042	2.58827	2.98417	4.34299	3.63677	1.94706	3.42061	1.64276	3.36347	2.93958	2.17921	3.9243	4.66612	4.40177	3.63597	3.45779	2.51981	2.40673	2.82853	3.41944	4.25585	3.66829	4.06589	3.90308	5.73629	6.50747	6.11084	4.44698	4.32169	GO:0004568 GO:0016810 GO:0005975 GO:0008061 GO:0003824 GO:0006032 GO:0006030 GO:0016020 GO:0016021 GO:0005576 GO:0016787							9.42469e-18	6.42845e-51	7.29589e-11	NA	NA	2.50371e-11
c18868_g1	CLCN3_RAT H(+) Cl(-) exchange transporter 3 OS=Rattus norvegicus GN=Clcn3 PE=2 SV=2	4.92177	3.28667	3.46798	2.78378	2.91087	3.26312	3.35781	2.76185	4.07066	2.51528	3.83284	4.44895	2.87302	2.10393	4.40129	4.88255	4.41134	4.22881	3.56631	4.06067	3.6899	3.26526	3.30292	3.36101	2.72531	3.31898	5.07378	5.84959	6.23902	5.27833	5.15954	GO:0015297 GO:1902476 GO:0008021 GO:0005770 GO:0009897 GO:0005794 GO:0005789 GO:0000166 GO:0005887 GO:0005769 GO:0045177 GO:0046982 GO:0045794 GO:0042581 GO:0048388 GO:0072320 GO:0030165 GO:0034765 GO:0060077 GO:0042803 GO:0045335 GO:0005765 GO:0007588 GO:0005247 GO:0012506 GO:0010008	K05012	CLCN3_4_5; chloride channel 3/4/5			br:ko04040	Ion channels	0.00126884	4.08717e-25	0.000373156	NA	NA	1.33137e-10
c17441_g1	6PGL_RAT 6-phosphogluconolactonase OS=Rattus norvegicus GN=Pgls PE=1 SV=1	4.22004	4.0711	4.22745	3.62744	2.46528	2.84049	2.90852	2.29175	2.65698	2.42512	3.97542	4.17758	2.38344	3.76603	4.09699	4.18042	4.0345	4.36855	4.18909	3.69933	4.06595	4.37095	3.52517	4.17486	3.5822	3.34424	6.49059	6.65143	5.86295	6.16777	6.08382	GO:0070062 GO:0005515 GO:0006098 GO:0017057 GO:0044444	K01057	PGLS pgl devB; 6-phosphogluconolactonase [EC:3.1.1.31]	path:map00030 path:map01100 path:map01110 path:map01120 path:map01130 path:map01200	Pentose phosphate pathway | Metabolic pathways | Biosynthesis of secondary metabolites | Microbial metabolism in diverse environments | Biosynthesis of antibiotics | Carbon metabolism	br:ko00001 br:ko00002 br:ko01000	KEGG Orthology (KO) | KEGG modules | Enzymes	5.55098e-05	5.10665e-52	1.07529e-05	NA	NA	6.1623e-32
c22287_g1	CH082_RAT UPF0598 C8orf82 homolog OS=Rattus norvegicus PE=2 SV=1	4.20326	3.97107	3.52468	4.15627	3.30089	2.84269	2.94395	2.85145	2.74669	2.55887	3.49433	2.58159	3.51143	2.17369	4.56998	4.08874	4.35353	4.17746	3.61512	2.96758	2.53508	3.23219	3.64921	3.29988	3.54236	3.30463	6.531	6.06998	6.17051	5.98324	5.89568								2.81199e-08	2.17406e-70	NA	NA	NA	3.21254e-28
c25523_g1	PAXB1_MOUSE PAX3- and PAX7-binding 1 OS=Mus musculus GN=Paxbp1 PE=1 SV=3	4.53737	4.83385	4.29331	2.54469	2.94837	3.21376	2.98893	3.64634	3.46584	3.29903	3.49648	4.11907	3.22446	4.09822	4.31743	4.40448	4.3742	4.09498	3.17714	2.97456	2.84152	3.33441	3.42535	3.00371	3.89096	4.61905	5.89504	4.89806	5.17357	4.92708	5.68467	GO:0003677 GO:0003700 GO:0008380 GO:0045892 GO:0048522 GO:0031981 GO:0005829 GO:0006397 GO:0006357	K13211	GCFC; GC-rich sequence DNA-binding factor			br:ko03041	Spliceosome	3.61201e-18	2.72214e-28	8.90721e-05	NA	NA	3.33348e-09
c4882_g1	GNL1_PONAB Guanine nucleotide-binding -like 1 OS=Pongo abelii GN=GNL1 PE=2 SV=1	4.54003	4.56227	4.28364	3.11843	3.57932	3.21377	2.16927	3.13009	2.39257	2.80689	3.48964	3.64136	2.74038	3.74153	4.50908	4.52004	4.3722	4.59311	4.56198	4.04593	3.54323	3.18301	3.17792	3.02819	3.71362	4.02536	4.82287	5.12185	5.08318	5.26828	5.7067	GO:0005525 GO:0051168 GO:0003924 GO:0016020 GO:0015030 GO:0005783 GO:0006974							6.47103e-19	7.86161e-29	3.27041e-06	NA	NA	1.96287e-07
c14961_g1	ADDA_HUMAN Alpha-adducin OS=Homo sapiens GN=ADD1 PE=1 SV=2	4.41389	3.70451	1.99423	3.12079	2.75149	3.52795	3.17202	2.74763	3.03507	2.62644	3.13555	3.44697	1.27197	3.29728	5.61925	5.61764	3.84735	4.18958	3.52538	2.70535	3.07931	3.15362	3.53519	3.70188	4.15113	4.13493	5.47458	5.33752	4.92184	4.4694	5.51985	GO:0032092 GO:0036498 GO:0042803 GO:0055085 GO:0006461 GO:0007275 GO:0005198 GO:0008134 GO:0005886 GO:0005654 GO:0044822 GO:0051015 GO:0051016 GO:0005925 GO:0030507 GO:0046982 GO:0042592 GO:0005829 GO:0008290 GO:0051017	K18622	ADD; adducin			br:ko04812	Cytoskeleton proteins	3.63861e-09	6.199e-42	8.55803e-14	0.000694799	NA	0.00138605
c23334_g1	TKT_MOUSE Transketolase OS=Mus musculus GN=Tkt PE=1 SV=1	3.78332	3.37212	2.24865	2.69952	2.56467	2.84295	2.76803	2.31128	2.94423	2.07465	3.27803	3.76828	3.04984	3.85179	4.9598	4.87662	3.74017	4.40876	3.65583	3.8315	3.56558	3.11538	2.48856	3.21116	3.09061	3.54857	5.8916	5.68017	5.0037	3.57103	5.4977	GO:0009052 GO:0042803 GO:0006772 GO:0006007 GO:0040008 GO:0005654 GO:0005777 GO:0070062 GO:0005999 GO:0004802 GO:0048037 GO:0046166 GO:0005829	K00615	E2.2.1.1 tktA tktB; transketolase [EC:2.2.1.1]	path:map00030 path:map00710 path:map01051 path:map01100 path:map01110 path:map01120 path:map01130 path:map01200 path:map01230	Pentose phosphate pathway | Carbon fixation in photosynthetic organisms | Biosynthesis of ansamycins | Metabolic pathways | Biosynthesis of secondary metabolites | Microbial metabolism in diverse environments | Biosynthesis of antibiotics | Carbon metabolism | Biosynthesis of amino acids	br:ko00001 br:ko00002 br:ko01000	KEGG Orthology (KO) | KEGG modules | Enzymes	9.47626e-08	1.743e-33	0.000955455	0.000315026	0.000368613	9.40919e-09
c24632_g1	PSMD5_BOVIN 26S proteasome non-ATPase regulatory subunit 5 OS=Bos taurus GN=PSMD5 PE=2 SV=1	4.45542	3.9608	3.38833	2.23611	2.06823	2.68586	2.85437	2.1293	3.28283	2.77046	2.99342	2.82284	1.86797	1.95646	4.64357	4.73394	4.57473	4.5393	3.75664	3.06425	3.35462	3.67172	4.6451	4.39193	5.24357	5.57193	8.4517	7.22681	5.8239	5.34704	6.05841	GO:0008540 GO:0070682 GO:0022624 GO:0043248							1.16042e-17	5.19385e-151	6.41296e-17	NA	NA	7.12001e-18
c18334_g1	NEDD8_RAT NEDD8 OS=Rattus norvegicus GN=Nedd8 PE=1 SV=1	5.02652	4.28477	3.18215	2.16947	1.3474	1.59458	2.94988	3.23455	3.03778	2.57476	3.67867	3.84227	1.65122	2.89929	5.80083	4.91359	3.25917	3.83554	3.46532	2.70033	2.60972	2.98649	3.43326	3.73177	3.93668	4.14837	6.86539	6.45019	6.40249	6.07118	6.43619	GO:0005634 GO:0070062 GO:0031625 GO:0030529 GO:0007179 GO:0008104 GO:0005829 GO:0045116 GO:0009653 GO:0014070 GO:0006357 GO:0006511	K12158	NEDD8; ubiquitin-like protein Nedd8			br:ko04121	Ubiquitin system	8.74218e-22	4.54265e-100	1.79977e-05	NA	NA	1.38423e-12
c22984_g1	COA6_BOVIN Cytochrome c oxidase assembly factor 6 homolog OS=Bos taurus GN=COA6 PE=3 SV=1	4.16653	4.10174	3.49224	2.38176	2.4839	2.21988	2.97452	1.87294	2.88457	2.16025	3.09698	3.03279	2.90912	4.1425	4.84921	4.37378	3.95501	3.82806	3.32977	3.39601	3.14354	3.73867	4.33632	4.50988	4.89926	5.57549	6.66327	6.7792	6.15023	6.09663	5.36608	GO:0005758 GO:0005515 GO:0005507 GO:0042774 GO:0008535 GO:0044822	K18179	COA6; cytochrome c oxidase assembly factor 6			br:ko03029	Mitochondrial biogenesis	3.69933e-13	5.62642e-56	8.0251e-06	NA	NA	4.15114e-14
c4408_g1	IFRD1_MOUSE Interferon-related developmental regulator 1 OS=Mus musculus GN=Ifrd1 PE=1 SV=2	4.6178	4.36872	3.07194	2.21961	2.31394	2.10423	2.88781	1.85241	2.84618	2.2407	3.41248	3.82692	3.28221	3.40495	4.27342	4.30506	3.63175	2.99707	3.0218	3.55931	3.92511	3.81318	4.2142	3.68725	4.22072	4.05485	6.77277	6.77165	5.97662	5.86255	6.47637	GO:0061629 GO:0042692 GO:0045944 GO:0051091 GO:0044424							2.87989e-26	1.10107e-95	0.000211976	NA	NA	2.53248e-27
c11228_g1	NPC2_PANTR Epididymal secretory E1 OS=Pan troglodytes GN=NPC2 PE=2 SV=1	3.34656	3.27157	3.91257	3.36143	2.63838	3.19749	3.56935	2.76961	3.92231	2.75121	3.85551	3.75094	1.86797	2.80571	3.95485	3.82251	3.79074	4.26902	3.62942	3.56784	3.09278	2.86732	3.50636	3.05221	3.65918	4.11844	10.0228	7.3402	6.57684	6.5723	6.79622	GO:0070062 GO:0015485 GO:0032367 GO:0033344 GO:0009615 GO:0042632 GO:0005764 GO:0019899	K13443	NPC2; Niemann-Pick C2 protein	path:map04142	Lysosome	br:ko00001	KEGG Orthology (KO)	NA	6.50169e-191	NA	NA	NA	7.86093e-66
c21816_g1	FKB62_ARATH Peptidyl-prolyl cis-trans isomerase FKBP62 OS=Arabidopsis thaliana GN=FKBP62 PE=1 SV=2	5.30358	4.92002	3.06772	2.91246	3.54401	2.41687	2.22629	2.5037	3.15525	3.17604	3.20902	3.647	2.25931	3.41786	4.65182	4.7839	4.34124	4.33329	3.55188	4.01561	3.5828	3.64725	3.74643	3.73197	3.98598	4.57701	9.42957	9.93229	7.03028	6.17298	6.83444	GO:0031072 GO:0015630 GO:1901363 GO:0006461 GO:0007275 GO:0044444 GO:0048523 GO:0043005 GO:0044702 GO:0097159 GO:0048522 GO:0003824 GO:0031981 GO:0051704	K05864	PPID CYPD; peptidyl-prolyl isomerase D [EC:5.2.1.8]			br:ko01000 br:ko03110	Enzymes | Chaperones and folding catalysts	4.4655e-17	1.50861e-206	0.00167459	NA	NA	3.98626e-44
c24520_g1	SCRB1_HUMAN Scavenger receptor class B member 1 OS=Homo sapiens GN=SCARB1 PE=1 SV=1	3.75556	4.24253	2.92443	2.10577	2.75033	3.95359	4.49579	3.05301	3.84142	4.05175	4.16851	4.04867	3.35529	4.02952	3.71183	3.74945	3.30058	3.14006	2.88337	2.50016	2.12383	3.32638	4.00187	5.07982	5.56406	6.04737	8.64828	7.01134	6.93398	6.46379	6.66627	GO:0006622 GO:0044238 GO:0002221 GO:0044710 GO:0030228 GO:0043170 GO:0051049 GO:0006910 GO:0070062 GO:0003008 GO:0005925 GO:0045177 GO:0071310 GO:0051240 GO:0019220 GO:0050790 GO:0031410 GO:0031253 GO:0070542 GO:0071813 GO:0030301 GO:0034185 GO:0065008 GO:0034381 GO:0060255 GO:0043277 GO:0045597 GO:0005543 GO:0044403 GO:0005765 GO:0006950 GO:0009986 GO:0022610 GO:0008329 GO:0051130 GO:0045121 GO:…	K12384	SCARB2 LIMP2 CD36L2; lysosome membrane protein 2	path:map04142	Lysosome	br:ko00001	KEGG Orthology (KO)	1.74359e-05	4.39493e-111	2.43649e-17	NA	NA	2.40526e-13
c31172_g1	PIGF_MOUSE Phosphatidylinositol-glycan biosynthesis class F OS=Mus musculus GN=Pigf PE=1 SV=1	3.96291	3.66893	3.49609	2.56553	2.60212	2.93279	3.85427	3.1841	4.26284	3.82451	4.4115	3.72623	3.02336	2.12443	4.11923	4.16277	3.68777	3.2057	3.03157	3.00888	3.85527	3.77231	4.25164	4.07402	4.84675	6.26027	7.82538	7.81029	6.9997	6.67951	7.76361	GO:0006506 GO:0016780 GO:0005783 GO:0044425	K05287	PIGF; phosphatidylinositol glycan class F [EC:2.7.-.-]	path:map00563 path:map01100	Glycosylphosphatidylinositol (GPI)-anchor biosynthesis | Metabolic pathways	br:ko00001 br:ko00002 br:ko01000	KEGG Orthology (KO) | KEGG modules | Enzymes	3.3165e-06	3.11623e-151	1.61096e-06	NA	NA	1.54055e-28
c12591_g1	FAAA_MOUSE Fumarylacetoacetase OS=Mus musculus GN=Fah PE=1 SV=2	3.20278	3.1073	3.06504	3.20582	2.21699	3.41829	2.89972	2.42561	3.89587	3.78614	4.59433	4.33918	2.58064	3.39221	3.97106	3.5168	3.94206	3.69434	3.5324	3.72603	3.94542	4.50044	5.17838	5.04615	5.71858	5.74987	6.6326	6.57927	5.69613	6.09663	6.35736	GO:0070062 GO:0005515 GO:0006559 GO:0005829 GO:0006572 GO:0004334	K01555	FAH fahA; fumarylacetoacetase [EC:3.7.1.2]	path:map00350 path:map00643 path:map01100 path:map01120	Tyrosine metabolism | Styrene degradation | Metabolic pathways | Microbial metabolism in diverse environments	br:ko00001 br:ko00002 br:ko01000 br:ko04147	KEGG Orthology (KO) | KEGG modules | Enzymes | Exosome	NA	4.71298e-60	NA	NA	NA	2.76022e-10
c31125_g1	Q8YPC8_NOSS1 Alr4270 OS=Nostoc (strain PCC 7120 UTEX 2576) GN=alr4270 PE=4 SV=1	2.76715	3.56836	3.08753	2.81944	2.53228	3.65918	3.45646	3.45867	4.65833	4.81278	5.24058	5.67027	3.10249	3.67906	3.47423	3.34513	3.64266	3.47626	3.12384	3.46764	3.39628	4.23942	3.59283	4.76642	5.31617	5.16924	6.79858	6.62829	6.045	6.33337	6.11634		K09966	K09966; uncharacterized protein					5.05251e-11	1.56595e-49	NA	NA	NA	8.1942e-15
c32803_g1	A7RG96_NEMVE OS=Nematostella vectensis GN=v1g238047 PE=4 SV=1	3.61693	3.59313	3.69795	3.17306	2.46074	2.68114	3.04622	3.74051	4.12789	3.91957	5.46974	4.97779	3.73957	3.71827	3.41733	3.57143	3.1441	3.95816	3.6734	3.21178	3.07312	4.15908	3.64114	4.55343	4.47791	4.93693	6.88003	7.44446	6.7685	6.8964	6.95787	GO:0016020							6.01786e-15	7.71012e-143	2.96725e-05	NA	NA	3.1479e-33
c22027_g1	GLO2_DANRE Hydroxyacylglutathione mitochondrial OS=Danio rerio GN=hagh PE=2 SV=2	4.72291	4.3604	3.94296	3.45111	2.84755	3.25952	2.87485	1.82591	3.1195	2.55996	3.45027	4.1252	3.48141	4.49041	4.38762	4.1406	4.05676	4.63444	3.77063	3.40842	3.37413	3.77455	5.06788	5.21904	6.13942	5.95791	7.50471	6.63838	7.32356	7.02875	6.87405	GO:0004416 GO:0070062 GO:0005515 GO:0005759 GO:0006750 GO:0005829 GO:0006090 GO:0019853	K01069	E3.1.2.6 gloB; hydroxyacylglutathione hydrolase [EC:3.1.2.6]	path:map00620	Pyruvate metabolism	br:ko00001 br:ko01000	KEGG Orthology (KO) | Enzymes	4.63909e-17	3.78358e-94	5.02698e-15	NA	NA	7.50214e-17
c21624_g1	MND1_BOVIN Meiotic nuclear division 1 homolog OS=Bos taurus GN=MND1 PE=2 SV=1	4.91362	5.04038	3.31103	2.76897	2.30165	3.01178	2.78116	3.15645	3.71282	3.57919	4.26189	4.21597	3.82924	3.65999	5.11651	5.22657	4.90537	4.45854	3.66383	3.29764	3.7275	3.79419	3.88657	5.0562	5.21191	5.82373	6.83591	6.06606	5.71163	5.46308	5.60172	GO:0018364 GO:0070476 GO:0030488							5.19036e-27	2.03579e-25	0.0021326	NA	NA	5.23007e-05
c34345_g1	UBP28_HUMAN Ubiquitin carboxyl-terminal hydrolase 28 OS=Homo sapiens GN=USP28 PE=1 SV=1	4.6739	3.972	3.6532	2.33626	1.56599	2.46063	3.07311	2.05181	4.03774	3.5277	4.57653	4.72281	4.73231	5.12981	4.29544	4.48556	4.55476	4.2137	3.08542	2.30395	2.38686	2.93097	3.36552	4.53456	5.36781	6.0471	6.38861	5.78632	5.38949	5.42995	5.70649	GO:0032182 GO:0016579 GO:0005634 GO:0048583 GO:0060255 GO:0044444 GO:0048523 GO:0006974 GO:0044699 GO:0080090 GO:0019899 GO:0036459	K21122	USP28; ubiquitin carboxyl-terminal hydrolase 28 [EC:3.4.19.12]			br:ko01000 br:ko01002 br:ko04121	Enzymes | Peptidases | Ubiquitin system	1.12132e-22	3.9777e-61	3.42525e-11	NA	NA	0.000253487
c4030_g1	CALM_AGABI Calmodulin OS=Agaricus bisporus PE=1 SV=2	4.91121	3.47955	1.61599	1.23327	3.08769	3.3452	3.72524	4.46066	5.33398	4.10188	5.27926	5.19559	3.69197	3.75409	9.36284	8.38149	6.18212	4.81299	2.50358	2.48926	1.91989	2.41078	2.5503	2.81379	2.02162	2.7434	4.0108	4.3124	5.83643	6.55843	5.20709	GO:0009847 GO:0005509 GO:0005929 GO:0044444 GO:0051726 GO:0031521	K02183	CALM; calmodulin	path:map04014 path:map04015 path:map04016 path:map04020 path:map04022 path:map04024 path:map04070 path:map04114 path:map04261 path:map04270 path:map04371 path:map04626 path:map04713 path:map04720 path:map04722 path:map04728 path:map04740 path:map04744 path:map04745 path:map04750 path:map04910 path:map04912 path:map04915 path:map04916 path:map04921 path:map04922 path:map04924 path:map04925 path:ma…	Ras signaling pathway | Rap1 signaling pathway | MAPK signaling pathway - plant | Calcium signaling pathway | cGMP-PKG signaling pathway | cAMP signaling pathway | Phosphatidylinositol signaling system | Oocyte meiosis | Adrenergic signaling in cardiomyocytes | Vascular smooth muscle contraction | Apelin signaling pathway | Plant-pathogen interaction | Circadian entrainment | Long-term potentiati…	br:ko00001 br:ko01009 br:ko03036 br:ko04131 br:ko04147	KEGG Orthology (KO) | Protein phosphatases and associated proteins | Chromosome | Membrane trafficking | Exosome	5.35349e-17	7.43332e-162	5.54819e-73	6.5072e-07	NA	NA
c32853_g1	NA	2.87879	3.54824	3.44615	3.50991	4.01373	3.95116	4.45899	4.08482	3.59215	2.78947	3.1552	4.06781	3.08275	3.11113	5.95701	5.86414	5.87242	5.6261	4.48682	3.83807	3.00436	2.82864	2.8247	2.02871	1.41437	2.1112	3.51409	6.05068	6.46535	5.62409	6.0747	NA	NA	NA	NA	NA	NA	NA	NA	8.43475e-68	4.08705e-68	0.000444294	NA	0.00067554
c24275_g2	F188B_MOUSE FAM188B OS=Mus musculus GN=Fam188b PE=1 SV=1	4.35032	4.49165	3.94005	4.16926	4.00903	4.05119	5.91311	6.25343	4.13714	3.8505	3.16589	3.26117	2.50886	4.43299	5.67857	5.17915	3.89693	4.30445	3.90795	2.91794	2.92793	2.89542	2.52903	2.86787	2.37998	2.64577	6.63123	6.89048	6.46649	6.73958	6.66719	GO:0005634							1.08697e-13	1.27307e-92	2.72638e-16	NA	NA	7.20176e-14
c22699_g1	PKHG1_HUMAN Pleckstrin homology domain-containing family G member 1 OS=Homo sapiens GN=PLEKHG1 PE=1 SV=2	5.10849	5.60322	4.29681	4.11647	4.16951	5.47182	5.25194	4.90709	5.82331	4.71965	4.89487	4.38175	3.70486	3.78513	5.61915	5.68915	5.66623	5.32906	4.28076	3.37577	2.83107	2.84538	2.20051	2.58339	3.08866	2.83527	5.95475	6.40417	5.96314	5.76478	5.86911	GO:0043229 GO:0070062 GO:0005515 GO:0051179 GO:0007165 GO:0016020 GO:0005085 GO:0044763 GO:0042995 GO:0016301							6.28405e-14	4.94355e-124	1.54266e-72	NA	NA	1.87534e-07
c27751_g1	STOM_HUMAN Erythrocyte band 7 integral membrane OS=Homo sapiens GN=STOM PE=1 SV=3	4.52012	4.80719	4.7972	3.13962	3.13208	4.5314	4.9738	3.77551	5.03478	4.55907	4.70785	5.03161	4.1425	4.53292	4.28579	4.14407	4.52481	4.22385	2.92995	2.10494	2.34618	2.07222	1.89328	2.10017	2.53651	2.59834	7.02833	6.00012	4.9006	5.01871	5.34992	GO:0036057 GO:0090314 GO:1901585 GO:0070063 GO:0005887 GO:0070062 GO:0072562 GO:0005929 GO:0072249 GO:0098779 GO:0031235 GO:0031532 GO:0042803 GO:0044829 GO:0007165 GO:0051260 GO:0005783 GO:0043234 GO:0002230 GO:0098792 GO:0007588 GO:0005856 GO:0048471 GO:0042470 GO:0005739 GO:0045121	K17286	STOM; erythrocyte band 7 integral membrane protein			br:ko04147	Exosome	8.14613e-09	4.84763e-107	1.09626e-32	NA	NA	7.4435e-17
c10723_g1	CYT_CHIGU Cystatin-1 OS=Chilobrachys guangxiensis PE=2 SV=1	5.75897	5.28488	2.58233	3.07642	3.19502	3.7618	3.56354	3.09786	4.17574	4.2887	5.4049	5.80838	4.0955	2.09937	6.69241	6.22392	4.60452	3.39084	2.73313	3.15736	4.05181	4.06643	4.12581	4.28433	4.96775	5.2706	7.50182	7.65597	7.49926	6.98866	7.3538	GO:0030414 GO:0004869 GO:0010951 GO:0005576 GO:0010466	K13899	CST3; cystatin-C	path:map04970	Salivary secretion	br:ko00001 br:ko04147	KEGG Orthology (KO) | Exosome	4.89062e-22	1.1946e-91	0.000149343	NA	NA	1.74595e-11
c18930_g1	NA	6.41727	5.02545	2.44289	3.14116	3.33132	3.46094	3.52244	4.06668	4.02222	3.43361	4.1829	4.10593	3.30446	3.91779	8.79653	8.20346	5.51127	4.82214	4.50536	4.79679	4.64545	4.91035	5.55183	5.12871	5.03658	5.3933	6.57643	7.41027	7.37321	7.29238	7.03857	NA	NA	NA	NA	NA	NA	NA	2.16598e-30	2.64398e-79	4.04244e-10	1.77457e-15	NA	NA
c26239_g1	TIA1_HUMAN Nucleolysin TIA-1 isoform p40 OS=Homo sapiens GN=TIA1 PE=1 SV=3	6.54655	4.6771	3.11434	3.69098	4.04653	4.33054	3.81301	3.32888	4.48106	5.03828	4.76358	4.3571	4.82838	5.34936	6.79261	6.35524	5.11493	3.68722	3.279	3.6675	4.34312	4.70843	4.62808	4.7109	5.20936	5.67559	5.31851	6.12961	6.33223	6.25777	6.49803	GO:0010494 GO:0008543 GO:0006952 GO:0005654 GO:0005764 GO:0044822 GO:0006357 GO:0097165 GO:0070062 GO:0005515 GO:1903608 GO:0006915 GO:0048024	K13201	TIA1 TIAL1; nucleolysin TIA-1/TIAR			br:ko03019 br:ko03041	Messenger RNA biogenesis | Spliceosome	8.38529e-09	6.90099e-32	9.68364e-07	NA	NA	0.00170553
c20269_g1	PPA5_HUMAN Tartrate-resistant acid phosphatase type 5 OS=Homo sapiens GN=ACP5 PE=1 SV=3	6.0615	5.81301	3.55777	2.67957	2.97425	3.07689	4.01161	3.33122	4.72323	3.77918	4.57626	4.43965	3.0037	4.82324	6.23586	6.13787	5.29991	5.10592	4.04661	3.74812	4.44534	4.69487	5.12009	5.24408	5.18467	5.24	5.64622	5.99044	6.39588	6.01358	6.67057	GO:0010033 GO:0008199 GO:0008198 GO:0044707 GO:0006771 GO:0048523 GO:1901700 GO:0003993 GO:0070062 GO:0009605 GO:0043231 GO:0016021 GO:0005829 GO:0001818	K14379	ACP5; tartrate-resistant acid phosphatase type 5 [EC:3.1.3.2]	path:map00740 path:map01100 path:map04142 path:map04380 path:map05323	Riboflavin metabolism | Metabolic pathways | Lysosome | Osteoclast differentiation | Rheumatoid arthritis	br:ko00001 br:ko01000	KEGG Orthology (KO) | Enzymes	2.28253e-54	6.24977e-38	1.21338e-06	NA	NA	0.00072512
c3058_g1	CREB_ASPNC Probable ubiquitin carboxyl-terminal hydrolase creB OS=Aspergillus niger (strain CBS FGSC A1513) GN=creB PE=3 SV=2	5.94384	5.0891	3.14356	2.94373	3.1701	3.57598	4.71577	2.73978	4.42412	3.73529	4.69239	4.71847	4.30198	5.22571	6.51271	6.13475	5.43712	4.98476	4.08428	3.27445	4.75788	4.96915	6.00558	5.76439	5.74816	5.05215	6.26725	6.78331	7.40473	7.38499	7.68387	GO:0006508 GO:0008234 GO:0009987 GO:0050896	K11832	USP1; ubiquitin carboxyl-terminal hydrolase 1 [EC:3.4.19.12]	path:map03460	Fanconi anemia pathway	br:ko00001 br:ko01000 br:ko01002 br:ko03400 br:ko04121	KEGG Orthology (KO) | Enzymes | Peptidases | DNA repair and recombination proteins | Ubiquitin system	1.75574e-23	3.24341e-51	2.19953e-06	NA	NA	7.23249e-10
c26550_g1	PAR14_HUMAN Poly	5.21829	5.55976	3.52665	2.79111	3.21907	3.23893	3.0248	3.09763	3.97147	4.71342	4.46005	4.732	4.32425	5.12901	5.64342	5.98483	5.68397	5.18368	4.14426	4.2989	3.88887	3.95612	4.74318	4.43987	5.05613	5.0802	6.00258	8.16509	7.57644	7.83041	7.2113	GO:0009896 GO:0005794 GO:0005694 GO:0005654 GO:0003950 GO:0003723 GO:0048147 GO:0033159 GO:0045071 GO:0032204 GO:0045935 GO:0032088 GO:0032481 GO:1900045 GO:0006996 GO:0009967 GO:0007049 GO:0010629 GO:0051179 GO:0010604 GO:0048731 GO:0070530 GO:0016020 GO:0010847 GO:0070212 GO:0070213 GO:0071407	K15261	PARP10_14_15; poly [ADP-ribose] polymerase 10/14/15 [EC:2.4.2.30]			br:ko01000	Enzymes	1.13707e-33	6.96677e-76	2.22617e-09	NA	NA	8.96724e-23
c34228_g1	DHRS1_MOUSE Dehydrogenase reductase SDR family member 1 OS=Mus musculus GN=Dhrs1 PE=1 SV=1	4.59108	4.75684	4.59704	3.54135	3.45103	3.08356	4.0111	4.14942	4.21991	4.51525	4.54746	4.05229	3.60322	4.1054	5.20913	5.2706	5.34248	5.40839	5.03196	4.33719	3.59283	3.60458	3.71691	3.01911	3.52242	4.55594	7.70831	7.97893	6.91062	7.2891	7.20187	GO:0000166 GO:0005515 GO:0050662 GO:0016491 GO:0005783 GO:0006633 GO:0004312	K11163	DHRS1; dehydrogenase/reductase SDR family member 1 [EC:1.1.-.-]			br:ko01000	Enzymes	6.76012e-11	6.66338e-94	1.04484e-21	NA	NA	1.89772e-32
c26735_g1	UCHL3_PIG Ubiquitin carboxyl-terminal hydrolase isozyme L3 OS=Sus scrofa GN=UCHL3 PE=2 SV=1	5.93448	6.48847	5.04472	4.12559	3.38875	4.19639	4.17065	4.73714	4.19846	4.61154	4.40883	4.47314	5.2644	4.78935	6.64204	6.60477	6.23302	6.17639	4.5805	3.99503	3.57655	3.21712	3.53204	2.829	3.87802	3.17009	8.5483	7.88682	7.39543	8.48036	8.29208	GO:0016579 GO:0043407 GO:0008242 GO:0030163 GO:0004197 GO:0044444 GO:0044763 GO:0005886 GO:0005654 GO:0004843 GO:0070062 GO:0031625 GO:0043130 GO:0097458 GO:0016241 GO:0031694 GO:0032501	K05609	UCHL3 YUH1; ubiquitin carboxyl-terminal hydrolase L3 [EC:3.4.19.12]			br:ko01000 br:ko01002 br:ko04121	Enzymes | Peptidases | Ubiquitin system	6.36424e-24	3.33105e-77	4.6489e-06	NA	NA	1.07687e-13
c26774_g1	C3YT57_BRAFL Putative uncharacterized protein OS=Branchiostoma floridae GN=BRAFLDRAFT_99603 PE=4 SV=1	6.47314	5.72081	4.4524	4.40333	4.53917	3.14181	3.95515	4.74616	5.25232	4.24766	5.01439	5.2288	4.78639	5.18356	6.95967	6.13834	5.01741	4.98622	3.50633	2.96781	2.5863	3.28036	3.43975	2.84305	3.46895	3.01747	5.68954	7.30184	7.01711	6.80902	6.99066	GO:0016020 GO:0016021							1.19265e-22	1.17935e-48	1.00185e-18	NA	NA	8.80381e-08
c19377_g1	C3ZQF8_BRAFL Putative uncharacterized protein (Fragment) OS=Branchiostoma floridae GN=BRAFLDRAFT_212988 PE=4 SV=1	5.04052	5.40379	3.69344	2.94047	2.38635	3.16696	2.61217	3.16295	3.62129	2.13165	3.73078	3.1822	2.44107	4.60594	6.06269	6.03557	5.64957	5.90117	5.08619	4.1974	4.23027	4.94746	5.18194	5.07201	4.93414	5.19114	5.41163	7.53085	7.7449	6.96701	6.97039	GO:0005622	K11799	WDR21A; WD repeat-containing protein 21A			br:ko04121	Ubiquitin system	4.75127e-19	8.47912e-56	1.18214e-05	NA	NA	3.87852e-11
c31622_g1	NA	4.81209	4.88901	3.42103	2.894	2.92192	3.46285	3.8839	3.66429	3.56154	3.29689	3.57578	2.58203	4.08452	3.50697	5.61924	5.38057	5.45303	5.37978	4.80641	4.89156	4.75267	5.13264	4.84466	5.11828	4.80452	4.42025	4.75046	6.74637	6.67613	6.71309	6.55563	NA	NA	NA	NA	NA	NA	NA	7.07463e-10	1.53683e-21	0.00295294	NA	NA	2.57794e-11
c19810_g1	PRDX3_PONAB Thioredoxin-dependent peroxide mitochondrial OS=Pongo abelii GN=PRDX3 PE=2 SV=1	5.07495	5.0024	3.6165	3.70527	2.38804	3.63776	4.64848	3.97723	4.39604	3.69597	4.84144	4.7965	1.79673	2.98149	5.54632	5.08226	4.81725	4.43137	3.87234	3.45402	4.15711	4.83089	5.05846	4.97653	4.86431	5.09648	6.81676	6.95979	7.14565	7.75972	6.79774	GO:0008283 GO:0043209 GO:0008584 GO:0008385 GO:0008022 GO:0005790 GO:0008284 GO:0008785 GO:0043027 GO:0051092 GO:0001893 GO:0043524 GO:0005769 GO:0070062 GO:0001501 GO:0018171 GO:0051881 GO:0043154 GO:0006915 GO:2000255 GO:0033673 GO:0019901 GO:0042803 GO:0022417 GO:0034101 GO:0007283 GO:0008379 GO:0045454 GO:0042267 GO:0042542 GO:0042345 GO:0007005 GO:0044822 GO:0042744 GO:0005634 GO:0001895 GO:…	K03386	PRDX2_4 ahpC; peroxiredoxin (alkyl hydroperoxide reductase subunit C) [EC:1.11.1.15]	path:map04214	Apoptosis - fly	br:ko00001 br:ko01000 br:ko04147	KEGG Orthology (KO) | Enzymes | Exosome	3.64229e-09	7.06631e-76	NA	NA	NA	3.87868e-25
c21363_g1	REXO1_MOUSE RNA exonuclease 1 homolog OS=Mus musculus GN=Rexo1 PE=1 SV=1	4.61218	4.8417	4.76979	4.25595	3.30043	4.22001	5.07701	3.49245	4.15376	3.35154	3.9489	3.8832	2.20833	3.38621	4.77716	4.70944	4.84435	4.7579	4.49236	4.71703	4.89935	5.34139	5.98874	5.77731	5.53986	5.31628	6.55557	8.35533	8.5379	7.06744	7.76128	GO:0043628 GO:0070062 GO:0005515 GO:0097159 GO:1901363 GO:0004527 GO:0005730	K14570	REX1 REXO1 RNH70; RNA exonuclease 1 [EC:3.1.-.-]	path:map03008	Ribosome biogenesis in eukaryotes	br:ko00001 br:ko01000 br:ko03009	KEGG Orthology (KO) | Enzymes | Ribosome biogenesis	8.01324e-11	6.92274e-137	2.54147e-14	NA	NA	8.00437e-66
c7238_g1	ALDR_MOUSE Aldose reductase OS=Mus musculus GN=Akr1b1 PE=1 SV=3	4.38333	4.9624	3.81732	2.80568	1.56672	2.95875	2.52078	2.30419	2.25327	3.0613	2.74649	3.08092	2.63899	3.22148	5.90085	6.05481	6.09392	6.16671	5.14517	4.14492	4.19162	4.06524	4.84932	4.51475	4.51618	4.89967	7.24269	7.96318	7.88649	8.60227	8.12166	GO:0006081 GO:0009055 GO:0044597 GO:0044598 GO:1901701 GO:0006700 GO:0005654 GO:0070062 GO:0001523 GO:0050794 GO:0045550 GO:0005829 GO:0047718 GO:0010033 GO:0004032 GO:0007586 GO:0043795 GO:0006631 GO:0006950 GO:0006703 GO:0004303 GO:0005615 GO:0046370 GO:0005515 GO:0005759 GO:0001758 GO:0016488	K00011	E1.1.1.21 AKR1; aldehyde reductase [EC:1.1.1.21]	path:map00040 path:map00051 path:map00052 path:map00561 path:map01100	Pentose and glucuronate interconversions | Fructose and mannose metabolism | Galactose metabolism | Glycerolipid metabolism | Metabolic pathways	br:ko00001 br:ko01000	KEGG Orthology (KO) | Enzymes	4.76064e-22	3.85634e-180	7.18034e-10	NA	NA	2.79402e-19
c12193_g1	LAMP1_RAT Lysosome-associated membrane glyco 1 OS=Rattus norvegicus GN=Lamp1 PE=1 SV=1	5.2355	5.11519	4.57249	4.4149	3.46586	3.79837	3.37057	3.58937	2.86393	2.65835	3.56436	3.41071	4.0246	3.50478	4.80522	4.79683	4.7402	4.67839	4.79217	4.65085	4.63845	4.16055	4.63841	4.15532	4.57934	5.26096	9.20159	8.69528	7.76309	7.17715	7.6366	GO:0065007 GO:0036477 GO:0016020 GO:0031410 GO:0005764	K06528	LAMP1_2 CD107; lysosomal-associated membrane protein 1/2	path:map04140 path:map04142 path:map04145 path:map05152	Autophagy - animal | Lysosome | Phagosome | Tuberculosis	br:ko00001 br:ko04090 br:ko04147	KEGG Orthology (KO) | Cellular antigens | Exosome	1.1791e-28	5.38287e-158	3.40352e-10	NA	NA	6.95401e-62
c27813_g1	A0A087UYC7_9ARAC Ecdysone-induced 78C (Fragment) OS=Stegodyphus mimosarum GN=X975_09917 PE=4 SV=1	4.74883	4.38659	2.94138	4.75892	2.56633	3.14952	3.65815	3.81008	3.10158	2.02688	3.13615	3.42294	2.59085	3.32149	6.03338	6.09452	5.74666	5.30703	4.14183	3.54121	3.62546	3.06423	3.93171	3.69397	4.01969	4.80632	8.55118	8.18512	7.65991	7.67877	7.92706	GO:0008270 GO:0006351 GO:0006355 GO:0043565 GO:0043401 GO:0004887 GO:0003677 GO:0005634 GO:0003700 GO:0032922 GO:0046872 GO:0003707 GO:0030522							2.45119e-11	3.52382e-148	1.2337e-05	NA	NA	8.08124e-24
c16831_g1	PSA5_MOUSE Proteasome subunit alpha type-5 OS=Mus musculus GN=Psma5 PE=1 SV=1	6.80899	6.51035	3.76083	2.64534	3.0108	3.00744	1.96702	2.41232	2.42166	2.21341	3.2904	3.88687	4.26379	4.39259	6.34803	6.40106	5.59057	5.22316	4.36625	3.91021	4.24844	3.69375	3.77245	3.95043	4.1497	4.44137	7.1759	6.37604	5.9283	7.13098	6.63663	GO:0000209 GO:0038095 GO:0090263 GO:0038061 GO:0004298 GO:0043488 GO:0006521 GO:0005654 GO:0002223 GO:0090090 GO:0000165 GO:0002479 GO:0033209 GO:0070062 GO:0005515 GO:0019773 GO:0031145 GO:0005829 GO:0060071 GO:0051437 GO:0050852 GO:0051436	K02729	PSMA5; 20S proteasome subunit alpha 5 [EC:3.4.25.1]	path:map03050	Proteasome	br:ko00001 br:ko00002 br:ko01000 br:ko01002 br:ko03051	KEGG Orthology (KO) | KEGG modules | Enzymes | Peptidases | Proteasome	1.55297e-82	1.6421e-50	1.77401e-07	NA	NA	0.000206029
c17590_g1	ADRM1_CHICK Proteasomal ubiquitin receptor ADRM1 OS=Gallus gallus GN=ADRM1 PE=2 SV=1	6.73095	5.56861	2.63946	2.26311	3.17395	3.22123	3.10519	3.64607	3.64357	2.49402	3.85047	4.14583	4.85286	2.72904	6.52239	6.4611	5.31653	4.8721	3.89156	3.72992	3.46358	3.41919	4.11932	3.66085	4.02177	4.21202	7.579	6.71977	6.46145	7.2166	6.40883	GO:0061133 GO:0070628 GO:0005737 GO:0000502 GO:0002020 GO:0043248 GO:0005886 GO:0005654 GO:0006368							9.39633e-83	1.86887e-143	4.90618e-15	NA	NA	2.82888e-07
c11899_g1	PLAP_XENLA Phospholipase A-2-activating OS=Xenopus laevis GN=plaa PE=2 SV=2	6.14004	5.11106	2.91554	1.92126	2.43353	3.47856	2.56796	3.06155	4.188	3.8407	3.87694	4.11107	3.08275	3.71508	6.60225	6.42394	5.21338	4.33105	3.33603	3.94609	3.67318	4.18588	4.65174	4.54035	4.88723	5.12113	8.12782	7.50215	6.42664	6.14464	6.41197	GO:0065007 GO:0005634 GO:0070062 GO:0005515 GO:0044260 GO:0043232 GO:0032991 GO:0044763 GO:0044238 GO:0044446 GO:0050896	K14018	PLAA DOA1 UFD3; phospholipase A-2-activating protein	path:map04141	Protein processing in endoplasmic reticulum	br:ko00001	KEGG Orthology (KO)	3.8153e-43	7.74076e-123	2.13498e-08	NA	NA	8.21735e-08
c34390_g1	C19L1_PONAB CWF19 1 OS=Pongo abelii GN=CWF19L1 PE=2 SV=1	6.19394	5.44558	2.80193	2.80696	2.7187	2.29091	2.45781	2.51515	2.87476	3.78292	3.53491	3.3305	2.89837	3.45559	6.35282	6.12836	4.98125	4.23501	3.33229	2.89488	4.43525	4.2132	4.72771	4.35297	4.06119	4.33129	6.06091	6.38332	7.18295	6.62285	6.78683	GO:0003824							1.27316e-49	2.21254e-101	4.29746e-05	NA	NA	3.14852e-07
c12296_g1	U598_CAEEL UPF0598 OS=Caenorhabditis elegans GN= PE=3 SV=1	4.95592	4.76904	4.74577	3.32889	2.20785	2.17455	2.03454	2.9917	3.15505	3.17535	3.01934	3.01195	2.2997	1.98632	5.26632	5.57235	5.21718	5.65398	4.71991	3.73544	2.90689	3.43272	2.54458	3.31023	3.94909	3.80054	6.74135	7.23922	6.46625	4.25659	7.12938								4.85996e-13	2.36841e-104	0.000211906	NA	NA	6.0857e-10
c23414_g1	ACS2L_MOUSE Acetyl-coenzyme A synthetase 2- mitochondrial OS=Mus musculus GN=Acss1 PE=1 SV=1	4.80344	5.15533	4.55623	3.8642	2.8755	2.57023	2.65513	2.58227	3.62086	3.2705	3.22772	2.93554	2.83666	3.26966	5.32678	5.15686	5.49441	5.50415	4.99002	3.82467	2.93916	2.72839	3.01282	3.05989	2.60567	3.24	6.39686	6.62809	6.28468	6.31416	6.45262	GO:0072330 GO:0006083 GO:0032559 GO:0003987 GO:0005515 GO:0005759 GO:0032550 GO:0006085 GO:0006069 GO:0043169 GO:0043168	K01895	ACSS acs; acetyl-CoA synthetase [EC:6.2.1.1]	path:map00010 path:map00620 path:map00640 path:map00680 path:map00720 path:map01100 path:map01110 path:map01120 path:map01130 path:map01200	Glycolysis / Gluconeogenesis | Pyruvate metabolism | Propanoate metabolism | Methane metabolism | Carbon fixation pathways in prokaryotes | Metabolic pathways | Biosynthesis of secondary metabolites | Microbial metabolism in diverse environments | Biosynthesis of antibiotics | Carbon metabolism	br:ko00001 br:ko00002 br:ko01000 br:ko01004	KEGG Orthology (KO) | KEGG modules | Enzymes | Lipid biosynthesis proteins	2.0685e-21	7.72895e-177	1.31999e-13	NA	NA	1.09046e-08
c10068_g1	NPL4_RAT Nuclear localization 4 homolog OS=Rattus norvegicus GN=Nploc4 PE=1 SV=3	5.2542	5.52544	4.61867	2.7215	2.61993	2.52708	3.49548	3.35811	2.47848	2.79048	3.09468	3.16514	4.83667	2.82211	5.69417	5.9271	5.97513	5.59135	4.59125	3.26569	3.56494	3.34057	3.34478	4.3007	4.24547	4.27417	6.57738	5.6154	5.29262	5.32349	5.5034	GO:0031625 GO:0070530 GO:0007030 GO:0034098 GO:0030970 GO:0030433 GO:0036501 GO:0036435 GO:0005654 GO:0051117 GO:0070987	K14015	NPLOC4 NPL4; nuclear protein localization protein 4 homolog	path:map04141	Protein processing in endoplasmic reticulum	br:ko00001 br:ko00002	KEGG Orthology (KO) | KEGG modules	9.08192e-58	2.26166e-84	7.83384e-21	NA	NA	NA
c21906_g1	NA	5.49399	5.52568	4.60403	2.9852	2.14265	2.92789	1.90696	2.81428	2.75759	1.99231	2.69764	2.79567	2.29361	2.12223	5.23453	5.68434	5.29729	5.46935	4.44761	3.42853	3.5156	3.85329	3.75397	3.54476	4.34497	4.19652	6.9337	5.56882	4.75209	4.90633	4.78524	NA	NA	NA	NA	NA	NA	NA	1.06104e-22	5.9784e-38	0.000493706	NA	NA	NA
c22442_g1	NA	4.198	4.81085	1.72654	1.7206	2.95148	2.15469	2.71911	2.65916	3.35404	3.37478	3.53807	4.51499	4.90523	2.10498	5.32307	5.29951	4.84628	4.42574	3.68275	3.14397	3.67723	4.11044	4.58072	3.88766	3.38589	2.66479	5.17595	7.85058	7.87105	7.8579	7.03231	NA	NA	NA	NA	NA	NA	NA	1.34973e-16	3.3292e-142	2.26262e-20	NA	NA	5.74645e-22
c13436_g1	APTX_XENTR Aprataxin OS=Xenopus tropicalis GN=aptx PE=2 SV=1	5.23278	4.83954	4.28114	2.70408	1.94182	2.4419	3.32777	3.03415	4.35987	3.59403	3.59605	3.01842	2.49697	1.95255	4.85376	4.8602	4.95128	4.79562	3.85446	2.97892	2.40625	3.49533	3.75126	3.16556	3.72757	4.18942	8.88961	8.43448	7.81721	6.80274	7.67772	GO:0003690 GO:0046403 GO:0003682 GO:0042542 GO:0005730 GO:0003684 GO:0005654 GO:0006302 GO:0000012 GO:0000790 GO:0008967 GO:0031647 GO:0003725 GO:0047485 GO:0051219 GO:0033699	K10863	APTX; aprataxin [EC:3.-.-.-]			br:ko01000 br:ko03400	Enzymes | DNA repair and recombination proteins	2.31668e-22	6.38455e-257	1.60271e-13	NA	NA	2.99194e-39
c8462_g1	MIF_PIG Macrophage migration inhibitory factor OS=Sus scrofa GN=MIF PE=1 SV=3	5.60307	5.53346	4.30828	2.73476	1.79824	3.0877	2.91047	3.11302	3.51236	2.9243	3.00201	2.77822	2.23431	1.81893	4.75029	5.06215	5.09676	4.96077	3.65915	2.5316	2.0235	2.49166	3.01551	2.00926	2.97077	3.06847	7.43977	8.30438	7.96171	8.03803	8.21762	GO:0008283 GO:0040011 GO:0042056 GO:0004167 GO:0005654 GO:0050178 GO:0010739 GO:0070062 GO:0071157 GO:0048146 GO:0050715 GO:0070207 GO:0050731 GO:0033138 GO:0043518 GO:0090344 GO:1902166 GO:0007166 GO:0042289 GO:0005125 GO:0002376 GO:0009986 GO:0005126 GO:0010629 GO:0005737 GO:0001516 GO:0070374 GO:0030890	K07253	MIF; phenylpyruvate tautomerase [EC:5.3.2.1]	path:map00350 path:map00360	Tyrosine metabolism | Phenylalanine metabolism	br:ko00001 br:ko01000 br:ko04147	KEGG Orthology (KO) | Enzymes | Exosome	6.80596e-35	2.03489e-152	3.41598e-10	NA	NA	1.18699e-23
c21268_g1	NA	4.96223	4.06218	3.38624	5.35514	5.10721	4.81975	4.38104	2.34031	4.15025	2.89081	4.36486	3.81502	3.33849	3.07797	6.36637	5.94323	5.1631	5.58608	7.41442	7.56741	5.98984	4.97189	5.05981	5.37826	6.35755	5.63507	5.3804	6.39761	7.09544	6.83574	6.47493	NA	NA	NA	NA	NA	NA	NA	4.73596e-06	2.22595e-25	0.00231001	0.00176352	NA	NA
c19275_g1	TTC38_DANRE Tetratricopeptide repeat 38 OS=Danio rerio GN=ttc38 PE=3 SV=1	4.16313	3.69684	3.37071	2.83204	2.03874	2.14397	2.34257	1.70286	2.61812	2.87262	2.672	2.9998	2.66825	2.60335	6.59527	6.55446	6.48566	6.5688	5.1885	4.58253	4.72767	4.79217	4.4748	5.41601	5.3164	5.16682	6.31511	6.37195	5.21042	5.49763	6.18581	GO:0070062							1.36696e-06	1.70725e-12	NA	1.68302e-11	NA	NA
c29345_g1	NA	3.47264	3.69257	3.4597	3.11488	2.43811	2.41219	2.31352	2.22236	2.79314	2.31182	3.3521	3.56479	3.09654	1.3868	7.84267	7.84609	7.70035	8.05109	7.16042	5.87078	5.147	4.72875	4.55613	4.57229	5.25124	5.55482	6.11069	5.84904	5.66578	6.322	6.16064	NA	NA	NA	NA	NA	NA	NA	0.00112735	9.47509e-103	2.17478e-10	2.61831e-14	NA	NA
c19217_g1	RYDEN_XENTR Repressor of yield of DENV homolog OS=Xenopus tropicalis PE=2 SV=1	5.95004	5.83814	4.3842	2.94029	2.60405	2.81804	3.39663	1.95766	3.39596	2.89938	3.39455	3.22404	2.61356	1.3868	7.47037	7.82689	7.32787	7.17033	5.91857	5.35063	5.03575	4.11656	3.65335	3.2928	3.5993	3.67654	7.18	6.71572	6.62967	5.70822	6.36358	GO:0034097 GO:0045087 GO:0005488 GO:0044424							1.12028e-49	1.11361e-108	8.40393e-24	NA	NA	NA
c18272_g2	USO1_YEAST Intracellular transport USO1 OS=Saccharomyces cerevisiae (strain ATCC 204508 S288c) GN=USO1 PE=1 SV=2	6.43316	5.95075	6.22959	3.28896	2.82238	2.83746	3.74241	3.19412	3.03695	3.36429	2.93406	3.15717	2.61123	3.18164	5.88355	6.00397	6.46624	6.49752	6.3117	4.43197	4.20215	3.93055	4.37208	3.66391	3.49627	3.44734	6.94879	7.06968	6.79817	5.26216	4.79703	GO:0005515 GO:0005737 GO:0044430 GO:0044763 GO:0016740	K16308	CIT; citron Rho-interacting kinase [EC:2.7.11.1]			br:ko01000 br:ko01001	Enzymes | Protein kinases	9.23291e-30	2.64892e-56	9.46385e-13	NA	NA	NA
c26296_g3	GWL_XENTR Serine threonine- kinase greatwall OS=Xenopus tropicalis GN=mastl PE=2 SV=1	6.66242	6.85637	6.2427	4.42368	4.04929	4.16191	3.98543	3.48928	3.85471	3.37886	3.69384	4.00247	2.77724	1.23543	6.68873	6.71029	7.07427	6.95835	6.04637	5.16897	4.45124	4.24057	4.20529	4.57399	3.39058	4.38367	6.16223	6.70488	6.21717	3.63621	5.61304	GO:0032154 GO:0046777 GO:0007067 GO:0004674 GO:0006974 GO:0005654 GO:0051301 GO:0005524 GO:0005813 GO:0000086 GO:0005737 GO:0034048 GO:0051726 GO:0018105 GO:0051721 GO:0035556	K16309	MASTL GW; serine/threonine-protein kinase greatwall [EC:2.7.11.1]			br:ko01000 br:ko01001	Enzymes | Protein kinases	1.96901e-65	1.29581e-24	1.29359e-07	NA	0.00533138	NA
c7342_g1	U1125_ARATH U11 U12 small nuclear ribonucleo 25 kDa OS=Arabidopsis thaliana GN=SNRNP25 PE=2 SV=1	5.54155	5.75784	4.53683	4.11781	2.34978	4.00658	3.2621	3.66965	3.96375	3.77907	3.75599	3.35552	0.948415	2.37613	6.30004	5.94117	5.95366	6.42673	5.46655	4.65642	4.41107	4.30868	4.34517	4.0849	3.86775	3.55813	4.16399	4.86016	4.2493	3.44783	5.92318	GO:0005689 GO:0045171 GO:0008380 GO:0005515 GO:0005737 GO:0006397 GO:0005654	K13153	SNRNP25; U11/U12 small nuclear ribonucleoprotein 25 kDa protein			br:ko03041	Spliceosome	9.71509e-28	1.26177e-13	1.81895e-06	NA	0.00376676	NA
c22143_g1	SETB1_DROME Histone-lysine N-methyltransferase eggless OS=Drosophila melanogaster GN=egg PE=1 SV=1	5.6059	6.23787	5.13849	2.80665	2.61083	3.89421	3.68706	3.58913	4.13586	3.31379	3.8986	3.31269	2.14813	3.59116	6.33484	6.15706	6.56203	6.44335	5.71088	5.12495	5.16237	4.89942	3.81213	4.39128	3.75387	3.8721	3.97225	4.63692	4.04607	3.79379	4.68688	GO:0007275 GO:0007265 GO:0005694 GO:0005886 GO:0007049 GO:0005654 GO:0005515 GO:0034968 GO:1990841 GO:0045892 GO:0005737 GO:0018024 GO:0031667 GO:0090309	K11421	SETDB1; histone-lysine N-methyltransferase SETDB1 [EC:2.1.1.43]	path:map00310 path:map04550	Lysine degradation | Signaling pathways regulating pluripotency of stem cells	br:ko00001 br:ko01000 br:ko03036	KEGG Orthology (KO) | Enzymes | Chromosome	6.3465e-45	1.12524e-85	3.83387e-30	NA	NA	0.00085016
c23637_g1	NA	5.29631	5.56315	4.91464	2.85984	1.96834	3.36068	4.04226	3.85759	3.44354	2.75597	3.6857	3.45784	1.67833	3.43256	5.48179	5.56937	5.74749	6.00948	5.47136	4.61716	5.36611	5.44932	5.00275	5.1749	4.7578	4.45855	3.72278	4.48072	4.21437	4.2478	4.92316	NA	NA	NA	NA	NA	NA	NA	1.79331e-33	2.82014e-18	8.45546e-22	NA	NA	0.00388939
c16508_g1	DTL_CHICK Denticleless homolog OS=Gallus gallus GN=DTL PE=2 SV=1	5.96857	5.8904	5.12029	2.72069	2.27654	2.97353	2.69714	2.52813	3.15585	2.80223	2.84727	2.16139	1.27197	3.21823	6.93167	6.94083	7.09474	6.75883	6.39315	5.83572	4.06539	4.0155	3.9266	4.0409	4.59388	4.27979	5.86427	5.14648	5.5304	3.40199	4.55611	GO:0006355 GO:0005488 GO:0006259 GO:0044403 GO:0080008 GO:0044182 GO:0009605 GO:0005815 GO:0031981 GO:0034654 GO:0031572 GO:0016740 GO:0070887 GO:0016567 GO:0031324 GO:0034645	K11790	DTL CDT2 DCAF2; denticleless			br:ko04121	Ubiquitin system	6.0664e-38	1.41946e-50	4.67834e-10	NA	NA	NA
c25438_g1	CRYD_XENLA Cryptochrome DASH OS=Xenopus laevis GN=cry-dash PE=2 SV=1	6.10114	6.14833	5.53079	2.93224	1.42139	2.72142	3.12955	2.5753	3.75779	2.86181	3.6755	3.86382	3.03707	2.87012	6.43215	6.66339	6.42284	6.55326	5.23011	3.64123	3.19305	3.74439	3.90035	3.89191	4.19592	4.2433	4.8682	4.20192	5.09589	2.95949	4.87077	GO:0044260 GO:0043231 GO:0003913 GO:0044444 GO:0044238	K01669	phrB; deoxyribodipyrimidine photo-lyase [EC:4.1.99.3]			br:ko01000 br:ko03400	Enzymes | DNA repair and recombination proteins	5.55982e-69	8.17864e-57	2.04685e-18	NA	NA	NA
c1006_g1	NEDD1_MOUSE NEDD1 OS=Mus musculus GN=Nedd1 PE=1 SV=2	6.94471	6.87223	5.2278	3.52679	3.42483	4.04316	3.16454	3.15223	3.14133	4.06754	3.52862	3.76884	2.89781	2.7923	7.02078	6.96211	6.98003	6.96618	5.73948	4.42754	3.71098	3.58704	3.53467	4.33526	4.50946	4.83751	5.24517	4.66478	4.50587	4.25439	4.47012	GO:0005813 GO:0005737 GO:0044763	K16547	NEDD1; protein NEDD1			br:ko03036 br:ko04812	Chromosome | Cytoskeleton proteins	6.50627e-80	1.34685e-184	2.06737e-27	NA	0.00977142	0.0060116
c24349_g1	F120A_XENTR Constitutive coactivator of PPAR-gamma 1 homolog OS=Xenopus tropicalis GN=fam120a PE=2 SV=1	6.35405	6.1741	5.06068	3.37054	2.7204	3.68204	2.44812	2.02742	2.921	3.99115	2.33212	2.55452	2.25931	4.22972	6.48787	6.65272	6.45979	6.50217	5.24488	4.22732	3.98894	4.28807	3.64407	4.32996	4.0739	4.48795	4.41033	4.8931	4.66706	4.67251	4.94684	GO:0044464							2.04776e-38	2.87079e-58	1.94432e-14	NA	NA	NA
c21285_g1	NA	6.66869	6.64456	5.23215	3.41899	3.18684	3.08833	2.32576	1.95033	2.4886	2.89456	2.94066	3.10818	1.71469	3.60367	7.11688	7.0722	6.93008	6.70615	5.39905	4.5502	3.89894	3.99051	4.01761	3.93541	3.98757	3.84643	4.80654	4.94695	4.43122	4.33386	4.4184	NA	NA	NA	NA	NA	NA	NA	2.20237e-77	4.61863e-144	5.88628e-11	NA	NA	NA
c23886_g3	DAAM2_HUMAN Disheveled-associated activator of morphogenesis 2 OS=Homo sapiens GN=DAAM2 PE=1 SV=3	6.61654	5.2414	3.95498	2.97456	2.52827	2.68215	3.44668	2.79856	4.18149	3.60904	3.92732	3.80682	4.24353	4.36392	7.24962	6.74081	6.39782	5.15146	7.07561	7.65151	5.75943	4.81567	4.29824	3.63302	3.36631	3.41814	3.67279	3.93828	3.99147	4.0241	4.21948	GO:0015630 GO:0005515 GO:0032879 GO:0050794 GO:0007010 GO:0043231 GO:0044430 GO:0016020 GO:0031982 GO:0044444 GO:0044763 GO:0032501	K04512	DAAM; dishevelled associated activator of morphogenesis	path:map04310	Wnt signaling pathway	br:ko00001 br:ko04147	KEGG Orthology (KO) | Exosome	1.04534e-16	1.66272e-39	6.60524e-15	NA	NA	7.17904e-07
c23637_g2	FANCJ_HUMAN Fanconi anemia group J OS=Homo sapiens GN=BRIP1 PE=1 SV=1	5.81047	5.90217	5.47137	2.76699	3.36158	3.109	3.38565	4.14993	3.22415	3.00396	3.83165	3.68977	4.07176	3.6567	5.9235	6.25115	6.22217	6.12012	5.62275	4.89821	5.42137	5.72127	5.65288	5.64716	5.34207	4.51938	2.50658	4.60055	4.59763	5.10669	4.79028	GO:0006260 GO:1901796 GO:0008026 GO:0000723 GO:0000732 GO:0048523 GO:0000731 GO:0005654 GO:0006357 GO:0003676 GO:0031965 GO:0003678 GO:0005515 GO:0005737 GO:0032204	K15362	BRIP1 BACH1 FANCJ; fanconi anemia group J protein [EC:3.6.4.12]	path:map03440 path:map03460	Homologous recombination | Fanconi anemia pathway	br:ko00001 br:ko01000 br:ko03400	KEGG Orthology (KO) | Enzymes | DNA repair and recombination proteins	1.25646e-34	6.93925e-26	7.5663e-17	NA	NA	0.000612553
c26033_g1	TDR15_HUMAN Tudor domain-containing 15 OS=Homo sapiens GN=TDRD15 PE=2 SV=1	5.86982	5.58549	3.79906	2.53459	3.3765	2.64149	3.46543	2.82305	4.32695	4.41906	4.42478	4.08409	3.85196	4.19065	6.60953	6.97209	6.33308	5.94783	4.8523	4.4727	4.53877	4.65866	4.69632	4.64159	4.77759	4.01001	2.2838	5.79776	5.91115	5.90166	5.33398	GO:0044699 GO:0032501	K18405	TDRD1_4_6_7; tudor domain-containing protein 1/4/6/7			br:ko03036	Chromosome	2.0771e-12	1.09145e-29	1.1863e-06	NA	NA	NA
c22148_g1	KMO_AEDAE Kynurenine 3-monooxygenase OS=Aedes aegypti GN=kh PE=1 SV=2	4.47978	4.29439	4.00645	3.0733	1.7212	2.85588	4.82161	5.3134	5.23332	3.85646	4.67865	3.01348	3.60032	2.68056	5.2508	5.68992	5.35182	5.34653	4.09908	2.43158	3.25571	4.63379	4.16804	4.24535	4.45823	4.75798	6.33068	5.39016	3.52215	2.9834	5.56397	GO:0009651 GO:0036180 GO:0036170 GO:0009267 GO:0005741 GO:0005886 GO:0004502 GO:0006569 GO:0070062 GO:0050660 GO:0070189 GO:0016174 GO:0019363 GO:0019674 GO:0005829	K00486	KMO; kynurenine 3-monooxygenase [EC:1.14.13.9]	path:map00380 path:map01100	Tryptophan metabolism | Metabolic pathways	br:ko00001 br:ko00002 br:ko01000	KEGG Orthology (KO) | KEGG modules | Enzymes	2.68191e-25	5.57484e-53	4.89737e-47	NA	NA	NA
c32671_g1	TS31B_XENLA Tetraspanin-31-B OS=Xenopus laevis GN=tspan31-b PE=2 SV=1	5.2166	5.17124	4.05014	3.34754	3.74765	4.77117	4.87834	5.13804	4.91224	3.50491	4.76969	4.47516	3.41666	2.59018	5.76574	5.54174	5.23057	4.84535	3.81082	3.44349	4.00174	3.74142	3.8519	3.65479	3.59178	3.84908	6.16895	5.05041	5.02734	4.76616	5.08416	GO:0050794 GO:0016021 GO:0005886	K17356	TSPAN13_31; tetraspanin-13/31					4.94795e-10	1.51537e-28	1.16246e-13	NA	NA	NA
c8681_g1	CDC42_RAT Cell division control 42 homolog OS=Rattus norvegicus GN=Cdc42 PE=1 SV=2	4.92439	5.04396	3.22229	2.81217	3.28915	4.67738	4.70439	5.29813	5.08245	3.76511	4.571	4.07431	3.2614	1.64294	5.26742	5.15741	4.76308	4.22858	3.95721	3.85815	4.60313	4.30744	4.80713	4.54904	4.8913	4.32783	6.27676	5.6305	4.64124	3.03824	4.04877	GO:0007096 GO:0007097 GO:0007411 GO:0021831 GO:0021799 GO:0034191 GO:0003334 GO:0045921 GO:0051489 GO:0030307 GO:0060091 GO:0019887 GO:0031996 GO:0030027 GO:0033138 GO:0007264 GO:0090103 GO:0030141 GO:0002093 GO:0060999 GO:1900026 GO:0005884 GO:0060753 GO:0006972 GO:0031901 GO:0048010 GO:0005911 GO:0051894 GO:0048532 GO:0051496 GO:0048013 GO:0030010 GO:0031069 GO:0030496 GO:0051932 GO:0031106 GO:…	K04393	CDC42; cell division control protein 42	path:map04010 path:map04011 path:map04014 path:map04015 path:map04062 path:map04144 path:map04360 path:map04370 path:map04510 path:map04520 path:map04530 path:map04660 path:map04666 path:map04670 path:map04722 path:map04810 path:map04912 path:map04932 path:map04933 path:map05100 path:map05120 path:map05130 path:map05131 path:map05132 path:map05200 path:map05203 path:map05205 path:map05211 path:ma…	MAPK signaling pathway | MAPK signaling pathway - yeast | Ras signaling pathway | Rap1 signaling pathway | Chemokine signaling pathway | Endocytosis | Axon guidance | VEGF signaling pathway | Focal adhesion | Adherens junction | Tight junction | T cell receptor signaling pathway | Fc gamma R-mediated phagocytosis | Leukocyte transendothelial migration | Neurotrophin signaling pathway | Regulation…	br:ko00001 br:ko03036 br:ko04031 br:ko04131 br:ko04147	KEGG Orthology (KO) | Chromosome | GTP-binding proteins | Membrane trafficking | Exosome	1.70404e-09	9.74979e-12	0.000605247	NA	NA	NA
c16689_g1	SNR40_MOUSE U5 small nuclear ribonucleo 40 kDa OS=Mus musculus GN=Snrnp40 PE=1 SV=1	4.66476	4.70283	5.31447	4.08336	2.79253	3.20177	3.61278	3.2201	3.03632	3.14848	3.23923	3.39399	3.05661	1.34485	4.24183	4.58449	4.93628	4.78928	4.5433	4.20947	4.23266	3.82109	3.41666	3.96756	3.63504	3.58852	4.23878	6.57641	4.5178	5.06385	5.08574	GO:0043967 GO:0035097 GO:0005682 GO:0005732 GO:0000123 GO:0044822 GO:0000398 GO:0005515 GO:0071013 GO:0005737 GO:0071011 GO:0018024 GO:0010485	K12857	SNRNP40 PRP8BP; Prp8 binding protein	path:map03040	Spliceosome	br:ko00001 br:ko00002 br:ko03041	KEGG Orthology (KO) | KEGG modules | Spliceosome	6.61893e-16	2.19457e-26	2.42836e-14	NA	NA	2.22114e-06
c13133_g1	RNH1_RAT Ribonuclease H1 OS=Rattus norvegicus GN=Rnaseh1 PE=2 SV=1	5.29646	5.36039	4.45331	3.24324	2.54969	2.5557	3.02942	2.91702	2.56312	4.22489	3.4714	3.30682	4.14934	2.98397	5.6049	5.63576	5.68179	5.41888	4.29091	3.82102	3.49284	3.82439	3.3154	3.33487	4.22864	4.00821	4.21821	5.12576	5.17827	4.98422	5.49591	GO:0004523 GO:0090305 GO:0003723 GO:0043137	K03469	rnhA RNASEH1; ribonuclease HI [EC:3.1.26.4]	path:map03030	DNA replication	br:ko00001 br:ko01000 br:ko03032	KEGG Orthology (KO) | Enzymes | DNA replication proteins	2.12422e-27	7.44913e-29	0.00031946	NA	NA	NA
c15495_g1	NAKD2_HUMAN NAD kinase mitochondrial OS=Homo sapiens GN=NADK2 PE=1 SV=2	5.34609	5.56387	4.0054	2.96888	3.22974	3.27532	3.49468	3.41995	3.62527	2.54577	3.52287	3.18858	3.95829	2.42287	5.21726	4.85113	4.68998	4.79802	4.84168	3.96979	3.32435	3.25687	3.13539	3.50281	3.8279	3.55112	4.48738	4.48698	5.6464	5.24949	5.46201	GO:0003951 GO:0042803 GO:0005739 GO:0019674	K00858	ppnK NADK; NAD+ kinase [EC:2.7.1.23]	path:map00760 path:map01100	Nicotinate and nicotinamide metabolism | Metabolic pathways	br:ko00001 br:ko01000	KEGG Orthology (KO) | Enzymes	2.80406e-31	1.41153e-37	8.32698e-12	NA	NA	0.000915801
c22925_g1	NUP88_RAT Nuclear pore complex Nup88 OS=Rattus norvegicus GN=Nup88 PE=1 SV=1	4.93829	5.43565	5.18996	3.67098	3.50136	3.59036	3.77336	4.30132	3.13713	3.18203	3.41308	3.57016	4.65187	3.11992	5.12141	5.05782	5.17105	5.39325	4.53465	3.52924	3.53016	3.68732	3.73987	3.47741	3.47488	3.70608	4.33964	4.44915	4.86735	5.01149	5.04528	GO:0051168 GO:0033036 GO:0044424 GO:0044699 GO:0009987 GO:0071702	K14318	NUP88; nuclear pore complex protein Nup88	path:map03013	RNA transport	br:ko00001 br:ko00002 br:ko03019	KEGG Orthology (KO) | KEGG modules | Messenger RNA biogenesis	5.74379e-23	1.7455e-30	2.45385e-05	NA	NA	NA
c11051_g1	HTF4_HUMAN Transcription factor 12 OS=Homo sapiens GN=TCF12 PE=1 SV=1	4.92558	5.47381	4.45197	3.84002	3.43756	2.97879	3.07068	3.83157	3.37832	3.31288	3.24475	3.85229	2.56547	2.55596	4.99912	4.8227	5.37916	5.32759	5.88835	5.973	5.16028	4.18582	3.73698	3.62621	3.24585	3.55601	3.8444	4.05755	3.95337	3.87212	4.22918	GO:0042118 GO:0016525 GO:0071837 GO:0090575 GO:0008022 GO:0000978 GO:0045666 GO:0045787 GO:0045944 GO:0051091 GO:0043621 GO:0006367 GO:0005654 GO:0043425 GO:0000122 GO:0001078 GO:0001011 GO:0001077 GO:0006955 GO:0046982 GO:0001093 GO:0070644 GO:0031435 GO:0051149 GO:0070888 GO:0042803 GO:0065004 GO:0033152 GO:0003682 GO:1900746 GO:0007517 GO:0000790 GO:0001087 GO:0070491 GO:0002326 GO:0003713 GO:…	K15603	TCF4_12; transcription factor 4/12			br:ko03000	Transcription factors	6.43639e-17	1.36234e-22	5.74277e-09	NA	NA	0.0099183
c23359_g1	SAP_CHICK Prosaposin OS=Gallus gallus GN=PSAP PE=1 SV=1	5.41628	4.93302	5.59988	3.74251	3.43486	2.33752	2.66785	2.48702	3.47133	3.11349	3.71389	4.17019	3.10019	2.01367	5.14831	4.94061	5.80728	5.56451	5.88572	5.86142	5.03828	4.18507	3.91191	3.55073	3.66564	3.43968	5.09238	5.28345	4.87722	4.41774	5.22456	GO:0050794 GO:0044763 GO:0044238 GO:0005773 GO:0071704	K12382	PSAP SGP1; saposin	path:map04142	Lysosome	br:ko00001 br:ko04147	KEGG Orthology (KO) | Exosome	3.12817e-26	8.02633e-29	1.18625e-22	NA	NA	NA
c34536_g1	MEMO1_DANRE MEMO1 OS=Danio rerio GN=memo1 PE=2 SV=1	4.18476	4.4239	4.36553	3.74956	2.76909	3.17182	2.65089	2.27023	2.4199	2.8797	3.46249	3.45109	3.22884	2.8502	4.73193	4.68409	4.4092	4.82558	4.46283	4.23323	5.41578	5.52899	4.52117	4.37004	3.92026	4.36572	4.62717	4.63395	3.89569	4.78073	4.46091	GO:0005634 GO:0005515 GO:0005829 GO:2000145 GO:0044237 GO:0044710 GO:0032886	K06990	MEMO1; MEMO1 family protein			br:ko04812	Cytoskeleton proteins	5.60295e-13	3.00583e-08	2.20553e-14	NA	NA	NA
c22061_g1	NA	5.23241	5.29726	4.85256	3.06802	2.75775	2.90848	2.59555	3.64053	3.09176	2.13189	2.96996	3.03134	2.17274	2.08859	5.07693	5.13716	5.16766	5.2929	4.65382	3.87121	5.64356	6.03854	3.85384	3.71942	3.54239	3.57191	4.34657	4.75739	5.08458	5.6547	5.58019	NA	NA	NA	NA	NA	NA	NA	4.28684e-33	1.20829e-25	4.003e-19	NA	NA	NA
c34329_g1	ZN207_HUMAN BUB3-interacting and GLEBS motif-containing ZNF207 OS=Homo sapiens GN=ZNF207 PE=1 SV=1	5.3104	4.68318	4.18989	3.08365	3.54803	3.15391	2.39424	2.20573	3.2177	2.18899	2.80578	2.83096	1.85182	1.48642	5.44617	4.99234	5.51999	5.16036	4.43778	4.36763	4.00718	3.42835	2.80342	3.38623	4.11877	3.66446	5.07319	4.67919	3.6537	4.44829	3.49924	GO:0007094 GO:0015630 GO:0008270 GO:0006355 GO:0046785 GO:0000776 GO:0005730 GO:0008017 GO:0044822 GO:1990047 GO:0003700 GO:0001578 GO:0008608 GO:0000070 GO:0050821 GO:0090307							5.41069e-12	6.53189e-06	NA	NA	NA	NA
c13043_g1	NSE3_HUMAN Non-structural maintenance of chromosomes element 3 homolog OS=Homo sapiens GN=NSMCE3 PE=1 SV=1	5.33112	4.89787	3.53505	2.94436	2.57316	2.76407	2.57177	2.65137	2.8388	1.65794	2.60215	2.60669	2.12275	2.98433	4.78049	4.94044	4.63386	4.94652	4.81378	4.50931	4.9272	4.40719	3.81192	3.91722	4.24958	3.56524	5.17744	4.48243	4.14916	4.94465	4.08762	GO:0006355 GO:0042981 GO:0043234 GO:0048523 GO:0044238 GO:0044699 GO:0044427 GO:0043227 GO:0005515 GO:0044260 GO:0010604 GO:0016020 GO:0031325							2.23321e-25	2.23632e-05	1.11068e-11	NA	NA	NA
c27760_g1	PSB1B_CARAU Proteasome subunit beta type-1-B OS=Carassius auratus GN=psmb1-B PE=2 SV=1	5.12459	5.00461	4.00312	2.80701	2.95278	3.17743	2.30875	2.55095	2.78083	1.89152	2.87501	2.99006	1.39284	2.08976	4.94	5.15605	4.16701	4.43011	4.08548	4.37281	4.08216	3.77055	3.09558	3.99229	3.87812	3.71265	4.68877	5.22011	4.58994	4.82551	4.83562	GO:0000209 GO:0004175 GO:0038095 GO:0090263 GO:0038061 GO:0043488 GO:0006521 GO:0005654 GO:0002223 GO:0090090 GO:0000165 GO:0002479 GO:0033209 GO:0070062 GO:0005515 GO:0005839 GO:0031145 GO:0005829 GO:0060071 GO:0051437 GO:0050852 GO:0051436	K02732	PSMB1; 20S proteasome subunit beta 6 [EC:3.4.25.1]	path:map03050	Proteasome	br:ko00001 br:ko00002 br:ko01000 br:ko01002 br:ko03051	KEGG Orthology (KO) | KEGG modules | Enzymes | Peptidases | Proteasome	3.8244e-37	8.01512e-15	1.21796e-08	NA	NA	NA
c25855_g1	TOP3A_MOUSE DNA topoisomerase 3-alpha OS=Mus musculus GN=Top3a PE=2 SV=1	4.46896	4.34709	4.35783	3.7761	4.48992	3.88117	3.07092	3.9264	3.18879	2.37447	3.44891	3.41973	2.33278	3.36548	4.87462	4.9225	4.86824	4.9133	4.21971	4.1474	3.70187	3.50219	3.11234	3.73195	3.92241	4.25207	5.48496	4.91077	4.36194	5.77001	4.67484	GO:0003677 GO:0005515 GO:0016605 GO:0046872 GO:0006260 GO:1901796 GO:0003917 GO:0000732 GO:0006265 GO:0000731 GO:0007126 GO:0044822	K03165	TOP3; DNA topoisomerase III [EC:5.99.1.2]	path:map03440 path:map03460	Homologous recombination | Fanconi anemia pathway	br:ko00001 br:ko00002 br:ko01000 br:ko03032 br:ko03400	KEGG Orthology (KO) | KEGG modules | Enzymes | DNA replication proteins | DNA repair and recombination proteins	1.16708e-06	1.41693e-13	NA	NA	NA	0.00120002
c33214_g1	NAA20_DANRE N-alpha-acetyltransferase 20 OS=Danio rerio GN=naa20 PE=2 SV=1	4.26947	4.41162	3.97569	3.85599	4.02191	3.95386	3.14704	3.51695	3.2877	2.92405	3.61358	3.63033	3.47127	2.80525	4.63874	4.44813	4.60008	4.62025	4.08285	3.62005	4.01727	4.02375	3.08452	4.16065	3.80587	4.49381	4.5478	4.82589	3.72296	4.72163	4.1589	GO:0031415 GO:0031416 GO:0005515 GO:0043022 GO:0017196 GO:0016020 GO:0005730 GO:0004596	K17972	NAA20 NAT3; N-terminal acetyltransferase B complex catalytic subunit [EC:2.3.1.254]			br:ko01000 br:ko03029	Enzymes | Mitochondrial biogenesis	1.17493e-06	0.000824765	NA	NA	NA	NA
c23533_g1	EMSY_HUMAN BRCA2-interacting transcriptional repressor EMSY OS=Homo sapiens GN=EMSY PE=1 SV=2	4.80593	3.91431	4.53086	3.96914	3.93781	3.9624	3.47806	3.6008	3.22837	2.4159	3.53356	3.27921	2.04559	3.48786	5.51056	5.20692	4.10481	4.38345	5.27632	4.54268	4.08327	4.04006	3.41935	3.99559	4.29639	4.27939	4.16652	3.91689	4.21888	3.45946	4.49346	GO:0090304 GO:0005515 GO:0044260 GO:0006974 GO:0005654							1.73111e-08	6.01366e-14	0.00441178	NA	NA	NA
c31046_g1	EMC9_HUMAN ER membrane complex subunit 9 OS=Homo sapiens GN=EMC9 PE=1 SV=3	4.01754	4.03297	4.6915	4.3511	3.41945	4.00426	3.612	3.2064	3.87351	2.59736	3.52969	3.76675	1.65122	2.81751	4.7999	4.18892	4.5301	4.81394	4.64936	4.49048	3.90204	3.56258	2.93842	3.24158	3.65064	3.72706	4.58515	4.68984	4.68155	4.26736	4.62503	GO:0043231 GO:0016020 GO:0044444							3.49729e-06	7.75684e-15	NA	NA	NA	NA
c23974_g1	PED1A_HUMAN PC-esterase domain-containing 1A OS=Homo sapiens GN=PCED1A PE=1 SV=1	5.25748	4.89971	3.752	4.23933	4.07911	4.37391	3.00248	2.6124	3.2646	2.77076	3.43838	3.42178	2.14813	2.66254	5.12749	5.60918	5.06302	5.37276	4.84241	4.4294	4.33816	4.47707	3.81054	4.72613	4.58311	4.78333	5.4056	5.53419	4.50132	3.48135	5.94725	GO:0005515							2.52516e-10	0.00876804	NA	NA	NA	NA
c13015_g1	HIRA_CHICK HIRA OS=Gallus gallus GN=HIRA PE=1 SV=2	5.6422	5.43097	3.77619	3.33916	4.06528	3.58238	3.34258	2.48465	3.81761	3.25127	3.4324	3.31321	2.97713	2.02871	5.86639	5.95559	5.4758	4.93079	4.07053	4.18594	4.08623	3.99003	3.5708	4.01501	4.07831	4.0352	3.88149	5.211	5.30514	3.96801	5.37833	GO:0003700 GO:0000790 GO:0070062 GO:0005515 GO:0003714 GO:0009653 GO:0043234 GO:0006336 GO:0005654 GO:0006357	K11293	HIRA HIR1; protein HIRA/HIR1			br:ko03036	Chromosome	1.89458e-33	6.84481e-23	0.000562961	NA	NA	NA
c22048_g1	G6D978_DANPL Uncharacterized protein OS=Danaus plexippus GN=KGM_10366 PE=4 SV=1	5.53357	5.04452	4.13715	3.87873	4.53414	4.20705	2.96727	3.40541	4.01411	2.94505	3.7154	3.47117	2.92804	2.88442	5.58903	5.42382	5.4126	4.72526	4.1919	4.23428	4.32405	3.61656	3.26767	4.29448	3.94194	4.10379	4.67136	5.06624	4.36229	3.03521	4.54553	GO:0005515							5.1974e-22	8.33475e-09	NA	NA	NA	NA
c23265_g1	ASPC1_HUMAN Tether containing UBX domain for GLUT4 OS=Homo sapiens GN=ASPSCR1 PE=1 SV=1	4.74519	4.77484	3.52153	3.15374	3.32074	3.13891	3.04283	2.92629	3.37648	3.2802	3.65679	3.51355	3.45603	2.1799	4.86757	4.99737	5.05361	4.8017	4.72664	4.06372	3.92614	3.94054	3.34595	3.89516	3.76155	4.44653	5.83	5.46068	5.32777	3.18222	5.1627	GO:0005634 GO:0044422 GO:0005886	K15627	ASPSCR1 ASPL; tether containing UBX domain for GLUT4	path:map05202	Transcriptional misregulation in cancer	br:ko00001	KEGG Orthology (KO)	1.72162e-23	8.49554e-12	0.00163547	NA	NA	0.000225851
c25675_g1	NA	4.75147	4.6777	3.58379	2.35963	2.69934	2.84598	3.04193	2.88711	2.94191	2.31126	3.26441	2.81181	3.52781	2.74706	5.09541	5.09548	5.26106	5.18732	4.52705	3.93216	4.29872	4.26138	4.32913	4.30945	4.18472	3.90611	5.15735	6.27907	6.34818	3.5459	5.20856	NA	NA	NA	NA	NA	NA	NA	7.85835e-26	1.15575e-33	2.8813e-15	NA	NA	1.11211e-05
c25031_g1	SOS2_HUMAN Son of sevenless homolog 2 OS=Homo sapiens GN=SOS2 PE=1 SV=2	4.0081	3.9523	3.74532	3.40594	3.14573	3.50998	2.84323	3.40202	2.42156	3.93916	2.88621	2.62822	2.17418	1.92353	5.03818	4.6823	4.80364	4.61282	4.9174	4.09708	3.96637	3.70729	4.35023	4.00778	3.70093	4.34943	3.94805	5.12152	4.78699	3.8913	4.74513	GO:0005088 GO:0007169 GO:0042221 GO:0009653 GO:0048513 GO:0044763 GO:0002682 GO:0005622 GO:0002376 GO:0005515 GO:0048522 GO:0051056 GO:0035556	K03099	SOS; son of sevenless	path:map01521 path:map01522 path:map04010 path:map04012 path:map04013 path:map04014 path:map04062 path:map04068 path:map04072 path:map04150 path:map04151 path:map04320 path:map04510 path:map04540 path:map04630 path:map04650 path:map04660 path:map04662 path:map04664 path:map04722 path:map04810 path:map04910 path:map04912 path:map04915 path:map04917 path:map05034 path:map05160 path:map05200 path:ma…	EGFR tyrosine kinase inhibitor resistance | Endocrine resistance | MAPK signaling pathway | ErbB signaling pathway | MAPK signaling pathway - fly | Ras signaling pathway | Chemokine signaling pathway | FoxO signaling pathway | Phospholipase D signaling pathway | mTOR signaling pathway | PI3K-Akt signaling pathway | Dorso-ventral axis formation | Focal adhesion | Gap junction | Jak-STAT signaling …	br:ko00001	KEGG Orthology (KO)	0.000176178	0.00169313	NA	NA	NA	NA
c26111_g1	TSC2_HUMAN Tuberin OS=Homo sapiens GN=TSC2 PE=1 SV=2	5.20757	4.09804	2.5243	2.56268	3.583	3.20826	2.7387	2.46263	2.8362	3.08721	3.10636	2.54429	1.89682	3.42223	5.10834	5.12983	4.98725	4.49989	4.33297	4.21642	4.23986	3.99423	4.59804	4.10346	3.14357	4.27667	4.123	5.12152	4.86731	3.68574	4.50077	GO:0019902 GO:0042803 GO:0005096 GO:0030030 GO:0005794 GO:1902532 GO:0005764 GO:0005634 GO:0048471 GO:0016192 GO:0016020 GO:0045792 GO:0050790 GO:0031267 GO:0033596 GO:0051726	K07207	TSC2; tuberous sclerosis 2	path:map04072 path:map04115 path:map04140 path:map04150 path:map04151 path:map04152 path:map04211 path:map04910 path:map04919 path:map05231	Phospholipase D signaling pathway | p53 signaling pathway | Autophagy - animal | mTOR signaling pathway | PI3K-Akt signaling pathway | AMPK signaling pathway | Longevity regulating pathway | Insulin signaling pathway | Thyroid hormone signaling pathway | Choline metabolism in cancer	br:ko00001 br:ko01009	KEGG Orthology (KO) | Protein phosphatases and associated proteins	7.21271e-08	NA	NA	NA	NA	NA
c25852_g4	DCR1_DROME Endoribonuclease Dcr-1 OS=Drosophila melanogaster GN=Dcr-1 PE=1 SV=1	5.76563	5.09967	4.67268	4.2887	2.92329	3.01561	3.75327	3.30745	3.76198	4.33854	3.81598	4.4092	3.46598	4.89964	5.16528	4.94493	5.40266	5.18531	4.89601	4.28478	3.77102	3.26191	3.98749	3.35431	3.15112	4.65037	3.81874	5.61767	4.50907	4.37791	4.97737	GO:0090305 GO:0003723 GO:0030529 GO:0005737 GO:0035195 GO:0043231 GO:0022618 GO:0007399 GO:0016893 GO:0030422 GO:0004521	K11592	DICER1 DCR1; endoribonuclease Dicer [EC:3.1.26.-]	path:map05206	MicroRNAs in cancer	br:ko00001 br:ko01000 br:ko03036	KEGG Orthology (KO) | Enzymes | Chromosome	7.04962e-16	6.39941e-14	0.000701828	NA	NA	NA
c34227_g1	GATL2_XENLA GATS 2 OS=Xenopus laevis GN=gatsl2 PE=2 SV=1	5.23649	4.95904	3.84355	3.72951	2.71963	3.55388	3.10034	4.21054	3.90278	4.09702	3.9933	4.35578	4.49937	4.78896	5.85676	5.72819	5.50419	5.38763	4.8836	4.67621	4.10516	3.80269	3.25112	4.07653	3.66732	3.45364	6.17254	5.51482	4.81879	4.44132	5.33428	GO:0005515							5.47633e-21	5.36381e-36	1.56712e-15	NA	NA	NA
c34326_g1	FL2D_DANRE Pre-mRNA-splicing regulator WTAP OS=Danio rerio GN=wtap PE=2 SV=1	5.06162	5.37241	4.38261	4.75745	4.08489	3.56026	2.901	3.55106	2.86465	3.70531	3.01669	3.67988	4.44917	3.91795	5.28534	5.19515	4.90139	4.65441	4.67845	4.76637	4.70837	4.09904	3.85536	3.29557	3.65668	3.86388	5.48847	5.87778	5.2022	4.87274	5.02337	GO:0031965 GO:0005515 GO:0000381 GO:0016607 GO:0036396 GO:0006396 GO:0080009							6.38065e-22	3.2231e-16	0.0027791	NA	NA	0.00257771
c24991_g1	USP9X_HUMAN Probable ubiquitin carboxyl-terminal hydrolase FAF-X OS=Homo sapiens GN=USP9X PE=1 SV=3	5.90335	5.23465	2.74654	4.0309	3.75921	3.61729	2.73011	2.40585	3.43614	3.53534	3.88377	4.63513	5.28593	5.6432	5.80064	5.63093	4.88328	3.87739	3.63862	4.13395	3.76702	3.40187	3.48753	2.97413	3.21419	3.18101	4.51188	5.39696	5.19338	6.01915	4.73839	GO:0007292 GO:0016579 GO:0007283 GO:0004197 GO:0007179 GO:0042981 GO:0030426 GO:0004843 GO:0000122 GO:0001764 GO:0048675 GO:0043231 GO:0030509 GO:0016020 GO:0005829 GO:0070410	K11840	USP9_24; ubiquitin carboxyl-terminal hydrolase 9/24 [EC:3.4.19.12]			br:ko01000 br:ko01002 br:ko04121	Enzymes | Peptidases | Ubiquitin system	5.49975e-19	1.15093e-16	0.000840881	NA	NA	NA
c5695_g1	PRLD1_CHICK PRELI domain-containing mitochondrial OS=Gallus gallus GN=PRELID1 PE=2 SV=1	5.79231	5.32092	3.02739	2.98523	3.35925	3.36723	2.73741	2.56123	4.18922	3.56565	4.12312	4.33199	2.57187	4.50077	5.11545	4.94549	4.577	4.44254	4.00457	4.21795	4.51951	4.58613	3.51726	4.19286	3.59768	3.73262	4.84515	5.84979	5.60963	5.751	5.60498	GO:2001140 GO:0090201 GO:1990050 GO:0043234 GO:0006810 GO:1901857 GO:0005654 GO:0045580 GO:0005758 GO:0005515 GO:0010917 GO:0097035 GO:0070234 GO:0010950							6.32011e-25	1.4224e-15	1.25878e-10	NA	NA	6.45451e-06
c11344_g1	HDAC6_MOUSE Histone deacetylase 6 OS=Mus musculus GN=Hdac6 PE=1 SV=3	5.44375	5.35909	3.79907	3.27671	2.59456	2.62852	3.04147	3.53667	4.03255	3.7786	4.49372	4.76283	3.01955	4.41646	6.26372	6.06282	5.53034	5.05375	4.22997	3.93758	3.88212	3.86498	4.11044	3.72803	4.21701	4.06101	4.83823	5.8759	5.68071	5.79474	5.97573	GO:0070848 GO:1901300 GO:0005794 GO:0048513 GO:0051091 GO:0090050 GO:0009636 GO:0090051 GO:0005874 GO:0001025 GO:0005667 GO:0005901 GO:0006515 GO:0043393 GO:0070842 GO:0034983 GO:0098779 GO:0031672 GO:0070840 GO:0070845 GO:0033613 GO:0070846 GO:0032886 GO:0005080 GO:0008270 GO:0042826 GO:0042903 GO:0031593 GO:0043433 GO:0009967 GO:0030018 GO:0031625 GO:0017053 GO:0097458 GO:0043242 GO:0070555 GO:…	K11407	HDAC6; histone deacetylase 6 [EC:3.5.1.98]	path:map05034 path:map05203	Alcoholism | Viral carcinogenesis	br:ko00001 br:ko01000 br:ko01009 br:ko03019 br:ko03036	KEGG Orthology (KO) | Enzymes | Protein phosphatases and associated proteins | Messenger RNA biogenesis | Chromosome	5.59583e-46	4.93729e-74	3.04679e-13	NA	NA	0.00376982
c25786_g1	MBTP1_CRIGR Membrane-bound transcription factor site-1 protease OS=Cricetulus griseus GN=MBTPS1 PE=1 SV=2	5.29403	5.2993	3.396	2.51285	3.34338	2.50357	3.64067	2.80444	3.84872	3.2596	4.24378	4.17596	2.97691	3.93971	5.94508	5.80046	5.37995	4.94923	3.89291	3.48964	2.96753	3.3072	3.73423	3.41475	3.12371	3.2106	5.36275	5.16696	5.7235	5.24949	5.30122	GO:0005788 GO:0007040 GO:0031293 GO:0006629 GO:0004252 GO:0000139 GO:0005488 GO:0036500	K08653	MBTPS1; membrane-bound transcription factor site-1 protease [EC:3.4.21.112]	path:map04141	Protein processing in endoplasmic reticulum	br:ko00001 br:ko01000 br:ko01002 br:ko03110	KEGG Orthology (KO) | Enzymes | Peptidases | Chaperones and folding catalysts	8.52882e-18	1.81958e-51	9.95222e-12	NA	NA	NA
c34517_g1	MO4L1_RAT Mortality factor 4 1 OS=Rattus norvegicus GN=Morf4l1 PE=2 SV=1	5.5863	5.50352	3.90787	3.06199	3.52093	3.9956	4.44868	4.9866	4.18129	3.48441	4.29929	4.00387	4.46752	5.2504	5.55303	5.48532	4.99179	4.4942	3.35719	2.80126	3.06271	3.66275	3.93933	3.53587	3.48747	3.81135	4.79417	4.26317	4.4793	4.18807	4.29094	GO:0006281 GO:0005515 GO:0045892 GO:0051155 GO:0006310 GO:0016573 GO:0044763 GO:0045944 GO:0000123 GO:0070822	K11339	MORF4L1 MRG15 EAF3; mortality factor 4-like protein 1			br:ko03036 br:ko03400	Chromosome | DNA repair and recombination proteins	2.73172e-23	4.08611e-26	1.49304e-09	NA	NA	NA
c9985_g1	NA	5.56761	5.68328	4.10684	3.55414	4.24779	4.5903	4.32884	4.83951	3.93323	4.25952	4.41372	4.1839	4.49672	4.83949	5.5723	5.52797	4.56907	4.46547	4.07462	3.697	3.49624	3.56727	3.6599	3.41036	3.69042	3.97559	4.92517	4.16025	4.00311	3.92605	4.56913	NA	NA	NA	NA	NA	NA	NA	4.08526e-20	3.78943e-29	1.54241e-06	NA	NA	NA
c19117_g1	CFDP1_TRAJA Craniofacial development 1 OS=Tragulus javanicus GN=CFDP1 PE=2 SV=1	5.44515	6.0557	4.7638	3.58934	3.52005	3.36936	3.30624	4.94927	3.81627	3.87914	4.23397	4.06954	4.09357	4.8745	5.38165	5.45506	5.45278	5.51233	3.91968	3.65038	3.50205	3.8269	3.82129	3.72099	4.08948	3.84998	4.84515	4.03231	4.80046	6.44923	5.56797	GO:0007275 GO:0000777							1.27481e-12	7.53945e-30	0.000692469	NA	NA	NA
c19052_g1	RPH3L_BOVIN Rab effector Noc2 OS=Bos taurus GN=RPH3AL PE=2 SV=1	4.96113	5.54162	5.07327	4.03558	3.89243	4.32671	4.24957	4.70882	4.27888	3.9348	4.78506	4.64718	5.31171	5.49982	5.14139	4.92762	4.91416	5.1018	4.08725	3.65548	3.5766	3.8379	4.01727	3.68555	3.93665	3.85982	4.60092	4.46479	5.49509	5.9021	5.57957	GO:0016607 GO:0044763 GO:0005543 GO:0005886 GO:0070064 GO:0098793 GO:0045292 GO:0016192 GO:0050794 GO:0099503 GO:0046872 GO:0032991 GO:0030133	K19939	RPH3AL; Rab effector Noc2			br:ko04131	Membrane trafficking	1.76389e-11	1.44158e-18	5.9746e-05	NA	NA	8.46735e-06
c5824_g1	ARCH_BOVIN archease OS=Bos taurus GN=ZBTB8OS PE=2 SV=2	5.39013	5.63312	5.24421	3.59665	3.27115	3.7159	3.69456	4.73759	4.32126	3.97945	4.40411	4.28262	4.63543	5.54246	5.01511	5.14105	4.79491	4.96125	3.86848	3.30179	3.68781	3.88396	3.39995	4.39458	4.58922	4.1103	4.01161	4.48475	5.13263	5.25212	4.88082	GO:0070062 GO:0005509 GO:0006388 GO:0005654 GO:0072669							7.02055e-16	1.75318e-15	NA	NA	NA	NA
c24898_g1	F91A1_MOUSE FAM91A1 OS=Mus musculus GN=Fam91a1 PE=1 SV=1	5.07719	5.06709	4.10712	2.73495	2.59432	4.04761	4.1501	4.59181	4.78934	4.74052	4.88013	4.37981	5.42724	4.47004	5.06006	5.15489	5.42497	5.3783	4.61242	3.39248	3.09503	4.24266	4.9278	4.73644	4.68455	4.70133	5.35955	4.88133	4.08641	4.67777	4.16974								3.48062e-18	1.1226e-20	4.32252e-26	NA	NA	NA
c34283_g1	PROSC_MOUSE Proline synthase co-transcribed bacterial homolog OS=Mus musculus GN=Prosc PE=1 SV=1	4.87228	5.02232	4.16981	3.16201	2.71496	3.59739	2.74433	3.96997	3.49802	4.03819	4.12868	4.2119	4.34434	4.75258	5.21406	5.0091	4.98877	5.22977	4.15276	3.39183	3.4363	4.14917	4.49838	4.53231	4.56492	4.70426	5.8927	4.91513	4.16928	5.0303	4.62555	GO:0070062 GO:0044444	K06997	yggS PROSC; PLP dependent protein					4.09008e-07	1.82587e-14	NA	NA	NA	NA
c25041_g1	ASCC3_CHICK Activating signal cointegrator 1 complex subunit 3 OS=Gallus gallus GN=ascc3 PE=3 SV=2	5.28075	5.22145	4.36805	2.46262	3.03594	2.31389	4.08021	4.49401	4.17741	3.58034	4.30724	4.64728	4.41275	5.01914	4.69464	4.9029	5.33779	5.2306	4.24438	3.55656	3.64936	4.4894	3.6756	4.49114	4.30467	3.88579	4.08766	5.36335	5.16101	4.8234	4.76776	GO:0008283 GO:0042802 GO:0005682 GO:0005794 GO:0005654 GO:0004004 GO:0044822 GO:0000354 GO:0000166 GO:0006307 GO:0071013 GO:0043140 GO:0032508 GO:0016020 GO:0001649	K18663	ASCC3; activating signal cointegrator complex subunit 3 [EC:3.6.4.12]			br:ko01000 br:ko03400	Enzymes | DNA repair and recombination proteins	1.43647e-17	1.37355e-07	9.51319e-10	NA	NA	NA
c6886_g1	PNPO_RAT Pyridoxine-5 -phosphate oxidase OS=Rattus norvegicus GN=Pnpo PE=1 SV=1	5.685	6.31825	5.41696	3.04568	3.19695	3.2249	4.19604	5.03864	3.77457	5.21392	4.70624	5.06546	5.40198	5.91968	5.37623	5.22707	5.20383	5.75225	4.64535	3.84209	3.67742	3.65129	3.37872	4.54661	4.88595	4.70705	4.44891	5.08038	4.38681	5.01029	4.77764	GO:0004733 GO:1901617 GO:0070062 GO:0042816 GO:0072525 GO:0005829 GO:0098779 GO:0002230 GO:0044711 GO:0098792 GO:0019438 GO:0005654	K00275	pdxH PNPO; pyridoxamine 5'-phosphate oxidase [EC:1.4.3.5]	path:map00750 path:map01100 path:map01120	Vitamin B6 metabolism | Metabolic pathways | Microbial metabolism in diverse environments	br:ko00001 br:ko00002 br:ko01000	KEGG Orthology (KO) | KEGG modules | Enzymes	2.3365e-34	5.29302e-26	2.34203e-19	NA	NA	NA
c17987_g1	SNIP1_RAT Smad nuclear interacting 1 OS=Rattus norvegicus GN=Snip1 PE=1 SV=1	5.6853	5.87784	4.22279	3.02651	3.45023	3.8715	4.26647	5.34895	4.32596	4.69135	4.25806	4.28788	5.2452	5.11468	5.70893	5.67142	5.51187	5.45103	4.07948	3.56212	4.23043	4.60641	4.2856	4.38712	4.82572	4.45441	2.40407	4.43045	5.46227	6.92559	5.04799	GO:0005515 GO:0005737 GO:0035196 GO:1903955 GO:0005654 GO:0016787 GO:0044822	K13108	SNIP1; smad nuclear-interacting protein 1			br:ko03041	Spliceosome	2.22093e-20	7.50571e-37	2.28431e-08	NA	NA	NA
c25110_g2	C2D1_DROPS Coiled-coil and C2 domain-containing 1-like OS=Drosophila pseudoobscura pseudoobscura GN=GA18377 PE=3 SV=2	6.06866	6.05076	5.00091	3.65575	3.3975	3.57612	2.94912	2.85145	3.97632	3.28372	4.22675	3.95069	4.63169	4.75786	6.23975	6.33575	5.35186	5.61541	4.59346	4.12348	4.17704	4.37009	3.95494	4.61438	4.57159	5.37418	3.15126	5.02498	5.51818	4.98256	4.85248	GO:0005634 GO:0070062 GO:0005515 GO:0016020 GO:0043123 GO:0004871	K18260	CC2D1; coiled-coil and C2 domain-containing protein 1			br:ko04147	Exosome	5.20294e-22	2.7539e-16	NA	NA	NA	NA
c34418_g1	UVSSA_RAT UV-stimulated scaffold A OS=Rattus norvegicus GN=Uvssa PE=1 SV=2	5.36826	5.57591	4.32165	3.99368	3.70378	3.67368	3.9429	3.6619	3.65931	3.26991	3.6611	3.83049	4.82175	4.6798	5.42351	5.76788	5.58311	5.33015	4.77589	4.2273	3.95243	3.69641	3.27337	4.34665	3.89315	4.28689	2.71197	4.27606	4.60506	4.90968	4.84482	GO:0006283 GO:0009411 GO:0005694 GO:0000993 GO:0005654 GO:0016567							7.34859e-15	9.40257e-22	NA	NA	NA	NA
c20988_g1	KCNH2_CANLF Potassium voltage-gated channel subfamily H member 2 OS=Canis lupus familiaris GN=KCNH2 PE=2 SV=1	6.6614	6.16693	4.60391	3.20772	3.62603	3.94019	4.12461	3.88009	4.14962	3.60824	4.65672	4.43064	4.29023	4.84537	6.46528	6.15773	5.8586	5.49398	4.40424	2.98779	2.71232	2.92	3.82218	3.89722	3.7636	4.76138	3.72278	4.56266	4.80508	4.76994	4.05557	GO:1901381 GO:1902282 GO:0042803 GO:0055075 GO:0055131 GO:0035690 GO:0008076 GO:0005251 GO:0005242 GO:1902303 GO:0003064 GO:0060307 GO:0009986 GO:0097110 GO:0005516 GO:0048471 GO:0031625 GO:0071277 GO:0097623 GO:0086091 GO:0086010 GO:0035556 GO:0098915	K04905	KCNH2; potassium voltage-gated channel Eag-related subfamily H member 2			br:ko04040	Ion channels	1.55037e-51	1.28264e-64	1.5596e-23	NA	NA	NA
c23468_g1	PHF14_MOUSE PHD finger 14 OS=Mus musculus GN=Phf14 PE=1 SV=1	6.53009	6.63974	3.69613	3.18778	3.38236	3.16486	3.62938	4.48321	3.70601	4.37313	4.31173	4.68133	4.26841	5.63602	6.25555	6.56256	5.95602	5.83792	4.23038	3.67654	3.44765	3.89513	4.39543	3.84551	4.39138	4.48098	4.40899	4.88666	4.77575	4.63588	5.22663	GO:0043967 GO:0006355 GO:0048523 GO:0005488 GO:0005654							2.22953e-56	7.05409e-79	2.52881e-18	NA	NA	NA
c22958_g1	YAP1_RAT Transcriptional coactivator YAP1 OS=Rattus norvegicus GN=Yap1 PE=1 SV=1	5.73501	5.66914	4.63486	2.1718	2.04203	3.16369	3.48255	3.3292	3.77111	3.79487	4.07475	3.79583	4.2668	4.59009	6.29293	6.28076	6.50525	6.28286	4.97124	3.0612	2.35192	3.25732	4.36107	4.13941	5.16197	5.16336	6.66824	6.8193	5.52588	6.12591	5.95554	GO:0050793 GO:0005515 GO:0050794 GO:0048513 GO:0044763 GO:0048519 GO:0009888	K16687	YAP1 Yki; transcriptional coactivator YAP1	path:map04390 path:map04391 path:map04392	Hippo signaling pathway | Hippo signaling pathway - fly | Hippo signaling pathway -multiple species	br:ko00001 br:ko00002	KEGG Orthology (KO) | KEGG modules	8.61763e-25	2.48565e-55	2.06509e-25	NA	NA	NA
c16459_g1	WDR59_CHICK WD repeat-containing 59 OS=Gallus gallus GN=WDR59 PE=2 SV=1	4.48305	4.67012	3.17299	2.94185	2.74186	3.24443	3.63377	2.88197	3.3692	2.97232	3.54133	3.78448	2.67987	3.05178	5.94967	5.88997	5.86713	5.69795	4.61637	3.77555	4.21869	4.49731	4.25183	4.47825	4.74349	4.68038	6.15346	6.27427	5.23994	5.48403	5.87248	GO:0000790 GO:0005515 GO:0050794 GO:0043044 GO:0000977 GO:0000118 GO:0070603 GO:0006336 GO:0016787	K20409	WDR59; WD repeat-containing protein 59	path:map04150	mTOR signaling pathway	br:ko00001	KEGG Orthology (KO)	7.15322e-13	2.51429e-40	1.67778e-05	0.00215852	NA	0.000743884
c25176_g1	LRRX1_DICDI leucine-rich repeat-containing DDB_G0290503 OS=Dictyostelium discoideum GN=DDB_G0290503 PE=3 SV=1	5.61626	5.76288	4.33168	2.77744	2.47929	2.49399	3.1331	2.72919	3.28173	2.92375	3.54493	2.99872	3.48522	3.75605	6.01619	5.98513	5.83725	5.37361	4.73284	4.38765	4.13894	4.81639	4.01745	4.37465	4.18207	5.14721	5.45162	5.29093	5.57814	6.54579	5.48867	GO:0043167 GO:1902589 GO:0044444 GO:0048523 GO:0042995 GO:0044446 GO:0007049 GO:0043227 GO:0005856 GO:0005515 GO:0051179 GO:0044087 GO:0006928 GO:0016740 GO:0035556 GO:0051128							7.42528e-52	8.80947e-12	1.29274e-08	NA	NA	NA
c5475_g1	MED19_HUMAN Mediator of RNA polymerase II transcription subunit 19 OS=Homo sapiens GN=MED19 PE=1 SV=2	5.32786	5.28726	4.18142	2.84544	2.56572	2.83672	3.55948	2.98285	3.10312	3.9499	3.92429	4.27727	1.60287	4.01168	5.759	5.65585	5.85504	5.7298	4.4752	3.98188	3.97864	4.8838	3.87455	4.89616	4.86882	4.79014	5.37713	5.44625	6.40802	6.36453	6.16644	GO:0005634 GO:0005515	K15137	MED19; mediator of RNA polymerase II transcription subunit 19			br:ko03021	Transcription machinery	1.01444e-21	9.1624e-23	3.13423e-05	NA	NA	0.00132565
c21146_g1	PSA3_BOVIN Proteasome subunit alpha type-3 OS=Bos taurus GN=PSMA3 PE=1 SV=3	6.85168	6.49677	4.17386	3.61461	3.78692	3.50699	3.82993	4.51471	3.62557	3.38711	3.47971	3.96534	2.8659	4.21279	6.20008	6.16168	5.65179	5.55615	4.53597	3.94562	4.32666	4.23053	4.7831	4.70819	4.95594	4.90144	6.23215	5.77047	5.50862	6.52419	5.80319	GO:0000209 GO:0038095 GO:0090263 GO:0038061 GO:0004298 GO:0043488 GO:0006521 GO:0005654 GO:0002223 GO:0090090 GO:0000165 GO:0002479 GO:0033209 GO:0070062 GO:0005515 GO:0019773 GO:0016032 GO:0031145 GO:0005829 GO:0060071 GO:0051437 GO:0052548 GO:0050852 GO:0051436	K02727	PSMA3; 20S proteasome subunit alpha 7 [EC:3.4.25.1]	path:map03050	Proteasome	br:ko00001 br:ko00002 br:ko01000 br:ko01002 br:ko03051	KEGG Orthology (KO) | KEGG modules | Enzymes | Peptidases | Proteasome	4.40649e-72	5.56964e-29	5.15167e-11	NA	NA	NA
c21883_g1	ERCC1_BOVIN DNA excision repair ERCC-1 OS=Bos taurus GN=ERCC1 PE=2 SV=1	6.0067	5.97119	4.79428	2.89378	2.39834	3.26287	4.33356	3.57917	3.58656	3.46548	3.84649	3.84356	3.00229	2.73513	6.70307	6.25937	6.1208	6.1415	5.10398	4.23552	4.50455	4.87803	4.55942	4.66263	4.25443	4.71097	6.24617	6.34897	6.89362	7.04138	6.05221	GO:0090656 GO:0008022 GO:0006283 GO:0036297 GO:1904431 GO:0009314 GO:0048513 GO:0000014 GO:0005654 GO:0003697 GO:0002520 GO:0006979 GO:0070522 GO:0032205 GO:0007281 GO:0019904 GO:0006295 GO:0006296 GO:0006293 GO:0042221 GO:0007568 GO:0003684 GO:0000784 GO:0006312 GO:0000110 GO:0005737 GO:0070911	K10849	ERCC1; DNA excision repair protein ERCC-1	path:map01524 path:map03420 path:map03460	Platinum drug resistance | Nucleotide excision repair | Fanconi anemia pathway	br:ko00001 br:ko03400	KEGG Orthology (KO) | DNA repair and recombination proteins	1.003e-36	4.20999e-51	4.20826e-09	NA	NA	0.000777418
c25759_g2	MYO3B_HUMAN Myosin-IIIb OS=Homo sapiens GN=MYO3B PE=2 SV=4	7.57573	5.82309	2.92151	3.49087	3.62072	3.2997	4.26113	3.78311	4.46548	4.17606	3.84107	4.31325	3.53976	3.78869	7.60515	7.17653	6.46	5.56479	4.27398	3.5802	2.98757	2.98333	3.07716	4.35616	5.85908	5.57264	5.25721	5.18227	5.12716	5.3484	5.19561	GO:0048839 GO:0032550 GO:0022607 GO:0043168 GO:0006468 GO:0044463 GO:0015629 GO:0032403 GO:0051128 GO:0031252 GO:0030182 GO:0046907 GO:0004672 GO:0043234 GO:0044444 GO:0048523 GO:0044765 GO:0005886 GO:0000146 GO:0007600 GO:0009887 GO:0098862 GO:0032559 GO:0003779 GO:0044430 GO:0097458 GO:0031981 GO:0030175 GO:0031982	K00698	CHS1; chitin synthase [EC:2.4.1.16]	path:map00520	Amino sugar and nucleotide sugar metabolism	br:ko00001 br:ko01000 br:ko01003	KEGG Orthology (KO) | Enzymes | Glycosyltransferases	1.44326e-56	5.02703e-44	2.6622e-10	NA	NA	NA
c19710_g1	PSB7_MOUSE Proteasome subunit beta type-7 OS=Mus musculus GN=Psmb7 PE=1 SV=1	6.80972	6.20123	3.67731	3.56823	3.60532	3.8103	4.41341	4.83802	3.44096	2.32732	2.94064	3.40231	2.44862	2.97148	6.30073	6.52011	5.42194	5.01945	4.03005	4.06138	3.87373	3.87473	3.71135	3.30031	4.24019	4.45089	6.85279	6.03782	5.07397	5.02213	5.86693	GO:0038095 GO:0043488 GO:0006521 GO:0005654 GO:0002223 GO:0000165 GO:0002479 GO:0070062 GO:0006959 GO:0016032 GO:0005829 GO:0060071 GO:0050852 GO:0000209 GO:0090263 GO:0038061 GO:0004298 GO:1903955 GO:1990111 GO:0090090 GO:0033209 GO:0005515 GO:0005839 GO:0031145 GO:0051437 GO:0051436	K02739	PSMB7; 20S proteasome subunit beta 2 [EC:3.4.25.1]	path:map03050	Proteasome	br:ko00001 br:ko00002 br:ko01000 br:ko01002 br:ko03051	KEGG Orthology (KO) | KEGG modules | Enzymes | Peptidases | Proteasome	2.89834e-69	1.98252e-78	8.48405e-08	NA	NA	NA
c22957_g1	PSMD3_HUMAN 26S proteasome non-ATPase regulatory subunit 3 OS=Homo sapiens GN=PSMD3 PE=1 SV=2	6.31882	5.85746	2.94279	2.7565	2.47987	4.3034	4.12962	3.72405	3.87628	3.54152	3.86433	3.68592	3.61484	3.77225	6.13598	6.20617	5.28202	4.77518	3.79014	3.77746	4.44063	4.38034	4.46857	3.92491	4.18505	4.12742	6.1161	6.27694	5.67859	5.92665	5.5817	GO:0000209 GO:0038095 GO:0090263 GO:0038061 GO:0043488 GO:0008541 GO:0006521 GO:0005654 GO:0002223 GO:0090090 GO:0000165 GO:0002479 GO:0033209 GO:0070062 GO:0005515 GO:0016020 GO:0031145 GO:0005829 GO:0060071 GO:0051437 GO:0050852 GO:0051436	K03033	PSMD3 RPN3; 26S proteasome regulatory subunit N3	path:map03050 path:map05169	Proteasome | Epstein-Barr virus infection	br:ko00001 br:ko00002 br:ko03051	KEGG Orthology (KO) | KEGG modules | Proteasome	2.63282e-53	4.26329e-55	3.08749e-11	NA	NA	0.0015811
c8837_g1	PRS6B_MANSE 26S protease regulatory subunit 6B OS=Manduca sexta PE=2 SV=1	6.12872	5.8404	3.26537	3.27843	3.25553	4.43021	3.86677	3.13054	4.24668	3.15985	3.97896	3.54766	2.27643	4.39986	5.87271	5.65935	5.48643	4.77813	4.08594	3.22173	3.30728	3.59712	3.67945	3.75679	4.38432	5.39456	6.39964	6.0088	5.43552	6.4124	6.07926	GO:0008540 GO:0038095 GO:0043488 GO:1901800 GO:0006521 GO:0005654 GO:0002223 GO:0005524 GO:0000165 GO:0002479 GO:0001824 GO:0031597 GO:0060071 GO:0031595 GO:0017025 GO:0016234 GO:0036402 GO:0050852 GO:0000209 GO:0090263 GO:0038061 GO:0044822 GO:0045899 GO:0090090 GO:0033209 GO:0016020 GO:0031145 GO:0030433 GO:0051437 GO:0051436	K03063	PSMC4 RPT3; 26S proteasome regulatory subunit T3	path:map03050 path:map05169	Proteasome | Epstein-Barr virus infection	br:ko00001 br:ko00002 br:ko03051	KEGG Orthology (KO) | KEGG modules | Proteasome	2.77332e-39	3.54473e-41	6.66484e-16	NA	NA	3.30881e-05
c26729_g1	NIPA_MOUSE Nuclear-interacting partner of ALK OS=Mus musculus GN=Zc3hc1 PE=1 SV=1	5.94034	5.74223	4.62916	3.52716	2.72796	3.53895	2.28159	4.18915	3.48326	3.38863	3.83851	3.95996	2.55128	4.2985	6.13169	6.32203	6.23157	6.40296	5.27246	4.45959	3.92748	3.85696	4.22032	3.73651	3.5134	3.73741	4.44418	5.69063	5.11077	6.08272	5.53144	GO:0005488							3.01805e-27	2.28634e-63	2.95149e-14	NA	NA	NA
c16559_g1	RCOR1_MOUSE REST corepressor 1 OS=Mus musculus GN=Rcor1 PE=1 SV=2	5.762	5.71527	5.09621	3.70055	3.69107	2.72266	3.42245	2.53019	2.75951	2.28018	3.18556	3.89788	1.98924	2.52861	6.07356	5.77148	5.72709	5.80846	4.9693	3.81711	3.44512	3.35227	3.45666	3.31505	3.55836	3.60781	5.34841	5.88028	6.043	6.07303	5.82936	GO:0001078 GO:0070491 GO:0004407 GO:0045892 GO:0017053 GO:0044212 GO:1990391 GO:0001106 GO:0007596 GO:0070933 GO:0005654	K11829	RCOR1 COREST; REST corepressor 1	path:map05016	Huntington's disease	br:ko00001	KEGG Orthology (KO)	1.76278e-62	7.45809e-60	4.58283e-08	NA	NA	0.00568656
c25634_g1	HAUS6_DANRE HAUS augmin-like complex subunit 6 OS=Danio rerio GN=haus6 PE=2 SV=1	5.24324	5.53855	4.56016	3.77638	3.6327	3.62001	2.92056	2.47522	3.05013	3.06466	3.14686	3.27152	3.22951	3.09139	5.57219	5.64913	5.71191	6.06986	5.32512	3.69623	3.13754	2.88378	3.28816	2.89797	3.01085	3.49581	4.55946	5.13394	5.14783	5.31804	4.94348		K16589	HAUS6; HAUS augmin-like complex subunit 6			br:ko03036	Chromosome	1.3024e-45	2.05675e-65	2.71617e-09	NA	NA	NA
c26737_g1	CTBL1_HUMAN Beta-catenin 1 OS=Homo sapiens GN=CTNNBL1 PE=1 SV=1	5.58533	5.57146	4.48949	2.81827	3.14359	3.49364	3.50031	2.46776	2.53992	1.99762	2.694	2.91483	2.42714	3.95832	5.68031	5.89168	6.12173	5.958	5.42479	3.92665	3.7613	3.82562	3.18486	3.11585	3.62558	3.72084	5.51557	5.12218	4.76245	5.28621	5.51125	GO:0016020 GO:0043065 GO:0005681 GO:0000974 GO:0016445 GO:0005654 GO:0019899 GO:0000398	K12864	CTNNBL1; beta-catenin-like protein 1	path:map03040	Spliceosome	br:ko00001 br:ko00002 br:ko03041	KEGG Orthology (KO) | KEGG modules | Spliceosome	5.78696e-26	9.42369e-47	1.11895e-11	NA	NA	NA
c17367_g1	PSMD8_MOUSE 26S proteasome non-ATPase regulatory subunit 8 OS=Mus musculus GN=Psmd8 PE=1 SV=2	6.69603	6.60171	3.75895	2.64304	2.3581	3.59184	3.64653	3.19484	3.1167	2.27725	3.70952	4.09299	4.49761	4.31449	6.05459	6.37435	5.44713	5.22821	3.58752	3.59089	3.79467	4.25363	3.77118	4.0339	4.17935	3.88637	6.53541	5.29516	4.51659	3.61274	4.40951	GO:0000209 GO:0038095 GO:0090263 GO:0038061 GO:0043488 GO:0008541 GO:0043248 GO:0006521 GO:1903955 GO:0005654 GO:0002223 GO:0090090 GO:0000165 GO:0002479 GO:0033209 GO:0070062 GO:0031647 GO:0031145 GO:0005829 GO:0060071 GO:0051437 GO:0050852 GO:0051436	K03031	PSMD8 RPN12; 26S proteasome regulatory subunit N12	path:map03050 path:map05169	Proteasome | Epstein-Barr virus infection	br:ko00001 br:ko00002 br:ko03051	KEGG Orthology (KO) | KEGG modules | Proteasome	8.23688e-65	9.59727e-45	6.94096e-07	NA	NA	NA
c19501_g1	SAR1_CAEEL GTP-binding SAR1 OS=Caenorhabditis elegans GN= PE=3 SV=1	5.93146	5.88072	3.73858	3.35394	3.11775	3.67013	3.69979	4.12655	3.97208	2.80023	3.79593	3.70526	3.38256	4.02335	4.47307	4.73283	3.86441	3.98467	3.5746	3.79311	3.43101	3.87183	3.6644	3.83437	4.73058	4.70783	5.56482	5.4123	4.44509	4.9132	4.81225	GO:0015031 GO:0043167 GO:0000139 GO:0002474 GO:0048208 GO:0005789 GO:0000166 GO:0070062 GO:0005515 GO:0003924 GO:0012507 GO:0005829 GO:0019886	K07953	SAR1; GTP-binding protein SAR1 [EC:3.6.5.-]	path:map04141 path:map05134	Protein processing in endoplasmic reticulum | Legionellosis	br:ko00001 br:ko00002 br:ko01000 br:ko04031 br:ko04131	KEGG Orthology (KO) | KEGG modules | Enzymes | GTP-binding proteins | Membrane trafficking	1.05982e-46	4.71994e-11	2.23875e-09	2.14455e-05	NA	0.00073534
c31030_g1	PSB6_MOUSE Proteasome subunit beta type-6 OS=Mus musculus GN=Psmb6 PE=1 SV=3	5.7319	5.57539	4.10927	2.91161	2.44731	3.77643	4.01379	3.92999	3.81383	2.93255	3.54902	3.44496	1.86797	3.63767	5.68893	5.51081	5.17884	4.53984	3.59949	3.46516	3.38173	3.77751	4.02015	4.09817	3.94253	4.06545	6.14799	5.15859	4.84304	5.07751	4.85422	GO:0038095 GO:0005794 GO:0043488 GO:0048513 GO:0006521 GO:0005654 GO:0002223 GO:0000165 GO:0002479 GO:0070062 GO:0005829 GO:0060071 GO:2000116 GO:0050852 GO:0000209 GO:0004175 GO:0090263 GO:0038061 GO:0090090 GO:0033209 GO:0005515 GO:0005839 GO:0031145 GO:0051437 GO:0051436	K02738	PSMB6; 20S proteasome subunit beta 1 [EC:3.4.25.1]	path:map03050	Proteasome	br:ko00001 br:ko00002 br:ko01000 br:ko01002 br:ko03051	KEGG Orthology (KO) | KEGG modules | Enzymes | Peptidases | Proteasome	1.31298e-53	2.81465e-62	1.28182e-08	NA	NA	NA
c32714_g1	UBE2N_DROME Ubiquitin-conjugating enzyme E2 N OS=Drosophila melanogaster GN=ben PE=2 SV=1	5.39048	5.68737	3.80812	2.12529	2.66449	3.02124	2.86709	3.79398	3.83662	2.79314	4.20742	4.28235	2.49551	2.68322	5.97143	6.05038	5.36274	4.55584	3.81426	3.21048	3.3659	3.34627	3.73327	3.96379	4.39941	4.82457	6.07244	5.49998	4.64494	4.62117	4.83292	GO:0061630 GO:0033182 GO:0061631 GO:0038095 GO:0043123 GO:0005730 GO:0006303 GO:0051092 GO:0006301 GO:0005654 GO:0002223 GO:0005524 GO:0070062 GO:0051443 GO:0043130 GO:0070423 GO:0005829 GO:0031058 GO:0016574 GO:0050852 GO:0045739 GO:0000729 GO:0031372 GO:0035370 GO:0000724 GO:0044822 GO:0006511 GO:0031625 GO:0000151 GO:0070534 GO:0070911	K10580	UBE2N BLU UBC13; ubiquitin-conjugating enzyme E2 N [EC:2.3.2.23]	path:map04120 path:map04624	Ubiquitin mediated proteolysis | Toll and Imd signaling pathway	br:ko00001 br:ko01000 br:ko03400 br:ko04121	KEGG Orthology (KO) | Enzymes | DNA repair and recombination proteins | Ubiquitin system	2.77207e-34	1.48971e-47	1.79046e-08	NA	NA	NA
c23999_g1	NA	4.88952	5.27102	4.92723	2.56361	2.50223	3.36552	3.835	4.17728	4.531	4.5313	3.96735	3.58664	3.30713	3.28972	5.53856	5.38631	5.76238	5.70489	4.80107	3.68043	3.76987	3.47526	3.65921	4.23587	4.07501	4.20144	4.82011	5.06699	5.03241	5.68154	4.42721	NA	NA	NA	NA	NA	NA	NA	7.46511e-18	9.03847e-39	1.47428e-12	NA	NA	NA
c26805_g1	AAAS_MOUSE Aladin OS=Mus musculus GN=Aaas PE=1 SV=1	5.11037	5.32542	4.31561	2.90624	1.97365	2.76374	2.785	3.88923	4.1881	3.29953	3.92535	3.50495	1.85182	2.96535	5.4778	5.52745	5.35826	5.51352	4.3506	3.23072	3.66914	3.41508	3.66836	4.30164	4.97135	5.27363	5.68661	4.93194	5.31517	4.61594	3.74288	GO:0005635 GO:0006913 GO:0033036 GO:0051704 GO:0044699 GO:0050789 GO:0009987 GO:0071702	K14320	AAAS; aladin	path:map03013	RNA transport	br:ko00001 br:ko00002 br:ko03019	KEGG Orthology (KO) | KEGG modules | Messenger RNA biogenesis	1.13172e-28	1.81908e-18	3.28568e-12	NA	NA	NA
c11049_g1	NA	5.16829	5.2451	4.95895	3.51638	1.98995	2.73032	3.05296	3.39968	3.85013	2.60695	3.90204	3.4995	3.62157	3.50478	5.24898	5.50107	5.22794	5.78534	4.39805	3.76853	3.76174	3.97787	3.36424	4.21958	4.09595	4.43944	5.92824	5.24708	4.46039	4.40688	4.21135	NA	NA	NA	NA	NA	NA	NA	2.12105e-31	1.66637e-39	2.21902e-11	NA	NA	NA
c231_g1	LST8_XENTR Target of rapamycin complex subunit lst8 OS=Xenopus tropicalis GN=mlst8 PE=2 SV=1	5.72008	5.58657	4.32933	3.98317	3.3906	3.91354	4.26281	3.9582	3.91237	3.00829	3.99214	4.04975	3.95942	4.0017	6.19279	6.21852	5.87719	5.65431	4.37656	3.47411	3.81545	4.43182	4.19181	4.81528	5.09581	5.52575	6.09086	5.46083	5.23731	4.61756	4.92653	GO:0007050 GO:0031295 GO:1900034 GO:0031929 GO:0005654 GO:0031932 GO:0005515 GO:0032956 GO:0048015 GO:0005829 GO:0031931 GO:0032008 GO:0016236	K08266	MLST8 GBL; target of rapamycin complex subunit LST8	path:map04136 path:map04138 path:map04140 path:map04150 path:map04151	Autophagy - other | Autophagy - yeast | Autophagy - animal | mTOR signaling pathway | PI3K-Akt signaling pathway	br:ko00001	KEGG Orthology (KO)	3.8616e-34	1.19808e-55	3.59942e-12	NA	NA	NA
c23786_g1	EAPP_MOUSE E2F-associated phospho OS=Mus musculus GN=Eapp PE=1 SV=2	5.52149	5.71432	4.36907	3.85412	2.99645	3.74603	4.40131	4.55472	4.2316	4.52985	4.19782	4.24838	4.17398	4.12714	5.3348	5.40193	4.91206	5.38263	4.4474	3.74527	3.26189	4.14011	4.295	4.67315	4.96661	4.99813	6.08782	5.80131	5.74871	4.67251	5.36912	GO:0048522 GO:0005737 GO:0034243 GO:0043231							1.29282e-13	1.45387e-15	0.000512973	NA	NA	0.000459491
c9135_g1	UBC9B_DANRE SUMO-conjugating enzyme UBC9-B OS=Danio rerio GN=ube2ib PE=1 SV=1	6.1039	6.12941	4.63006	3.56581	2.42906	3.12873	2.189	2.50497	3.01202	4.04738	3.83268	4.19883	4.36875	4.0874	5.7551	5.98065	5.20121	5.15436	4.33191	4.01973	3.74366	4.2139	4.25182	4.35958	4.56679	4.67835	5.83521	5.85208	5.89103	5.57143	4.55209	GO:0061630 GO:0016605 GO:0016925 GO:0043123 GO:0007059 GO:0000795 GO:0061656 GO:0000122 GO:0051301 GO:0005524 GO:0016032 GO:0005829 GO:0071535 GO:0016874 GO:0043398 GO:1903755 GO:0007067 GO:0008134 GO:0044822 GO:0006511 GO:0005635 GO:1990234 GO:1990356 GO:0031625 GO:0070911 GO:0016567	K10577	UBE2I UBC9; ubiquitin-conjugating enzyme E2 I	path:map03013 path:map04064 path:map04120 path:map05206	RNA transport | NF-kappa B signaling pathway | Ubiquitin mediated proteolysis | MicroRNAs in cancer	br:ko00001 br:ko00002 br:ko03019 br:ko04121	KEGG Orthology (KO) | KEGG modules | Messenger RNA biogenesis | Ubiquitin system	1.43182e-68	6.83679e-31	9.39608e-10	NA	NA	NA
c10035_g1	ING4_CHICK Inhibitor of growth 4 OS=Gallus gallus GN=ING4 PE=2 SV=1	5.48613	5.38008	5.59575	3.88807	3.22592	4.07782	4.01486	2.81944	3.85819	3.61193	3.97204	4.33701	4.27342	3.22634	5.40431	5.4296	5.34335	5.42809	4.46534	4.48309	4.31391	4.15403	4.10109	4.35701	4.24237	4.73866	5.4516	5.37212	5.44216	4.90202	4.71572	GO:0007050 GO:0045926 GO:0043966 GO:0043968 GO:0035064 GO:0006260 GO:0008285 GO:0000812 GO:0043167 GO:0043981 GO:0043983 GO:0043982 GO:0005730 GO:0043984 GO:0006978 GO:0045892 GO:0045893 GO:0006915 GO:0032501 GO:2001020 GO:1901796 GO:0009967 GO:0044702 GO:0004402 GO:0003713 GO:0005737 GO:0043065 GO:0070776 GO:0032777 GO:2001233	K11346	ING4; inhibitor of growth protein 4			br:ko03036	Chromosome	2.9408e-23	6.6441e-12	0.00171174	NA	NA	NA
c16818_g1	PSMD6_HUMAN 26S proteasome non-ATPase regulatory subunit 6 OS=Homo sapiens GN=PSMD6 PE=1 SV=1	5.59127	5.57461	4.1212	3.4977	3.68221	3.66741	3.29525	3.34042	3.80506	3.4551	4.24988	4.62753	3.17664	3.48257	5.63923	5.76461	4.97423	4.62609	4.8234	4.67202	4.40722	4.30175	4.56222	4.15211	4.27431	4.04877	6.41767	5.84665	4.7406	4.91836	4.98148	GO:0016887 GO:0000209 GO:0038095 GO:0090263 GO:0038061 GO:0043488 GO:0006521 GO:0005654 GO:0002223 GO:0090090 GO:0000165 GO:0002479 GO:0033209 GO:0070062 GO:0005515 GO:0005838 GO:0031145 GO:0005829 GO:0060071 GO:0051437 GO:0050852 GO:0051436	K03037	PSMD6 RPN7; 26S proteasome regulatory subunit N7	path:map03050 path:map05169	Proteasome | Epstein-Barr virus infection	br:ko00001 br:ko00002 br:ko03051	KEGG Orthology (KO) | KEGG modules | Proteasome	1.06449e-24	7.42295e-25	3.23468e-08	NA	NA	NA
c13815_g1	AL1A1_HUMAN Retinal dehydrogenase 1 OS=Homo sapiens GN=ALDH1A1 PE=1 SV=2	6.97913	7.18992	6.34196	4.30469	3.58748	3.58532	3.61058	3.8492	4.64289	5.5792	5.89603	5.40855	5.56155	6.12346	7.67862	7.78928	7.52853	7.56788	6.3196	5.01466	3.86578	2.54425	1.62141	2.14187	2.39746	4.31462	7.39472	5.97448	5.43076	6.18896	6.27336	GO:0021915 GO:0034097 GO:0009055 GO:0008285 GO:0005096 GO:0006069 GO:0005497 GO:0048732 GO:1901700 GO:0007507 GO:0030326 GO:0002138 GO:0070062 GO:0030900 GO:0048522 GO:0048565 GO:0072001 GO:0005829 GO:0016331 GO:0033993 GO:0018479 GO:0031076 GO:0004030 GO:0016918 GO:0006776 GO:0003002 GO:0009887 GO:0061624 GO:0004028 GO:0005515 GO:0005759 GO:0001758 GO:0030154 GO:0051716	K00128	ALDH; aldehyde dehydrogenase (NAD+) [EC:1.2.1.3]	path:map00010 path:map00053 path:map00071 path:map00280 path:map00310 path:map00330 path:map00340 path:map00380 path:map00410 path:map00561 path:map00620 path:map00625 path:map00903 path:map00981 path:map01100 path:map01110 path:map01120 path:map01130	Glycolysis / Gluconeogenesis | Ascorbate and aldarate metabolism | Fatty acid degradation | Valine leucine and isoleucine degradation | Lysine degradation | Arginine and proline metabolism | Histidine metabolism | Tryptophan metabolism | beta-Alanine metabolism | Glycerolipid metabolism | Pyruvate metabolism | Chloroalkane and chloroalkene degradation | Limonene and pinene degradation | Insect ho…	br:ko00001 br:ko00002 br:ko01000	KEGG Orthology (KO) | KEGG modules | Enzymes	4.45286e-46	1.96154e-185	5.87604e-72	NA	NA	NA
c29517_g1	SODC_SCHPO Superoxide dismutase	7.02352	6.92143	4.27944	2.97576	3.09192	3.38902	3.72249	2.42561	5.14155	5.58139	6.90868	6.40632	6.01883	5.61519	8.3986	8.14885	6.68857	6.40009	4.46436	2.75704	2.84812	2.67807	2.93396	3.39247	3.70477	3.68442	4.54359	4.83723	4.83594	5.40248	5.47134	GO:0044703 GO:0048609 GO:0007275 GO:0044444 GO:0044763 GO:0005576 GO:0000302 GO:0048519 GO:0048518 GO:0005515 GO:0003008 GO:0006801 GO:0050794 GO:0046872 GO:0043231 GO:0042592 GO:0050790 GO:0016043 GO:0019222 GO:0010035	K04565	SOD1; superoxide dismutase Cu-Zn family [EC:1.15.1.1]	path:map04146 path:map04213 path:map05014 path:map05016 path:map05020	Peroxisome | Longevity regulating pathway - multiple species | Amyotrophic lateral sclerosis (ALS) | Huntington's disease | Prion diseases	br:ko00001 br:ko01000	KEGG Orthology (KO) | Enzymes	9.3881e-59	3.28619e-177	7.70219e-60	NA	NA	NA
c18320_g1	PMS2_HUMAN Mismatch repair endonuclease PMS2 OS=Homo sapiens GN=PMS2 PE=1 SV=2	6.64687	6.98681	6.60077	4.55229	4.49251	4.05585	4.67151	3.83712	4.54903	4.57656	4.77431	4.37896	4.01165	5.09491	7.00443	7.19546	7.46732	7.38209	6.54482	5.29464	4.72217	4.32835	3.5644	4.16467	4.02975	4.20981	4.44089	5.4545	5.17634	5.59512	5.37292	GO:0016887 GO:0015630 GO:0006298 GO:0000794 GO:0005654 GO:0003697 GO:0007127 GO:0032407 GO:0005737 GO:0004519 GO:0045132 GO:0032389 GO:0032138 GO:0016446	K10858	PMS2; DNA mismatch repair protein PMS2	path:map03430 path:map03460	Mismatch repair | Fanconi anemia pathway	br:ko00001 br:ko00002 br:ko03400	KEGG Orthology (KO) | KEGG modules | DNA repair and recombination proteins	2.80216e-45	2.8831e-226	1.54502e-28	NA	NA	NA
c19455_g2	KC15L_DANRE BTB POZ domain-containing kctd15-like OS=Danio rerio GN=kctd15l PE=1 SV=1	6.87443	6.93837	5.86676	4.68866	4.56858	3.80262	4.55475	4.61173	4.02496	5.34666	4.45429	4.34513	4.47657	4.6121	7.56905	7.60452	7.31362	7.12695	6.03074	5.35385	4.21277	4.01031	2.82563	3.68501	3.94071	4.6423	5.13706	4.81782	4.50262	4.68141	4.59806	GO:0005634 GO:0045892 GO:0003714 GO:0030506 GO:0008134 GO:0009987							2.62776e-54	2.14765e-155	9.63705e-21	NA	NA	0.000285402
c19587_g1	PAPD5_MOUSE Non-canonical poly(A) RNA polymerase PAPD5 OS=Mus musculus GN=Papd5 PE=1 SV=2	7.97792	7.75486	5.27751	5.02891	4.60164	3.97618	4.80617	4.78806	3.96126	3.8749	3.91702	4.05756	5.87933	4.71754	7.87497	8.09296	7.9627	7.49151	6.27073	5.08048	4.03564	3.90768	3.57666	3.87752	4.24111	3.37582	3.98126	5.0997	5.13099	5.0937	4.85827	GO:0007062 GO:0016779 GO:0007076 GO:0016072 GO:0046872 GO:0042493 GO:0071044 GO:0031981 GO:0043221 GO:0006396 GO:0044822 GO:0006302	K03514	PAPD5_7 TRF4; non-canonical poly(A) RNA polymerase PAPD5/7 [EC:2.7.7.19]	path:map03018	RNA degradation	br:ko00001 br:ko00002 br:ko01000 br:ko03016 br:ko03019	KEGG Orthology (KO) | KEGG modules | Enzymes | Transfer RNA biogenesis | Messenger RNA biogenesis	9.36261e-21	1.17603e-139	1.62217e-05	NA	NA	0.00130095
c25270_g1	DEP1A_XENLA DEP domain-containing 1A OS=Xenopus laevis GN=depdc1a PE=2 SV=1	7.33709	7.33419	5.47074	4.33529	4.87877	4.58453	4.51631	3.64837	3.73043	3.90103	3.41415	3.65645	4.72283	3.43436	7.48673	7.75397	7.83098	7.97068	6.64145	5.70547	5.1016	5.04817	3.75221	4.52482	3.96396	4.41202	3.42018	5.0899	3.96619	5.52142	4.11586	GO:0005634 GO:0051056 GO:0005096 GO:0005829 GO:0006355 GO:0030177 GO:0016477							8.40721e-32	3.52331e-65	6.99459e-06	NA	NA	0.000532709
c20790_g1	NA	7.63897	7.69444	6.68689	4.33353	4.4947	4.02514	3.29024	2.7904	3.20618	3.65839	3.35095	4.35964	4.14715	5.94542	7.28247	7.25225	7.57225	7.41137	6.50522	5.43542	5.04519	5.00602	3.98242	4.84479	4.51049	4.56448	4.67257	5.56887	5.20233	3.08301	5.38068	NA	NA	NA	NA	NA	NA	NA	4.14331e-53	7.53605e-100	5.59773e-11	NA	NA	NA
c13375_g1	TCP4_SCHPO RNA polymerase II transcriptional coactivator OS=Schizosaccharomyces pombe (strain 972 ATCC 24843) GN= PE=1 SV=1	7.94481	7.56669	5.98698	4.61906	4.59469	4.73744	4.65538	4.71381	3.97683	3.46788	4.25465	4.46352	3.88921	4.55721	7.35449	7.4991	6.88204	6.72123	5.40589	4.93148	5.11592	4.9713	3.98065	3.91333	4.58162	4.26497	4.15617	4.79787	5.18777	3.34863	5.15143	GO:0005667 GO:0070062 GO:0005515 GO:0003713 GO:0005730 GO:0009987 GO:0003697 GO:0044822 GO:0006357							6.03146e-96	2.08971e-134	9.043e-06	NA	NA	0.00556028
c709_g1	NA	7.2773	6.97067	5.71058	4.07719	4.00037	3.93698	3.87524	4.36933	4.01056	3.78023	4.44343	4.18397	4.73937	3.6897	7.98673	7.93814	7.0843	6.86676	5.97937	4.96911	4.6282	4.44053	4.90993	4.50706	4.76998	4.65444	5.79545	5.29035	5.27332	4.63287	5.24966	NA	NA	NA	NA	NA	NA	NA	3.06119e-62	1.03795e-153	2.04012e-09	NA	NA	0.00894951
c24205_g1	VRK1_DANRE Serine threonine- kinase VRK1 OS=Danio rerio GN=vrk1 PE=2 SV=1	7.00048	6.68674	6.01622	4.6703	4.6142	4.67705	4.34162	3.29165	3.94268	2.86063	3.80895	3.92701	4.30874	4.8725	7.03552	7.18578	7.26924	7.08698	6.26507	5.49355	5.16917	4.64703	4.1124	5.05205	4.77374	4.7457	5.19195	5.7292	5.15706	4.70312	5.19867	GO:0019901 GO:0019904 GO:0043408 GO:0031493 GO:1903047 GO:0090166 GO:0035175 GO:0046777 GO:0043234 GO:0005730 GO:0005795 GO:0043987 GO:0005654 GO:0005789 GO:0006998 GO:0031966 GO:0072355 GO:0072354 GO:2000659 GO:0034599	K08816	VRK; vaccinia related kinase [EC:2.7.11.1]			br:ko01000 br:ko01001	Enzymes | Protein kinases	1.18285e-64	3.679e-77	9.32223e-12	NA	NA	NA
c19513_g1	NA	7.72848	7.78016	6.1499	4.32316	4.57593	3.95761	4.21045	3.26899	3.04608	4.09466	4.01031	3.91896	3.55137	4.93886	7.48975	7.60481	7.4943	7.06732	6.14461	5.38969	4.82918	4.98286	4.36135	4.54792	4.87555	4.89341	5.08305	5.34984	4.93633	5.30231	5.19021	NA	NA	NA	NA	NA	NA	NA	4.50839e-66	4.43036e-161	2.02044e-13	NA	NA	NA
c12068_g1	CPEB1_CARAU Cytoplasmic polyadenylation element-binding 1 OS=Carassius auratus GN=cpeb1 PE=2 SV=1	7.91642	7.17084	5.55128	3.93156	4.31366	3.69866	3.83307	3.882	3.44795	4.89151	4.14115	4.28464	2.09394	4.17042	8.6703	8.67111	8.53775	7.96727	6.86471	5.96931	4.59472	3.4803	3.87058	3.71853	3.35874	3.66822	4.66537	6.39712	6.50806	6.5746	5.94121	GO:1903313 GO:0043234 GO:0045202 GO:0043005 GO:0005654 GO:0044822 GO:0032869 GO:0005856 GO:0005515 GO:0030529 GO:0048731 GO:0005737 GO:0043021 GO:0030154 GO:0071456 GO:2000766	K02602	CPEB ORB; cytoplasmic polyadenylation element-binding protein	path:map04114 path:map04320 path:map04914	Oocyte meiosis | Dorso-ventral axis formation | Progesterone-mediated oocyte maturation	br:ko00001 br:ko03019	KEGG Orthology (KO) | Messenger RNA biogenesis	7.5493e-59	5.95761e-104	3.02609e-19	NA	NA	NA
c1699_g1	FAHD1_DICDI Acylpyruvase mitochondrial OS=Dictyostelium discoideum GN=fahd1 PE=3 SV=1	5.52384	5.77338	4.95015	5.4253	4.49537	4.50548	4.41926	3.77755	4.55459	3.77808	5.20331	5.0861	2.82941	3.3657	7.19625	7.23947	7.33771	7.46671	7.06087	5.9731	4.8511	4.44578	4.25377	3.1931	3.13368	4.00678	6.2058	6.45137	5.70418	5.23803	5.86571	GO:0008948 GO:0005739 GO:0034545 GO:0005829 GO:0018773 GO:0005654	K01557	FAHD1; acylpyruvate hydrolase [EC:3.7.1.5]	path:map00350 path:map01100 path:map01120	Tyrosine metabolism | Metabolic pathways | Microbial metabolism in diverse environments	br:ko00001 br:ko01000	KEGG Orthology (KO) | Enzymes	1.31794e-08	7.35424e-72	2.56956e-37	NA	NA	NA
c25577_g7	DHX16_PIG pre-mRNA-splicing factor ATP-dependent RNA helicase DHX16 OS=Sus scrofa GN=DHX16 PE=3 SV=1	6.75069	6.67708	6.35922	5.4533	5.09889	4.09465	3.98614	3.75793	4.22001	4.30806	4.44934	4.38994	2.39412	4.77396	6.42277	6.50282	6.93815	6.99871	6.0569	5.48209	4.68387	4.09705	4.48835	4.27197	4.37425	3.77582	4.99896	4.96339	6.12954	4.45132	5.54372	GO:0006406 GO:0005524 GO:0042802 GO:0071013 GO:0005737 GO:0016020 GO:0031124 GO:0006369 GO:0005654 GO:0004004 GO:0044822 GO:0000398	K12813	DHX16; pre-mRNA-splicing factor ATP-dependent RNA helicase DHX16 [EC:3.6.4.13]	path:map03040	Spliceosome	br:ko00001 br:ko01000 br:ko03041	KEGG Orthology (KO) | Enzymes | Spliceosome	2.81654e-58	3.51212e-39	0.000179979	NA	NA	NA
c10553_g1	ES1_MOUSE ES1 mitochondrial OS=Mus musculus GN=D10Jhu81e PE=1 SV=1	6.56543	6.41252	5.92631	4.65884	3.91368	3.15562	2.90764	2.26519	3.18518	3.79835	4.13368	3.37549	3.63506	3.019	7.50642	7.41835	7.12254	7.10945	6.05456	4.92712	4.63969	4.48558	4.15664	4.39199	5.0274	6.25125	8.96803	7.66552	7.04498	6.44972	7.20453	GO:0045828 GO:0005739 GO:0005829 GO:0008299							1.68259e-30	4.42424e-91	1.1414e-05	NA	NA	0.00237196
c5021_g1	SCO1_MOUSE SCO1 mitochondrial OS=Mus musculus GN=Sco1 PE=1 SV=1	7.19805	7.40936	5.95099	4.39991	3.81127	3.65362	3.60806	3.85957	3.78401	3.8153	4.36938	4.84351	3.90355	5.00759	7.54148	7.49101	7.46909	7.48428	6.53848	5.11923	4.10624	4.37403	5.58019	5.56876	6.47409	6.81387	8.31131	7.69674	7.41989	7.93608	8.02966	GO:0001654 GO:0006091 GO:0072492 GO:0005515 GO:0005507 GO:0005759 GO:0055114 GO:0044763 GO:0008535 GO:0005654 GO:0030016 GO:0055070	K07152	SCO1_2; protein SCO1/2			br:ko03029	Mitochondrial biogenesis	8.10474e-65	1.66735e-99	9.15761e-15	NA	NA	0.00224562
c5462_g1	LMBL2_RAT Lethal(3)malignant brain tumor 2 OS=Rattus norvegicus GN=L3mbtl2 PE=1 SV=1	6.02605	6.25872	5.69806	5.12478	5.13728	3.41929	3.44893	3.86452	3.19918	3.25905	3.6681	3.49796	4.23659	5.11731	6.48092	6.62793	6.72735	6.57177	6.00664	5.38225	4.6819	4.43247	4.74433	4.44713	4.50793	4.64159	7.26952	7.58227	7.16744	6.21874	6.99274	GO:0010629 GO:0016925 GO:0035064 GO:0030154 GO:0006355 GO:0048513 GO:0005654							7.24603e-34	3.9037e-93	NA	NA	NA	5.00941e-06
c25712_g1	SMG1_MOUSE Serine threonine- kinase SMG1 OS=Mus musculus GN=Smg1 PE=1 SV=3	5.6615	5.81779	5.36273	5.02328	4.58392	4.45694	4.51386	3.32284	4.10679	4.20709	4.12699	4.12952	4.27342	4.73286	5.95214	6.08967	6.59614	6.4317	6.0353	5.00717	4.42622	4.27463	4.38156	5.12695	5.52303	6.42786	6.71954	6.58206	6.09654	6.38304	6.52328	GO:0032270 GO:0070727 GO:0045786 GO:0051052 GO:0080135 GO:0005794 GO:0048513 GO:1902533 GO:0006468 GO:0009416 GO:0044710 GO:1901700 GO:0005654 GO:0018193 GO:0044089 GO:2000112 GO:0010557 GO:0071478 GO:0032404 GO:0035556 GO:0065008 GO:0045935 GO:1901796 GO:0004672 GO:0006259 GO:0006974 GO:0001016 GO:0007569 GO:0040007 GO:0051236 GO:0031328 GO:0032956 GO:0001932 GO:0098588 GO:0010628 GO:0051130 GO:…	K08873	SMG1; serine/threonine-protein kinase SMG1 [EC:2.7.11.1]	path:map03015	mRNA surveillance pathway	br:ko00001 br:ko01000 br:ko01001 br:ko03019	KEGG Orthology (KO) | Enzymes | Protein kinases | Messenger RNA biogenesis	2.87608e-19	1.73831e-17	3.55476e-06	NA	NA	0.00316638
c25243_g8	MED15_DANRE Mediator of RNA polymerase II transcription subunit 15 OS=Danio rerio GN=med15 PE=2 SV=1	6.00021	6.10114	6.02669	5.52357	4.65297	4.1421	3.86516	3.19888	3.32648	4.21792	3.89579	4.68763	3.7696	3.69178	6.04825	5.98708	6.30297	6.21846	6.61239	6.51625	6.0046	5.2778	4.73984	4.54787	5.24867	5.40475	6.20745	6.80242	6.67491	6.82303	6.66876	GO:0005634 GO:0005737 GO:0006351 GO:0016592 GO:0006355 GO:0001104 GO:0006357	K15157	MED15; mediator of RNA polymerase II transcription subunit 15			br:ko03021	Transcription machinery	2.64213e-36	1.2842e-27	1.35395e-17	NA	NA	0.00644889
c8902_g1	PHYD1_BOVIN Phytanoyl- dioxygenase domain-containing 1 OS=Bos taurus GN=PHYHD1 PE=2 SV=1	5.96906	5.61426	5.23017	4.62156	4.71073	4.04653	3.46765	3.81856	4.13971	4.22806	4.59034	4.11722	2.69751	4.2999	6.07152	6.13035	6.084	5.90136	5.71245	5.72822	5.69928	5.10165	5.27537	5.32529	5.36459	5.81061	6.91191	7.63223	6.87889	6.50307	7.0055	GO:0005515	K00477	PHYH; phytanoyl-CoA hydroxylase [EC:1.14.11.18]	path:map04146	Peroxisome	br:ko00001 br:ko01000	KEGG Orthology (KO) | Enzymes	7.45567e-21	7.74144e-31	0.000296174	NA	NA	2.63688e-11
c29340_g1	PSMD2_HUMAN 26S proteasome non-ATPase regulatory subunit 2 OS=Homo sapiens GN=PSMD2 PE=1 SV=3	7.49466	7.20326	5.80991	4.77552	4.83815	4.12535	3.12886	3.81203	4.40878	4.31011	4.79695	5.41428	5.50552	5.33391	6.5586	6.43646	6.38104	5.95836	5.33523	5.89064	5.9126	5.55662	5.42083	5.0943	5.5287	4.91169	7.41445	6.85834	6.19554	6.35437	6.11924	GO:0008540 GO:0000209 GO:0004175 GO:0038095 GO:0090263 GO:0038061 GO:0043488 GO:0006521 GO:0005654 GO:0002223 GO:0090090 GO:0000165 GO:0002479 GO:0033209 GO:0070062 GO:0005515 GO:0016020 GO:0031145 GO:0060071 GO:0051437 GO:0034515 GO:0050852 GO:0051436	K03028	PSMD2 RPN1; 26S proteasome regulatory subunit N1	path:map03050 path:map05169	Proteasome | Epstein-Barr virus infection	br:ko00001 br:ko00002 br:ko03051	KEGG Orthology (KO) | KEGG modules | Proteasome	2.64673e-78	5.19149e-14	9.13665e-16	NA	NA	NA
c11182_g1	F199X_MOUSE FAM199X OS=Mus musculus GN=Fam199x PE=2 SV=1	7.22643	7.19309	4.53529	4.34637	4.39884	3.76954	4.40227	3.97877	4.33566	4.38043	5.06217	5.05981	4.9369	5.33396	6.87965	7.05122	6.48923	6.21812	5.37892	5.03941	4.55323	4.15299	4.52632	4.41878	4.78605	4.70324	7.53705	6.46352	6.43687	6.75997	6.49286								3.42048e-67	6.4924e-120	1.20438e-20	NA	NA	0.00410405
c32636_g1	UBP14_MOUSE Ubiquitin carboxyl-terminal hydrolase 14 OS=Mus musculus GN=Usp14 PE=1 SV=3	7.37504	6.74096	5.21774	5.35629	4.91858	4.02079	3.70466	2.31817	4.0419	3.25108	5.05291	4.76141	5.49124	4.1374	7.19714	7.15971	6.24838	6.21175	4.63631	4.87967	4.92059	4.39327	4.67998	4.68167	5.18051	5.01079	7.20346	6.5879	5.745	6.00633	6.41166	GO:0004843 GO:0016579 GO:0008193 GO:0070062 GO:0004866 GO:0070628 GO:0005737 GO:0016020 GO:0004197 GO:0050920 GO:1903070 GO:0009986	K11843	USP14 UBP6; ubiquitin carboxyl-terminal hydrolase 14 [EC:3.4.19.12]			br:ko01000 br:ko01002 br:ko04121	Enzymes | Peptidases | Ubiquitin system	2.29652e-40	2.8522e-58	0.00670517	NA	NA	NA
c22204_g1	NARFL_MOUSE Cytosolic Fe-S cluster assembly factor NARFL OS=Mus musculus GN=Narfl PE=1 SV=2	5.92498	5.33097	4.33442	3.63341	3.58448	3.62363	3.86331	2.72589	5.23082	4.01073	4.95883	4.74088	5.5248	4.13699	6.00499	6.14156	6.27091	6.15057	5.78012	4.80805	5.21473	5.23522	5.67214	5.80546	5.81729	6.26784	6.8561	7.25302	6.66871	6.68902	7.22886	GO:0001666 GO:0006355 GO:0032364 GO:0051536 GO:0097361 GO:0016226							8.53512e-19	1.34437e-21	3.94158e-10	NA	NA	8.03191e-08
c26709_g1	SMC5_HUMAN Structural maintenance of chromosomes 5 OS=Homo sapiens GN=SMC5 PE=1 SV=2	6.71084	6.90712	5.67874	4.21376	3.87908	3.73947	3.96154	3.95124	4.2549	3.77939	3.84448	3.8033	4.41837	5.36273	5.99431	6.26038	6.27974	6.04973	5.12065	4.8586	5.29218	5.49191	4.59583	5.61361	5.87568	6.00763	7.57525	7.43838	6.4009	6.28058	6.33822	GO:0034184 GO:0035861 GO:0016605 GO:0090398 GO:0000724 GO:0022402 GO:0045842 GO:0000722 GO:0035061 GO:0006303 GO:0000781 GO:0005515 GO:0030915 GO:0030054							1.6936e-70	6.45207e-33	5.63557e-31	NA	NA	0.000130677
c4949_g1	KDM2A_XENTR Lysine-specific demethylase 2A OS=Xenopus tropicalis GN=kdm2a PE=2 SV=1	6.3473	5.75102	4.66486	3.6182	4.07566	4.82353	4.71338	4.14043	4.74016	3.16252	4.36007	4.63599	3.70383	4.75575	6.38293	6.4114	6.37854	6.15011	5.10319	4.64336	5.31133	4.84988	4.71738	5.14115	5.0403	5.21134	7.64609	7.40704	6.88751	6.9345	6.93791	GO:0035064 GO:0021555 GO:0021678 GO:0005730 GO:0006303 GO:0021993 GO:0005654 GO:0043524 GO:0045943 GO:0000122 GO:0030901 GO:0003723 GO:0035518 GO:0005506 GO:0031519 GO:0000082 GO:0070544 GO:0071557 GO:2000178 GO:0051864 GO:0071558 GO:0061188 GO:0008270 GO:0035574 GO:0035575 GO:0006351 GO:0007283 GO:0003682 GO:0003677 GO:0021592 GO:0031965 GO:0021670 GO:0048596 GO:0032454 GO:0033169 GO:0055114	K10276	FBXL10_11 KDM2; F-box and leucine-rich repeat protein 10/11 [EC:1.14.11.27]			br:ko01000 br:ko03036 br:ko04121	Enzymes | Chromosome | Ubiquitin system	8.12833e-36	2.08614e-70	1.55904e-18	NA	NA	4.0341e-12
c16143_g1	YTHD3_PONAB YTH domain-containing family 3 OS=Pongo abelii GN=YTHDF3 PE=2 SV=1	8.97403	7.32706	3.58499	2.86734	4.32465	3.77181	3.85083	3.34838	4.19087	4.84293	4.70122	5.1433	5.09331	5.62311	9.36526	8.99398	7.58245	6.92571	6.75985	7.4695	7.14718	5.75898	5.06694	4.81751	4.80123	4.94107	4.92435	7.16285	6.93652	6.81902	6.0694	GO:0005634 GO:0005515 GO:1990247 GO:0043022 GO:0006959 GO:0000932 GO:0005829 GO:1903679 GO:0043488 GO:0044822	K20102	YTHDF; YTH domain-containing family protein			br:ko03019	Messenger RNA biogenesis	8.53732e-74	1.97921e-88	6.0896e-24	NA	NA	NA
c19208_g1	DEPD5_MOUSE DEP domain-containing 5 OS=Mus musculus GN=Depdc5 PE=1 SV=2	7.24396	6.72584	3.95917	3.61931	4.62326	4.34551	3.72463	3.70316	4.36632	5.02877	5.04985	5.10063	3.72178	4.91557	7.68784	7.44774	6.79916	6.02187	5.70968	6.28058	6.08429	5.86466	5.71866	5.39319	5.58959	6.05724	4.24691	6.25795	6.65825	6.56661	5.87538	GO:1904262 GO:0034198 GO:0005096 GO:0032403 GO:1990130 GO:0005765	K20404	DEPDC5; DEP domain-containing protein 5	path:map04150	mTOR signaling pathway	br:ko00001	KEGG Orthology (KO)	7.3373e-24	1.33742e-10	NA	NA	NA	NA
c24643_g1	MSH6_MOUSE DNA mismatch repair Msh6 OS=Mus musculus GN=Msh6 PE=1 SV=3	7.69741	7.20476	5.15691	3.8937	4.23834	3.82624	4.07267	3.72973	4.33998	4.25144	3.77862	3.63381	2.96362	4.65011	8.05945	8.35529	7.81235	7.29673	6.17169	5.72965	6.29982	6.23782	5.79542	6.07501	5.88037	6.13484	7.16303	6.5558	6.94746	6.25496	6.39695	GO:0016887 GO:0007131 GO:0035064 GO:0008340 GO:0051096 GO:0005794 GO:0009411 GO:0000710 GO:0005654 GO:0000287 GO:0005524 GO:0032405 GO:0043570 GO:0032301 GO:0045190 GO:0042803 GO:0032142 GO:0032143 GO:0000228 GO:0008630 GO:0043531 GO:0000400 GO:0005886 GO:0045910 GO:0032137 GO:0032357 GO:0016446	K08737	MSH6; DNA mismatch repair protein MSH6	path:map01524 path:map03430 path:map05200 path:map05210	Platinum drug resistance | Mismatch repair | Pathways in cancer | Colorectal cancer	br:ko00001 br:ko00002 br:ko03400	KEGG Orthology (KO) | KEGG modules | DNA repair and recombination proteins	1.82073e-62	2.23331e-64	3.97394e-10	NA	NA	NA
c27797_g1	NA	8.4692	6.95403	3.83022	3.05162	2.74927	3.63039	3.21429	4.03276	3.92247	4.52867	4.36584	4.5169	4.43386	3.63909	10.3178	9.91354	7.4489	6.55521	4.34504	2.91334	4.10654	4.4817	4.74683	4.44579	4.0743	4.11427	6.33654	6.59003	6.83499	7.08469	6.6711	NA	NA	NA	NA	NA	NA	NA	9.73904e-84	1.23534e-302	1.51948e-22	0.00495017	NA	NA
c22946_g1	NA	7.82283	7.70264	5.65955	3.67094	4.06544	3.14621	3.36125	4.22223	4.17385	5.54277	4.38923	4.44029	6.43367	5.45732	7.89608	7.88187	7.80593	7.38574	6.04113	4.97091	4.76652	4.5598	4.6652	4.55463	4.54994	4.89946	4.61727	5.42732	5.68338	5.77263	5.62176	NA	NA	NA	NA	NA	NA	NA	2.4804e-60	1.7782e-155	3.2802e-20	NA	NA	NA
c5978_g1	NA	7.47332	7.80883	6.28316	4.01245	3.49917	3.89009	3.85281	4.0833	3.72067	2.18862	3.76317	4.52261	5.47286	4.86999	7.7749	7.68716	7.54296	7.71296	6.1874	5.17957	5.41672	5.38712	4.6967	4.48444	4.84825	5.11029	4.84515	5.94609	6.4305	6.74371	5.65267	NA	NA	NA	NA	NA	NA	NA	2.08022e-48	2.1123e-48	4.51175e-06	NA	NA	NA
c22508_g1	B8PDP8_POSPM OS=Postia placenta (strain ATCC 44394 Madison 698-R) GN=POSPLDRAFT_97530 PE=4 SV=1	7.31407	6.53153	4.30341	3.81883	4.09176	3.17009	3.5508	2.74876	3.42012	2.89706	3.53413	3.58286	3.56281	4.28489	8.25917	8.35629	8.02809	7.76227	6.72901	5.02972	4.7154	4.59542	5.34053	4.76439	4.70474	4.82826	5.77895	5.41111	4.88588	4.83683	4.63373								3.95593e-76	3.23924e-128	2.84722e-11	NA	NA	0.000450182
c22759_g1	MP62_LYTPI Mitotic apparatus p62 OS=Lytechinus pictus PE=2 SV=1	9.12413	8.75427	5.65159	4.34738	3.46198	2.89643	3.39721	3.11159	2.94638	2.95995	3.58388	4.53761	5.28697	4.98477	9.16926	9.12666	7.90465	7.58091	5.83236	3.62836	3.06198	4.08055	4.86559	4.80244	4.66469	4.72536	5.81271	5.76944	5.4419	5.78611	5.42345	GO:0003677 GO:0003723 GO:0001556 GO:0005654							1.11974e-113	1.82356e-132	4.96378e-08	NA	NA	NA
c23735_g1	ANX13_HUMAN Annexin A13 OS=Homo sapiens GN=ANXA13 PE=1 SV=3	4.73887	5.0702	6.22999	7.14825	5.05822	4.20036	2.73977	1.99408	3.14626	3.38678	3.18556	2.78963	2.23859	4.08605	6.06655	6.08791	6.77598	6.79908	7.04919	5.86986	4.57911	4.06346	3.22385	4.25982	4.59262	4.0323	4.58018	2.86351	4.29388	5.09721	3.63318	GO:2000483 GO:0005789 GO:0001786 GO:0034704 GO:0042581 GO:0005509 GO:0006914 GO:0042582 GO:0005829 GO:0032088 GO:0045335 GO:0042584 GO:0051059 GO:0030855 GO:0010629 GO:0030496 GO:0016323 GO:0016324 GO:0042998 GO:0055074 GO:0005178 GO:0008201 GO:0005654 GO:0042997 GO:0070382 GO:0070062 GO:0031210 GO:0030246 GO:0035374 GO:0035176 GO:0042802 GO:0007165 GO:0005262 GO:0048306 GO:1901611 GO:0023026 GO:…	K17095	ANXA7_11; annexin A7/11			br:ko04147	Exosome	4.88065e-77	4.06341e-54	1.00027e-07	NA	NA	0.000943749
c25487_g1	L2GL1_HUMAN Lethal(2) giant larvae homolog 1 OS=Homo sapiens GN=LLGL1 PE=1 SV=3	5.67633	5.55644	6.66613	6.64959	6.15965	4.29205	3.92565	3.61741	3.98519	3.25132	3.45755	3.37194	3.26589	4.03144	6.16014	5.44191	6.42279	6.08793	6.82528	6.92997	5.93105	4.26377	3.27759	4.26339	3.70763	4.28572	4.2801	3.53734	4.34561	5.36845	4.18205	GO:0007010 GO:0050708 GO:0005096 GO:0006893 GO:0000137 GO:0005654 GO:0031901 GO:0032878 GO:0005856 GO:0007409 GO:0030165 GO:0017137 GO:0030424 GO:0032588 GO:0071944	K06094	LLGL; lethal(2) giant larvae protein	path:map04390 path:map04391 path:map04530	Hippo signaling pathway | Hippo signaling pathway - fly | Tight junction	br:ko00001 br:ko04131	KEGG Orthology (KO) | Membrane trafficking	2.35302e-29	9.50766e-64	1.51223e-10	NA	NA	0.00034584
c15949_g2	NU153_DROME Nuclear pore complex Nup153 OS=Drosophila melanogaster GN=Nup153 PE=1 SV=4	6.8701	6.04489	7.48211	5.2519	4.72967	4.48232	3.41524	3.15836	3.27271	2.57179	3.30585	3.09146	1.79417	4.23519	6.17455	5.99929	7.12278	7.14235	7.51992	7.05584	5.64588	4.90228	4.86838	4.7872	4.28588	4.71797	4.06832	4.17667	4.774	4.34556	3.02229	GO:0044428 GO:0006810	K14296	NUP153; nuclear pore complex protein Nup153	path:map03013	RNA transport	br:ko00001 br:ko00002 br:ko03019	KEGG Orthology (KO) | KEGG modules | Messenger RNA biogenesis	1.51421e-26	1.40704e-48	6.88237e-06	NA	NA	1.59804e-06
c24061_g1	RHGBA_HUMAN Rho GTPase-activating 11A OS=Homo sapiens GN=ARHGAP11A PE=1 SV=2	6.6166	6.40996	6.94756	4.24915	4.19176	3.14758	2.3174	2.18473	2.94794	3.00579	2.79847	2.30419	3.55564	3.42829	6.48209	6.50172	7.44976	6.99442	6.46637	6.00373	6.26629	5.13957	4.09968	4.44523	3.69363	3.98556	3.42721	3.49654	3.96966	3.03521	2.73989	GO:0016887 GO:0008360 GO:0035385 GO:0035024 GO:0032011 GO:0008285 GO:0005096 GO:1900119 GO:0005524 GO:0005901 GO:0030900 GO:0005925 GO:0006915 GO:0005829 GO:0032587 GO:0006919 GO:0017048 GO:0030048 GO:0030864 GO:0042803 GO:0043531 GO:0005884 GO:0042169 GO:0000146 GO:0051895 GO:0005634 GO:0048495 GO:0005516 GO:0051497 GO:0048471 GO:0003779 GO:0035307 GO:0030336	K20635	ARHGAP11; Rho GTPase-activating protein 11			br:ko04131	Membrane trafficking	3.12946e-27	7.06707e-44	1.14227e-06	NA	NA	3.57936e-07
c24740_g1	ORC3_MOUSE Origin recognition complex subunit 3 OS=Mus musculus GN=Orc3 PE=1 SV=1	6.25601	6.22357	6.09905	4.84153	4.31864	3.48998	3.42179	3.11629	2.8486	3.62539	3.22209	2.664	3.2525	2.99118	6.23773	6.39799	6.84154	7.63146	7.76236	7.0424	5.80528	4.4367	3.56294	4.00353	3.99731	3.97718	4.27228	3.05039	3.48884	2.84479	3.66149	GO:0031981 GO:0032991 GO:0044699	K02605	ORC3; origin recognition complex subunit 3	path:map04110 path:map04111 path:map04113	Cell cycle | Cell cycle - yeast | Meiosis - yeast	br:ko00001 br:ko00002 br:ko03032 br:ko03036	KEGG Orthology (KO) | KEGG modules | DNA replication proteins | Chromosome	5.43489e-24	5.34979e-146	8.69499e-25	NA	NA	3.81242e-10
c34544_g1	SRS12_HUMAN Serine arginine-rich splicing factor 12 OS=Homo sapiens GN=SRSF12 PE=2 SV=1	7.08362	6.80543	6.92457	5.36303	3.33429	3.43992	2.46686	2.77977	3.63311	3.29513	3.20333	2.8876	3.88512	4.0661	6.96782	6.94575	7.13309	7.05861	6.453	5.29243	4.80908	4.98161	4.6011	4.69401	4.54862	4.40706	3.82449	4.90686	4.81163	4.36994	5.70485	GO:0016605 GO:0016607 GO:0006355 GO:0051082 GO:0006369 GO:0044822 GO:0000244 GO:0000166 GO:0006406 GO:0000395 GO:0070062 GO:0000381 GO:0048025 GO:0016482 GO:0005829 GO:0031124 GO:0050733	K12900	FUSIP1; FUS-interacting serine-arginine-rich protein 1	path:map03040	Spliceosome	br:ko00001 br:ko01009 br:ko03041	KEGG Orthology (KO) | Protein phosphatases and associated proteins | Spliceosome	2.22883e-64	1.90362e-100	4.70722e-15	NA	NA	NA
c22679_g1	UREA_ARATH Urease OS=Arabidopsis thaliana GN=URE PE=3 SV=1	6.06435	6.11293	6.16904	4.98949	3.484	4.03627	3.41823	2.99765	3.4799	2.97389	3.75208	3.71612	2.11772	4.15436	6.06761	6.30424	6.44051	6.34042	5.99713	5.2034	4.4659	4.49256	4.45546	4.67535	4.48369	4.2262	4.82011	4.57385	4.6317	3.79379	4.66229	GO:0016810 GO:0006807	K01427	URE; urease [EC:3.5.1.5]	path:map00220 path:map00230 path:map00791 path:map01100 path:map01120	Arginine biosynthesis | Purine metabolism | Atrazine degradation | Metabolic pathways | Microbial metabolism in diverse environments	br:ko00001 br:ko01000	KEGG Orthology (KO) | Enzymes	1.67924e-65	1.46062e-41	3.04296e-05	NA	NA	0.00506218
c5433_g1	NSMA3_DANRE Sphingomyelin phosphodiesterase 4 OS=Danio rerio GN=smpd4 PE=2 SV=1	6.97137	6.57146	6.23728	4.30297	3.29506	3.76508	2.71627	2.99426	3.06478	1.85576	3.71914	3.13454	2.80464	4.14748	6.4251	6.785	6.89119	6.90453	6.53641	5.60647	5.39444	5.18062	4.45496	3.75228	2.97563	3.69817	4.73339	4.48927	4.94883	4.70435	4.59712	GO:0050290	K12353	SMPD4; sphingomyelin phosphodiesterase 4 [EC:3.1.4.12]	path:map00600 path:map01100	Sphingolipid metabolism | Metabolic pathways	br:ko00001 br:ko01000	KEGG Orthology (KO) | Enzymes	2.2741e-86	4.2282e-140	8.64319e-29	NA	NA	0.00944329
c20794_g1	CDC73_CHICK Parafibromin OS=Gallus gallus GN=CDC73 PE=2 SV=1	6.19358	5.91348	5.92314	4.9882	4.90421	3.6186	3.13582	1.85581	3.20539	2.31781	2.78092	2.66648	3.78255	4.78788	6.22655	6.0932	6.4955	5.63616	6.08732	5.65103	4.66722	4.26759	4.06541	4.65805	3.95168	4.55431	4.12007	4.46588	4.5397	4.88977	3.29441	GO:0045638 GO:0010390 GO:0044699 GO:0000784 GO:0000993 GO:0006378 GO:0000122 GO:0031648 GO:0032968 GO:0005737 GO:0048147 GO:0050680 GO:0016593 GO:0031442 GO:2000134 GO:0030177 GO:0033523	K15175	CDC73; parafibromin			br:ko03021	Transcription machinery	3.00212e-28	4.94511e-14	0.000146668	NA	NA	NA
c24417_g1	WSB1_HUMAN WD repeat and SOCS box-containing 1 OS=Homo sapiens GN=WSB1 PE=1 SV=1	6.31523	6.20129	5.35212	4.80743	3.74796	3.48384	3.46903	3.00877	3.39011	2.76738	3.40662	4.11032	3.73185	4.83341	7.13558	7.1673	6.54863	6.4864	6.38981	6.35906	5.70974	5.80095	5.18009	4.83689	4.76218	4.9958	4.41101	4.20956	4.05866	4.41774	4.7617	GO:0043967 GO:0004842 GO:0005515 GO:0035097 GO:0010485 GO:0016567	K10341	WSB1; WD repeat and SOCS box-containing protein 1			br:ko04121	Ubiquitin system	2.0659e-91	2.27072e-61	3.33248e-12	NA	NA	3.90363e-07
c25819_g1	ATRX_MOUSE Transcriptional regulator ATRX OS=Mus musculus GN=Atrx PE=1 SV=3	6.2982	5.72368	6.11578	4.72697	4.02719	3.07459	3.6716	3.28301	3.46669	2.67233	3.49093	3.29304	4.20155	3.85102	5.88677	5.90401	6.79888	6.78029	6.66506	5.88135	5.43689	5.03529	4.36446	5.12412	5.26678	4.75144	4.24732	4.96141	4.1562	3.53182	4.6296	GO:0006281 GO:0007275 GO:1901582 GO:0035064 GO:0006310 GO:0004386 GO:0006336 GO:0007049 GO:0044702 GO:1904908 GO:0000781 GO:0006338 GO:0070087 GO:0015616 GO:0070603 GO:1990707 GO:0034645	K10779	ATRX; transcriptional regulator ATRX [EC:3.6.4.12]			br:ko01000 br:ko03000	Enzymes | Transcription factors	1.19114e-28	2.31693e-34	4.49595e-11	NA	NA	0.000403311
c25815_g6	C3XXI8_BRAFL Putative uncharacterized protein OS=Branchiostoma floridae GN=BRAFLDRAFT_117219 PE=4 SV=1	6.15174	4.99663	5.32998	5.17503	4.79331	4.00939	3.4622	2.83308	3.90735	3.13207	3.04497	2.58159	2.17342	1.95646	5.27079	5.70974	6.31051	5.44136	6.31839	6.26888	5.71734	5.09239	5.94233	5.01056	4.16851	4.77536	3.88149	5.50386	6.19992	2.82787	3.51563	GO:0003677 GO:0005634 GO:0003712 GO:0005737 GO:0042393 GO:0000977 GO:0006355 GO:0003682 GO:0000981 GO:0005654 GO:0006357							4.15527e-10	NA	NA	NA	0.00336099	NA
c21996_g1	K0556_XENLA KIAA0556 homolog OS=Xenopus laevis PE=2 SV=1	6.09705	5.75237	5.47105	4.26423	4.16401	3.98437	3.5033	3.40453	3.17337	2.01908	2.71178	2.84626	4.23473	2.01098	5.87276	5.84855	5.75001	6.15047	5.13209	4.67935	4.8245	4.86551	5.85334	5.41608	6.49175	5.81637	4.08821	4.13422	4.3704	4.20255	3.79691	GO:0005856 GO:0005737 GO:0042995							9.40751e-50	2.44622e-06	7.90597e-13	NA	NA	8.98109e-06
c2784_g1	A0A087UCC1_9ARAC Zinc finger 335 (Fragment) OS=Stegodyphus mimosarum GN=X975_03057 PE=4 SV=1	5.23714	5.53896	5.9771	5.26419	4.45287	4.27034	3.21291	3.43854	4.28415	4.40268	3.88064	3.55777	3.63866	2.9665	5.40588	5.6183	6.58818	6.95376	5.95097	4.94417	4.07842	4.41475	5.6932	5.17611	5.21915	5.58972	3.67279	2.87947	2.82312	3.00344	3.20246	GO:0003676 GO:0046872							1.64129e-11	2.41649e-25	0.00313525	NA	NA	4.29647e-12
c23905_g1	MCM3Z_XENLA Zygotic DNA replication licensing factor mcm3 OS=Xenopus laevis GN=zmcm3 PE=1 SV=1	7.17188	7.06332	5.61877	4.57442	2.98755	2.96109	2.14839	2.43645	2.96527	3.08043	2.83914	2.82284	4.22914	4.8655	6.35756	6.35537	6.67756	6.28619	5.80033	4.34478	3.37163	3.439	2.79751	3.25501	3.6737	3.13872	2.2838	4.48879	4.27332	3.79379	4.09794	GO:0016887 GO:0006270 GO:0030174 GO:0003682 GO:0000785 GO:0042555 GO:0000784 GO:0006268 GO:0005654 GO:0003677 GO:0005524 GO:0005813 GO:0003678 GO:0005658 GO:0048471 GO:0005515 GO:0016020 GO:0000082	K02541	MCM3; DNA replication licensing factor MCM3 [EC:3.6.4.12]	path:map03030 path:map04110 path:map04111 path:map04113	DNA replication | Cell cycle | Cell cycle - yeast | Meiosis - yeast	br:ko00001 br:ko00002 br:ko01000 br:ko03032 br:ko03036	KEGG Orthology (KO) | KEGG modules | Enzymes | DNA replication proteins | Chromosome	4.66704e-53	3.53179e-90	3.52641e-09	NA	NA	NA
c25007_g1	E41L4_DANRE Band 4 OS=Danio rerio GN= PE=2 SV=1	6.49132	6.16771	5.96718	3.85695	3.1831	3.32897	3.83009	2.92402	3.19924	2.67699	2.53097	3.23351	3.68149	3.9395	6.46058	6.34766	6.45852	6.54575	5.78078	4.40192	4.02107	3.49063	2.84669	3.42803	3.42432	2.93688	2.34654	3.431	4.20287	5.00741	3.22787	GO:0009790 GO:0000902 GO:0007498 GO:0045785 GO:0060429 GO:0044446 GO:0005886 GO:0005634 GO:0005856 GO:0005515 GO:0048731 GO:0005938 GO:0010468 GO:0030154 GO:0030054 GO:0010634 GO:0030036 GO:0034613 GO:0050896							1.11685e-59	1.28326e-163	1.50893e-10	NA	NA	0.00590333
c10532_g1	DPOLA_XENLA DNA polymerase alpha catalytic subunit OS=Xenopus laevis GN=pola1 PE=1 SV=1	6.94102	6.68266	5.66424	3.61907	3.47943	3.28799	2.03898	2.52977	2.46593	1.93802	2.53671	3.29916	2.247	4.08938	6.48426	6.56982	6.91561	6.49891	5.42199	4.0432	3.65558	3.14932	3.20309	3.65706	3.57294	3.78905	3.88149	4.32563	2.67553	2.89694	4.31414	GO:0008283 GO:0019901 GO:0006270 GO:0006273 GO:0006272 GO:0003682 GO:0005730 GO:0000731 GO:0006303 GO:0000785 GO:0005654 GO:0005635 GO:0000166 GO:0003896 GO:0003677 GO:0003887 GO:0005658 GO:0005737 GO:0042592 GO:0000082 GO:0016363 GO:0016787	K02320	POLA1; DNA polymerase alpha subunit A [EC:2.7.7.7]	path:map00230 path:map00240 path:map01100 path:map03030	Purine metabolism | Pyrimidine metabolism | Metabolic pathways | DNA replication	br:ko00001 br:ko00002 br:ko01000 br:ko03032	KEGG Orthology (KO) | KEGG modules | Enzymes | DNA replication proteins	4.816e-79	2.14308e-66	2.31766e-07	NA	NA	0.00308931
c12624_g1	TTF2_MOUSE Transcription termination factor 2 OS=Mus musculus GN=Ttf2 PE=1 SV=2	6.68146	6.50661	6.55017	4.8142	3.18513	3.01612	2.73665	3.084	2.73225	1.75172	2.73105	2.83118	3.02961	2.31692	6.04357	6.16919	6.57958	6.40817	5.94287	4.73223	3.72478	3.07289	3.46809	4.03976	4.04174	4.04147	4.17759	4.47768	3.81201	3.55302	3.66159	GO:0044428 GO:0006281 GO:0008094 GO:0005515 GO:0005737 GO:0006310 GO:0032991 GO:0004386 GO:0006353 GO:0006996 GO:0007049	K15173	TTF2; transcription termination factor 2 [EC:3.6.4.-]	path:map04918	Thyroid hormone synthesis	br:ko00001 br:ko01000 br:ko03021	KEGG Orthology (KO) | Enzymes | Transcription machinery	7.84553e-94	8.2858e-59	1.40764e-17	NA	0.00877379	0.00271045
c1905_g1	RFA1_CHICK Replication A 70 kDa DNA-binding subunit OS=Gallus gallus GN=RPA1 PE=2 SV=1	6.48422	6.2667	4.94679	2.94497	3.01512	3.31392	2.55256	2.61025	2.5655	1.9624	2.89202	2.84217	2.62326	3.32659	6.76636	6.79724	7.13468	6.62422	5.74856	4.37877	4.2095	3.82687	3.0051	3.59338	2.94492	3.43675	4.52028	4.95454	4.83313	3.75395	5.18547	GO:0016605 GO:0006284 GO:0016925 GO:1900034 GO:0006261 GO:0006283 GO:0036297 GO:0042276 GO:0003697 GO:0000082 GO:0070987 GO:0042769 GO:0006295 GO:0006296 GO:0006293 GO:0006294 GO:0000724 GO:1901796 GO:0005662 GO:0000722 GO:0006297 GO:0006298 GO:0003684 GO:0000784 GO:0005515	K07466	RFA1 RPA1 rpa; replication factor A1	path:map03030 path:map03420 path:map03430 path:map03440 path:map03460	DNA replication | Nucleotide excision repair | Mismatch repair | Homologous recombination | Fanconi anemia pathway	br:ko00001 br:ko00002 br:ko03000 br:ko03032 br:ko03400	KEGG Orthology (KO) | KEGG modules | Transcription factors | DNA replication proteins | DNA repair and recombination proteins	1.15743e-73	1.59233e-91	7.27492e-14	NA	NA	NA
c9362_g1	NNTM_BOVIN NAD(P) mitochondrial OS=Bos taurus GN=NNT PE=1 SV=3	5.83627	5.87508	5.60529	2.92145	1.95489	3.47869	3.16418	1.89405	3.06314	2.74628	2.72139	2.25794	2.59085	4.54183	6.53563	6.56565	6.60635	6.17286	4.73044	3.77794	3.92093	3.608	2.91636	3.10946	2.28924	2.79051	4.31488	4.68978	4.55331	3.48632	3.91969	GO:1902600 GO:0006740 GO:0046983 GO:0006099 GO:0045454 GO:0008750 GO:0006116 GO:0005887 GO:0072593 GO:0050661 GO:0005746 GO:0003957 GO:0034599 GO:0070403 GO:0070404	K00323	NNT; NAD(P) transhydrogenase [EC:1.6.1.2]	path:map00760 path:map01100	Nicotinate and nicotinamide metabolism | Metabolic pathways	br:ko00001 br:ko01000	KEGG Orthology (KO) | Enzymes	2.42958e-48	2.34952e-108	9.74113e-14	NA	NA	NA
c26424_g2	PRKDC_CHICK DNA-dependent kinase catalytic subunit OS=Gallus gallus GN=PRKDC PE=2 SV=1	5.84691	5.62888	4.64135	2.87429	3.23975	3.29164	3.34684	2.06704	2.80178	2.6892	2.43408	3.22221	4.03887	4.80042	5.72259	5.89631	6.04712	5.38907	4.57357	4.11359	3.83759	3.70685	3.51625	4.32882	4.15587	3.82274	4.17076	4.55415	4.22712	5.1277	3.52322	GO:0060255 GO:0070419 GO:0006310 GO:0043232 GO:0000723 GO:0042981 GO:0048523 GO:0004674 GO:0006468 GO:0042127 GO:0006302 GO:0003676 GO:0005515 GO:0048522 GO:0031981 GO:0030098 GO:0080090 GO:0031323 GO:0035556	K06642	PRKDC; DNA-dependent protein kinase catalytic subunit [EC:2.7.11.1]	path:map03450 path:map04110	Non-homologous end-joining | Cell cycle	br:ko00001 br:ko00002 br:ko01000 br:ko01001 br:ko03032 br:ko03400	KEGG Orthology (KO) | KEGG modules | Enzymes | Protein kinases | DNA replication proteins | DNA repair and recombination proteins	1.12044e-21	1.28468e-08	0.00888761	NA	NA	NA
c22034_g1	DPOLQ_MOUSE DNA polymerase theta OS=Mus musculus GN=Polq PE=1 SV=2	5.77392	5.78987	5.07233	3.45494	3.50048	2.9674	3.25038	2.38008	2.53095	2.94307	2.60993	3.12143	3.70405	2.92125	5.81459	5.77335	5.76118	5.89205	5.00898	3.57157	3.19287	3.09761	2.26797	2.98287	3.69521	3.25166	4.30106	4.09929	3.78421	4.0241	3.31652	GO:0006284 GO:2000042 GO:0000724 GO:0051260 GO:0043232 GO:0003682 GO:0003684 GO:0097681 GO:0005654 GO:0003887 GO:0005515 GO:0051575 GO:0043142 GO:0034645	K02349	POLQ; DNA polymerase theta [EC:2.7.7.7]			br:ko01000 br:ko03400	Enzymes | DNA repair and recombination proteins	6.20583e-53	1.94003e-147	1.6576e-16	NA	NA	NA
c24231_g1	UBXN7_PONAB UBX domain-containing 7 OS=Pongo abelii GN=UBXN7 PE=2 SV=2	6.21991	5.91655	5.0797	3.74824	3.01041	3.32021	3.37904	2.06819	2.86885	3.66426	2.83835	2.65823	4.11667	4.63746	5.67383	5.74391	5.9796	6.01879	5.46326	4.07494	3.83567	3.56317	2.56498	2.81687	2.79198	3.27743	4.23072	4.76085	4.5331	3.44679	3.43609	GO:0031625 GO:0043130 GO:0034098 GO:0008134 GO:0005654							1.35709e-25	7.30569e-72	9.114e-07	NA	NA	NA
c26374_g1	ZNFX1_HUMAN NFX1-type zinc finger-containing 1 OS=Homo sapiens GN=ZNFX1 PE=2 SV=2	7.12513	6.83761	5.84895	3.06645	1.86079	2.58119	2.27503	2.92298	1.995	1.54522	2.51501	3.08121	2.74413	3.43462	7.25217	7.36525	7.28495	6.55152	5.18328	4.8206	5.22129	5.47371	4.89406	4.29188	3.00551	3.51978	3.88282	4.54247	4.10356	3.50847	3.91037	GO:0044428 GO:0065008 GO:0000956 GO:0043232 GO:0006259 GO:0044822 GO:0003677 GO:0051252 GO:0010468 GO:0051716 GO:2000112 GO:0032991 GO:0016787 GO:0034645							8.56446e-57	7.03394e-61	5.47234e-17	NA	NA	0.000374732
c24375_g1	RECQ4_HUMAN ATP-dependent DNA helicase Q4 OS=Homo sapiens GN=RECQL4 PE=1 SV=1	6.32535	6.29932	5.9017	3.38252	3.54351	2.61078	2.64222	2.97356	3.02527	1.7876	3.19866	3.90013	4.10115	4.30742	6.48878	6.61452	6.84618	6.57627	5.98491	4.68951	4.15439	4.23421	4.38193	4.54675	4.92281	5.05435	5.08428	3.75316	3.39288	4.59704	3.61766	GO:0009295 GO:0036310 GO:0006281 GO:0046914 GO:0007275 GO:0006260 GO:0000405 GO:0006310 GO:0000733 GO:0007568 GO:0044427 GO:0005524 GO:0005515 GO:0043140 GO:0032508 GO:0016020 GO:0004518 GO:0031981 GO:0032991 GO:0050789	K10730	RECQL4; ATP-dependent DNA helicase Q4 [EC:3.6.4.12]			br:ko01000 br:ko03032 br:ko03400	Enzymes | DNA replication proteins | DNA repair and recombination proteins	2.49342e-64	1.51168e-99	1.85483e-22	NA	NA	0.000195219
c6775_g1	MSH2_CHLAE DNA mismatch repair Msh2 OS=Chlorocebus aethiops GN=MSH2 PE=2 SV=1	6.27532	6.49453	4.54723	3.2058	3.67629	3.4802	2.86079	3.50193	2.39563	3.38018	2.39258	2.34721	3.76397	3.90216	6.61377	6.56994	6.47861	5.69784	4.93063	4.28624	4.13639	4.24064	4.98195	4.99122	4.71887	4.89791	3.80645	3.97399	4.15641	4.36053	2.56447	GO:0016887 GO:0010165 GO:0007131 GO:0008022 GO:0042771 GO:0051096 GO:0048513 GO:0000710 GO:0006301 GO:0045128 GO:0005654 GO:0003697 GO:0006302 GO:0000287 GO:0005524 GO:0003006 GO:0032405 GO:0043570 GO:0032301 GO:0031573 GO:0032302 GO:0045190 GO:0019901 GO:0032181 GO:0042803 GO:0032142 GO:0032143 GO:0000406 GO:0000404 GO:0006311 GO:0000403 GO:0043531 GO:0000400 GO:0000784 GO:0016020 GO:0030154 GO:…	K08735	MSH2; DNA mismatch repair protein MSH2	path:map01524 path:map03430 path:map05200 path:map05210	Platinum drug resistance | Mismatch repair | Pathways in cancer | Colorectal cancer	br:ko00001 br:ko00002 br:ko03400	KEGG Orthology (KO) | KEGG modules | DNA repair and recombination proteins	1.10354e-44	2.49366e-42	1.9736e-08	NA	NA	0.000181871
c16569_g1	ISY1_HUMAN Pre-mRNA-splicing factor ISY1 homolog OS=Homo sapiens GN=ISY1 PE=1 SV=3	5.74741	6.30167	5.92557	4.14923	3.05643	3.99816	3.71475	4.46812	4.08942	3.66046	4.03049	4.2962	2.88995	4.38543	5.46056	5.43347	5.4325	5.86825	4.86535	3.83173	3.7086	3.97199	3.51133	4.28332	4.52929	4.36464	4.33964	4.98662	4.47796	4.90986	5.34733	GO:0035690 GO:0006283 GO:0000974 GO:0000389 GO:0005654 GO:0044822 GO:0071020 GO:0000384 GO:0005515 GO:0000350 GO:0071013 GO:0005737 GO:0071014 GO:0071012	K12870	ISY1; pre-mRNA-splicing factor ISY1	path:map03040	Spliceosome	br:ko00001 br:ko00002 br:ko03041	KEGG Orthology (KO) | KEGG modules | Spliceosome	1.76895e-37	1.36454e-31	1.24469e-10	NA	NA	NA
c29353_g1	CSTF3_HUMAN Cleavage stimulation factor subunit 3 OS=Homo sapiens GN=CSTF3 PE=1 SV=1	5.46404	5.42008	5.66357	4.03951	2.87757	4.03195	4.38982	3.94363	4.77797	4.5699	4.02903	3.06747	2.40652	4.0982	5.75189	5.92242	5.98707	6.44196	5.85144	4.40289	4.05416	3.80034	3.22239	3.91528	4.22485	4.36901	4.52028	5.17274	4.57459	3.97798	5.27375	GO:0005515 GO:0006369 GO:0006378 GO:0005654 GO:0044822 GO:0000398 GO:0006379	K14408	CSTF3 RNA14; cleavage stimulation factor subunit 3	path:map03015	mRNA surveillance pathway	br:ko00001 br:ko03019	KEGG Orthology (KO) | Messenger RNA biogenesis	3.05228e-20	3.29382e-69	5.77233e-18	NA	NA	NA
c32829_g1	DPOA2_MOUSE DNA polymerase alpha subunit B OS=Mus musculus GN=Pola2 PE=1 SV=2	5.55229	5.38335	5.36365	4.50876	3.87279	4.23546	3.99438	3.35024	3.51881	3.65574	3.858	3.99032	1.60287	3.33273	5.30383	5.26899	5.47862	5.52835	4.68834	3.97198	4.03536	3.59993	2.97328	3.77716	3.47023	3.13202	4.66281	4.38319	4.29763	4.46683	4.77217	GO:0006260 GO:0031981	K02321	POLA2; DNA polymerase alpha subunit B	path:map00230 path:map00240 path:map01100 path:map03030	Purine metabolism | Pyrimidine metabolism | Metabolic pathways | DNA replication	br:ko00001 br:ko00002 br:ko03032	KEGG Orthology (KO) | KEGG modules | DNA replication proteins	1.35e-45	1.589e-34	NA	NA	NA	NA
c25478_g1	LAS1L_HUMAN Ribosomal biogenesis LAS1L OS=Homo sapiens GN=LAS1L PE=1 SV=2	5.7004	5.35403	4.55299	3.85974	3.53989	3.61324	3.98576	3.24662	3.3375	3.14845	3.59713	3.90522	2.78246	3.45559	5.8364	5.93365	6.13661	5.87124	4.89737	3.59627	3.74886	3.78263	3.68732	4.23604	4.70367	4.76784	4.67257	4.58053	4.76466	4.32841	4.7125	GO:0031981 GO:0006364	K16912	LAS1; ribosomal biogenesis protein LAS1			br:ko03009	Ribosome biogenesis	1.69003e-43	6.04549e-43	2.21511e-07	NA	NA	NA
c9234_g1	NAA35_MOUSE N-alpha-acetyltransferase auxiliary subunit OS=Mus musculus GN=Naa35 PE=1 SV=1	5.43017	5.35404	4.0733	3.66345	3.10646	3.62483	4.32852	4.1441	3.77686	4.01555	3.67848	3.84754	3.42888	3.33724	5.52505	5.2169	5.58546	5.603	4.59581	4.08179	4.40134	4.1597	3.30832	4.00968	4.23789	3.92207	4.61497	4.28975	4.20515	4.25086	3.9687	GO:0005844 GO:0031417 GO:0005515 GO:0043066	K20823	NAA35 MAK10; N-alpha-acetyltransferase 35 NatC auxiliary subunit			br:ko04131	Membrane trafficking	1.58065e-15	1.11747e-40	2.63176e-06	NA	NA	NA
c3036_g1	NA	6.62388	6.71601	6.00355	3.79499	2.95178	3.82095	3.71765	3.72042	3.14124	3.71672	3.03412	2.782	2.61356	4.02057	5.7283	6.12239	5.80992	5.79844	4.11599	3.12857	2.64411	2.94862	3.55002	2.74514	3.51205	3.16404	3.51409	3.44354	4.39892	4.53767	4.48788	NA	NA	NA	NA	NA	NA	NA	7.66998e-40	8.58409e-83	1.45189e-10	NA	NA	NA
c19837_g1	M5_STRP5 M serotype 5 OS=Streptococcus pyogenes serotype M5 GN=emm5 PE=1 SV=2	6.27113	6.36018	6.13857	4.2617	3.64022	2.53846	3.22435	3.63684	2.57654	3.04307	2.85077	2.65414	2.9865	3.76842	5.923	6.08891	6.05984	6.17159	5.63139	4.52868	3.71056	3.64093	2.3612	3.05898	2.90149	3.00591	3.62684	4.42365	4.30968	4.59418	4.98248	GO:0043231 GO:0046907 GO:0015031 GO:0044444 GO:0044763 GO:0005488 GO:0006996 GO:0034613 GO:0048193							3.42007e-50	6.55768e-110	3.52099e-08	NA	NA	NA
c24574_g1	FZD7_HUMAN Frizzled-7 OS=Homo sapiens GN=FZD7 PE=1 SV=2	6.30925	6.65359	5.83985	4.16456	3.03912	2.65149	3.11406	3.6809	2.25302	3.49481	2.59017	3.06752	3.1348	3.40647	5.74242	5.76044	6.21834	6.10128	4.71123	3.96911	4.2115	4.56426	3.36273	3.36607	3.59854	3.42881	4.16446	4.09031	4.4907	3.73074	4.03489	GO:1990909 GO:0042813 GO:0008104 GO:0045545 GO:0080135 GO:0009950 GO:0038031 GO:0045944 GO:0051091 GO:1901701 GO:0060027 GO:0044339 GO:0044338 GO:0004930 GO:0005109 GO:0030669 GO:0005925 GO:0071310 GO:0046982 GO:0010812 GO:0030825 GO:0043010 GO:0048585 GO:0030165 GO:0010976 GO:0060071 GO:0001707 GO:0017147 GO:0035412 GO:0060231 GO:0019827 GO:0042803 GO:0007163 GO:0060054 GO:0007223 GO:0048666 GO:…	K02432	FZD1_7 fz; frizzled 1/7	path:map04150 path:map04310 path:map04390 path:map04550 path:map04916 path:map05166 path:map05200 path:map05205 path:map05217 path:map05224	mTOR signaling pathway | Wnt signaling pathway | Hippo signaling pathway | Signaling pathways regulating pluripotency of stem cells | Melanogenesis | HTLV-I infection | Pathways in cancer | Proteoglycans in cancer | Basal cell carcinoma | Breast cancer	br:ko00001 br:ko00002 br:ko04030	KEGG Orthology (KO) | KEGG modules | G protein-coupled receptors	1.30776e-29	6.35917e-41	5.44575e-17	NA	NA	NA
c9513_g1	PPWD1_BOVIN Peptidylprolyl isomerase domain and WD repeat-containing 1 OS=Bos taurus GN=PPWD1 PE=2 SV=1	5.83883	6.28001	5.62454	3.59234	3.35676	2.6936	3.48964	3.30408	2.74079	3.87089	3.2418	3.17423	2.85808	4.28061	5.44886	5.72367	5.75628	6.04876	5.18255	3.96033	3.62396	3.19061	3.62635	3.2798	3.82799	3.89899	4.26026	3.99132	4.52486	4.68906	4.70476	GO:0003755 GO:0070062 GO:0005515 GO:0071013 GO:0000398	K12736	PPWD1; peptidylprolyl isomerase domain and WD repeat-containing protein 1 [EC:5.2.1.8]			br:ko01000 br:ko03041 br:ko03110	Enzymes | Spliceosome | Chaperones and folding catalysts	3.44025e-33	1.84463e-39	6.88495e-08	NA	NA	NA
c17733_g1	FDXA1_MOUSE Ferredoxin-fold anticodon-binding domain-containing 1 homolog OS=Mus musculus GN=Fdxacb1 PE=2 SV=2	6.01246	6.22387	4.8679	3.1473	3.33743	3.77761	4.0819	4.48153	3.50664	3.29333	3.34231	3.72016	4.21511	3.94401	6.10767	6.11196	6.07173	6.34078	4.89754	3.72401	3.91694	3.9096	3.34597	3.65495	3.97527	4.24525	4.64609	4.68194	4.66513	4.78028	4.64981	GO:0005488							9.99084e-59	5.14043e-98	2.12681e-22	NA	NA	NA
c18242_g1	SGF29_RAT SAGA-associated factor 29 OS=Rattus norvegicus GN=Sgf29 PE=1 SV=1	5.56101	5.72972	5.30627	2.94389	3.5671	3.3246	4.36271	4.06393	4.04982	3.53544	3.54519	3.87086	4.21768	4.53922	5.34247	5.61294	5.70674	6.04012	4.87648	3.68584	3.45821	3.52336	2.92829	3.95431	3.83688	3.737	4.23072	5.17771	4.44897	5.28481	4.63816	GO:0043966 GO:0070461 GO:0035064 GO:0005671	K11364	SGF29; SAGA-associated factor 29			br:ko03021 br:ko03036	Transcription machinery | Chromosome	1.93141e-21	2.64096e-81	5.04082e-19	NA	NA	NA
c18865_g1	PPIL4_HUMAN Peptidyl-prolyl cis-trans isomerase-like 4 OS=Homo sapiens GN=PPIL4 PE=1 SV=1	6.5912	6.71061	5.00055	3.75459	3.7977	3.96483	3.07193	3.9837	3.72382	3.22785	3.69802	4.01789	3.99023	4.79565	6.00515	6.17329	6.05118	5.79593	4.70975	4.38475	4.43186	4.19698	3.39843	4.34932	4.36288	4.38378	4.97631	5.35619	4.93821	5.24208	4.07932	GO:0003755 GO:0008380 GO:0005515 GO:0071013 GO:0005737 GO:0006397 GO:0005654 GO:0044822	K12735	PPIL4; peptidyl-prolyl cis-trans isomerase-like 4 [EC:5.2.1.8]			br:ko01000 br:ko03041 br:ko03110	Enzymes | Spliceosome | Chaperones and folding catalysts	7.22182e-24	4.82084e-64	9.08495e-08	NA	NA	NA
c23247_g1	TYDP2_XENLA Tyrosyl-DNA phosphodiesterase 2 OS=Xenopus laevis GN=tdp2 PE=2 SV=1	6.47092	6.50818	4.53688	3.59083	3.8144	3.56436	3.63099	3.28983	3.6843	3.45029	3.5748	3.50945	4.67401	4.94017	6.39624	6.25949	6.24071	5.73928	4.52103	3.82183	3.86113	4.0648	3.11503	4.06234	4.06005	4.11941	5.58979	5.62831	5.21458	5.30221	5.74447	GO:0000287 GO:0045171 GO:0005515 GO:0070260 GO:0050794 GO:0016605 GO:0005737 GO:0036317 GO:0030145 GO:0044699 GO:0003697 GO:0006302	K19619	TDP2; tyrosyl-DNA phosphodiesterase 2 [EC:3.1.4.-]			br:ko01000 br:ko03400	Enzymes | DNA repair and recombination proteins	1.24086e-34	1.98389e-80	1.36149e-05	NA	NA	NA
c34212_g1	PR38A_DANRE Pre-mRNA-splicing factor 38A OS=Danio rerio GN=prpf38a PE=2 SV=1	5.88398	6.43135	5.56615	4.10623	4.78868	3.91178	4.07329	3.99946	3.78376	3.45348	3.9646	4.00052	4.96537	4.72408	6.13609	6.26643	6.18484	6.22802	4.97233	4.77111	4.2958	4.11257	4.33571	4.08219	4.13851	3.74458	3.00531	4.95969	5.52247	5.57062	4.97153	GO:0031965 GO:0008380 GO:0005515 GO:0071011 GO:0006397 GO:0044822	K12849	PRPF38A; pre-mRNA-splicing factor 38A	path:map03040	Spliceosome	br:ko00001 br:ko03041	KEGG Orthology (KO) | Spliceosome	1.64794e-37	1.17311e-72	3.34853e-06	NA	NA	NA
c16302_g1	CDK7_HUMAN Cyclin-dependent kinase 7 OS=Homo sapiens GN=CDK7 PE=1 SV=1	6.33217	6.01121	5.15228	3.69974	4.05701	3.78217	3.54697	4.16602	3.40677	3.05369	3.72367	3.97731	4.30112	4.06192	6.06196	6.25162	6.20785	6.43002	5.27361	4.5686	4.16244	4.0071	4.0854	3.79735	3.87635	3.78302	5.17464	4.91647	5.34068	6.08549	5.57138	GO:0007050 GO:0008283 GO:0006361 GO:0008022 GO:0006362 GO:0007099 GO:0006260 GO:0006283 GO:0008284 GO:0015030 GO:0043167 GO:0006363 GO:0005694 GO:0042795 GO:0060968 GO:0005675 GO:0045944 GO:0006367 GO:0000079 GO:0006368 GO:0000166 GO:0005768 GO:0000086 GO:0006977 GO:0000082 GO:0071732 GO:0005829 GO:0030521 GO:0008094 GO:0008353 GO:0035173 GO:0006370 GO:0000307 GO:0006294 GO:1901796 GO:0007265 GO:…	K02202	CDK7; cyclin-dependent kinase 7 [EC:2.7.11.22 2.7.11.23]	path:map03022 path:map03420 path:map04110	Basal transcription factors | Nucleotide excision repair | Cell cycle	br:ko00001 br:ko00002 br:ko01000 br:ko01001 br:ko03019 br:ko03021 br:ko03400	KEGG Orthology (KO) | KEGG modules | Enzymes | Protein kinases | Messenger RNA biogenesis | Transcription machinery | DNA repair and recombination proteins	4.65777e-39	3.18142e-55	4.21852e-06	NA	NA	NA
c20892_g1	ARHG7_HUMAN Rho guanine nucleotide exchange factor 7 OS=Homo sapiens GN=ARHGEF7 PE=1 SV=2	6.42597	6.8045	5.79061	4.41347	3.57155	3.62395	3.53484	4.49669	3.36607	4.14443	3.73632	3.18862	4.05976	5.08642	6.17962	6.11599	6.05847	6.24084	5.3322	4.94752	4.48857	4.36017	3.8798	4.08104	4.23196	3.98932	4.37692	4.7921	4.76379	5.59277	5.87738	GO:0098772 GO:0023051 GO:0048522 GO:0005737 GO:0007165 GO:0016043 GO:0010646 GO:0044763 GO:0042995 GO:0065009	K13710	ARHGEF7 PIXB; Rho guanine nucleotide exchange factor 7	path:map04810	Regulation of actin cytoskeleton	br:ko00001 br:ko04131	KEGG Orthology (KO) | Membrane trafficking	7.95573e-55	2.93874e-51	3.77245e-09	NA	NA	NA
c23396_g1	RFWD2_MOUSE E3 ubiquitin- ligase RFWD2 OS=Mus musculus GN=Rfwd2 PE=1 SV=2	6.52571	5.9905	4.68026	4.89561	4.637	4.17505	3.73353	4.13556	3.7847	4.16627	3.54006	3.38892	3.98924	3.39554	6.41555	6.60361	6.08584	5.44875	4.90687	4.75062	3.99771	3.78161	3.97463	4.00903	3.79535	4.25876	4.64609	4.91722	4.66507	5.08989	4.28425	GO:0043967 GO:0005813 GO:0061630 GO:0005515 GO:0005925 GO:0035097 GO:0005829 GO:0032436 GO:0010485 GO:0044699 GO:0010212	K10143	RFWD2 COP1; E3 ubiquitin-protein ligase RFWD2 [EC:2.3.2.27]	path:map04115 path:map04120 path:map04712	p53 signaling pathway | Ubiquitin mediated proteolysis | Circadian rhythm - plant	br:ko00001 br:ko01000 br:ko04121	KEGG Orthology (KO) | Enzymes | Ubiquitin system	4.01941e-42	3.61215e-78	0.000328795	NA	NA	NA
c26215_g1	APC1_HUMAN Anaphase-promoting complex subunit 1 OS=Homo sapiens GN=ANAPC1 PE=1 SV=1	6.55026	6.55889	5.54762	4.43572	3.76686	4.05053	3.88773	3.37089	3.298	3.19254	3.60653	3.91154	4.69787	3.87302	5.8493	5.93943	5.93676	5.37022	5.13094	4.30698	3.40907	2.92121	4.25868	3.1078	3.79365	3.78424	4.21475	5.32991	5.43339	5.67691	5.05573	GO:0005634 GO:0050794 GO:1903047 GO:0016567	K03348	APC1; anaphase-promoting complex subunit 1	path:map04110 path:map04111 path:map04113 path:map04114 path:map04120 path:map04914 path:map05166	Cell cycle | Cell cycle - yeast | Meiosis - yeast | Oocyte meiosis | Ubiquitin mediated proteolysis | Progesterone-mediated oocyte maturation | HTLV-I infection	br:ko00001 br:ko00002 br:ko03036 br:ko04121	KEGG Orthology (KO) | KEGG modules | Chromosome | Ubiquitin system	2.23557e-54	3.91269e-18	NA	NA	NA	NA
c23450_g1	CND3_XENLA Condensin complex subunit 3 OS=Xenopus laevis GN=ncapg PE=1 SV=1	6.14822	6.54647	6.29686	4.38219	3.93853	3.9049	3.25564	3.98963	4.00668	4.13643	3.86014	3.53794	3.4716	4.6936	6.59779	6.54218	6.7238	6.40352	5.75679	4.26847	3.6326	3.68571	2.28357	3.7017	3.3133	3.46393	3.72278	4.46431	4.66501	4.03821	4.66975	GO:0005694 GO:0006996 GO:0007049	K06678	YCG1 CAPG; condensin complex subunit 3	path:map04111	Cell cycle - yeast	br:ko00001 br:ko03036	KEGG Orthology (KO) | Chromosome	6.80696e-32	2.61272e-140	3.45729e-20	NA	NA	NA
c24055_g1	BLM_DROME Bloom syndrome homolog OS=Drosophila melanogaster GN=Blm PE=1 SV=1	7.48161	7.19563	5.85252	3.74282	3.87145	3.95625	3.16941	4.36337	3.5448	4.0753	3.41754	2.78104	2.87804	4.2681	7.03217	7.17827	6.82774	6.44466	5.323	4.40981	4.09496	3.88954	3.37405	3.75455	4.09091	4.00937	4.2801	4.58536	4.44919	3.80054	4.35135	GO:0036310 GO:0007095 GO:0032392 GO:0010165 GO:0016605 GO:0009378 GO:0005730 GO:0004003 GO:0003697 GO:0000079 GO:0000781 GO:0005524 GO:0048583 GO:0002039 GO:0051880 GO:0045893 GO:0051782 GO:0071479 GO:0031297 GO:0000729 GO:0000405 GO:0006310 GO:0000800 GO:0045910 GO:0005737 GO:0016363 GO:0072711 GO:0051259 GO:0072757	K10901	BLM RECQL3 SGS1; bloom syndrome protein [EC:3.6.4.12]	path:map03440 path:map03460	Homologous recombination | Fanconi anemia pathway	br:ko00001 br:ko00002 br:ko01000 br:ko03032 br:ko03400	KEGG Orthology (KO) | KEGG modules | Enzymes | DNA replication proteins | DNA repair and recombination proteins	8.4589e-50	2.2479e-109	1.91698e-10	NA	NA	0.00482556
c19274_g1	DDX43_HUMAN Probable ATP-dependent RNA helicase DDX43 OS=Homo sapiens GN=DDX43 PE=2 SV=2	6.65368	6.25433	4.65954	3.40147	3.60427	3.22303	3.61377	4.02459	3.52396	4.36423	3.59478	2.88314	3.19326	4.17192	5.60873	5.94766	5.98083	5.48729	4.56082	3.82484	3.971	3.9528	4.10682	3.73852	3.92237	3.74927	3.00531	4.08976	4.82639	3.90952	2.9853	GO:0016070 GO:0003723 GO:0005737 GO:0043231 GO:0022613 GO:0004004	K17043	DDX43; ATP-dependent RNA helicase DDX43 [EC:3.6.4.13]			br:ko01000 br:ko03041	Enzymes | Spliceosome	1.99942e-75	8.3869e-21	0.000385063	NA	NA	NA
c12199_g1	CDC7_HUMAN Cell division cycle 7-related kinase OS=Homo sapiens GN=CDC7 PE=1 SV=1	6.14145	6.20467	4.35834	3.54478	3.60082	3.77755	4.20269	3.56337	4.46867	5.05978	4.41818	4.33851	3.18723	4.21365	6.56972	6.68366	6.52654	6.5536	5.37949	4.041	4.43659	3.96152	3.58879	4.39327	4.32432	4.60269	3.22061	4.5819	4.08019	4.20121	4.17766	GO:0015630 GO:0010571 GO:1903047 GO:0008284 GO:0004672 GO:0006259 GO:0005654 GO:0045171 GO:0005515 GO:0005737 GO:0044770 GO:0010971 GO:0034645	K02214	CDC7; cell division control protein 7 [EC:2.7.11.1]	path:map04110 path:map04111 path:map04113	Cell cycle | Cell cycle - yeast | Meiosis - yeast	br:ko00001 br:ko01000 br:ko01001 br:ko03032	KEGG Orthology (KO) | Enzymes | Protein kinases | DNA replication proteins	5.09835e-44	2.93462e-113	6.72886e-24	NA	NA	5.33725e-05
c23376_g1	S11IP_CHICK Serine threonine- kinase 11-interacting OS=Gallus gallus GN=STK11IP PE=2 SV=1	6.20787	5.90088	4.66417	3.55441	3.87845	3.60957	3.50792	3.80517	2.98252	4.78038	4.05471	3.68329	3.07646	3.66221	6.25287	6.37191	6.36148	6.37224	5.46278	4.84231	4.77572	4.66515	3.5832	3.97954	3.80438	4.02601	3.48573	4.09215	4.38294	4.86406	4.09366	GO:0019901 GO:0008104 GO:0005765							1.6501e-46	3.01472e-68	2.34334e-15	NA	NA	0.00363159
c24972_g2	NA	7.49187	7.33814	5.94271	3.87438	3.35338	2.78028	3.16668	4.41926	2.46358	2.88431	3.20202	2.39136	3.45301	2.6268	7.21718	6.92419	7.07345	6.65127	4.93387	3.22973	3.32209	3.1826	3.51462	3.51587	4.70892	5.42879	5.99637	4.31961	4.38679	5.33511	5.15062	NA	NA	NA	NA	NA	NA	NA	5.27112e-56	8.52378e-84	1.46999e-14	NA	NA	NA
c16834_g2	LS14B_MOUSE LSM14 homolog B OS=Mus musculus GN=Lsm14b PE=1 SV=3	7.41456	7.13303	4.03874	2.92553	2.88913	2.51637	3.63442	2.68752	3.22214	3.25535	4.01635	4.07258	3.79202	5.2127	7.17645	6.89197	6.28026	5.78966	4.60311	4.04844	3.96277	3.80994	4.41946	4.01844	3.71039	3.8414	4.54359	4.93318	5.15503	6.28347	4.9001	GO:0010494 GO:0007275 GO:0060340 GO:0003690 GO:0000932 GO:0043234 GO:0044822 GO:0003725 GO:0017151 GO:0043231 GO:0003727 GO:0033962 GO:0039529 GO:0017148	K18749	LSM14 RAP55 SCD6; protein LSM14			br:ko03019	Messenger RNA biogenesis	4.01507e-69	9.75169e-50	5.86554e-10	NA	NA	NA
c20284_g1	NA	7.01533	7.03012	4.7998	3.38586	3.23098	2.85083	3.60789	3.55103	2.94542	2.64037	4.15151	4.80978	2.9248	6.23123	7.75839	7.63311	7.01419	6.96514	5.34568	4.02335	3.80018	3.76573	4.57162	4.61185	4.72489	4.3189	4.69855	5.06381	4.60931	4.85169	5.1701	NA	NA	NA	NA	NA	NA	NA	6.85051e-35	9.17704e-119	2.1461e-12	NA	NA	NA
c31435_g1	DCTD_RAT Deoxycytidylate deaminase OS=Rattus norvegicus GN=Dctd PE=2 SV=1	5.68096	6.71841	5.66731	4.80784	4.99217	4.57479	4.60054	3.70171	4.27974	3.45078	3.79052	3.95919	2.27643	3.74296	6.16707	6.45483	7.69165	8.19787	6.78729	6.19775	5.35774	5.01893	4.42323	3.42743	3.37365	3.6803	3.27153	4.57684	2.78487	2.63435	4.10333	GO:0008270 GO:0042802 GO:0070062 GO:0046134 GO:0005829 GO:0006231 GO:0004132 GO:0006226	K01493	comEB; dCMP deaminase [EC:3.5.4.12]	path:map00240 path:map01100	Pyrimidine metabolism | Metabolic pathways	br:ko00001 br:ko00002 br:ko01000 br:ko02044	KEGG Orthology (KO) | KEGG modules | Enzymes | Secretion system	1.21776e-28	2.00456e-185	3.35767e-21	NA	NA	1.44071e-09
c24671_g1	ARMC6_MOUSE Armadillo repeat-containing 6 OS=Mus musculus GN=Armc6 PE=1 SV=1	5.20716	5.93814	6.38657	5.56569	4.49429	4.98727	4.3828	4.48306	4.52002	3.0386	4.28867	4.38499	3.87824	3.21457	5.34359	5.60542	6.44783	6.64836	5.69699	5.13598	4.38867	3.9873	4.10861	4.23976	3.10029	3.45727	3.46347	2.49457	2.8421	2.66459	1.74771	GO:0002244							4.78335e-17	1.95045e-105	0.000365795	NA	NA	8.05958e-10
c24989_g1	CRB_DROME crumbs OS=Drosophila melanogaster GN=crb PE=1 SV=3	5.93852	6.33619	6.59669	4.86753	4.8708	4.58888	4.85779	4.29633	4.10183	3.63643	3.17801	3.73397	3.26987	2.54547	6.18687	6.35726	6.89763	6.74177	6.12138	4.79074	4.61515	4.83228	4.08079	4.27791	3.36994	3.22951	2.34634	2.22976	2.74434	2.1121	2.50944	GO:1901342 GO:0048514 GO:0005794 GO:0022603 GO:0006955 GO:0004857 GO:0003208 GO:0003209 GO:0048762 GO:0051240 GO:0035239 GO:0061061 GO:0019827 GO:1905314 GO:0003181 GO:0030182 GO:0007389 GO:0048646 GO:0043234 GO:0009725 GO:0009967 GO:0044446 GO:0005886 GO:0040007 GO:0030855 GO:0005515 GO:0007417 GO:0043086 GO:0002009 GO:0016043 GO:0031982 GO:0050768 GO:0008285 GO:0008284 GO:0003197 GO:0045944 GO:…	K16681	CRB; protein crumbs	path:map04390 path:map04391	Hippo signaling pathway | Hippo signaling pathway - fly	br:ko00001	KEGG Orthology (KO)	2.29892e-16	1.575e-36	NA	NA	NA	1.97885e-11
c6893_g1	ANKL1_HUMAN Ankyrin repeat and LEM domain-containing 1 OS=Homo sapiens GN=ANKLE1 PE=2 SV=2	6.78762	6.11076	6.47818	4.96519	4.61972	4.34431	4.40399	4.08227	3.04762	2.37817	3.0893	3.73622	3.10283	2.86056	5.65936	5.78483	6.53677	6.40894	6.47507	5.89209	4.73514	3.91899	3.12673	3.53689	3.41718	3.32987	3.30749	3.29133	3.33661	2.0278	1.31187								6.06708e-36	6.19024e-73	1.07448e-08	NA	NA	4.65675e-09
c25921_g1	NA	6.37161	6.14385	6.83997	5.68682	5.33276	4.44594	3.74491	2.19923	3.31307	3.77871	3.57844	3.22976	3.62157	4.27288	5.97351	5.89026	6.5692	6.66426	6.65364	5.70623	4.72661	4.25407	3.59924	4.08688	3.89483	3.52578	3.21401	2.55216	3.43814	3.15803	1.44442	NA	NA	NA	NA	NA	NA	NA	1.39118e-64	1.2799e-102	1.57347e-06	NA	NA	1.64112e-11
c23889_g1	CND1_XENLA Condensin complex subunit 1 OS=Xenopus laevis GN=ncapd2 PE=1 SV=1	6.76521	6.36153	6.31361	4.57211	3.76968	2.59094	2.32504	2.71834	2.25046	3.06483	3.10066	3.15545	2.92278	3.19873	6.83091	6.77312	7.32843	7.10538	6.65694	5.68343	4.29068	4.04113	4.01842	3.59578	3.68293	3.31854	3.00144	3.17445	2.91795	2.20801	1.72065	GO:0005515 GO:0005737 GO:0030261 GO:0000228 GO:0007059 GO:0007067 GO:0000796	K06677	YCS4 CNAP1 CAPD2; condensin complex subunit 1	path:map04111	Cell cycle - yeast	br:ko00001 br:ko03036	KEGG Orthology (KO) | Chromosome	2.15159e-53	2.07001e-79	2.73357e-08	NA	NA	2.82252e-10
c25131_g2	LRRX1_DICDI leucine-rich repeat-containing DDB_G0290503 OS=Dictyostelium discoideum GN=DDB_G0290503 PE=3 SV=1	7.36347	7.28511	7.072	5.12093	4.34982	2.79143	3.35334	3.48603	2.80541	3.39074	2.84859	2.93958	2.46917	3.70624	6.69427	7.1509	7.29174	7.16699	6.64673	5.04896	4.18078	3.8765	3.28251	3.58915	4.33257	3.82218	2.13785	2.59611	1.45445	0.948415	1.31187	GO:1901363 GO:0015031 GO:0022607 GO:0005794 GO:0007155 GO:0048513 GO:0043168 GO:0042995 GO:0030029 GO:0048522 GO:0061061 GO:0016477 GO:0050896 GO:0051128 GO:0016459 GO:0061024 GO:0065008 GO:0031252 GO:0046907 GO:1902589 GO:0048646 GO:0000226 GO:0048468 GO:0044700 GO:0005886 GO:0002376 GO:0009888 GO:0005911 GO:0097159 GO:0031982 GO:0017111 GO:0032970 GO:0008092 GO:0051239 GO:0034613 GO:0048193 GO:…							1.8169e-84	1.08861e-120	2.22773e-11	NA	NA	1.84683e-13
c32729_g1	AXIN1_MOUSE Axin-1 OS=Mus musculus GN=Axin1 PE=1 SV=3	7.16308	6.92838	6.53416	4.5128	4.61331	2.76402	2.81779	2.76949	2.97966	3.99056	3.11725	2.22852	2.81734	3.27056	7.31588	7.08766	7.95863	7.64755	7.06836	6.10937	4.91105	3.67197	3.68397	3.85805	3.88576	3.89187	2.81825	2.6713	2.53146	0.948415	1.80471	GO:0014069 GO:0016328 GO:0021797 GO:0007257 GO:0005794 GO:0009950 GO:0043623 GO:0048320 GO:0001743 GO:0008219 GO:0051443 GO:0045893 GO:0048048 GO:0005829 GO:0033138 GO:0019901 GO:0060272 GO:0090263 GO:0005881 GO:0004871 GO:0005634 GO:0043161 GO:0031625 GO:0071407 GO:2000060 GO:0005096 GO:0060823 GO:0032947 GO:0031410 GO:0035412 GO:0042803 GO:0034244 GO:1904885 GO:0055001 GO:0090244 GO:0045599 GO:…	K02157	AXIN1; axin 1	path:map04310 path:map04390 path:map04550 path:map05200 path:map05210 path:map05213 path:map05217 path:map05224	Wnt signaling pathway | Hippo signaling pathway | Signaling pathways regulating pluripotency of stem cells | Pathways in cancer | Colorectal cancer | Endometrial cancer | Basal cell carcinoma | Breast cancer	br:ko00001 br:ko01009	KEGG Orthology (KO) | Protein phosphatases and associated proteins	3.36356e-17	2.28601e-76	0.00304345	NA	NA	5.33557e-12
c11188_g1	DFP3_ANTMY defense 3 OS=Antheraea mylitta PE=2 SV=1	7.12757	7.04184	5.63702	3.06924	3.29853	3.36421	3.53508	3.20268	3.39831	3.36653	3.86549	3.89013	4.49858	4.28865	7.8368	8.37351	7.99375	8.0152	6.6073	4.22936	3.39883	4.03439	2.95933	4.5472	4.27679	3.29887	2.34634	1.91614	2.39451	1.44541	1.88836	GO:0045087 GO:0005576 GO:0042742 GO:0003674 GO:0002376 GO:0042832							8.81246e-38	4.2204e-245	9.80662e-22	NA	NA	5.31187e-17
c25141_g2	RIF1_MOUSE Telomere-associated RIF1 OS=Mus musculus GN=Rif1 PE=1 SV=2	7.46892	7.44453	6.16623	3.95194	4.0357	4.01886	3.31648	4.15589	3.31979	3.81776	3.42398	2.76241	5.11344	4.72009	7.08005	7.0451	7.68599	7.17296	6.36754	4.73239	3.73024	3.28589	3.19918	3.75976	3.72652	3.32954	2.91843	2.7956	2.55938	2.0278	2.17633	GO:0005634 GO:0044446 GO:0009987	K11138	RIF1; telomere-associated protein RIF1	path:map04550	Signaling pathways regulating pluripotency of stem cells	br:ko00001 br:ko03032	KEGG Orthology (KO) | DNA replication proteins	1.99979e-65	5.5152e-90	1.12171e-08	NA	NA	5.61099e-11
c23549_g1	LRRX1_DICDI leucine-rich repeat-containing DDB_G0290503 OS=Dictyostelium discoideum GN=DDB_G0290503 PE=3 SV=1	6.75694	6.30214	4.84405	3.65591	3.72045	4.21777	5.0389	4.33984	4.81466	4.14087	3.81006	3.27719	2.71874	2.78912	6.80315	6.92158	6.80784	6.37013	5.42498	4.29553	3.66421	4.21918	3.39595	4.24848	4.03902	4.54425	3.42018	3.70373	3.3767	3.5314	2.0655	GO:0007010 GO:0015031 GO:0022402 GO:0009653 GO:0048699 GO:0000775 GO:0044238 GO:0000278 GO:0050793 GO:0016192 GO:0044260 GO:0044463 GO:0033554 GO:0051649 GO:0051128 GO:0007165 GO:1902589 GO:0043234 GO:0044444 GO:0021591 GO:0005634 GO:0005815 GO:0016020 GO:0099513 GO:0012505 GO:0031982 GO:0072359 GO:0008092							1.58421e-50	1.42925e-96	1.92229e-22	NA	0.00359671	5.75262e-08
c25977_g1	BRAT_DROME Brain tumor OS=Drosophila melanogaster GN=brat PE=1 SV=2	8.17952	7.50997	4.87489	3.57857	4.84884	3.76065	4.51203	3.93166	3.17284	4.21761	3.49262	3.34367	4.62252	3.78349	7.88177	8.07063	7.68995	7.16039	5.0762	3.38214	3.32812	3.99821	3.52103	3.93425	3.85252	3.42992	3.71522	3.74073	3.44586	3.38193	1.76755	GO:0043229 GO:0005515 GO:0007399 GO:0044444 GO:0017148 GO:0009987	K11997	TRIM2_3; tripartite motif-containing protein 2/3			br:ko04121	Ubiquitin system	1.33644e-57	5.28989e-294	1.38886e-21	NA	NA	1.19087e-08
c12141_g1	CJ090_HUMAN Centrosomal C10orf90 OS=Homo sapiens GN=C10orf90 PE=2 SV=2	6.5352	6.30954	6.1005	4.16784	4.30702	3.97248	4.38892	3.92293	4.40537	4.58025	3.53364	3.95703	5.26195	4.16097	6.77029	6.89317	6.90373	6.94865	6.38607	5.20287	4.53951	4.34909	3.58887	4.00538	4.07859	4.1954	5.15787	3.17056	4.01746	2.48083	2.73217	GO:0005813 GO:0005737 GO:0015629							5.27625e-27	1.96304e-165	6.30435e-16	NA	NA	6.81215e-08
c23779_g1	H3_GUITH Histone H3 OS=Guillardia theta PE=3 SV=3	6.66057	6.43534	7.08015	5.28638	4.50988	4.27711	3.70453	4.08795	3.4453	2.9755	4.01783	3.84167	4.09689	4.41913	6.52808	6.52582	6.69649	6.97137	6.30028	5.43873	4.0028	3.90121	3.42134	3.4895	3.96354	3.36729	3.71522	3.90909	3.53236	2.97783	3.15793	GO:0005515 GO:0005694 GO:0005654	K11253	H3; histone H3	path:map05034 path:map05202 path:map05322	Alcoholism | Transcriptional misregulation in cancer | Systemic lupus erythematosus	br:ko00001 br:ko03036 br:ko04147	KEGG Orthology (KO) | Chromosome | Exosome	1.70624e-51	1.73652e-121	7.9817e-07	NA	NA	1.31449e-07
c12719_g1	SMC3_XENLA Structural maintenance of chromosomes 3 OS=Xenopus laevis GN=smc3 PE=1 SV=2	7.28874	7.51152	7.11026	5.26215	5.09304	4.46383	4.42489	3.65629	4.05401	4.50544	3.60556	4.07972	4.59403	3.9794	6.93052	6.86595	7.27339	6.88203	6.03718	5.34674	4.14807	4.18404	3.85627	4.30467	3.78822	3.59975	4.01305	3.39624	4.40347	1.93023	4.15406	GO:0007062 GO:1901363 GO:0007165 GO:0016925 GO:0007052 GO:0000922 GO:0000228 GO:0000775 GO:0000785 GO:0045502 GO:0007126 GO:0005654 GO:0005604 GO:0097159 GO:0046982 GO:0005829 GO:0016363 GO:0030893 GO:0032876	K06669	SMC3 CSPG6; structural maintenance of chromosome 3 (chondroitin sulfate proteoglycan 6)	path:map04110 path:map04111 path:map04113 path:map04114	Cell cycle | Cell cycle - yeast | Meiosis - yeast | Oocyte meiosis	br:ko00001 br:ko00535 br:ko03036	KEGG Orthology (KO) | Proteoglycans | Chromosome	2.148e-71	1.43106e-77	2.00497e-06	NA	NA	6.54735e-06
c15872_g1	NFYA_RAT Nuclear transcription factor Y subunit alpha OS=Rattus norvegicus GN=Nfya PE=1 SV=1	7.40552	7.11704	6.5305	5.3781	4.57391	4.39058	4.1222	4.10811	4.1006	3.6087	4.02779	3.55877	4.18475	4.10797	7.2501	7.07351	7.29452	7.03652	5.33709	4.51345	4.17898	4.06537	3.1455	4.25767	3.87656	3.95057	3.36674	3.65067	3.0481	2.54873	4.54529	GO:0005634 GO:0005515 GO:0044212 GO:0006355 GO:0043565 GO:0009987	K08064	NFYA; nuclear transcription factor Y alpha	path:map04612 path:map05152	Antigen processing and presentation | Tuberculosis	br:ko00001 br:ko03000	KEGG Orthology (KO) | Transcription factors	3.03374e-82	3.97459e-161	0.00152867	NA	NA	2.35821e-07
c27821_g1	REC8_HUMAN Meiotic recombination REC8 homolog OS=Homo sapiens GN=REC8 PE=1 SV=1	7.74331	7.27397	6.01864	4.04896	4.14504	3.84043	3.61202	3.71307	3.3249	3.6014	3.8213	3.82569	3.21352	2.85922	8.00653	8.0707	7.69029	7.32074	6.06978	5.36666	4.35756	3.87364	3.59759	3.76819	4.02649	3.99127	2.59601	4.51192	3.99437	1.93023	3.30836	GO:0051276 GO:0007283 GO:0044454 GO:0006310 GO:0008278 GO:0098813 GO:0000794 GO:0007127	K13054	REC8L; meiotic recombination protein REC8 animal type	path:map04114	Oocyte meiosis	br:ko00001 br:ko03036	KEGG Orthology (KO) | Chromosome	1.29469e-77	6.27689e-163	1.00177e-09	NA	0.00671261	1.21066e-07
c25196_g1	ASPM_CANLF Abnormal spindle-like microcephaly-associated homolog OS=Canis lupus familiaris GN=ASPM PE=2 SV=2	7.50984	7.63098	6.85472	5.03602	4.02633	4.98189	5.31638	4.69118	3.31894	3.75516	3.94994	3.78279	3.40393	4.23867	6.93333	7.34543	7.67405	7.27048	6.69676	5.65591	5.26643	4.54214	3.94199	4.27655	4.05497	4.08026	2.2838	2.64735	3.185	2.4319	2.15601	GO:0065007 GO:0005819 GO:0007399 GO:0022402	K16743	ASPM ASP; abnormal spindle-like microcephaly-associated protein			br:ko03036	Chromosome	1.46724e-42	1.21e-63	2.84661e-07	NA	NA	3.64116e-13
c32723_g1	CND2_HUMAN Condensin complex subunit 2 OS=Homo sapiens GN=NCAPH PE=1 SV=3	7.28707	7.2455	6.68037	4.67931	3.94406	4.00834	4.08732	3.61727	3.74678	4.25515	3.78324	3.57605	4.14782	4.74981	7.51835	7.51429	7.43388	7.2191	6.07256	5.71454	5.14431	5.16571	4.37961	4.12532	3.53676	3.58392	3.30749	3.30708	3.78557	2.51262	2.43776	GO:0044763 GO:0044424	K06676	BRRN1 BRN1 CAPH; condensin complex subunit 2	path:map04111	Cell cycle - yeast	br:ko00001 br:ko03036	KEGG Orthology (KO) | Chromosome	3.53313e-54	4.83143e-246	3.42567e-15	NA	NA	3.87602e-12
c10343_g1	NA	6.001	6.40519	7.18276	5.3106	4.06414	3.40009	3.46698	1.65574	2.86659	2.61277	2.81384	3.37608	3.22165	2.56652	6.25014	6.38699	6.71075	6.96905	6.84628	5.64034	4.26416	3.71231	3.12221	3.33346	3.29333	2.88939	3.38437	4.28528	3.72314	2.88026	4.32373	NA	NA	NA	NA	NA	NA	NA	1.60636e-144	1.03653e-134	1.74874e-20	NA	NA	0.000316988
c27952_g1	NIPS2_HUMAN nap homolog 2 OS=Homo sapiens GN=GBAS PE=1 SV=1	6.45001	6.57944	6.51433	5.01082	3.45636	2.90178	3.14364	2.39737	2.06804	1.59368	2.79782	3.29956	3.18579	4.01897	7.08914	7.33624	7.13326	7.30754	6.39284	4.77407	3.48216	3.01306	2.14133	2.16485	2.70551	3.31871	5.50359	4.76115	4.30802	3.74876	5.23524	GO:0005887 GO:0005515 GO:0006119 GO:0005739 GO:2000984 GO:0006754							1.44085e-84	6.02309e-283	1.35434e-16	NA	NA	NA
c17966_g1	NA	6.76733	6.60129	6.81692	4.63647	3.61731	3.09747	3.16251	3.44192	2.65422	2.97794	2.51548	2.31125	2.76951	3.84129	7.39971	7.36847	7.35277	7.82227	7.46742	5.74078	3.17932	2.36542	3.27124	2.73932	2.96858	3.2595	4.04072	4.79145	4.15375	2.36852	4.28872	NA	NA	NA	NA	NA	NA	NA	4.16073e-95	1.05335e-157	4.93359e-22	NA	NA	0.000115846
c22223_g1	D0N7E1_PHYIT Putative uncharacterized protein OS=Phytophthora infestans (strain T30-4) GN=PITG_07148 PE=4 SV=1	8.16968	8.30515	7.24341	3.99474	3.17004	2.69738	2.37187	1.9528	1.98699	2.46725	2.82344	3.10894	3.89072	2.98259	8.36705	8.65881	8.22291	8.21298	6.10849	3.75246	2.91951	3.08602	2.72531	3.01192	2.77047	2.80615	3.27153	3.78977	3.62854	2.58137	3.0036	GO:0003677 GO:0016491 GO:0055114 GO:0000786							2.03379e-123	0	5.70803e-33	NA	NA	1.87534e-07
c19320_g1	NA	8.06004	7.98481	6.85132	4.6245	3.33465	2.7933	2.38847	3.1648	2.64493	3.57054	2.92436	2.78112	2.63688	3.22766	8.84526	8.37632	8.71169	8.77045	7.39793	5.50389	4.3028	3.48542	2.9917	3.50085	3.67028	4.95807	4.21033	3.29713	3.48918	2.57565	3.33186	NA	NA	NA	NA	NA	NA	NA	9.95109e-90	3.27799e-242	6.12245e-21	NA	NA	1.56556e-11
c16807_g1	NA	8.50948	7.441	5.07325	3.73988	3.57638	3.00225	1.99949	3.28314	2.89382	2.96574	3.42052	3.73533	2.36445	4.46118	8.29151	7.80076	6.95317	6.74385	5.67056	4.60439	3.67478	3.24609	2.92944	3.03197	3.19793	3.4306	4.01161	4.59033	4.64075	4.0147	4.24825	NA	NA	NA	NA	NA	NA	NA	1.46452e-67	1.95505e-130	7.82023e-06	NA	NA	0.0017561
c18255_g1	ECT2_HUMAN ECT2 OS=Homo sapiens GN=ECT2 PE=1 SV=4	8.111	7.48122	4.92697	3.55254	3.69872	2.96156	3.55425	2.59288	2.27281	2.28282	2.65861	2.63941	4.64285	4.31608	8.50146	8.41438	8.40635	7.577	6.01547	4.33507	4.11509	3.68465	3.11744	3.47332	3.61612	4.05807	3.5737	2.90985	3.97257	3.58437	3.85873	GO:0042327 GO:0042802 GO:0045859 GO:0005085 GO:0022607 GO:0048856 GO:0008047 GO:0042981 GO:0044444 GO:1902533 GO:0007049 GO:0043547 GO:0048869 GO:0051301 GO:0005634 GO:0005911 GO:0072686 GO:0033554 GO:0010035 GO:0070887 GO:0010212 GO:0010564	K20704	ECT2 ARHGEF31; protein ECT2			br:ko04131	Membrane trafficking	2.07475e-70	3.39531e-141	9.68134e-08	NA	NA	4.51747e-07
c21432_g1	MELK_XENTR Maternal embryonic leucine zipper kinase OS=Xenopus tropicalis GN=melk PE=2 SV=1	7.8338	7.63354	6.64365	4.68478	3.80228	2.87521	3.84798	2.54894	2.09491	2.91333	2.10605	2.62132	3.41799	3.20159	8.06948	7.98839	8.05158	8.15102	7.06034	5.34689	4.21588	3.24635	3.96982	3.36574	3.29852	3.89553	4.17175	4.6402	4.32666	4.418	3.2674	GO:0018108 GO:1902531 GO:0030097 GO:0061351 GO:0008202 GO:0046777 GO:0008289 GO:0048699 GO:0045821 GO:0005524 GO:0004679 GO:0004712 GO:0000086 GO:0051641 GO:0004715 GO:0005509 GO:0006914 GO:0006915 GO:0033554 GO:0035556 GO:0070887 GO:0051128 GO:0055089 GO:0008610 GO:0048523 GO:0044446 GO:0005634 GO:0010508 GO:0005856 GO:0005515 GO:0005938 GO:2000505 GO:0043065 GO:0016241 GO:0031326 GO:0016324	K08799	MELK; maternal embryonic leucine zipper kinase [EC:2.7.11.1]			br:ko01000 br:ko01001	Enzymes | Protein kinases	2.1636e-58	1.94798e-164	9.74248e-08	NA	NA	1.85788e-05
c24266_g1	CDC20_MOUSE Cell division cycle 20 homolog OS=Mus musculus GN=Cdc20 PE=1 SV=2	7.34189	7.7772	6.11798	3.77522	3.76421	3.74043	2.81739	3.83876	2.23064	2.74558	2.46318	2.39468	2.71808	3.82779	7.19687	7.05141	7.35908	7.20775	6.2261	5.13475	4.54304	3.69023	4.00236	3.38224	3.72351	3.7246	3.99214	3.61068	3.84682	3.58437	2.25545	GO:0007062 GO:0065008 GO:0008022 GO:0005680 GO:1904146 GO:0007067 GO:0042787 GO:0005654 GO:0031965 GO:0051960 GO:0048731 GO:0005819 GO:0030154 GO:0031145 GO:0005829 GO:0031572 GO:0051437 GO:0019899 GO:0051128 GO:0051436	K03363	CDC20; cell division cycle 20 cofactor of APC complex	path:map04110 path:map04111 path:map04113 path:map04114 path:map04120 path:map05166 path:map05203	Cell cycle | Cell cycle - yeast | Meiosis - yeast | Oocyte meiosis | Ubiquitin mediated proteolysis | HTLV-I infection | Viral carcinogenesis	br:ko00001 br:ko00002 br:ko03036 br:ko04121	KEGG Orthology (KO) | KEGG modules | Chromosome | Ubiquitin system	9.66546e-90	5.97669e-205	7.6058e-26	NA	NA	1.18546e-06
c26078_g1	CTNB_XENLA Catenin beta OS=Xenopus laevis GN=ctnnb1 PE=1 SV=1	7.65102	7.74899	8.6677	6.42328	4.73872	2.97612	2.79752	3.5297	3.02022	4.34609	2.84963	3.26316	5.01034	4.62455	6.29926	6.62441	7.23287	7.87314	6.50701	4.78465	3.51768	3.30722	2.07306	3.162	2.81092	2.77603	3.21401	3.15254	3.24158	3.73074	3.08084	GO:0060485 GO:1905269 GO:0005198 GO:0048514 GO:0048754 GO:0051091 GO:0045892 GO:0070602 GO:0042307 GO:0019903 GO:0060993 GO:0031076 GO:0048646 GO:0007420 GO:0009725 GO:0009967 GO:0044325 GO:2000008 GO:0071363 GO:0005915 GO:0070830 GO:0086091 GO:0034333 GO:0008283 GO:0043009 GO:0090279 GO:0008285 GO:0030097 GO:0008284 GO:0044212 GO:0002062 GO:0044334 GO:0045944 GO:0044336 GO:0043525 GO:0009898 GO:…	K02105	CTNNB1; catenin beta 1	path:map04015 path:map04310 path:map04390 path:map04510 path:map04520 path:map04550 path:map04670 path:map04916 path:map04919 path:map05100 path:map05130 path:map05166 path:map05200 path:map05205 path:map05210 path:map05213 path:map05215 path:map05216 path:map05217 path:map05224 path:map05412 path:map05418	Rap1 signaling pathway | Wnt signaling pathway | Hippo signaling pathway | Focal adhesion | Adherens junction | Signaling pathways regulating pluripotency of stem cells | Leukocyte transendothelial migration | Melanogenesis | Thyroid hormone signaling pathway | Bacterial invasion of epithelial cells | Pathogenic Escherichia coli infection | HTLV-I infection | Pathways in cancer | Proteoglycans in…	br:ko00001 br:ko00002	KEGG Orthology (KO) | KEGG modules	8.189e-49	2.15522e-149	9.79729e-12	NA	NA	5.97519e-06
c30919_g1	CCNA_PATVU G2 mitotic-specific cyclin-A OS=Patella vulgata PE=2 SV=1	8.09633	8.05594	6.98877	5.46543	3.57102	3.83163	3.72041	2.9732	3.26925	3.88399	3.38294	3.59989	5.04072	3.94433	7.8041	7.79263	8.14719	7.86937	7.08258	5.56702	4.11476	3.12067	3.88299	3.12968	3.05027	3.31459	3.72278	3.56822	3.41712	3.73074	2.07495	GO:0007095 GO:0015630 GO:0007283 GO:0007141 GO:0005794 GO:0007265 GO:0048513 GO:1901701 GO:0043434 GO:0005654 GO:0005515 GO:0048522 GO:0045120 GO:0000083 GO:0032355 GO:0005829 GO:0032870 GO:0071417 GO:0071407	K06627	CCNA; cyclin A	path:map04110 path:map04152 path:map04914 path:map05161 path:map05169 path:map05203	Cell cycle | AMPK signaling pathway | Progesterone-mediated oocyte maturation | Hepatitis B | Epstein-Barr virus infection | Viral carcinogenesis	br:ko00001 br:ko00002 br:ko03032 br:ko03036	KEGG Orthology (KO) | KEGG modules | DNA replication proteins | Chromosome	1.26336e-57	4.49683e-178	1.30194e-17	NA	NA	2.58316e-09
c18247_g1	CCNB2_CHICK G2 mitotic-specific cyclin-B2 OS=Gallus gallus GN=CCNB2 PE=2 SV=1	7.43629	7.49502	7.8094	5.63192	4.69395	4.66353	3.68519	4.39638	4.10624	3.8264	3.9947	3.80829	5.24434	5.22968	7.30661	7.55967	7.61604	7.89494	6.57428	4.5677	3.74356	3.67292	3.96974	4.194	4.02338	3.40675	4.08821	3.07517	4.01028	3.84697	3.67712	GO:0007077 GO:0007052 GO:0005113 GO:0005654 GO:0000086 GO:0006977 GO:0005829 GO:0051987 GO:0070887 GO:0019901 GO:0010033 GO:0090266 GO:0000922 GO:0060317 GO:0000942 GO:0004693 GO:0002376 GO:0040007 GO:0042787 GO:0045931 GO:0005813 GO:0031145 GO:0051437 GO:0007080 GO:0051436	K05868	CCNB; cyclin B	path:map04068 path:map04110 path:map04115 path:map04914	FoxO signaling pathway | Cell cycle | p53 signaling pathway | Progesterone-mediated oocyte maturation	br:ko00001 br:ko00002 br:ko03032 br:ko03036	KEGG Orthology (KO) | KEGG modules | DNA replication proteins | Chromosome	7.81734e-52	1.23566e-223	3.81368e-12	NA	NA	1.49489e-07
c32704_g1	PCNA_MACFA Proliferating cell nuclear antigen OS=Macaca fascicularis GN=PCNA PE=2 SV=1	7.98605	8.43061	7.4567	4.94615	4.0561	4.08666	3.59186	3.67039	3.74339	4.08132	4.08289	4.27612	4.51936	4.52327	8.2066	8.43677	8.07526	8.22995	6.30547	3.77179	3.1138	3.21541	2.93368	3.59977	3.50281	3.51907	4.08766	3.84596	3.52183	3.81719	3.23841	GO:0043626 GO:0008283 GO:0016925 GO:0032077 GO:1902990 GO:0006283 GO:0042276 GO:0045740 GO:0005654 GO:0007507 GO:0032405 GO:0070182 GO:0070062 GO:0006977 GO:0000083 GO:0034644 GO:0031297 GO:0033993 GO:0070987 GO:0045739 GO:0035035 GO:0042802 GO:0042769 GO:0006296 GO:0006272 GO:0043596 GO:0000701 GO:0000722 GO:0006297 GO:0046686 GO:0003682 GO:0006298 GO:0005663 GO:0003684 GO:0000784 GO:0030855 GO:…	K04802	PCNA; proliferating cell nuclear antigen	path:map03030 path:map03410 path:map03420 path:map03430 path:map04110 path:map04530 path:map05161 path:map05166	DNA replication | Base excision repair | Nucleotide excision repair | Mismatch repair | Cell cycle | Tight junction | Hepatitis B | HTLV-I infection	br:ko00001 br:ko00002 br:ko03032 br:ko03400	KEGG Orthology (KO) | KEGG modules | DNA replication proteins | DNA repair and recombination proteins	9.54883e-65	1.14186e-240	8.17057e-19	NA	NA	4.43653e-08
c27908_g1	NA	8.31059	7.83393	7.87461	4.88956	4.51394	4.04762	3.90082	3.98706	3.39162	4.29572	4.34374	4.69521	4.71857	4.57083	7.6693	7.83379	7.71931	7.76055	6.3968	4.90221	3.74773	3.70669	2.51215	2.81216	3.09678	3.46647	4.05162	4.17603	4.07153	4.23804	3.2289	NA	NA	NA	NA	NA	NA	NA	8.84601e-53	1.05516e-146	1.02416e-12	NA	NA	2.14991e-05
c28051_g1	RN219_MOUSE RING finger 219 OS=Mus musculus GN=Rnf219 PE=1 SV=2	6.76107	7.64513	9.47761	6.90512	5.40335	4.04119	4.59457	4.77922	2.45591	4.06665	2.67175	3.89197	3.83497	4.44716	6.30025	6.48376	8.13887	8.72649	8.25046	6.42103	4.63642	4.08564	3.122	3.7043	3.43678	3.61753	3.91137	3.53643	3.83694	3.94709	4.81598	GO:0005488							3.84444e-52	3.16299e-131	1.14431e-13	NA	NA	1.80418e-06
c20820_g1	NA	7.08622	7.54834	8.39598	6.45956	4.7716	4.06865	3.64674	4.18961	3.74905	2.56541	3.88173	3.98098	4.29221	3.91142	6.70851	6.8752	8.2275	8.42825	8.42836	6.84171	5.43988	4.39847	3.94953	4.28938	4.70965	4.26687	4.18787	3.16116	2.99065	2.23025	3.09938	NA	NA	NA	NA	NA	NA	NA	4.2304e-79	6.54751e-156	1.06149e-22	NA	NA	1.00465e-13
c34409_g1	NA	7.61463	7.85159	7.81079	5.99469	5.62198	4.47116	4.53827	4.58273	2.93803	4.37224	3.88737	3.85127	4.68935	3.99573	7.18359	7.20791	7.6971	7.64359	7.88044	6.62897	4.97022	4.89631	4.16854	4.72922	4.6679	4.07462	3.51618	2.94299	2.62237	2.48083	2.61169	NA	NA	NA	NA	NA	NA	NA	4.20026e-52	1.46562e-152	3.38655e-09	NA	NA	3.91969e-16
c21358_g1	NA	8.12797	5.69936	3.81083	7.03549	7.15573	6.33625	5.23883	4.28375	3.13955	3.60153	3.10118	2.85458	2.50675	4.29365	9.12847	8.13883	5.5253	5.28384	2.6625	4.38701	5.42092	5.39476	3.90614	4.42894	3.88344	4.9147	5.00112	2.25274	2.03518	3.46265	1.75581	NA	NA	NA	NA	NA	NA	NA	1.61061e-40	5.22008e-121	2.02411e-43	NA	NA	3.13028e-09
c18162_g1	CSK_BOVIN Tyrosine- kinase CSK OS=Bos taurus GN=CSK PE=2 SV=1	5.91497	5.91237	5.08223	5.21862	5.41627	5.47961	5.30369	4.1124	4.72624	3.51374	4.25476	4.26512	3.31739	4.02028	6.43707	6.77938	6.05795	6.39971	5.06155	5.64947	6.61202	7.39034	7.5834	7.51884	6.85859	6.27998	2.81825	3.75325	3.14191	1.75146	4.22221	GO:0007050 GO:0008022 GO:0007173 GO:1904531 GO:0007498 GO:0042770 GO:0051050 GO:1990051 GO:0060368 GO:0051444 GO:0051882 GO:0051241 GO:0015629 GO:0005829 GO:0031234 GO:0031113 GO:0030145 GO:0010976 GO:0030100 GO:0032844 GO:0005080 GO:2001020 GO:0019903 GO:0019905 GO:0035791 GO:0007067 GO:0008630 GO:0006298 GO:0007420 GO:0006975 GO:0003785 GO:0051015 GO:0045184 GO:0010506 GO:0010863 GO:0051019 GO:…	K05728	CSK; c-src tyrosine kinase [EC:2.7.10.2]	path:map05120	Epithelial cell signaling in Helicobacter pylori infection	br:ko00001 br:ko01000 br:ko01001 br:ko04147	KEGG Orthology (KO) | Enzymes | Protein kinases | Exosome	9.02456e-38	1.93955e-141	1.24706e-63	NA	0.00481134	1.68746e-32
c17552_g1	TCRG1_HUMAN Transcription elongation regulator 1 OS=Homo sapiens GN=TCERG1 PE=1 SV=2	6.34245	6.12231	5.30746	4.59384	4.62504	3.71453	3.90357	3.82457	3.9433	3.37655	3.64257	3.56808	4.88389	4.8287	5.15289	5.31509	5.98671	5.59789	5.19034	5.60327	5.72734	6.63489	6.41915	6.88392	5.45842	4.97169	4.05162	4.02298	4.266	3.06467	3.80328	GO:0000122 GO:0003713 GO:0015629 GO:0006366 GO:0001106 GO:0044763 GO:0005730 GO:0001103 GO:0044822	K12824	TCERG1 CA150; transcription elongation regulator 1	path:map03040 path:map04212	Spliceosome | Longevity regulating pathway - worm	br:ko00001 br:ko03041	KEGG Orthology (KO) | Spliceosome	1.62607e-15	3.84926e-20	3.66976e-10	NA	NA	9.57461e-09
c26449_g2	DOCK9_HUMAN Dedicator of cytokinesis 9 OS=Homo sapiens GN=DOCK9 PE=1 SV=2	5.77436	5.50096	4.8979	3.96668	4.7085	4.2957	4.98236	4.31922	4.38368	4.46824	3.74765	4.24058	2.9345	3.82749	5.63234	5.6362	5.54482	5.6155	4.85851	4.50087	5.13828	6.13535	7.17841	7.069	6.51588	5.2036	2.91843	4.57669	3.51069	4.3854	4.16404	GO:0065008 GO:0031175 GO:0061351 GO:0044422 GO:0044444 GO:0043005 GO:0046649 GO:0043547 GO:0043227 GO:0005912 GO:0048522 GO:0016020 GO:0017048 GO:0030334 GO:0050896							4.13653e-17	8.21928e-32	9.44997e-17	NA	NA	2.33942e-09
c11131_g1	CBPD_MOUSE Carboxypeptidase D OS=Mus musculus GN=Cpd PE=1 SV=2	6.94772	6.44698	4.18938	3.35517	4.24925	4.1426	3.12687	3.84451	4.12655	3.90469	3.87169	3.47947	3.44625	4.42833	6.97652	7.13591	6.33663	6.28229	5.24521	5.86533	6.02849	6.0735	5.29481	6.39741	6.26261	6.7298	3.02452	5.08728	3.80729	2.77262	4.19209	GO:0008270 GO:0004181 GO:0050839 GO:0004185 GO:0005794 GO:0043204 GO:0005886 GO:0009986 GO:0003214 GO:0005634 GO:0030425 GO:0030667 GO:0005615 GO:0070062 GO:0006518 GO:0042043 GO:0016021 GO:0072657 GO:0016055 GO:0016485	K07752	CPD; carboxypeptidase D [EC:3.4.17.22]			br:ko01000 br:ko01002	Enzymes | Peptidases	9.60588e-34	1.77874e-30	3.9695e-09	NA	NA	1.87482e-09
c24383_g1	NA	6.83767	6.26109	5.4038	4.75289	5.30937	3.93439	3.4703	2.90239	3.77875	4.45257	3.69873	3.4159	4.27301	3.84586	7.02325	6.97818	6.96423	6.64505	5.43344	4.47028	4.94153	6.19975	6.79438	7.58298	7.46968	5.20642	3.30749	4.39483	5.30315	3.66015	4.94898	NA	NA	NA	NA	NA	NA	NA	5.64412e-33	1.8628e-54	1.61871e-24	NA	NA	1.58246e-07
c12054_g1	NADK_MOUSE NAD kinase OS=Mus musculus GN=Nadk PE=1 SV=2	6.21799	6.47569	5.53386	3.27179	3.17049	4.37295	4.21586	4.05339	3.03224	3.24837	2.80476	2.83596	2.14813	3.12417	7.44208	7.54326	7.34213	7.39138	5.85286	5.33473	5.51462	6.49444	6.87166	7.5926	8.02574	6.48796	2.4572	3.71529	3.33593	2.0278	2.69282	GO:0003951 GO:0005515 GO:0046496 GO:0044444	K00858	ppnK NADK; NAD+ kinase [EC:2.7.1.23]	path:map00760 path:map01100	Nicotinate and nicotinamide metabolism | Metabolic pathways	br:ko00001 br:ko01000	KEGG Orthology (KO) | Enzymes	1.26648e-55	2.13628e-118	2.08012e-60	NA	0.00797565	2.72524e-23
c5963_g1	H2AX_XENLA Histone H2AX OS=Xenopus laevis GN=h2afx PE=1 SV=3	8.65343	8.60849	6.03632	4.3748	4.04198	3.58708	3.51094	3.14334	2.76483	2.99107	3.9822	3.43247	2.4549	3.91738	8.45552	8.56216	8.04806	7.81383	6.18106	4.36207	4.60075	5.31881	6.02787	6.03757	6.06568	6.11696	1.8318	3.96336	2.55135	2.57565	1.60982	GO:0035861 GO:0008285 GO:0090398 GO:0006342 GO:0006303 GO:0000794 GO:0001673 GO:0005654 GO:0000781 GO:0001741 GO:0051321 GO:0070062 GO:0046982 GO:0016032 GO:0045739 GO:0007283 GO:0000724 GO:0021987 GO:0000786 GO:0003684 GO:0006334 GO:0005657 GO:0000077 GO:0071480 GO:0000790 GO:0042393 GO:0019899	K11251	H2A; histone H2A	path:map05034 path:map05322	Alcoholism | Systemic lupus erythematosus	br:ko00001 br:ko03036 br:ko04147	KEGG Orthology (KO) | Chromosome | Exosome	1.2589e-59	7.68177e-163	2.23875e-17	NA	0.00215744	9.20285e-15
c24096_g1	INX19_CAEBR Innexin-19 OS=Caenorhabditis briggsae GN=inx-19 PE=3 SV=3	7.59811	8.37892	10.3117	9.24229	6.93389	5.18138	3.57217	3.65972	2.94544	3.80883	2.48213	2.478	3.7011	4.13767	6.68209	6.83048	8.4925	9.25831	8.99353	8.17314	7.33734	6.52699	5.31253	4.91896	2.81843	4.85757	0.948415	1.37624	1.40619	0.948415	1.66001	GO:0055085 GO:0007275 GO:0055077 GO:0007399 GO:0005243 GO:0006810 GO:0005886 GO:0005921 GO:0006811 GO:0016020 GO:0016021 GO:0030154 GO:0030054							1.33979e-65	1.51475e-98	1.33614e-19	NA	0.00296133	3.3341e-23
c25053_g2	SOX14_DROME transcription factor SOX-14 OS=Drosophila melanogaster GN=Sox14 PE=2 SV=3	6.47138	7.65762	8.41074	7.658	6.81378	5.63301	5.4225	5.58573	5.21552	5.68792	4.78444	4.17855	5.02633	5.64788	4.78129	5.37213	8.33485	8.15759	7.50019	6.23032	4.55053	3.94051	2.80897	2.8113	2.96323	2.4036	3.38437	2.53297	2.14019	1.89844	1.66964	GO:0061053 GO:0000979 GO:0009791 GO:0060008 GO:0002089 GO:0003211 GO:0048485 GO:0050672 GO:0046982 GO:0001701 GO:0072189 GO:0070168 GO:0000902 GO:0003183 GO:0090184 GO:0001158 GO:0006334 GO:0060512 GO:0003215 GO:2000648 GO:2000761 GO:0060022 GO:0060023 GO:2000020 GO:0003151 GO:0002063 GO:0045666 GO:0021778 GO:0045669 GO:0045944 GO:0060425 GO:0003705 GO:0010634 GO:0032024 GO:0016458 GO:0060253 GO:…	K09268	SOX4_11_12; transcription factor SOX4/11/12 (SOX group C)			br:ko03000	Transcription factors	4.75788e-33	9.2554e-71	7.05767e-09	NA	NA	2.55996e-13
c29839_g1	TPX2_BOVIN Targeting for Xklp2 OS=Bos taurus GN=TPX2 PE=2 SV=1	5.5602	7.96327	9.29588	6.59608	6.14981	5.39535	5.44318	4.67868	4.68732	4.75017	3.72173	3.9365	5.35446	4.95317	2.47751	4.60027	8.1838	8.48181	6.91669	5.60343	3.51001	3.54918	2.49998	3.28834	1.83664	1.93201	2.05097	2.82556	2.52043	1.5308	2.02346	GO:0005856 GO:0007049							7.05086e-52	2.31143e-90	8.45546e-22	0.00324858	NA	1.42507e-08
c21028_g1	NA	5.61088	8.13254	11.0419	10.0743	7.03727	5.18501	3.89755	4.27537	3.47996	4.37751	3.21077	3.51538	5.37345	4.76278	1.9461	4.68625	8.73664	9.6802	9.47224	7.48787	5.64508	4.04275	2.64684	2.84951	2.47966	2.50349	3.32466	2.59878	3.64602	3.62459	3.13977	NA	NA	NA	NA	NA	NA	NA	7.04213e-63	1.82585e-128	7.97215e-21	NA	NA	3.2457e-10
c15801_g1	NA	4.5659	7.10909	9.24238	8.59591	7.28081	6.53508	4.85839	5.25043	4.08519	4.15606	2.98761	3.40985	4.41676	4.58887	2.49027	5.22219	7.89503	8.97938	9.26181	8.41718	6.85328	6.36203	4.40602	4.32772	3.70895	3.02547	2.50658	2.28165	2.67176	2.23025	3.56306	NA	NA	NA	NA	NA	NA	NA	1.40323e-58	4.73046e-151	4.07119e-27	NA	NA	7.57381e-16
c34725_g1	NA	9.88018	9.67576	7.29145	4.76992	3.75803	3.62526	3.59836	3.6776	2.66667	4.10896	2.59098	3.5114	4.46395	3.97123	9.98481	10.1316	9.91938	8.70659	6.65234	4.16841	3.16218	2.70578	3.0636	2.3397	2.9092	2.43594	2.85512	3.08423	2.92608	2.23025	1.88836	NA	NA	NA	NA	NA	NA	NA	8.68397e-83	4.72105e-205	2.16564e-11	NA	0.00959892	1.02164e-15
c26693_g1	H4_XENTR Histone H4 OS=Xenopus tropicalis GN= PE=3 SV=1	9.00757	8.81263	7.89388	5.45057	4.90873	4.21953	3.9635	4.5424	3.34502	3.96165	3.90176	4.33103	4.465	4.6968	8.26297	8.30441	7.8829	8.2015	6.31897	4.6451	3.34772	3.1641	2.16027	2.6159	2.03571	2.04441	3.00144	1.97574	1.83276	1.84951	1.31187	GO:0031490 GO:0019904 GO:0007275 GO:0000987 GO:0000788 GO:0006352 GO:0043234 GO:0045653 GO:0006336 GO:0051290 GO:0000784 GO:0005654 GO:0044822 GO:0006335 GO:0070062 GO:0042393 GO:0046982 GO:0001503 GO:0016020 GO:0030154 GO:0031012	K11254	H4; histone H4	path:map05034 path:map05203 path:map05322	Alcoholism | Viral carcinogenesis | Systemic lupus erythematosus	br:ko00001 br:ko03036	KEGG Orthology (KO) | Chromosome	1.43416e-144	1.70402e-303	3.58463e-36	NA	NA	1.56534e-13
c33773_g1	NA	8.42633	8.56108	7.97334	5.61836	4.96085	5.28394	4.15951	4.36705	3.28997	4.04095	3.62616	3.62889	3.91497	3.99744	7.62165	7.68892	7.78844	8.18816	7.42848	5.23307	3.44362	2.23799	1.86142	2.40709	2.19516	2.18951	1.68341	1.36537	1.90137	0.948415	1.66001	NA	NA	NA	NA	NA	NA	NA	1.10828e-36	6.67786e-259	7.30684e-13	NA	NA	1.71001e-13
c23573_g1	ACE_CHICK Angiotensin-converting enzyme (Fragment) OS=Gallus gallus GN=ACE PE=2 SV=1	8.54034	8.22729	7.16425	4.48816	4.42875	3.73224	2.81998	2.93115	2.10537	3.33871	3.28986	3.39317	4.14414	3.40971	7.70902	7.51197	7.80492	7.92722	6.16033	4.23735	2.93309	2.41921	1.92449	2.0321	2.11649	1.71298	1.47888	1.65754	1.40619	1.62562	1.40409	GO:0008144 GO:0004181 GO:0008241 GO:1902033 GO:0008240 GO:0003051 GO:0009897 GO:0042312 GO:0046813 GO:0048519 GO:0002003 GO:0005768 GO:0070062 GO:0002019 GO:0001822 GO:0001948 GO:0050435 GO:0031711 GO:0032800 GO:0032943 GO:0019229 GO:0050731 GO:0031434 GO:0008270 GO:1903598 GO:0004175 GO:0060218 GO:0002474 GO:1903779 GO:0005764 GO:0042447 GO:0002005 GO:0044093 GO:0005615 GO:0031404 GO:0001974 GO:…	K01283	ACE CD143; peptidyl-dipeptidase A [EC:3.4.15.1]	path:map04614 path:map04924 path:map05142 path:map05410	Renin-angiotensin system | Renin secretion | Chagas disease (American trypanosomiasis) | Hypertrophic cardiomyopathy (HCM)	br:ko00001 br:ko01000 br:ko01002 br:ko04090 br:ko04147	KEGG Orthology (KO) | Enzymes | Peptidases | Cellular antigens | Exosome	2.12709e-48	0	4.08048e-18	NA	NA	9.0941e-13
c515_g1	HEXB_MOUSE Beta-hexosaminidase subunit beta OS=Mus musculus GN=Hexb PE=1 SV=2	8.53093	8.39718	8.04457	5.71329	4.11588	3.25151	3.13574	3.28314	2.82832	2.77608	2.61217	2.46764	4.27171	4.33299	8.25445	8.16133	8.2556	8.09475	6.74048	4.32311	2.81859	2.63271	1.91162	2.59434	1.95771	1.73046	2.64851	2.35203	1.31971	0.948415	1.31187	GO:0042803 GO:0008375 GO:0006024 GO:0043202 GO:0004563 GO:0006687 GO:0070062 GO:0030207 GO:0050794 GO:0048731 GO:0046982 GO:0016020 GO:0042582 GO:0042340 GO:0019953 GO:0050877 GO:0030214	K12373	HEXA_B; hexosaminidase [EC:3.2.1.52]	path:map00511 path:map00513 path:map00520 path:map00531 path:map00603 path:map00604 path:map01100 path:map04142	Other glycan degradation | Various types of N-glycan biosynthesis | Amino sugar and nucleotide sugar metabolism | Glycosaminoglycan degradation | Glycosphingolipid biosynthesis - globo and isoglobo series | Glycosphingolipid biosynthesis - ganglio series | Metabolic pathways | Lysosome	br:ko00001 br:ko00002 br:ko01000 br:ko03110	KEGG Orthology (KO) | KEGG modules | Enzymes | Chaperones and folding catalysts	5.73968e-58	0	2.62165e-12	NA	NA	4.97091e-13
c23219_g1	H4VC83_ECOLX membrane OS=Escherichia coli DEC6C GN=ECDEC6C_0450 PE=4 SV=1	11.3356	11.4992	10.9391	7.6897	6.70764	6.44759	5.48528	6.21316	4.9816	6.45174	5.10901	5.63071	6.95384	6.90064	7.44594	7.59568	7.83332	7.97317	7.34488	5.25204	3.26895	2.87838	1.97699	2.54645	2.41063	2.04529	2.55087	1.97309	1.43069	1.44541	1.93001	GO:0003676 GO:0005634 GO:0046872 GO:0016020 GO:0016021 GO:0006355							3.00024e-36	4.16528e-257	3.42425e-13	0.000296999	NA	5.71894e-12
c545_g1	PCKGC_RAT Phosphoenolpyruvate cytosolic	7.8704	7.97162	7.7141	5.12355	4.53173	4.72858	5.51478	5.14061	5.5429	5.16563	5.31486	5.09609	4.84709	5.15757	8.81732	9.02762	9.104	8.95721	7.24897	5.06707	4.02546	3.54211	4.10398	3.68317	3.25241	3.20718	3.15126	4.05093	2.03518	3.73074	4.42092	GO:0006094 GO:0006475 GO:0004550 GO:0046327 GO:0000287 GO:0005525 GO:0031406 GO:0070062 GO:0004613 GO:0005515 GO:0032868 GO:0005759 GO:0042593 GO:0051716 GO:0005829 GO:0017144 GO:0030145	K01596	E4.1.1.32 pckA PCK; phosphoenolpyruvate carboxykinase (GTP) [EC:4.1.1.32]	path:map00010 path:map00020 path:map00620 path:map01100 path:map01110 path:map01120 path:map01130 path:map03320 path:map04068 path:map04151 path:map04152 path:map04910 path:map04920 path:map04922 path:map04931 path:map04964	Glycolysis / Gluconeogenesis | Citrate cycle (TCA cycle) | Pyruvate metabolism | Metabolic pathways | Biosynthesis of secondary metabolites | Microbial metabolism in diverse environments | Biosynthesis of antibiotics | PPAR signaling pathway | FoxO signaling pathway | PI3K-Akt signaling pathway | AMPK signaling pathway | Insulin signaling pathway | Adipocytokine signaling pathway | Glucagon signa…	br:ko00001 br:ko00002 br:ko01000	KEGG Orthology (KO) | KEGG modules | Enzymes	3.05703e-93	0	6.69714e-100	NA	NA	3.22745e-14
c10436_g1	PASK_MOUSE PAS domain-containing serine threonine- kinase OS=Mus musculus GN=Pask PE=1 SV=3	8.59602	8.47429	7.38438	4.5956	4.93758	4.94624	4.98265	4.54342	4.50122	4.68447	3.4285	3.96288	5.09359	4.00615	8.3981	8.51757	8.78314	8.50302	7.30299	6.27831	5.23683	4.86407	4.70986	4.88245	3.94524	4.59388	1.95079	2.89254	3.31496	2.63435	2.56926	GO:0032270 GO:0015630 GO:0046777 GO:0005794 GO:0005730 GO:0005654 GO:0000287 GO:0006417 GO:0005524 GO:0002039 GO:0010975 GO:2000772 GO:0007165 GO:0045719 GO:0007163 GO:0035091 GO:0004674 GO:0005886 GO:0042149 GO:0005975 GO:0031328 GO:0051179 GO:0023051 GO:0035507 GO:0044430 GO:0043066 GO:0010646 GO:0030155 GO:0030036	K08801	PASK; PAS domain containing serine/threonine kinase [EC:2.7.11.1]			br:ko01000 br:ko01001	Enzymes | Protein kinases	1.15317e-148	4.04199e-289	1.56001e-29	NA	NA	7.43342e-18
c24431_g1	CDT1_XENLA DNA replication factor Cdt1 OS=Xenopus laevis GN=cdt1 PE=1 SV=2	8.32647	8.25624	8.42937	6.34111	5.5208	4.52852	4.87223	4.21482	3.6516	4.33254	4.0068	4.55236	5.77846	5.57158	7.4686	7.43053	8.47223	8.30359	8.02114	6.43532	5.09159	4.74193	5.30325	4.74131	4.2275	4.34003	3.00531	4.88322	2.48865	4.15297	2.93019	GO:0019219 GO:2000112 GO:0044424 GO:0009987	K10727	CDT1; chromatin licensing and DNA replication factor 1			br:ko03032 br:ko03036	DNA replication proteins | Chromosome	6.75046e-70	2.25552e-128	3.52099e-16	NA	NA	8.59015e-11
c24594_g1	INCE_MOUSE Inner centromere OS=Mus musculus GN=Incenp PE=1 SV=2	7.77322	8.18804	8.82683	6.60994	5.47111	4.81982	4.63645	4.8348	4.11686	4.72811	4.77963	4.47539	5.15874	5.13752	8.36249	8.4456	8.76405	9.14241	8.5802	7.0628	5.19153	4.95488	4.40672	3.75696	3.83525	3.90427	3.73854	3.10779	3.35807	2.1121	3.65803	GO:0005856 GO:0031981 GO:0022402 GO:0043234 GO:0000775	K11515	INCENP; inner centromere protein			br:ko03036	Chromosome	2.63167e-43	0	7.39479e-27	NA	NA	9.361e-15
c32694_g1	NA	10.7517	10.7442	8.91607	6.66579	5.88016	4.67005	4.29473	4.71974	3.08063	4.84814	4.11688	3.97705	6.04502	6.39017	10.4983	10.5742	10.0521	9.85823	8.29512	6.90225	5.14835	4.38886	4.19355	4.33446	3.63453	3.86252	4.0108	2.34448	2.7667	3.06868	3.44477	NA	NA	NA	NA	NA	NA	NA	1.6119e-61	0	3.15816e-13	NA	NA	5.73038e-18
c12255_g2	NA	9.92343	9.70056	6.69183	6.20254	5.97198	5.85821	5.85353	5.34823	4.57255	5.1954	5.39294	5.18112	5.00562	5.38021	9.80886	9.86157	9.40193	8.95646	7.75644	6.56487	5.79978	4.85296	4.9764	4.23543	4.04136	4.44364	4.54359	3.28043	3.07979	2.0278	3.69689	NA	NA	NA	NA	NA	NA	NA	3.55039e-74	0	1.74639e-20	NA	NA	1.00794e-18
c5209_g1	NA	9.25569	9.39614	7.21007	5.75153	5.54535	5.57939	4.80557	4.24474	2.94728	4.11932	5.26534	4.87548	5.48882	4.06653	8.90216	8.9174	8.74754	8.63222	6.90186	6.1688	4.86619	4.07483	3.7147	3.76405	3.25155	2.90522	3.67279	2.34397	2.32676	2.83517	2.25545	NA	NA	NA	NA	NA	NA	NA	7.40493e-46	1.93632e-292	2.95389e-19	NA	NA	3.21198e-14
c24362_g1	UAP1_MOUSE UDP-N-acetylhexosamine pyrophosphorylase OS=Mus musculus GN=Uap1 PE=1 SV=1	10.1082	9.66163	5.95668	3.60474	3.81849	3.69843	4.17065	4.84558	4.27947	5.34123	4.51129	5.07895	5.74552	6.15843	10.487	10.3766	8.79224	7.96816	5.78635	3.55916	5.94772	8.41693	8.80519	9.49898	8.83761	8.81923	6.25863	5.59059	5.48303	4.13774	4.61733	GO:0042802 GO:0003977 GO:0005829 GO:0005886 GO:0006048 GO:0005654	K00972	UAP1; UDP-N-acetylglucosamine/UDP-N-acetylgalactosamine diphosphorylase [EC:2.7.7.23 2.7.7.83]	path:map00520 path:map01100 path:map01130	Amino sugar and nucleotide sugar metabolism | Metabolic pathways | Biosynthesis of antibiotics	br:ko00001 br:ko00002 br:ko01000	KEGG Orthology (KO) | KEGG modules | Enzymes	1.72651e-127	4.34685e-200	4.12261e-33	NA	NA	1.22166e-11
c611_g1	CALX_PONAB Calnexin OS=Pongo abelii GN=CANX PE=2 SV=2	8.60169	8.02278	3.93543	2.56913	3.4923	3.71795	4.73677	4.77309	4.71354	5.39893	5.25858	4.80305	4.84868	3.51687	8.76733	8.60992	6.65461	5.93862	5.18543	6.68992	8.51994	8.53665	8.49431	8.55693	7.56245	6.56183	6.94112	7.4653	7.29762	7.11467	7.58554	GO:0005790 GO:0044233 GO:0051082 GO:0009267 GO:0002474 GO:0007338 GO:0009306 GO:0044822 GO:0044767 GO:0005788 GO:0030425 GO:0070062 GO:0034605 GO:0048488 GO:0044463 GO:0005509 GO:0071556 GO:0031410 GO:0032991 GO:0019886 GO:0034975	K08054	CANX; calnexin	path:map04141 path:map04145 path:map04612 path:map04918 path:map05166	Protein processing in endoplasmic reticulum | Phagosome | Antigen processing and presentation | Thyroid hormone synthesis | HTLV-I infection	br:ko00001 br:ko03110 br:ko04091 br:ko04131	KEGG Orthology (KO) | Chaperones and folding catalysts | Lectins | Membrane trafficking	2.95004e-111	3.67274e-48	6.64e-22	NA	NA	NA
c27931_g1	PIWL1_CHICK Piwi 1 OS=Gallus gallus GN=PIWIL1 PE=2 SV=1	9.00138	7.3874	4.80398	3.20482	3.349	4.40965	4.99183	5.04807	5.96425	6.45112	5.91047	6.24079	5.6163	6.19836	9.65498	9.66823	7.71893	6.90345	4.86551	3.23858	4.68397	5.83575	6.71176	6.72687	6.88572	6.821	6.66619	7.66398	7.36177	6.85925	7.955	GO:0090304 GO:0005515 GO:0044260 GO:0048522 GO:0034584 GO:0043186 GO:0010468 GO:0030154 GO:0048856 GO:0032268 GO:0007276	K02156	AUB PIWI; aubergine	path:map04320	Dorso-ventral axis formation	br:ko00001 br:ko03036	KEGG Orthology (KO) | Chromosome	1.6121e-68	4.11156e-132	3.76106e-25	NA	NA	NA
c22250_g3	PRS6A_RAT 26S protease regulatory subunit 6A OS=Rattus norvegicus GN=Psmc3 PE=2 SV=1	8.17488	7.66757	5.38771	4.45701	5.10302	5.47135	5.73022	4.93923	5.17832	4.53607	5.23104	5.43868	6.08196	5.82658	7.89794	7.73185	6.83604	6.5038	4.98544	5.37198	5.90609	6.26215	6.31658	6.4077	6.70415	6.39126	8.74469	7.86866	7.39889	8.01972	7.542	GO:0008540 GO:0038095 GO:0000932 GO:0022623 GO:0043488 GO:1901800 GO:1903507 GO:0006521 GO:0005654 GO:0002223 GO:0005524 GO:0000165 GO:0002479 GO:0043273 GO:0003924 GO:0001824 GO:0016032 GO:0031597 GO:0060071 GO:0031595 GO:0017025 GO:0036402 GO:0050852 GO:0042802 GO:0000209 GO:0090263 GO:0038061 GO:0043335 GO:0045899 GO:0090090 GO:0033209 GO:0003713 GO:0003714 GO:0016020 GO:0031145 GO:0030433 GO:…	K03065	PSMC3 RPT5; 26S proteasome regulatory subunit T5	path:map03050 path:map05169	Proteasome | Epstein-Barr virus infection	br:ko00001 br:ko00002 br:ko03051	KEGG Orthology (KO) | KEGG modules | Proteasome	1.15057e-72	1.19584e-88	3.80993e-18	NA	NA	8.97243e-05
c9324_g1	CYBP_MACFA Calcyclin-binding OS=Macaca fascicularis GN=CACYBP PE=2 SV=1	8.74986	8.62929	5.42707	4.7643	4.71133	4.88942	4.87033	5.26358	4.46035	5.65312	4.69986	5.11437	6.19792	6.15465	9.06499	9.00816	7.98239	7.28733	6.19674	4.9316	5.12861	5.62293	6.45077	6.64832	6.86119	7.31559	8.47999	7.89805	7.89393	8.8798	7.85214	GO:0030877 GO:0070062 GO:0042803 GO:0051289 GO:0047617 GO:0005654	K04507	CACYBP SIP; calcyclin binding protein	path:map04310	Wnt signaling pathway	br:ko00001	KEGG Orthology (KO)	8.1044e-73	3.97114e-88	5.85236e-11	NA	NA	NA
c20777_g1	DAZ1_CAEEL DAZ 1 OS=Caenorhabditis elegans GN=daz-1 PE=2 SV=3	8.46647	8.00338	5.72851	4.26603	5.75196	6.15296	5.85323	5.31528	5.27978	6.28564	5.19938	5.76316	5.91678	6.40483	8.05734	7.82619	7.83115	7.18365	6.11269	6.01537	6.10255	5.88732	6.20474	6.3095	5.97181	6.93452	6.43693	7.35267	7.67315	7.55644	6.65287	GO:0003676							8.6388e-25	1.61289e-16	5.069e-08	NA	NA	NA
c34181_g1	UBA1_RABIT Ubiquitin-like modifier-activating enzyme 1 OS=Oryctolagus cuniculus GN=UBA1 PE=1 SV=1	8.43356	7.99553	6.24458	4.3858	4.52854	4.23178	4.47506	4.57539	4.54142	4.21229	5.4415	5.71105	6.04756	6.74597	8.20047	8.18905	7.84942	7.18248	5.73522	5.77858	6.19825	6.01264	5.87577	5.73981	5.61897	6.29006	6.7724	6.96861	7.20851	7.3534	7.18113	GO:0044707 GO:0032020 GO:0006974 GO:0005765 GO:0044822 GO:0006511 GO:0000792 GO:0005634 GO:0004842 GO:0005524 GO:0030867 GO:0070062 GO:0005515 GO:0019780 GO:0019782 GO:0005739 GO:0005829 GO:0004839 GO:0010008 GO:0030057 GO:0016567	K03178	UBE1 UBA1; ubiquitin-activating enzyme E1 [EC:6.2.1.45]	path:map04120 path:map05012	Ubiquitin mediated proteolysis | Parkinson's disease	br:ko00001 br:ko01000 br:ko04121 br:ko04147	KEGG Orthology (KO) | Enzymes | Ubiquitin system | Exosome	1.93941e-108	6.7898e-68	7.45272e-20	NA	NA	NA
c25134_g1	RBBP4_MOUSE Histone-binding RBBP4 OS=Mus musculus GN=Rbbp4 PE=1 SV=5	8.05184	8.5005	7.74073	5.75211	4.86815	4.37463	4.07525	4.3062	3.72036	4.09126	4.08608	3.49745	4.4907	4.20822	7.77199	8.0581	8.12866	8.21279	7.00147	5.84535	5.06795	4.34686	3.8599	4.33377	7.07402	8.02689	4.82287	4.80592	4.56298	3.75395	4.84048	GO:0008283 GO:0007275 GO:0033186 GO:0006260 GO:0008285 GO:0000978 GO:0000980 GO:0000122 GO:0003723 GO:0030308 GO:0051726 GO:0016575 GO:0008094 GO:0045814 GO:0042826 GO:0006351 GO:0035098 GO:0031492 GO:1901796 GO:0048545 GO:0007049 GO:0034080 GO:0006335 GO:0070370 GO:0004407 GO:0042393 GO:0016580 GO:0016581 GO:0031101 GO:0016589	K10752	RBBP4 HAT2 CAF1 MIS16; histone-binding protein RBBP4			br:ko03036	Chromosome	3.00464e-142	3.62111e-144	1.84295e-47	NA	0.00404288	1.34623e-07
c24466_g2	KIF14_HUMAN Kinesin KIF14 OS=Homo sapiens GN=KIF14 PE=1 SV=1	7.49931	7.35355	6.69739	4.85313	5.10478	4.78174	4.58529	3.94439	3.69344	4.68932	4.29429	4.48784	4.20893	5.71061	7.49931	7.42443	7.56591	7.13864	6.36099	5.66407	5.27186	4.10003	4.1015	4.55744	5.00754	6.52957	5.6458	5.08812	5.27361	5.24599	4.6451	GO:1901363 GO:1903047 GO:1901981 GO:0022607 GO:0005794 GO:0009653 GO:0006886 GO:0007018 GO:0003774 GO:0051301 GO:0050793 GO:0016192 GO:0030900 GO:0030705 GO:0048522 GO:0016197 GO:0030424 GO:0051128 GO:0043933 GO:1902582 GO:0060255 GO:1901990 GO:1902589 GO:0042221 GO:0005813 GO:0043161 GO:0097159 GO:0023051 GO:0043066 GO:0005819 GO:0030154 GO:0010008 GO:0031323 GO:0019899 GO:0051656	K17915	KIF14; kinesin family member 14			br:ko04812	Cytoskeleton proteins	1.4035e-33	1.28269e-62	1.28483e-05	NA	NA	0.00236571
c15226_g1	NA	7.81624	7.53064	6.44023	4.63069	4.75878	4.904	4.70919	5.07572	3.79851	3.83499	3.99625	3.56211	3.9317	3.80764	7.38151	7.65439	7.65554	7.42685	6.52176	5.65508	5.52935	5.43687	4.1969	4.88302	5.49321	6.85666	7.15659	5.77199	5.19819	4.71222	4.41055	NA	NA	NA	NA	NA	NA	NA	1.12795e-75	1.40293e-108	3.72792e-21	NA	0.00492378	NA
c10595_g1	SMC2_XENLA Structural maintenance of chromosomes 2 OS=Xenopus laevis GN=smc2 PE=1 SV=1	7.80433	7.9141	7.48399	5.31941	4.65752	4.39426	4.34064	5.03964	3.50544	3.85035	4.17524	3.93384	5.04942	4.79518	7.19572	7.35613	7.70865	7.52445	6.9156	5.60613	4.90306	4.49385	4.07889	4.28018	4.74503	4.36782	4.47588	5.25219	4.83739	4.64148	4.27489	GO:0070062 GO:0097159 GO:1901363 GO:0007076 GO:0046982 GO:1903046 GO:0000228 GO:0005829 GO:0005730 GO:0000796 GO:0005654	K06674	SMC2; structural maintenance of chromosome 2	path:map04111	Cell cycle - yeast	br:ko00001 br:ko03036	KEGG Orthology (KO) | Chromosome	1.55863e-65	4.26331e-119	8.68491e-14	NA	NA	0.0002517
c23276_g2	NA	7.89809	7.71275	7.89329	5.63878	4.70009	4.86505	4.43768	4.22431	4.22341	4.4707	4.26696	3.76254	3.91633	4.07054	7.23391	6.98653	7.41875	7.35512	6.63602	5.46388	4.6927	4.4039	3.79774	4.86625	4.88698	4.45803	4.43399	4.24416	3.59037	3.90952	4.33162	NA	NA	NA	NA	NA	NA	NA	4.05246e-66	1.56284e-73	2.73756e-09	NA	0.00151111	2.52058e-06
c16642_g1	KIF4A_HUMAN Chromosome-associated kinesin KIF4A OS=Homo sapiens GN=KIF4A PE=1 SV=3	8.11876	8.11756	8.10752	6.08711	5.46645	3.83802	4.22932	3.84258	3.7721	4.10033	3.70282	4.23687	4.79984	4.54939	7.8563	7.79241	8.22495	8.03171	7.98461	6.50802	5.854	5.69007	5.96679	5.67751	5.40099	5.1585	4.67257	3.62448	3.55515	3.59134	3.86138	GO:0044444 GO:0007018 GO:0006810 GO:0005654 GO:0005874 GO:0003676 GO:0003777 GO:0050794 GO:0051256 GO:0000281 GO:0016020 GO:0005819 GO:0071554 GO:0030496 GO:0008092	K10395	KIF4_21_27; kinesin family member 4/21/27			br:ko04812	Cytoskeleton proteins	1.29655e-129	1.38409e-117	3.29519e-27	NA	NA	3.61033e-14
c22196_g1	KI20A_HUMAN Kinesin KIF20A OS=Homo sapiens GN=KIF20A PE=1 SV=1	8.90625	8.54682	8.38254	5.98121	5.12318	4.20926	4.13876	3.92711	3.80347	4.23274	3.27519	3.90239	4.60567	5.06946	8.14046	8.42737	8.57343	8.44781	8.1509	7.07149	5.59114	4.85457	4.08288	4.71023	4.75959	4.72529	4.87428	4.99289	4.53022	4.07646	4.7145	GO:0016887 GO:0019901 GO:0000922 GO:0000920 GO:0022008 GO:0043234 GO:0044444 GO:0042995 GO:0000022 GO:0051233 GO:0001578 GO:0016192 GO:0032879 GO:0005815 GO:0072686 GO:0000281 GO:0031981 GO:0030496 GO:1990939 GO:0032467 GO:0090307	K10402	KIF20; kinesin family member 20			br:ko03036 br:ko04131 br:ko04812	Chromosome | Membrane trafficking | Cytoskeleton proteins	1.93879e-108	4.1978e-111	1.37813e-15	NA	NA	2.54367e-07
c15272_g1	HNRPF_MACFA Heterogeneous nuclear ribonucleo F OS=Macaca fascicularis GN=HNRNPF PE=2 SV=3	9.38513	8.97722	8.19425	6.03545	5.40835	4.32047	4.5773	4.78489	3.43326	4.99177	3.91588	3.96638	4.86512	4.4879	6.95535	7.18998	6.89932	7.18102	5.88877	5.20301	4.88385	5.23319	4.57185	4.94865	4.88386	4.68991	6.81385	6.25284	5.51729	6.44673	6.19072	GO:0005515 GO:0050794 GO:0070013 GO:0005739 GO:0003727 GO:0005681 GO:0043232 GO:0006397 GO:0060429 GO:0044822 GO:0044767	K12898	HNRNPF_H; heterogeneous nuclear ribonucleoprotein F/H			br:ko03041	Spliceosome	4.4605e-71	7.38652e-45	1.94568e-19	NA	0.00144509	NA
c26128_g1	BUB1_HUMAN Mitotic checkpoint serine threonine- kinase BUB1 OS=Homo sapiens GN=BUB1 PE=1 SV=1	8.52077	8.28388	7.82985	5.11149	4.76259	4.22199	3.91053	3.78247	2.86452	4.25142	3.67912	3.59425	3.01461	5.14455	8.03881	8.03515	8.41539	8.05218	7.43126	5.92054	5.3687	4.78351	4.666	4.3427	4.48775	4.54032	4.95291	5.79473	6.42615	5.28404	5.45355	GO:0000075 GO:0033045 GO:1903047 GO:0005737 GO:0031981 GO:0000777 GO:0005488 GO:0016740 GO:0044237 GO:0007346	K02178	BUB1; checkpoint serine/threonine-protein kinase [EC:2.7.11.1]	path:map04110 path:map04111 path:map04113 path:map04114 path:map04914	Cell cycle | Cell cycle - yeast | Meiosis - yeast | Oocyte meiosis | Progesterone-mediated oocyte maturation	br:ko00001 br:ko01000 br:ko01001 br:ko03036	KEGG Orthology (KO) | Enzymes | Protein kinases | Chromosome	6.6462e-78	3.11641e-162	2.9753e-11	NA	NA	NA
c13936_g1	NA	7.17146	7.41976	7.96111	6.59376	5.15813	4.59998	4.40584	3.39906	3.78381	3.07509	3.05842	2.94097	4.34948	2.93764	7.53873	7.60415	7.83463	7.89013	6.88606	5.98947	4.77706	4.9902	4.86742	4.76156	4.44309	4.84946	4.3022	5.42633	5.94463	5.37146	5.59163	NA	NA	NA	NA	NA	NA	NA	2.63675e-174	1.5588e-108	1.16216e-09	NA	0.00321843	NA
c9258_g1	RA51A_XENLA DNA repair RAD51 homolog A OS=Xenopus laevis GN=rad51-a PE=2 SV=1	8.08529	7.798	6.28323	4.84055	4.40237	4.72468	5.17177	3.60234	4.70438	4.34225	5.51579	5.19607	3.322	4.66879	8.20364	8.52985	8.3546	8.34753	6.95419	5.80907	5.00669	5.30602	4.98484	5.33056	5.60391	5.72398	6.1275	6.18545	6.07588	5.76675	6.6395	GO:0010165 GO:0035861 GO:0016605 GO:0007131 GO:0008022 GO:0003691 GO:0000711 GO:0043047 GO:0000732 GO:0000775 GO:0005730 GO:0004520 GO:0000730 GO:0009636 GO:0070192 GO:0006268 GO:0007533 GO:0005524 GO:0070182 GO:1990426 GO:0010833 GO:0051106 GO:0072719 GO:0042802 GO:0051260 GO:0000800 GO:0006355 GO:0000722 GO:1902521 GO:0003682 GO:0000785 GO:0000400 GO:0042148 GO:0000784 GO:0005635 GO:0030998 GO:…	K04482	RAD51; DNA repair protein RAD51	path:map03440 path:map03460 path:map05200 path:map05212	Homologous recombination | Fanconi anemia pathway | Pathways in cancer | Pancreatic cancer	br:ko00001 br:ko03400 br:ko04121 br:ko04131	KEGG Orthology (KO) | DNA repair and recombination proteins | Ubiquitin system | Membrane trafficking	1.87147e-38	1.0711e-140	3.41752e-14	NA	NA	NA
c22183_g1	RSP7_CAEEL Probable splicing arginine serine-rich 7 OS=Caenorhabditis elegans GN=rsp-7 PE=3 SV=3	8.61364	8.42392	6.92097	4.98621	4.91492	4.37799	4.40004	4.54262	3.71601	3.89864	4.3818	5.09908	5.21431	5.60576	7.9889	8.18264	8.06656	8.00955	6.32774	5.20757	5.01186	4.83301	4.66087	4.69255	4.84777	5.14613	6.12723	6.38782	6.04032	5.86992	6.40426	GO:0005634 GO:0097159 GO:1901363	K13165	SFRS12; splicing factor arginine/serine-rich 12			br:ko03041	Spliceosome	1.41118e-80	6.12251e-207	1.31091e-13	NA	NA	NA
c25462_g1	NA	8.72398	8.83337	7.04585	5.07099	4.76441	4.26587	4.49637	4.78085	4.1474	4.54109	4.08584	4.33976	4.83663	5.69408	8.97332	9.16601	8.85344	8.68023	7.47628	6.04255	5.29911	4.89007	4.83763	4.65505	5.28114	5.16546	5.30087	6.2102	6.76813	6.00646	6.63939	NA	NA	NA	NA	NA	NA	NA	8.41007e-67	8.29137e-197	5.15429e-07	NA	NA	NA
c23437_g1	NA	8.85715	8.17199	7.2239	5.02316	4.71871	5.93329	6.64995	5.81998	4.42285	4.64773	3.69757	3.03106	3.78619	4.23855	8.86741	8.95437	8.83318	8.52786	7.05123	5.82772	5.04173	4.44717	4.72425	4.13316	4.97599	4.57049	4.85269	5.85128	5.6723	4.56438	5.00218	NA	NA	NA	NA	NA	NA	NA	2.62367e-102	9.3267e-268	2.40938e-42	NA	0.000684242	2.07874e-05
c11874_g1	PTPR2_HUMAN Receptor-type tyrosine- phosphatase N2 OS=Homo sapiens GN=PTPRN2 PE=1 SV=2	8.84766	8.85916	6.77567	5.72142	5.05871	5.17563	4.1716	2.99666	4.18881	3.67836	4.34191	4.19558	4.37626	4.20649	9.37666	9.35659	8.73998	8.57092	7.60252	5.72928	5.0524	5.36557	5.28266	5.23876	4.98916	4.66368	5.55654	4.36136	4.61321	4.53767	4.35823	GO:1904692 GO:0040011 GO:0005794 GO:1902532 GO:0043025 GO:0045785 GO:0048699 GO:0048584 GO:0005887 GO:0030667 GO:0005768 GO:0030507 GO:1990502 GO:0050776 GO:0019901 GO:0060255 GO:0035773 GO:0006470 GO:0043235 GO:0005001 GO:0007167 GO:0000302 GO:0005102 GO:0043679 GO:0007269 GO:0001553 GO:0051896 GO:0007417 GO:0043086 GO:0051130 GO:0030054 GO:0030672 GO:0080090 GO:0031323	K07817	PTPRN; receptor-type tyrosine-protein phosphatase N [EC:3.1.3.48]	path:map04940	Type I diabetes mellitus	br:ko00001 br:ko01000 br:ko01009	KEGG Orthology (KO) | Enzymes | Protein phosphatases and associated proteins	8.64781e-75	3.20462e-206	2.58878e-07	NA	NA	6.91114e-09
c31016_g1	LAP2A_MOUSE Lamina-associated polypeptide isoforms alpha zeta OS=Mus musculus GN=Tmpo PE=1 SV=4	9.20133	9.34935	7.89068	5.72853	5.50149	5.13062	4.25048	5.04889	3.6852	3.97738	4.95663	5.08358	5.15097	4.69329	9.57275	9.57462	9.32152	9.14506	7.56859	6.51973	5.80938	5.50044	5.09472	4.87182	4.99146	4.40487	4.90369	4.35608	4.98629	5.17989	4.95945								1.66869e-64	9.37785e-235	7.20102e-12	NA	NA	5.19256e-09
c25642_g1	SEM2A_SCHGR Semaphorin-2A OS=Schistocerca gregaria GN=SEMA-2A PE=2 SV=1	6.82605	7.32735	8.9963	9.07696	7.85601	7.18368	6.96653	5.85837	5.36457	5.57996	4.62411	4.38624	5.13569	4.20087	7.01601	7.09395	7.99151	8.07676	8.64781	8.21894	7.28519	6.50289	5.28267	5.96437	5.45149	5.7289	5.93107	4.64294	4.44005	3.1015	4.68824	GO:0005515 GO:0040012 GO:0048522 GO:0016020 GO:0007399 GO:0030154 GO:0044464 GO:0048513 GO:0051270	K06521	SEMA4 CD100; semaphorin 4	path:map04360	Axon guidance	br:ko00001 br:ko04090 br:ko04516	KEGG Orthology (KO) | Cellular antigens | Cell adhesion molecules and their ligands	8.12694e-86	2.91468e-78	3.20552e-11	NA	1.73374e-05	6.7421e-12
c24833_g1	DPYS_HUMAN Dihydropyrimidinase OS=Homo sapiens GN=DPYS PE=1 SV=1	7.94221	7.97759	9.0646	8.92983	7.09597	6.05445	4.9822	4.78154	4.21958	4.95321	4.08522	4.11885	4.87547	3.92045	8.0073	8.31227	8.25124	8.69669	8.47262	8.03977	6.16916	5.42168	3.88389	4.42567	5.26022	5.31694	7.15016	5.57148	4.79852	4.59229	6.09744	GO:0043209 GO:0002061 GO:1904530 GO:0051491 GO:0048513 GO:0048678 GO:0005874 GO:0030426 GO:0070382 GO:0051764 GO:0070062 GO:0051289 GO:0010977 GO:0005829 GO:0010976 GO:0017124 GO:0030027 GO:0035374 GO:0008270 GO:0007165 GO:0006212 GO:0006210 GO:0004157 GO:0006897 GO:0005615 GO:0007417 GO:0046135 GO:0016020 GO:0044297 GO:0071345 GO:0031941 GO:0030336 GO:0051017 GO:0031005	K01464	DPYS dht hydA; dihydropyrimidinase [EC:3.5.2.2]	path:map00240 path:map00410 path:map00770 path:map00983 path:map01100	Pyrimidine metabolism | beta-Alanine metabolism | Pantothenate and CoA biosynthesis | Drug metabolism - other enzymes | Metabolic pathways	br:ko00001 br:ko00002 br:ko01000 br:ko04147	KEGG Orthology (KO) | KEGG modules | Enzymes | Exosome	7.96696e-142	1.23474e-125	1.83435e-09	NA	0.000644577	0.000232625
c9208_g1	NA	7.23566	7.46084	8.65006	7.41642	6.30518	5.90541	5.74136	4.00657	4.52893	3.54964	4.26999	4.25988	5.33202	4.76331	7.30116	7.49262	8.08593	8.69189	8.59907	7.39518	6.26691	5.85914	4.23529	5.13126	4.83716	4.94803	4.12007	4.31742	4.5899	5.00655	5.39796	NA	NA	NA	NA	NA	NA	NA	1.61246e-62	1.19846e-169	5.82136e-07	NA	NA	4.14276e-09
c19701_g1	MTA1_RAT Metastasis-associated MTA1 OS=Rattus norvegicus GN=Mta1 PE=1 SV=1	7.57628	7.94982	8.50696	6.87947	6.75123	5.37016	5.24505	5.05783	5.21425	5.54508	5.16826	5.30045	6.19189	6.14728	6.57553	6.64724	7.49793	7.51578	7.45191	7.54289	6.79205	6.14429	5.51724	5.27533	5.34271	4.91054	5.32435	5.41505	6.32835	7.05703	5.24866	GO:0007399 GO:0009314 GO:0044267 GO:0000976 GO:0005783 GO:0043234 GO:0006259 GO:0006325 GO:0043412 GO:0001047 GO:0005856 GO:0003713 GO:0010604 GO:0045892 GO:0001085 GO:0003714 GO:0044451 GO:0051716 GO:0031325 GO:0019899	K11660	MTA; metastasis-associated protein MTA			br:ko03036	Chromosome	7.0253e-32	8.53784e-31	1.65964e-09	NA	NA	NA
c24558_g1	SMCE1_MOUSE SWI SNF-related matrix-associated actin-dependent regulator of chromatin subfamily E member 1 OS=Mus musculus GN=Smarce1 PE=1 SV=1	7.18567	7.56156	8.52036	7.30614	6.81318	5.95277	5.71182	6.07591	5.54652	5.73457	5.73806	5.68095	6.49686	6.40652	6.64544	6.69991	7.38667	7.63855	7.57279	6.66882	5.55835	5.20151	4.80881	4.83824	4.82692	4.70704	4.97068	5.79727	6.06741	6.39181	6.04825	GO:0016514 GO:0016922 GO:0000978 GO:0031492 GO:0006337 GO:0005654 GO:0000980 GO:0000790 GO:0045892 GO:0017053 GO:0043044 GO:0047485 GO:0008080	K11651	SMARCE1; SWI/SNF-related matrix-associated actin-dependent regulator of chromatin subfamily E member 1			br:ko03021 br:ko03036	Transcription machinery | Chromosome	7.13408e-26	1.05054e-103	8.81783e-14	NA	NA	NA
c29459_g1	EMC6_MOUSE ER membrane complex subunit 6 OS=Mus musculus GN=Emc6 PE=1 SV=1	7.0948	7.06271	7.92457	7.57051	6.89917	6.31439	5.44579	5.00553	5.31504	5.23493	5.57612	5.75854	5.74203	5.26288	7.17947	7.1084	7.0463	7.42904	7.4964	6.95166	5.99217	5.93393	5.32953	5.44806	5.84641	5.91814	5.78466	6.16009	6.63885	6.42065	6.62844	GO:0000045 GO:0005515 GO:0097631 GO:0072546 GO:0034975							1.40696e-39	2.99594e-47	NA	NA	NA	NA
c24358_g1	RAF1_CHICK RAF proto-oncogene serine threonine- kinase OS=Gallus gallus GN=RAF1 PE=2 SV=1	7.34894	7.49252	8.06318	7.51501	6.6873	5.75846	5.26878	5.81108	5.18476	5.17394	4.78194	4.88493	5.22905	6.42367	6.94433	6.73166	7.40805	7.45217	7.52439	7.02433	6.51696	6.21219	5.9765	6.04382	6.13871	6.30582	5.55654	5.74655	5.80776	5.20307	5.80332	GO:0008283 GO:0035023 GO:0008285 GO:0005794 GO:0090150 GO:1901700 GO:0002223 GO:0000165 GO:0000186 GO:0009628 GO:0009968 GO:0071277 GO:0005509 GO:0043154 GO:0006915 GO:0005829 GO:0031333 GO:0010975 GO:0030168 GO:0032006 GO:0033138 GO:0042802 GO:0010033 GO:0045935 GO:0007264 GO:0034220 GO:0005741 GO:0004674 GO:0005886 GO:0009887 GO:0030217 GO:0031328 GO:0010628 GO:0051130 GO:0070374 GO:0016043 GO:…	K04365	BRAF; B-Raf proto-oncogene serine/threonine-protein kinase [EC:2.7.11.1]	path:map01521 path:map01522 path:map04010 path:map04012 path:map04013 path:map04015 path:map04024 path:map04062 path:map04068 path:map04150 path:map04214 path:map04270 path:map04320 path:map04510 path:map04650 path:map04720 path:map04722 path:map04726 path:map04730 path:map04810 path:map04910 path:map04914 path:map05034 path:map05160 path:map05200 path:map05205 path:map05210 path:map05211 path:ma…	EGFR tyrosine kinase inhibitor resistance | Endocrine resistance | MAPK signaling pathway | ErbB signaling pathway | MAPK signaling pathway - fly | Rap1 signaling pathway | cAMP signaling pathway | Chemokine signaling pathway | FoxO signaling pathway | mTOR signaling pathway | Apoptosis - fly | Vascular smooth muscle contraction | Dorso-ventral axis formation | Focal adhesion | Natural killer cel…	br:ko00001 br:ko00002 br:ko01000 br:ko01001	KEGG Orthology (KO) | KEGG modules | Enzymes | Protein kinases	5.80022e-43	5.77972e-44	3.533e-11	NA	NA	0.000135909
c32652_g1	HDAC1_BOVIN Histone deacetylase 1 OS=Bos taurus GN=HDAC1 PE=2 SV=1	7.44548	7.84226	8.15738	7.08194	5.63218	5.69842	6.20725	5.93544	5.51101	5.69275	5.44593	5.19288	5.35931	5.52708	7.19224	7.34456	7.70554	8.11852	7.57012	6.9018	6.50937	6.4027	5.84299	6.06096	5.86277	5.58396	6.03108	5.58447	5.81883	5.68859	6.10168	GO:0055093 GO:0000978 GO:0001106 GO:0001103 GO:0042733 GO:0048714 GO:0060766 GO:0000980 GO:0032922 GO:0043392 GO:0032967 GO:2000757 GO:0005829 GO:0032760 GO:0033613 GO:0031072 GO:0042826 GO:0032041 GO:0061000 GO:0042220 GO:1901796 GO:0043433 GO:0003300 GO:0051059 GO:0071560 GO:0009913 GO:0043044 GO:0047485 GO:0043922 GO:0042517 GO:0008284 GO:0061198 GO:0045786 GO:0060789 GO:0006344 GO:0045347 GO:…	K06067	HDAC1_2; histone deacetylase 1/2 [EC:3.5.1.98]	path:map04110 path:map04213 path:map04330 path:map04919 path:map05016 path:map05034 path:map05169 path:map05200 path:map05202 path:map05203 path:map05220	Cell cycle | Longevity regulating pathway - multiple species | Notch signaling pathway | Thyroid hormone signaling pathway | Huntington's disease | Alcoholism | Epstein-Barr virus infection | Pathways in cancer | Transcriptional misregulation in cancer | Viral carcinogenesis | Chronic myeloid leukemia	br:ko00001 br:ko01000 br:ko03036	KEGG Orthology (KO) | Enzymes | Chromosome	3.99174e-57	2.89796e-63	1.75794e-13	NA	0.00948186	0.000143077
c18931_g1	KMT2A_HUMAN Histone-lysine N-methyltransferase 2A OS=Homo sapiens GN=KMT2A PE=1 SV=5	7.41898	7.20469	7.59651	6.76593	6.59848	5.94701	5.73406	5.44368	5.78615	5.97062	5.5624	5.9016	6.26309	6.48153	6.81595	6.91019	7.4673	7.23329	7.32201	7.02843	6.54835	6.46158	6.41429	6.03818	5.98594	5.86256	5.45162	5.80228	5.43781	5.12793	5.15635	GO:0006461 GO:0035162 GO:0035065 GO:0044212 GO:0006366 GO:0045322 GO:0045944 GO:0048519 GO:0043984 GO:0048188 GO:0003723 GO:0050890 GO:0051569 GO:0050896 GO:0071339 GO:0042800 GO:0065008 GO:0080182 GO:0008270 GO:0042803 GO:0044708 GO:2001040 GO:0040029 GO:0042127 GO:0023051 GO:0048511 GO:0005737 GO:0048477 GO:0070577 GO:0032411 GO:0010646 GO:1990837	K09186	MLL1; histone-lysine N-methyltransferase MLL1 [EC:2.1.1.43]	path:map00310 path:map05202	Lysine degradation | Transcriptional misregulation in cancer	br:ko00001 br:ko01000 br:ko03000 br:ko03036	KEGG Orthology (KO) | Enzymes | Transcription factors | Chromosome	3.20921e-20	1.13045e-27	NA	NA	NA	1.0153e-07
c26453_g7	NA	7.19708	7.2994	7.72133	7.24851	7.14594	6.33678	6.17057	5.94819	5.82587	6.06659	5.80107	5.85576	5.84636	6.44064	5.94325	6.14496	7.246	7.3945	7.63873	7.33169	7.12131	6.35506	6.00008	5.91928	6.18259	6.0405	5.33512	6.11735	5.66034	5.28347	5.7069	NA	NA	NA	NA	NA	NA	NA	1.43643e-18	2.11006e-43	2.72815e-05	NA	NA	3.78686e-05
c24425_g1	GROU_DROME groucho OS=Drosophila melanogaster GN=gro PE=1 SV=3	7.2472	7.06034	7.89316	7.65539	6.76372	6.20459	4.69095	5.23066	5.84683	6.01235	5.79124	5.76816	6.02797	6.03657	7.01732	6.73132	7.52677	7.34012	7.25013	7.51306	6.39741	6.14132	6.26374	6.16888	6.07831	5.98919	4.58515	6.0214	6.79799	4.88728	6.1334	GO:0042802 GO:0006351 GO:0001106 GO:0008134 GO:0043124 GO:0005730 GO:1904837 GO:0005654 GO:0009887 GO:0000122 GO:0090090 GO:0005615 GO:0005925 GO:2000811 GO:0017053 GO:0010628 GO:0005829 GO:0016055 GO:0001707	K04497	GROUCHO; groucho	path:map04013 path:map04310 path:map04330	MAPK signaling pathway - fly | Wnt signaling pathway | Notch signaling pathway	br:ko00001	KEGG Orthology (KO)	4.11265e-19	6.62024e-11	NA	NA	NA	NA
c26204_g2	LMNA_CHICK Lamin-A OS=Gallus gallus GN=LMNA PE=2 SV=1	8.07379	7.89565	7.78417	8.30749	6.95506	5.76146	5.00804	5.80667	5.51424	6.08468	5.55604	6.10714	6.47515	6.90464	6.77364	7.01591	7.3839	7.18727	7.41073	7.27113	6.17026	5.89739	7.07146	5.84255	6.7348	6.05325	5.74943	6.09929	6.30283	5.40483	6.6372	GO:1903047 GO:0007165 GO:0090343 GO:0005882 GO:0048519 GO:0005652 GO:0005654 GO:0007517 GO:0031965 GO:0006998 GO:0048471 GO:0005515 GO:0071456	K12641	LMNA; lamin A/C	path:map04210 path:map05410 path:map05412 path:map05414	Apoptosis | Hypertrophic cardiomyopathy (HCM) | Arrhythmogenic right ventricular cardiomyopathy (ARVC) | Dilated cardiomyopathy	br:ko00001 br:ko04812	KEGG Orthology (KO) | Cytoskeleton proteins	3.69737e-17	3.60272e-07	0.00113031	NA	NA	NA
c25126_g8	PANG2_DROME isoform J OS=Drosophila melanogaster GN=pan PE=1 SV=2	8.3239	8.86305	9.71564	7.859	7.47813	6.31277	5.29668	5.76367	5.05348	5.91707	5.34623	5.44133	5.77172	6.39662	7.56984	7.66254	8.61456	8.50344	7.73554	7.10503	6.0063	5.60266	4.73055	5.11141	4.44469	4.37588	4.43399	5.33628	5.51298	6.15857	4.87203	GO:0022408 GO:0000978 GO:0022409 GO:0043586 GO:0043588 GO:0030307 GO:0001822 GO:0071895 GO:0071899 GO:0019901 GO:0042826 GO:0090068 GO:0021943 GO:0021542 GO:0030538 GO:0032713 GO:0032714 GO:0042393 GO:0001837 GO:0031100 GO:0051897 GO:0043923 GO:0060021 GO:0044334 GO:0045944 GO:0043401 GO:0044336 GO:0048660 GO:0003705 GO:0070742 GO:0001649 GO:0032024 GO:0050909 GO:0003682 GO:0030879 GO:0005737 GO:…	K04491	TCF7L2; transcription factor 7-like 2	path:map04310 path:map04390 path:map04520 path:map04916 path:map05200 path:map05210 path:map05213 path:map05215 path:map05216 path:map05217 path:map05221 path:map05224 path:map05412	Wnt signaling pathway | Hippo signaling pathway | Adherens junction | Melanogenesis | Pathways in cancer | Colorectal cancer | Endometrial cancer | Prostate cancer | Thyroid cancer | Basal cell carcinoma | Acute myeloid leukemia | Breast cancer | Arrhythmogenic right ventricular cardiomyopathy (ARVC)	br:ko00001 br:ko00002 br:ko03000	KEGG Orthology (KO) | KEGG modules | Transcription factors	3.42086e-21	6.42534e-42	0.00176967	NA	NA	5.75662e-05
c26437_g1	AFAD_HUMAN Afadin OS=Homo sapiens GN=MLLT4 PE=1 SV=3	8.38693	8.18645	9.08009	7.51552	7.6815	6.87212	6.10975	5.76278	5.88947	5.71705	4.46417	4.84005	6.41827	5.91275	7.32562	7.73406	9.19262	9.10638	8.7362	7.54945	6.05956	5.55373	5.06934	5.1556	4.48682	4.8112	4.67257	6.42603	6.63528	6.64392	5.38631	GO:0090557 GO:0034332 GO:0007154 GO:0007275 GO:0007155 GO:0044700 GO:0005886 GO:0043547 GO:0005654 GO:0005911 GO:0050794 GO:0005737 GO:0017016	K05702	AF6 MLLT4; afadin	path:map04014 path:map04015 path:map04024 path:map04520 path:map04530 path:map04670	Ras signaling pathway | Rap1 signaling pathway | cAMP signaling pathway | Adherens junction | Tight junction | Leukocyte transendothelial migration	br:ko00001	KEGG Orthology (KO)	1.33366e-26	9.85666e-40	NA	NA	NA	0.000639287
c23121_g1	MAP1B_RAT Microtubule-associated 1B OS=Rattus norvegicus GN=Map1b PE=1 SV=2	8.1491	7.90114	7.46496	9.24338	7.63525	7.2168	6.23388	5.89983	5.8345	6.3571	5.40863	5.00372	5.82765	5.63164	8.64931	8.62735	8.55832	7.90913	7.45269	6.32408	5.69765	4.69506	5.46363	4.90004	4.79099	4.68475	4.40603	5.61782	5.81471	5.60821	5.86245	GO:0015631 GO:0015630 GO:0005737 GO:0044430 GO:0006914 GO:0033043 GO:0051130 GO:0048812 GO:0045202 GO:0042995 GO:0006950 GO:0007017	K10429	MAP1; microtubule-associated protein 1			br:ko01009 br:ko04812	Protein phosphatases and associated proteins | Cytoskeleton proteins	1.99172e-30	1.475e-79	0.000535544	NA	NA	3.75716e-05
c560_g1	TF2H1_HUMAN General transcription factor IIH subunit 1 OS=Homo sapiens GN=GTF2H1 PE=1 SV=1	7.53344	7.86956	8.16798	8.3328	7.78937	6.98469	6.0617	6.40367	5.42376	5.68513	4.88341	5.22507	5.66356	5.38535	8.16373	8.21647	8.25532	8.04869	7.49099	6.49715	5.94633	5.22257	5.12186	4.59811	4.44167	4.70424	7.83542	6.66188	6.16095	6.42401	6.21973	GO:0032092 GO:0055010 GO:0006360 GO:1902991 GO:0007179 GO:0006366 GO:0000413 GO:0005675 GO:1901700 GO:0010817 GO:0032925 GO:0034704 GO:0031398 GO:0005829 GO:0010459 GO:0051209 GO:0033017 GO:0007183 GO:0008353 GO:0032880 GO:0014070 GO:0042026 GO:0044325 GO:0006458 GO:1903779 GO:0060315 GO:0030018 GO:0051775 GO:0051130 GO:0032513 GO:0035584 GO:0033683 GO:0061077 GO:0042110 GO:0043123 GO:0045944 GO:…	K03141	TFIIH1 GTF2H1 TFB1; transcription initiation factor TFIIH subunit 1	path:map03022 path:map03420 path:map05203	Basal transcription factors | Nucleotide excision repair | Viral carcinogenesis	br:ko00001 br:ko00002 br:ko03021 br:ko03400	KEGG Orthology (KO) | KEGG modules | Transcription machinery | DNA repair and recombination proteins	4.7245e-38	1.20143e-193	NA	NA	NA	NA
c27994_g1	TDRD9_MOUSE ATP-dependent RNA helicase TDRD9 OS=Mus musculus GN=Tdrd9 PE=1 SV=3	7.65642	7.45829	6.85774	4.29047	4.53193	4.26153	3.91962	4.13301	4.49024	4.62863	4.54541	4.52202	3.62349	5.02851	7.77179	7.43898	7.82622	7.66151	7.4195	8.19041	8.78392	8.84378	9.27522	9.30509	8.68208	7.4057	4.90369	5.55164	5.40114	6.05619	6.22254	GO:0036464 GO:0019219 GO:0060255 GO:0004386 GO:0007276 GO:0044763 GO:0048518 GO:0042623 GO:0005634 GO:0003677 GO:0016070 GO:0003723 GO:0005515	K18408	TDRD9; ATP-dependent RNA helicase TDRD9 [EC:3.6.4.13]			br:ko01000 br:ko03036	Enzymes | Chromosome	1.14335e-73	2.67444e-49	7.2035e-55	NA	NA	2.08e-13
c34220_g1	FKBP4_HUMAN Peptidyl-prolyl cis-trans isomerase FKBP4 OS=Homo sapiens GN=FKBP4 PE=1 SV=3	7.36282	7.12239	5.94444	5.65378	5.65138	5.41455	5.79548	5.34806	5.00164	5.26176	5.23675	5.13941	5.79227	4.90998	7.55422	7.43003	6.92744	6.73532	7.57959	9.18097	10.7877	11.1717	9.52763	8.36212	6.1681	6.58455	5.53932	5.71166	6.01055	6.52653	5.60129	GO:0031072 GO:0048608 GO:0032550 GO:1900034 GO:0061077 GO:0044702 GO:0005654 GO:0044822 GO:0005789 GO:0003755 GO:0005856 GO:0070062 GO:0051179 GO:0035639 GO:0044295 GO:0005528 GO:0010977 GO:0048156 GO:0005829 GO:0031111 GO:0030674 GO:0032555	K09571	FKBP4_5; FK506-binding protein 4/5 [EC:5.2.1.8]	path:map04915	Estrogen signaling pathway	br:ko00001 br:ko01000 br:ko03110	KEGG Orthology (KO) | Enzymes | Chaperones and folding catalysts	1.45364e-23	6.57187e-165	3.86787e-53	NA	NA	1.24182e-16
c34229_g1	NGBR_MOUSE Dehydrodolichyl diphosphate synthase complex subunit Nus1 OS=Mus musculus GN=Nus1 PE=2 SV=1	6.34617	6.3175	5.56708	6.10873	5.45631	5.65041	5.65377	5.84222	5.26726	4.60952	5.22406	5.31401	5.10882	4.48889	7.53202	7.4047	6.78729	6.97317	7.43733	8.60146	9.70924	9.50446	8.78556	8.70498	7.3633	6.45521	6.00252	5.31402	5.14117	5.36824	5.24217		K19177	NUS1; dehydrodolichyl diphosphate syntase complex subunit NUS1 [EC:2.5.1.87]	path:map00900 path:map01110	Terpenoid backbone biosynthesis | Biosynthesis of secondary metabolites	br:ko00001 br:ko01000	KEGG Orthology (KO) | Enzymes	7.15318e-08	1.46253e-109	3.63092e-19	NA	NA	2.46153e-27
c29365_g1	COPG2_DANRE Coatomer subunit gamma-2 OS=Danio rerio GN=copg2 PE=2 SV=2	7.03823	6.54183	6.64291	6.61515	6.22343	6.72418	6.82794	6.04928	7.22707	5.68964	6.81095	6.7216	6.15298	4.47824	7.79308	7.80424	7.4396	7.66052	7.98145	8.95381	9.09762	8.70805	8.20787	7.74018	7.34821	6.52903	5.35633	5.48966	5.55298	5.18657	5.31608	GO:0006890 GO:0005198 GO:0000139 GO:0006891 GO:0006886 GO:0005789 GO:0072384 GO:0006888 GO:0005515 GO:0051683 GO:0005829 GO:0030133 GO:0030126	K17267	COPG; coatomer subunit gamma			br:ko04131 br:ko04147	Membrane trafficking | Exosome	NA	9.53121e-46	0.000963026	NA	NA	2.65352e-25
c3039_g1	S39AE_BOVIN Zinc transporter ZIP14 OS=Bos taurus GN=SLC39A14 PE=2 SV=1	6.31027	5.23831	4.84469	5.77628	6.08484	6.78911	6.97352	6.34923	6.74881	5.2264	6.13333	6.32229	6.31222	5.84688	7.52074	7.14638	7.37545	7.82681	9.37878	9.82712	8.24678	7.69588	7.32663	7.48319	7.24285	7.19839	6.20745	5.5997	4.75271	4.63287	5.44357	GO:0005887 GO:0050794 GO:0005385 GO:0006882 GO:0071578 GO:0005783 GO:0005794 GO:0042995	K14720	SLC39A14 ZIP14; solute carrier family 39 (zinc transporter) member 14	path:map04216	Ferroptosis	br:ko00001 br:ko02000	KEGG Orthology (KO) | Transporters	8.01118e-09	5.17491e-140	9.14488e-16	0.00212228	NA	1.82511e-27
c20964_g1	UGGG_ARATH UDP-glucose:glyco glucosyltransferase OS=Arabidopsis thaliana GN=UGGT PE=1 SV=1	7.42856	7.56032	7.60792	7.03736	6.94673	6.71863	6.01152	5.83247	5.46993	4.94594	5.58145	5.72471	5.66269	6.48804	7.8628	7.73396	8.10826	7.99496	8.29024	8.63328	8.28019	7.40633	6.96068	6.97097	6.46467	6.97844	4.5633	5.26076	5.41117	4.20772	3.54624	GO:0005788 GO:0070062 GO:0030968 GO:0051084 GO:0051082 GO:0018279 GO:0005793 GO:0003980 GO:0071712 GO:1904380	K11718	HUGT; UDP-glucose:glycoprotein glucosyltransferase [EC:2.4.1.-]	path:map04141	Protein processing in endoplasmic reticulum	br:ko00001 br:ko01000 br:ko01003	KEGG Orthology (KO) | Enzymes | Glycosyltransferases	8.97328e-14	7.78969e-32	0.000856109	NA	NA	5.50665e-19
c25988_g2	TPSP_THETK Bifunctional trehalose-6-phosphate synthase phosphatase OS=Thermoproteus tenax (strain ATCC 35583 NBRC 100435 JCM 9277 Kra 1) GN=tpsp PE=1 SV=1	8.38189	8.04789	6.49342	6.17225	6.88986	5.73891	4.9632	5.24378	5.40763	5.30908	4.99061	5.55723	5.63026	6.28206	8.64025	8.81722	8.35856	8.24851	10.1221	9.68224	8.57025	7.61755	7.37449	7.15416	6.56008	6.26825	4.62539	4.4969	4.21084	5.22667	4.53802	GO:0016757 GO:0036168 GO:0034605 GO:0036180 GO:0034599 GO:0005992 GO:0009405	K16055	TPS; trehalose 6-phosphate synthase/phosphatase [EC:2.4.1.15 3.1.3.12]	path:map00500 path:map01100	Starch and sucrose metabolism | Metabolic pathways	br:ko00001 br:ko01000 br:ko01003	KEGG Orthology (KO) | Enzymes | Glycosyltransferases	6.04461e-103	1.54082e-210	2.96629e-27	NA	NA	7.20586e-32
c24110_g1	COPD_CHICK Coatomer subunit delta OS=Gallus gallus GN=ARCN1 PE=2 SV=1	7.28502	6.95008	5.99434	5.53451	5.70825	5.78592	5.91068	5.60008	5.82494	4.99266	5.43322	5.06699	4.3646	3.89937	7.88181	7.99889	8.04588	8.10806	7.72895	7.90214	7.23079	6.50865	6.06331	5.58903	4.96246	4.93886	4.86397	4.95067	4.64571	4.9227	4.46387	GO:0005789 GO:0006888 GO:0005515 GO:0006890 GO:0005829 GO:0000139 GO:0006891 GO:0030133 GO:0006886 GO:0044699 GO:0030126 GO:0044822	K20471	COPD ARCN1 RET2; coatomer subunit delta			br:ko04131	Membrane trafficking	1.66534e-27	4.52591e-158	7.97636e-22	NA	0.000982391	6.78293e-18
c25301_g1	PRAF1_HUMAN Prenylated Rab acceptor 1 OS=Homo sapiens GN=RABAC1 PE=1 SV=1	6.62715	6.35582	5.37547	5.57879	6.0414	6.13548	6.01274	5.99941	6.15555	5.72622	4.92426	4.87013	5.11637	4.31733	7.56294	7.5446	7.03385	7.18926	6.65461	6.80458	6.39704	6.22739	5.93046	5.90451	5.92979	5.88007	5.90905	5.25051	4.15083	4.92933	4.67379	GO:0043229 GO:0042802 GO:0016020 GO:0044444 GO:0043227	K20359	RABAC1 PRAF1; PRA1 family protein 1			br:ko02000 br:ko04131	Transporters | Membrane trafficking	3.17529e-12	1.32746e-64	0.000100245	0.00126205	0.0032584	8.30181e-13
c25812_g1	PIWL1_CHICK Piwi 1 OS=Gallus gallus GN=PIWIL1 PE=2 SV=1	8.44784	8.04441	7.30258	4.69764	5.07759	5.33496	5.2183	4.88054	5.34172	5.28075	5.20312	4.77101	4.8352	5.53311	8.05259	7.94867	8.32739	7.73307	7.55642	7.46283	6.80858	6.77683	6.61372	6.60111	6.25441	6.43394	4.95291	5.07277	4.88925	5.25767	5.26497	GO:0090304 GO:0005515 GO:0044260 GO:0048522 GO:0034584 GO:0043186 GO:0010468 GO:0030154 GO:0048856 GO:0032268 GO:0007276	K02156	AUB PIWI; aubergine	path:map04320	Dorso-ventral axis formation	br:ko00001 br:ko03036	KEGG Orthology (KO) | Chromosome	1.35565e-46	1.46364e-20	7.51995e-06	NA	NA	1.8228e-09
c21635_g1	ARID2_HUMAN AT-rich interactive domain-containing 2 OS=Homo sapiens GN=ARID2 PE=1 SV=2	7.52604	7.30982	7.23716	5.97345	5.8301	5.36098	5.53044	5.04795	4.97694	5.35323	5.15362	5.08668	4.85402	6.20597	7.00242	7.0078	7.34898	7.43704	7.42551	6.93559	6.48193	6.00721	5.28325	5.15215	5.82432	5.67746	5.05664	5.59371	5.39005	5.43648	4.58839	GO:0044464	K11765	ARID2; AT-rich interactive domain-containing protein 2			br:ko03021 br:ko03036	Transcription machinery | Chromosome	2.08284e-56	4.20269e-65	3.3908e-13	NA	NA	1.40637e-06
c24796_g1	NA	7.61753	7.51881	7.4231	5.42569	5.78613	6.49895	6.36604	5.38183	5.05256	5.71355	4.60226	5.04396	4.93755	5.6361	7.39821	7.65131	7.76138	7.62355	7.19072	6.65662	6.14865	6.11132	5.51378	5.54773	5.98011	5.87691	4.70482	5.22391	5.95922	4.66151	4.30034	NA	NA	NA	NA	NA	NA	NA	2.02217e-33	1.22949e-50	9.58601e-06	NA	NA	9.49006e-07
c29367_g1	NU107_MOUSE Nuclear pore complex Nup107 OS=Mus musculus GN=Nup107 PE=1 SV=1	6.99456	6.8757	6.29042	4.98763	4.93503	4.17032	3.79755	4.32055	4.81095	4.12065	4.09754	4.72667	5.88891	4.78106	7.55637	7.95872	7.96558	7.78564	7.59539	6.82688	6.23952	6.49744	6.43698	5.70225	6.42446	6.11726	5.32435	5.06279	6.43218	5.73469	5.7958	GO:0005635 GO:0043170 GO:0006913 GO:0016020 GO:0050658 GO:0043234 GO:0000775 GO:0006996 GO:0044699 GO:0050789	K14301	NUP107 NUP84; nuclear pore complex protein Nup107	path:map03013	RNA transport	br:ko00001 br:ko00002 br:ko03019 br:ko03036	KEGG Orthology (KO) | KEGG modules | Messenger RNA biogenesis | Chromosome	4.20215e-19	4.70653e-20	0.000962271	NA	NA	0.000442179
c6703_g1	VWA9_XENTR von Willebrand factor A domain-containing 9 OS=Xenopus tropicalis GN=vwa9 PE=2 SV=1	6.70175	6.95451	5.86642	3.75049	4.6318	5.28984	4.9201	4.9368	4.84873	3.86342	5.21905	5.15318	4.03012	3.93136	7.68738	7.69028	7.65644	7.80791	6.63529	6.0836	5.83069	5.4956	5.58713	5.77622	5.57995	5.53927	5.93558	6.66326	6.18822	5.41938	6.1119	GO:0042795 GO:0005654							1.52152e-16	2.4872e-85	1.16845e-11	NA	NA	NA
c9164_g1	TM10B_DANRE tRNA methyltransferase 10 homolog B OS=Danio rerio GN=trmt10b PE=2 SV=1	7.17027	7.0929	5.39488	4.39103	4.5247	4.99558	5.38319	5.38538	5.08204	3.84739	5.3267	5.1081	4.01935	4.22978	8.47067	8.38593	8.11891	8.23195	6.83301	6.41263	6.42971	6.56952	6.63325	6.82009	6.74167	6.70467	5.68122	6.46154	6.41327	5.48231	5.94596	GO:0003723 GO:0005739 GO:0031981 GO:0043232 GO:0000963 GO:0030488 GO:0016423	K15445	TRMT10A TRM10 RG9MTD2; tRNA (guanine9-N1)-methyltransferase [EC:2.1.1.221]			br:ko01000 br:ko03016	Enzymes | Transfer RNA biogenesis	9.68919e-33	9.07454e-76	1.68402e-06	0.00901207	0.00146862	1.99991e-05
c12363_g1	MED1_AEDAE Mediator of RNA polymerase II transcription subunit 1 OS=Aedes aegypti GN=AAEL007402 PE=3 SV=1	7.55101	6.55829	6.00672	5.17423	5.73685	5.29859	5.54965	3.82427	5.16404	5.47894	4.66706	5.27505	4.95929	3.83402	7.00315	7.04593	7.52814	6.71147	6.8094	7.23454	6.14189	6.00777	6.36621	5.93084	5.88333	6.00077	4.69949	6.52458	6.70268	5.90768	5.30162	GO:1901360 GO:0009653 GO:0048513 GO:0051094 GO:0060429 GO:0044238 GO:0044260 GO:0048522 GO:0051240 GO:0035257 GO:0030522 GO:0065008 GO:0006355 GO:0008134 GO:0048523 GO:0044249 GO:0044446 GO:0009966 GO:0042127 GO:0006725 GO:0005634 GO:0003677 GO:0003712 GO:0006807 GO:0030154 GO:0032870 GO:2000026	K15144	MED1; mediator of RNA polymerase II transcription subunit 1	path:map01522 path:map04919	Endocrine resistance | Thyroid hormone signaling pathway	br:ko00001 br:ko03021	KEGG Orthology (KO) | Transcription machinery	1.66767e-08	NA	NA	NA	NA	NA
c32631_g1	CCNK_HUMAN Cyclin-K OS=Homo sapiens GN=CCNK PE=1 SV=2	6.4851	6.29493	6.53437	6.07626	5.5267	5.28287	5.69301	5.87123	5.55367	5.81346	5.14897	5.21611	5.83008	3.82641	6.67247	6.83948	6.89156	6.82076	6.95908	6.66129	6.17805	5.73544	5.52187	6.02308	6.10792	6.03994	5.83084	5.56675	6.05089	5.47245	6.01604	GO:0019901 GO:2001165 GO:0008353 GO:0044828 GO:0004693 GO:0042795 GO:0044763 GO:0006974 GO:0045944 GO:0005654 GO:0000079 GO:0006368 GO:0019083 GO:0003677 GO:0002944 GO:0071157 GO:0002945 GO:0017069							7.0778e-21	2.12655e-16	0.00716749	NA	NA	0.00134918
c25976_g1	LEO1_XENLA RNA polymerase-associated LEO1 OS=Xenopus laevis GN=leo1 PE=2 SV=1	6.82283	7.02794	6.72095	6.39133	5.52536	5.52604	5.35819	4.36385	5.06048	5.24284	5.44219	5.38294	6.57426	4.82097	7.16247	7.14885	7.00619	7.08776	6.4226	5.85897	5.83082	5.7335	5.67793	5.48057	5.94813	6.09113	5.69804	5.99889	5.92598	5.80119	6.26446	GO:0019827 GO:0045638 GO:0010390 GO:0005730 GO:1904837 GO:0006378 GO:0006368 GO:0032968 GO:0005813 GO:1990269 GO:0001711 GO:0016593 GO:0031442 GO:0016055 GO:0033523	K15177	LEO1; RNA polymerase-associated protein LEO1			br:ko03021	Transcription machinery	5.96644e-27	2.0167e-39	NA	NA	NA	NA
c26453_g6	NA	7.34677	6.78022	6.90559	6.74348	6.12948	5.98032	5.63276	4.35859	5.29489	4.72367	5.1665	5.24475	6.15872	4.39447	7.04071	7.20552	7.4394	7.38096	7.17529	6.8082	6.04667	6.17497	6.13297	6.11798	6.30835	6.15807	5.49015	6.03757	6.67202	5.58821	5.94154	NA	NA	NA	NA	NA	NA	NA	2.62831e-24	1.41583e-18	NA	NA	NA	NA
c14681_g1	ZCHC8_CHICK Zinc finger CCHC domain-containing 8 OS=Gallus gallus GN=ZCCHC8 PE=2 SV=1	6.8019	6.59456	7.59599	6.35376	5.64335	5.84093	5.42296	5.63344	4.90106	4.75696	4.8152	4.39407	3.76024	4.82604	6.88926	7.24526	7.34223	7.78508	7.96075	7.11522	6.6015	6.32543	5.93886	6.15744	5.93784	5.43804	4.61616	5.35394	5.38041	5.58418	6.06817	GO:0003676 GO:0005681 GO:0006396	K13128	ZCCHC8; zinc finger CCHC domain-containing protein 8			br:ko03041	Spliceosome	9.85269e-50	4.93075e-57	5.09547e-15	NA	0.00235051	3.28182e-06
c24891_g1	PHF10_XENLA PHD finger 10 OS=Xenopus laevis GN=phf10 PE=2 SV=2	6.63982	6.19329	6.66372	6.22727	6.09457	5.43775	5.45062	5.32933	5.1636	4.17005	4.80962	4.34734	2.8472	5.05462	7.0211	6.92978	7.01164	6.91601	6.66154	6.71161	6.25518	5.9208	5.7977	5.61124	5.39495	5.60678	5.30706	6.35231	6.29934	6.21205	5.88488	GO:0016747 GO:0000978 GO:0006355 GO:0006473 GO:0002230 GO:0006325 GO:0098792 GO:0005654 GO:0005813 GO:0000790 GO:0005515 GO:0005737 GO:0006915 GO:0032991 GO:0098779							2.58514e-28	4.00036e-38	NA	NA	0.00887405	NA
c11236_g1	YTH3_CAEEL glycosyltransferase OS=Caenorhabditis elegans GN= PE=1 SV=2	5.77024	5.4376	6.15758	6.49598	6.03636	6.44893	5.27398	5.50801	5.57354	3.75473	5.09484	4.518	4.63237	4.37824	7.05218	6.92791	7.05738	7.24333	7.35257	7.32508	6.94194	6.517	6.34754	6.334	5.99267	6.13878	6.21301	5.33726	5.84485	5.43873	5.47226	GO:0016020 GO:0044763 GO:1901137 GO:0044238 GO:0000026 GO:0044237 GO:0044710	K03846	ALG9; alpha-1 2-mannosyltransferase [EC:2.4.1.259 2.4.1.261]	path:map00510 path:map00513 path:map01100	N-Glycan biosynthesis | Various types of N-glycan biosynthesis | Metabolic pathways	br:ko00001 br:ko00002 br:ko01000 br:ko01003	KEGG Orthology (KO) | KEGG modules | Enzymes | Glycosyltransferases	1.13581e-07	5.295e-44	NA	0.00528633	0.00167893	1.46726e-07
c13213_g1	EXOS7_HUMAN Exosome complex component RRP42 OS=Homo sapiens GN=EXOSC7 PE=1 SV=3	6.31713	6.55007	6.30363	5.90169	5.17065	4.94073	4.79231	3.89041	5.23258	4.74402	5.12968	4.58496	4.84925	4.18974	7.32021	7.17092	7.56101	7.62138	7.30247	7.48057	7.73686	7.52881	6.55132	6.49092	5.56177	5.50272	5.45459	5.78733	5.49187	5.63259	5.66411	GO:0000175 GO:0003723 GO:0005515 GO:0034472 GO:0043928 GO:0005829 GO:0043488 GO:0006364 GO:0071027 GO:0043633 GO:0000178 GO:0005654	K12589	RRP42 EXOSC7; exosome complex component RRP42	path:map03018	RNA degradation	br:ko00001 br:ko00002 br:ko03019	KEGG Orthology (KO) | KEGG modules | Messenger RNA biogenesis	4.80756e-33	1.08189e-62	1.32964e-13	NA	NA	8.59035e-11
c22394_g1	SPA24_RAT Spermatogenesis-associated 24 OS=Rattus norvegicus GN=Spata24 PE=2 SV=3	6.85084	6.8617	6.48688	6.11219	5.94487	5.55491	5.81632	5.80351	5.07852	5.89233	4.38111	4.87488	5.01897	4.77373	6.7203	6.50508	5.99478	6.70165	5.67518	5.19318	5.47149	5.23215	5.88909	6.32466	7.11528	8.84594	5.20549	4.66898	5.07449	4.94703	4.50143	GO:0005634 GO:0005515							8.87648e-06	2.7418e-60	4.95633e-10	NA	NA	4.58599e-07
c21561_g1	NA	6.40187	6.51879	6.31972	6.5542	6.01241	5.82227	4.77894	5.34038	4.56344	4.25627	3.64086	3.46609	5.35204	3.65657	6.42203	6.41359	6.41329	6.58029	6.54651	6.348	6.25789	6.3773	5.95411	6.08706	6.77691	7.67448	4.37692	4.52907	4.91335	4.77427	4.53318	NA	NA	NA	NA	NA	NA	NA	5.17569e-23	2.52886e-45	3.69971e-33	NA	NA	2.57635e-11
c22270_g1	HECW2_HUMAN E3 ubiquitin- ligase HECW2 OS=Homo sapiens GN=HECW2 PE=1 SV=2	6.69752	6.21911	5.84026	5.55521	6.12535	5.38489	4.68868	5.37272	4.95735	4.82029	4.18654	4.60783	4.62079	5.13536	6.02461	5.97107	6.48348	6.17274	6.38483	7.32254	7.03497	6.92686	6.70085	6.33861	6.4197	6.58625	4.74147	5.54572	5.25128	3.2868	4.37979	GO:0016327 GO:0014068 GO:0006883 GO:0005794 GO:0003254 GO:0032801 GO:0006955 GO:0035519 GO:0019089 GO:0030948 GO:0005829 GO:0031399 GO:2001288 GO:0030104 GO:0032480 GO:0019904 GO:0034220 GO:0086005 GO:0045732 GO:0046824 GO:0000785 GO:0044325 GO:0007588 GO:0042787 GO:0043161 GO:2000009 GO:0007219 GO:0000151 GO:0043162 GO:0019870 GO:0016241 GO:0050847 GO:0019871 GO:0031623 GO:0050687 GO:0046718 GO:…	K12168	HECW2; E3 ubiquitin-protein ligase HECW2 [EC:2.3.2.26]			br:ko01000 br:ko04121	Enzymes | Ubiquitin system	3.13097e-07	3.10529e-07	0.0010859	NA	NA	3.76093e-08
c25893_g1	ADA10_HUMAN Disintegrin and metallo ase domain-containing 10 OS=Homo sapiens GN=ADAM10 PE=1 SV=1	6.60811	6.44552	6.72935	6.59474	6.39079	5.93941	4.43777	5.38518	5.25953	4.7675	5.24205	5.13454	5.42798	4.42243	6.43551	6.20449	6.62808	6.32123	6.43348	7.15212	7.61203	7.70874	7.52268	7.17669	6.21111	6.44442	4.82287	5.36833	4.5921	3.46145	4.67402	GO:0007275 GO:0044421 GO:0004175 GO:0044431 GO:0002690 GO:0007166 GO:0048523 GO:0009967 GO:0005102 GO:0006950 GO:0044459 GO:0008237 GO:0006509 GO:0045321 GO:0045860 GO:0030054 GO:0031982 GO:0034612	K06704	ADAM10 CD156c; disintegrin and metalloproteinase domain-containing protein 10 [EC:3.4.24.81]	path:map05010 path:map05120	Alzheimer's disease | Epithelial cell signaling in Helicobacter pylori infection	br:ko00001 br:ko01000 br:ko01002 br:ko04090	KEGG Orthology (KO) | Enzymes | Peptidases | Cellular antigens	1.69101e-11	1.83415e-45	1.05808e-16	NA	NA	3.67973e-17
c25739_g1	STRP2_MOUSE Striatin-interacting s 2 OS=Mus musculus GN=Strip2 PE=1 SV=1	6.148	6.55072	6.29945	5.8558	5.8396	5.83398	5.76931	4.49033	5.65449	4.05418	5.80879	5.17735	5.64419	5.32938	6.75324	6.6163	6.80871	6.94	6.51329	6.31645	6.35141	6.39593	6.97396	7.85781	7.94306	7.43798	5.4056	5.12352	4.33409	3.30083	5.04431	GO:0008360 GO:0030866 GO:0005634 GO:0070062 GO:0005515 GO:0005737 GO:0016477							3.0178e-13	5.36973e-67	7.80886e-28	NA	NA	3.31271e-23
c24713_g2	NA	6.09257	5.80316	6.11497	6.40037	6.21815	6.13268	5.39054	4.10112	4.90919	3.8084	4.97724	4.77019	3.90176	5.15505	6.92458	6.96214	6.85191	6.91303	6.56826	6.68036	6.22689	6.0678	6.6811	6.78614	6.87062	6.38536	4.71018	4.66861	4.43828	4.08061	4.56834	NA	NA	NA	NA	NA	NA	NA	8.78946e-09	3.48829e-21	0.000164726	NA	NA	1.19054e-18
c19328_g1	DJC16_MOUSE homolog subfamily C member 16 OS=Mus musculus GN=Dnajc16 PE=1 SV=2	5.41502	5.39701	5.81047	6.18254	5.56687	5.73864	5.45336	4.66904	5.44493	5.33709	5.51884	5.55609	4.61659	4.64226	5.93568	6.02248	6.15341	6.29544	7.07067	7.07782	6.45472	6.34609	5.81632	5.86286	5.60443	5.3878	5.97076	4.51503	4.23929	4.46514	4.53632	GO:0016667 GO:0005515 GO:0044260 GO:0005737 GO:0046872 GO:0006457 GO:0044238 GO:0044699 GO:0006950	K09536	DNAJC16; DnaJ homolog subfamily C member 16			br:ko03110	Chaperones and folding catalysts	0.00502194	7.20231e-68	4.57865e-07	NA	NA	5.19418e-12
c26304_g1	PO210_HUMAN Nuclear pore membrane glyco 210 OS=Homo sapiens GN=NUP210 PE=1 SV=3	5.48441	5.52678	5.59224	5.54108	5.06367	5.32816	5.26925	4.94554	5.10084	4.15073	5.31834	5.35178	3.9074	4.60175	5.86858	5.98494	6.1751	6.18562	6.52654	6.65035	6.67609	6.43129	6.34517	5.83282	5.57356	5.85187	6.3971	4.67961	5.07568	4.6278	5.24216	GO:0005634 GO:0005783 GO:0033036 GO:0044763 GO:0051704 GO:0044425 GO:0044446 GO:0071702	K14314	NUP210 GP210; nuclear pore complex protein Nup210	path:map03013	RNA transport	br:ko00001 br:ko00002 br:ko03019	KEGG Orthology (KO) | KEGG modules | Messenger RNA biogenesis	7.74262e-05	8.51267e-18	0.000605935	NA	NA	7.46015e-08
c30965_g1	UCKL1_HUMAN Uridine-cytidine kinase-like 1 OS=Homo sapiens GN=UCKL1 PE=1 SV=2	6.10644	6.36162	6.34702	5.33397	5.23658	5.08628	5.13444	5.27395	5.28436	4.94293	5.28261	4.96465	4.94046	5.20272	5.76771	5.78722	6.37262	6.47715	6.29178	6.51904	6.50314	6.78181	6.07847	6.37121	5.94356	5.66914	4.82011	4.46519	4.88287	4.76284	5.26312	GO:0005634 GO:0005524 GO:0006206 GO:0005515 GO:0004849 GO:0016032 GO:0005829 GO:0044211 GO:0016310 GO:0044206	K00876	udk UCK; uridine kinase [EC:2.7.1.48]	path:map00240 path:map00983 path:map01100	Pyrimidine metabolism | Drug metabolism - other enzymes | Metabolic pathways	br:ko00001 br:ko01000	KEGG Orthology (KO) | Enzymes	3.86663e-28	1.98183e-24	4.76544e-12	NA	NA	9.90085e-14
c8885_g1	RER1_PONAB RER1 OS=Pongo abelii GN=RER1 PE=2 SV=1	5.92861	6.0343	5.68788	6.33323	5.74306	5.89159	5.33245	5.26043	5.26331	4.38396	5.48599	5.5983	4.54582	5.75848	5.16971	5.58222	6.11488	6.65246	6.83476	7.0854	7.22352	6.78077	5.68242	5.64443	5.89839	5.71428	5.28749	4.8108	5.18343	4.82159	4.16844	GO:0006890 GO:0030173							3.14034e-06	4.96479e-80	4.88633e-13	NA	NA	3.07058e-12
c24036_g1	RU17_XENTR U1 small nuclear ribonucleo 70 kDa OS=Xenopus tropicalis GN=snrnp70 PE=2 SV=1	6.39594	6.5631	6.97408	6.2121	6.13256	5.23495	5.36044	4.29393	4.86151	5.35313	4.98558	5.25919	4.82548	6.59883	5.88607	5.85357	6.08785	5.98487	6.73809	6.74521	6.02201	5.53858	5.24736	5.62929	6.11838	6.00593	4.95496	5.19353	6.04812	3.98499	5.48115	GO:0016607 GO:0060218 GO:0005685 GO:1904715 GO:0000398 GO:0000243 GO:0000166 GO:0005515 GO:0048026 GO:0071011 GO:0030619 GO:0043462 GO:0003729 GO:0071004 GO:0061084	K11093	SNRP70; U1 small nuclear ribonucleoprotein 70kDa	path:map03040	Spliceosome	br:ko00001 br:ko00002 br:ko03041	KEGG Orthology (KO) | KEGG modules | Spliceosome	1.05299e-15	5.47573e-11	2.87056e-07	NA	NA	NA
c9382_g2	NBR1_ARATH NBR1 homolog OS=Arabidopsis thaliana GN=NBR1 PE=1 SV=1	6.23998	5.85983	6.96223	6.29255	4.95153	4.95837	4.99818	5.1846	4.31589	5.72552	4.47239	4.4833	5.75665	5.60013	6.23953	6.33184	7.26593	7.02276	6.99454	6.88604	6.53032	6.1433	6.06244	6.27733	5.69706	6.15846	4.3022	5.15745	5.65602	4.8088	5.34111	GO:0008150 GO:0043130 GO:0000407 GO:0005575 GO:0003674 GO:0016236 GO:0005776							4.05407e-06	4.85296e-17	0.00113388	NA	NA	0.000299457
c25071_g1	NA	8.58958	7.41822	5.82319	7.46803	8.57109	6.84051	5.19852	6.17468	4.64541	6.06344	6.1984	6.26841	6.87821	7.15346	9.30668	9.1763	7.30799	6.59879	6.34619	5.35583	5.67266	5.67764	6.16273	5.97813	6.25652	5.60468	4.24691	4.43919	5.32973	4.96988	5.30415	NA	NA	NA	NA	NA	NA	NA	3.02432e-16	1.83281e-246	1.3832e-14	NA	NA	1.10727e-08
c29472_g1	DIXC1_HUMAN Dixin OS=Homo sapiens GN=DIXDC1 PE=1 SV=2	7.51272	7.9625	6.73021	7.53608	7.28922	7.03288	6.50869	6.17265	5.43777	5.43278	5.41093	5.34541	5.91862	6.12143	7.39524	7.61888	7.56345	7.42528	7.16961	6.25004	5.70696	5.26093	5.16314	5.28934	5.05343	4.07894	4.40076	4.59626	4.35083	4.92097	4.83527	GO:0034394 GO:0044319 GO:0016529 GO:0007097 GO:0032053 GO:0042177 GO:0044238 GO:0021795 GO:0001664 GO:0051764 GO:0051960 GO:0030506 GO:0048365 GO:0005829 GO:0001948 GO:0034988 GO:0070527 GO:2001046 GO:0035556 GO:0014731 GO:0030863 GO:0046907 GO:0090263 GO:0042221 GO:0043433 GO:0043113 GO:1900026 GO:0004871 GO:0051015 GO:0045184 GO:0005911 GO:0032956 GO:0031941 GO:0030334 GO:0031224 GO:0030016 GO:…							1.88996e-21	2.18522e-154	0.00133425	NA	NA	2.38303e-09
c20087_g1	MARE1_XENTR Microtubule-associated RP EB family member 1 OS=Xenopus tropicalis GN=mapre1 PE=2 SV=1	7.40906	7.21109	7.97881	8.27136	7.41711	7.30279	6.72101	6.13569	6.61228	6.66668	6.22893	5.91149	6.60626	5.7538	7.81405	7.74309	7.22026	6.91966	6.29813	6.48658	6.37073	6.1935	5.60417	5.28309	5.45734	5.82828	4.6155	4.41241	5.23845	5.37534	4.59828	GO:0008283 GO:0007062 GO:1903033 GO:0042802 GO:0045737 GO:0035371 GO:0008022 GO:0035372 GO:0007067 GO:0005881 GO:0044822 GO:1904527 GO:0051301 GO:0005813 GO:0048471 GO:0000086 GO:0045893 GO:0051010 GO:0005819 GO:0005829 GO:0030981 GO:0030496 GO:0030335 GO:0031115	K10436	MAPRE; microtubule-associated protein RP/EB family			br:ko03036 br:ko04812	Chromosome | Cytoskeleton proteins	1.10986e-30	2.50944e-103	2.92794e-10	NA	NA	6.70376e-13
c22697_g1	NA	7.53559	7.18182	7.90172	8.46296	8.4146	7.62427	6.49223	5.99227	5.72326	6.28858	5.87544	6.08537	6.1303	5.89451	7.15151	7.27901	7.67268	7.63762	7.88734	6.92546	6.33457	5.46289	5.465	5.58107	5.574	5.85616	3.99214	5.08269	5.51291	4.48804	4.25678	NA	NA	NA	NA	NA	NA	NA	4.44052e-18	1.57788e-46	NA	NA	NA	1.18371e-10
c23446_g1	TRI37_MOUSE E3 ubiquitin- ligase TRIM37 OS=Mus musculus GN=Trim37 PE=1 SV=1	7.01886	6.83572	5.98677	3.92926	5.38849	6.37688	6.99399	6.25297	7.26885	6.867	6.8099	6.45972	5.29254	5.80031	7.66701	7.57523	7.70936	7.7118	6.55592	5.95957	5.41872	4.87076	4.40995	5.46757	5.43617	6.53671	5.31732	5.60116	5.07183	5.64668	4.89645	GO:0036353 GO:0061630 GO:0042803 GO:0032088 GO:0035098 GO:0046600 GO:0005164 GO:0042995 GO:0051092 GO:0002376 GO:0000122 GO:0005777 GO:0031625 GO:0046872 GO:0097458 GO:0005829 GO:0070842 GO:0016235 GO:0051865	K10608	TRIM37 MUL; tripartite motif-containing protein 37 [EC:2.3.2.27]	path:map04120	Ubiquitin mediated proteolysis	br:ko00001 br:ko01000 br:ko04121	KEGG Orthology (KO) | Enzymes | Ubiquitin system	2.50873e-10	1.46947e-51	6.01491e-38	NA	NA	5.59957e-05
c20386_g1	Y0417_DROME Probable phosphatase CG10417 OS=Drosophila melanogaster GN=CG10417 PE=1 SV=1	8.65489	8.45981	7.24868	5.71634	6.06913	5.12975	5.57599	5.69333	5.19242	5.7941	5.83475	5.57144	7.40502	7.03796	7.39206	7.47063	7.6872	7.45481	6.42357	6.30482	6.11395	5.63403	6.1803	5.72576	5.92816	5.99328	4.17175	4.67806	4.95113	3.40232	4.87976	GO:0005634 GO:0004721 GO:0006470 GO:0005488	K17499	PPM1G PP2CG; protein phosphatase 1G [EC:3.1.3.16]			br:ko01000 br:ko01009	Enzymes | Protein phosphatases and associated proteins	5.90278e-48	2.8476e-42	4.31121e-08	NA	NA	7.81059e-09
c22439_g1	SSPO_CHICK SCO-spondin OS=Gallus gallus GN=SSPO PE=2 SV=1	7.49536	6.91355	7.35453	6.06874	5.11767	5.19858	5.41362	5.47655	5.90212	6.80645	7.17327	7.36853	6.14247	6.21557	7.4568	7.18347	7.19713	7.2363	6.48185	5.75299	5.65596	5.65684	5.41937	6.41509	6.08881	6.80566	4.70199	5.43169	4.9483	3.10924	5.22671	GO:0040011 GO:1902531 GO:0043167 GO:0009653 GO:0045861 GO:0022603 GO:0002682 GO:0051247 GO:0009968 GO:0097367 GO:0051240 GO:0019220 GO:0050790 GO:0032103 GO:0031012 GO:0032403 GO:0010596 GO:0065008 GO:0010033 GO:0030141 GO:0009967 GO:0006950 GO:0051179 GO:0048731 GO:0006928 GO:0043066 GO:0016020 GO:0016043 GO:0001817 GO:0031325 GO:0050920 GO:0030335 GO:2000026	K06841	SEMA5; semaphorin 5	path:map04360	Axon guidance	br:ko00001 br:ko04516	KEGG Orthology (KO) | Cell adhesion molecules and their ligands	3.63467e-23	3.47462e-39	9.60783e-06	NA	NA	2.72447e-09
c13179_g1	R4WTB3_9HEMI Mitochondrial NADH:ubiquinone oxidoreductase ESSS OS=Riptortus pedestris PE=2 SV=1	6.67182	6.61265	6.74051	6.24665	5.41313	6.21834	5.81598	6.09043	6.12278	6.70958	6.52357	6.35641	5.48043	5.7501	6.89361	6.78785	6.95119	7.26455	6.68615	5.78494	5.21919	5.31775	4.08232	5.29975	5.50546	5.82638	6.32605	5.34682	5.4271	4.7701	5.60124	GO:0016020 GO:0016021	K11351	NDUFB11; NADH dehydrogenase (ubiquinone) 1 beta subcomplex subunit 11	path:map00190 path:map01100 path:map04932 path:map05010 path:map05012 path:map05016	Oxidative phosphorylation | Metabolic pathways | Non-alcoholic fatty liver disease (NAFLD) | Alzheimer's disease | Parkinson's disease | Huntington's disease	br:ko00001 br:ko00002	KEGG Orthology (KO) | KEGG modules	0.00453962	2.14388e-57	5.69891e-09	NA	NA	0.00245728
c8732_g1	K1Q6G6_CRAGI Fibrous sheath-interacting 1 OS=Crassostrea gigas GN=CGI_10019566 PE=4 SV=1	6.43118	6.4994	7.11938	7.00645	6.63325	6.53772	6.20178	5.99848	6.20896	5.97029	5.75794	5.56891	4.75795	5.00224	6.43647	6.50846	6.37863	6.60485	6.56161	6.75743	6.30595	5.79382	4.48638	5.40879	5.38682	5.1011	6.03775	5.1483	5.33669	5.17421	4.67265	GO:0004930 GO:0007186 GO:0016020 GO:0016021							2.84897e-28	4.49492e-54	NA	NA	3.62413e-05	1.55621e-05
c17125_g1	FKBP2_MOUSE Peptidyl-prolyl cis-trans isomerase FKBP2 OS=Mus musculus GN=Fkbp2 PE=1 SV=1	6.61725	7.10029	7.20683	7.01475	6.87153	6.82548	6.60072	6.12342	6.03918	5.68983	5.78838	5.78492	5.14657	5.1389	6.35777	6.4548	6.36332	6.55851	6.24476	5.68582	5.59334	5.6284	4.41471	5.37244	5.24286	5.14927	6.61669	6.4465	6.51291	5.32644	5.90653	GO:0005789 GO:0005634 GO:0003755 GO:0070062 GO:0005515 GO:0005528 GO:0061077 GO:0005829 GO:0097308 GO:0000413	K09569	FKBP2; FK506-binding protein 2 [EC:5.2.1.8]			br:ko01000 br:ko03110	Enzymes | Chaperones and folding catalysts	3.24582e-15	8.76399e-20	NA	NA	0.00261083	NA
c19357_g1	ECHB_BOVIN Trifunctional enzyme subunit mitochondrial OS=Bos taurus GN=HADHB PE=2 SV=1	6.20647	6.37217	7.03911	6.53592	6.06208	6.58345	6.68679	6.04846	6.91819	6.47959	6.64823	6.08428	4.87418	4.95502	6.19553	6.33454	6.46887	6.47955	6.46668	5.99213	5.5817	5.46676	5.42465	5.24921	5.08324	5.07213	6.05128	6.38602	6.15316	5.83326	6.17412	GO:0006635 GO:0070062 GO:0005515 GO:0003988 GO:0016509 GO:0035965 GO:0005783 GO:0005741 GO:0004300 GO:0005743 GO:0042645 GO:0044822	K07509	HADHB; acetyl-CoA acyltransferase [EC:2.3.1.16]	path:map00062 path:map00071 path:map00280 path:map01100 path:map01110 path:map01130 path:map01212	Fatty acid elongation | Fatty acid degradation | Valine leucine and isoleucine degradation | Metabolic pathways | Biosynthesis of secondary metabolites | Biosynthesis of antibiotics | Fatty acid metabolism	br:ko00001 br:ko00002 br:ko01000	KEGG Orthology (KO) | KEGG modules | Enzymes	NA	5.5898e-09	NA	NA	0.000297002	NA
c17368_g1	ICA69_HUMAN Islet cell autoantigen 1 OS=Homo sapiens GN=ICA1 PE=1 SV=2	7.43923	7.333	6.93117	6.72788	6.15917	5.65191	5.28341	5.33759	5.72699	4.61754	5.4621	5.49598	6.22201	6.02765	7.52651	7.79529	7.40627	7.40274	6.83981	6.29442	5.86812	5.74465	5.64765	5.41489	5.82042	5.79245	5.85734	5.27435	5.48745	4.83986	5.39471	GO:0030667 GO:0005515 GO:0000139	K19863	ICA1; islet cell auto antigen 1	path:map04940	Type I diabetes mellitus	br:ko00001	KEGG Orthology (KO)	8.6641e-42	2.02325e-75	NA	NA	NA	1.11449e-06
c9375_g1	BRE1A_MOUSE E3 ubiquitin- ligase BRE1A OS=Mus musculus GN=Rnf20 PE=1 SV=2	7.79467	7.28003	6.19052	6.35428	6.38938	5.44325	5.02435	5.76515	5.11178	5.26331	5.21358	5.2306	6.29919	6.07661	7.55194	7.6017	7.17959	6.39993	6.49699	6.38119	6.0145	5.47512	5.70333	5.45182	5.83241	5.90883	6.10102	6.19209	5.60763	5.52706	5.56672	GO:0042803 GO:0010390 GO:0000209 GO:1900364 GO:0044763 GO:0005730 GO:0006950 GO:0007346 GO:0005654 GO:0003730 GO:0006511 GO:0004842 GO:0002039 GO:0031625 GO:0003713 GO:0042393 GO:0045893 GO:0016020 GO:0033503 GO:0030336 GO:2001168 GO:0033523	K10696	BRE1; E3 ubiquitin-protein ligase BRE1 [EC:2.3.2.27]			br:ko01000 br:ko04121	Enzymes | Ubiquitin system	9.85539e-30	9.32904e-31	NA	NA	NA	NA
c12875_g1	ACADS_RAT Short-chain specific acyl- mitochondrial OS=Rattus norvegicus GN=Acads PE=1 SV=2	7.68099	7.89834	7.11195	5.50983	5.11235	5.25986	4.52523	5.48792	5.6414	5.76064	5.8944	5.52671	6.03419	5.97795	7.20136	7.396	7.43436	7.17713	6.24091	5.50472	5.28797	5.40382	5.64199	5.74425	5.98051	6.02028	5.64077	5.50324	5.58641	4.89667	5.42347	GO:0008470 GO:0071949 GO:1902196 GO:0009083 GO:0016628 GO:0004085 GO:0009055 GO:0016937 GO:0055088 GO:1902198 GO:0042594 GO:0046359 GO:0005634 GO:0033539 GO:0031966 GO:0070062 GO:0051289 GO:0005759 GO:0000062 GO:0051384	K00248	ACADS bcd; butyryl-CoA dehydrogenase [EC:1.3.8.1]	path:map00071 path:map00280 path:map00650 path:map01100 path:map01110 path:map01120 path:map01200 path:map01212	Fatty acid degradation | Valine leucine and isoleucine degradation | Butanoate metabolism | Metabolic pathways | Biosynthesis of secondary metabolites | Microbial metabolism in diverse environments | Carbon metabolism | Fatty acid metabolism	br:ko00001 br:ko01000	KEGG Orthology (KO) | Enzymes	2.216e-74	3.74737e-65	1.03874e-08	NA	NA	0.000546057
c22360_g1	TIM_MOUSE timeless homolog OS=Mus musculus GN=Timeless PE=1 SV=3	7.58612	7.72057	7.23847	5.3487	5.31466	4.87362	5.34505	5.42704	5.14239	4.83912	5.28288	5.31587	5.57185	6.32993	6.97957	6.96876	7.23491	7.38848	6.87718	5.79043	5.50187	5.41374	4.75795	5.71182	5.79632	5.7666	5.50391	5.83342	5.5495	5.33943	6.10685	GO:0005515 GO:0045892 GO:0031981 GO:0022402 GO:0051716 GO:0043232 GO:0048513 GO:0048754	K03155	TIMELESS; timeless			br:ko03400	DNA repair and recombination proteins	1.8745e-69	4.6826e-45	1.07343e-13	NA	NA	NA
c19066_g1	RPAB3_MOUSE DNA-directed RNA polymerases and III subunit RPABC3 OS=Mus musculus GN=Polr2h PE=1 SV=3	6.47075	6.8309	7.03687	5.7461	5.18515	5.43918	5.36558	5.64472	5.38721	5.58748	5.80317	5.37744	4.97487	4.96533	6.75123	6.77341	6.98419	7.2901	6.38905	5.34793	4.98475	5.32097	5.33254	5.52368	5.41205	6.81898	5.43031	5.94003	5.94375	6.13153	5.84781	GO:0045815 GO:0006361 GO:0006383 GO:0006362 GO:0006370 GO:0032481 GO:0006283 GO:0008543 GO:0006363 GO:0042795 GO:0005666 GO:0006367 GO:0005665 GO:0000398 GO:0006368 GO:0001056 GO:0003677 GO:0005736 GO:0001055 GO:0001054 GO:0035019 GO:0005829 GO:0031047 GO:0050434	K03016	RPB8 POLR2H; DNA-directed RNA polymerases I II and III subunit RPABC3	path:map00230 path:map00240 path:map01100 path:map03020 path:map04623 path:map05016 path:map05169	Purine metabolism | Pyrimidine metabolism | Metabolic pathways | RNA polymerase | Cytosolic DNA-sensing pathway | Huntington's disease | Epstein-Barr virus infection	br:ko00001 br:ko00002 br:ko03021 br:ko03400	KEGG Orthology (KO) | KEGG modules | Transcription machinery | DNA repair and recombination proteins	6.83875e-17	1.86001e-31	6.18947e-06	NA	NA	NA
c8719_g1	NOSIP_XENLA Nitric oxide synthase-interacting OS=Xenopus laevis GN=nosip PE=2 SV=1	6.88938	7.30064	6.79319	6.05686	5.35735	5.48216	5.32958	4.76729	4.64027	4.65477	5.05035	4.91334	4.85918	5.12606	6.94878	7.15152	7.15841	7.23942	6.66624	6.10797	5.83131	5.75873	5.31733	5.46858	5.65862	5.66283	5.36275	5.5913	5.65425	4.612	5.752	GO:0005634 GO:0005515 GO:0051001 GO:0005829 GO:0000139 GO:0044822	K13125	NOSIP; nitric oxide synthase-interacting protein			br:ko03041	Spliceosome	1.76284e-67	3.40694e-65	0.000511582	NA	NA	0.00113439
c24155_g2	NA	7.21948	7.24356	7.32649	6.37951	5.37648	4.86198	5.62152	5.80405	4.94003	5.24173	5.07183	4.81247	4.47708	5.62033	6.73575	6.78068	7.34502	7.33596	7.22686	6.21946	5.81396	5.58571	5.75572	5.52429	5.80617	5.61915	5.15376	5.48234	5.35712	4.8222	5.91737	NA	NA	NA	NA	NA	NA	NA	1.85859e-26	1.27892e-13	0.0024356	NA	NA	0.000922663
c2854_g1	CDC42_DROPS Cdc42 homolog OS=Drosophila pseudoobscura pseudoobscura GN=Cdc42 PE=3 SV=1	7.11738	6.93282	7.18463	6.74323	6.20326	5.00551	4.63883	5.18928	5.94436	5.64112	6.11379	6.15312	5.1089	5.15199	7.72991	7.79013	7.88512	7.53591	7.23498	6.58496	6.14787	5.47833	4.99082	5.37817	5.62409	6.21589	5.82207	5.54243	5.26132	3.73528	5.45863	GO:0007096 GO:0007097 GO:0007411 GO:0021831 GO:0021799 GO:0034191 GO:0003334 GO:0045921 GO:0051489 GO:0030428 GO:0030307 GO:0060091 GO:0031996 GO:0030027 GO:0033138 GO:0007264 GO:0090103 GO:0030141 GO:0002093 GO:0060999 GO:1900026 GO:0005884 GO:0006972 GO:0031901 GO:0048010 GO:0005911 GO:0051894 GO:0048532 GO:0051496 GO:0048013 GO:0030010 GO:0031069 GO:0030496 GO:0051932 GO:0031106 GO:0051017 GO:…	K04393	CDC42; cell division control protein 42	path:map04010 path:map04011 path:map04014 path:map04015 path:map04062 path:map04144 path:map04360 path:map04370 path:map04510 path:map04520 path:map04530 path:map04660 path:map04666 path:map04670 path:map04722 path:map04810 path:map04912 path:map04932 path:map04933 path:map05100 path:map05120 path:map05130 path:map05131 path:map05132 path:map05200 path:map05203 path:map05205 path:map05211 path:ma…	MAPK signaling pathway | MAPK signaling pathway - yeast | Ras signaling pathway | Rap1 signaling pathway | Chemokine signaling pathway | Endocytosis | Axon guidance | VEGF signaling pathway | Focal adhesion | Adherens junction | Tight junction | T cell receptor signaling pathway | Fc gamma R-mediated phagocytosis | Leukocyte transendothelial migration | Neurotrophin signaling pathway | Regulation…	br:ko00001 br:ko03036 br:ko04031 br:ko04131 br:ko04147	KEGG Orthology (KO) | Chromosome | GTP-binding proteins | Membrane trafficking | Exosome	2.96361e-26	5.04775e-43	1.99423e-07	NA	NA	1.04625e-05
c32736_g1	MGN_CHICK mago nashi homolog OS=Gallus gallus GN=MAGOH PE=2 SV=2	6.95171	7.29679	7.97178	7.35711	6.28347	5.66167	5.24322	4.80851	4.79529	5.35982	5.51095	5.59731	5.29849	4.52933	7.30661	7.34196	7.21587	7.75907	7.4881	7.04204	6.83649	6.2528	5.73283	5.71583	5.7836	5.44382	5.94368	5.57956	5.39283	4.30736	6.40714	GO:0035145 GO:0016607 GO:0043025 GO:0007530 GO:0006369 GO:0044822 GO:0000398 GO:0006406 GO:0006417 GO:0005515 GO:0071013 GO:0000184 GO:0000381 GO:0005829 GO:0031124	K12877	MAGOH; protein mago nashi	path:map03013 path:map03015 path:map03040	RNA transport | mRNA surveillance pathway | Spliceosome	br:ko00001 br:ko00002 br:ko03019 br:ko03041	KEGG Orthology (KO) | KEGG modules | Messenger RNA biogenesis | Spliceosome	1.90973e-50	6.12643e-63	2.88554e-10	NA	NA	8.04984e-05
c9381_g1	IDHC_RAT Isocitrate dehydrogenase	7.3425	7.07345	7.76558	6.34442	5.98491	5.53561	5.62507	5.72673	5.15904	5.62847	5.42126	5.31712	6.05487	5.0604	7.44464	7.56579	7.28595	7.30587	6.30051	6.11036	6.88506	6.9861	6.61679	5.7466	5.62967	5.91025	5.87797	4.94375	4.44814	4.88485	5.22856	GO:0006102 GO:0006740 GO:0008585 GO:0006103 GO:0000287 GO:0006979 GO:0009507 GO:0070062 GO:0051287 GO:0005829 GO:0042803 GO:0060696 GO:0006097 GO:0004450 GO:0006099 GO:0005782 GO:0048545 GO:0071071 GO:0005102 GO:0005743 GO:0098641 GO:0050661 GO:0051990 GO:0005759 GO:0005913 GO:0006749 GO:0098609	K00031	IDH1 IDH2 icd; isocitrate dehydrogenase [EC:1.1.1.42]	path:map00020 path:map00480 path:map00720 path:map01100 path:map01110 path:map01120 path:map01130 path:map01200 path:map01210 path:map01230 path:map04146	Citrate cycle (TCA cycle) | Glutathione metabolism | Carbon fixation pathways in prokaryotes | Metabolic pathways | Biosynthesis of secondary metabolites | Microbial metabolism in diverse environments | Biosynthesis of antibiotics | Carbon metabolism | 2-Oxocarboxylic acid metabolism | Biosynthesis of amino acids | Peroxisome	br:ko00001 br:ko00002 br:ko01000	KEGG Orthology (KO) | KEGG modules | Enzymes	3.1111e-45	3.07675e-46	0.000418634	NA	NA	1.37384e-10
c21236_g1	RN217_XENLA Probable E3 ubiquitin- ligase RNF217 OS=Xenopus laevis GN=rnf217 PE=2 SV=1	6.83203	6.52976	6.19831	5.56579	5.34316	5.46702	5.22642	5.67845	5.89546	5.25572	5.53074	5.28944	5.78216	5.55201	7.02656	7.15237	6.60069	6.74738	6.13536	6.28287	6.38385	6.19246	6.1155	6.32088	6.37634	6.36232	5.35633	5.91674	5.45725	3.88222	4.93158	GO:0004842 GO:0070062 GO:0008168 GO:0005730 GO:0000049 GO:0030488 GO:0044822 GO:0016567	K11977	RNF217 IBRDC1; E3 ubiquitin-protein ligase RNF217 [EC:2.3.2.27]			br:ko01000 br:ko04121	Enzymes | Ubiquitin system	1.54562e-16	4.40308e-20	NA	NA	NA	4.82569e-08
c29381_g1	FLOWR_DROVI Calcium channel flower OS=Drosophila virilis GN=flower PE=3 SV=2	6.52993	6.76585	6.55401	6.66009	6.69131	6.07385	5.38438	4.91905	5.53598	5.46565	5.73883	6.06848	6.42713	5.47661	6.66906	6.76292	6.73965	6.76408	6.82669	6.62083	6.9226	6.8022	6.25056	6.24117	5.91848	6.25856	5.74943	5.79712	5.68906	5.40837	5.82541	GO:0016020 GO:0044444 GO:0006810							2.30941e-21	8.56199e-12	0.000268081	NA	NA	9.30905e-07
c23079_g1	RTF2_PONAB RTF2 homolog OS=Pongo abelii GN=RTFDC1 PE=2 SV=1	6.18958	6.3704	6.49955	6.54409	6.20516	6.10436	6.18602	6.06365	5.79653	5.67292	5.85257	5.81321	6.03156	5.35994	6.62789	6.82123	6.99853	6.88174	6.73674	6.69115	6.78604	6.70474	6.11129	6.24054	5.85731	5.86571	5.36403	5.50214	5.8178	4.89129	4.54529	GO:0006274							1.15869e-08	4.68723e-36	NA	NA	NA	3.82506e-14
c29519_g1	SPT4H_PONAB Transcription elongation factor SPT4 OS=Pongo abelii GN=SUPT4H1 PE=3 SV=1	6.48989	6.35247	6.47471	5.90653	5.54887	6.1956	5.9106	6.12576	5.86981	5.87293	5.99043	6.00406	5.67597	5.72749	6.71156	6.66077	6.63032	6.72135	6.64592	6.41563	6.27734	6.12389	6.31432	6.28821	6.19321	5.99684	5.46041	5.75375	5.98011	5.42661	5.76316	GO:0008270 GO:0034244 GO:0032044 GO:0005694 GO:0006397 GO:0044763 GO:0045944 GO:0006368 GO:0000990 GO:0003700 GO:0006338 GO:2001207 GO:0046982 GO:0050434 GO:0032786	K15171	SUPT4H1 SPT4; transcription elongation factor SPT4			br:ko03019 br:ko03021	Messenger RNA biogenesis | Transcription machinery	3.25984e-10	1.69136e-17	NA	NA	NA	4.47774e-07
c24241_g1	NA	7.43903	6.77302	5.84847	6.35238	5.42733	5.56641	5.87972	5.45456	6.2006	6.39924	6.26469	6.46206	6.26823	6.77981	7.39915	7.09108	6.21938	5.72651	5.86979	5.82782	5.83437	5.73881	4.80131	5.52012	5.7764	5.83681	5.02093	5.93776	6.70276	7.09326	6.66256	NA	NA	NA	NA	NA	NA	NA	9.65211e-25	2.34126e-30	0.000255918	NA	NA	NA
c19321_g1	ABCF2_MOUSE ATP-binding cassette sub-family F member 2 OS=Mus musculus GN=Abcf2 PE=1 SV=1	7.20323	7.03041	6.6207	5.434	5.19125	5.41265	5.5119	5.15912	5.94155	5.9339	6.02751	6.29036	5.48048	6.6193	6.7604	6.81496	6.93905	6.90975	6.50457	6.15994	5.73317	5.62282	5.96112	6.10282	6.40445	6.41497	6.43946	6.65437	7.03335	7.20864	6.78573	GO:0016887 GO:0045727 GO:0055085 GO:0008494 GO:0042254 GO:0008135 GO:0006413 GO:0005740 GO:0005215 GO:0005654 GO:0042788 GO:0044822 GO:0005635 GO:0005524 GO:0006954 GO:0005515 GO:0043022 GO:0005829 GO:0043190	K06185	ABCF2; ATP-binding cassette subfamily F member 2			br:ko03009	Ribosome biogenesis	1.2413e-44	1.08147e-05	1.014e-05	NA	NA	NA
c24582_g1	TPPC8_HUMAN Trafficking particle complex subunit 8 OS=Homo sapiens GN=TRAPPC8 PE=1 SV=2	6.7422	6.94662	5.90328	5.81584	5.97848	5.90341	6.05225	5.13286	6.03417	5.95119	6.71028	6.69125	6.6427	6.86253	6.86444	7.0156	6.92289	6.91424	5.63168	5.24592	5.7861	5.84901	5.92243	5.94433	6.31045	6.63219	6.67044	7.11402	6.66501	7.1226	6.83008	GO:0051179	K20305	TRAPPC8 TRS85; trafficking protein particle complex subunit 8			br:ko04131	Membrane trafficking	3.39073e-09	9.95374e-18	3.13326e-05	NA	NA	0.00565503
c11141_g1	TCPA_DROME T-complex 1 subunit alpha OS=Drosophila melanogaster GN=T-cp1 PE=2 SV=2	7.67061	7.51807	6.50933	6.94788	7.11321	6.8031	6.45745	5.62052	5.69728	5.37953	5.40807	5.15542	5.73235	5.18947	6.89089	6.98921	6.66558	6.33491	6.0194	5.52984	5.2296	4.92383	5.68229	5.58762	6.25444	6.27426	6.33951	6.43244	6.55233	7.10312	6.78257	GO:0043209 GO:1904874 GO:1904851 GO:0061077 GO:1904871 GO:0005794 GO:0005874 GO:0000242 GO:0005524 GO:0070062 GO:0044183 GO:0001669 GO:0090666 GO:0007021 GO:0051082 GO:1901998 GO:0002199 GO:0006458 GO:0005720 GO:0044822 GO:0005832 GO:0051973 GO:2000109 GO:0007339 GO:0031625 GO:0044053 GO:0044297 GO:0032212 GO:0050821	K09493	CCT1 TCP1; T-complex protein 1 subunit alpha			br:ko03036 br:ko03110 br:ko04147	Chromosome | Chaperones and folding catalysts | Exosome	6.8174e-85	3.60833e-23	4.09551e-21	NA	0.00320143	NA
c32681_g1	PDCD4_RAT Programmed cell death 4 OS=Rattus norvegicus GN=Pdcd4 PE=1 SV=2	7.57715	6.99755	6.04144	6.10857	6.05633	5.55915	5.33188	5.15787	5.29491	5.11901	5.62656	5.87054	5.63225	6.07679	7.78877	7.89532	7.60376	6.93803	6.70488	5.41778	4.78716	4.6976	5.63139	4.93909	5.62785	5.3754	5.37662	6.33348	6.79596	7.36963	7.36752	GO:0005515 GO:0045892 GO:0043508 GO:1904761 GO:0005829 GO:0007569 GO:0005654	K16865	PDCD4; programmed cell death protein 4	path:map05205 path:map05206	Proteoglycans in cancer | MicroRNAs in cancer	br:ko00001	KEGG Orthology (KO)	4.17238e-60	2.01e-71	1.01681e-07	NA	NA	NA
c26299_g1	ZC3H1_HUMAN Zinc finger C3H1 domain-containing OS=Homo sapiens GN=ZFC3H1 PE=1 SV=3	6.51936	6.49571	6.697	6.11422	5.94244	5.30674	4.81592	4.6653	5.22953	4.76729	5.53459	5.71322	6.42685	6.86976	5.75718	5.76116	6.0875	6.22927	6.20713	6.59283	6.22182	6.11171	6.35115	6.5457	6.51363	6.65511	4.82566	6.03897	6.26792	6.11389	6.16875	GO:0005615 GO:0005515 GO:0046872 GO:0006396 GO:0044822							1.53641e-09	NA	1.2102e-06	NA	NA	NA
c23112_g1	CLKA_DICDI Probable serine threonine- kinase clkA OS=Dictyostelium discoideum GN=clkA PE=3 SV=1	6.19095	6.41156	6.13962	6.15356	6.07735	5.73231	5.5591	6.13886	5.09104	5.21653	5.5462	6.04398	6.02862	6.23919	6.2402	6.28375	6.17261	6.02808	6.46733	6.27856	6.00664	5.91966	5.29235	5.88584	5.32756	5.50144	6.55687	6.3687	6.03777	6.58956	6.67681	GO:0005515							1.5701e-06	6.37029e-11	0.00275116	NA	NA	0.00875296
c25983_g3	DDX23_HUMAN Probable ATP-dependent RNA helicase DDX23 OS=Homo sapiens GN=DDX23 PE=1 SV=3	6.55058	6.72408	6.84193	6.53749	5.58601	5.51481	5.60088	5.89145	4.91703	5.11979	5.22813	5.38907	6.22333	5.89137	6.47062	6.33952	6.44905	6.65015	7.02365	6.27111	5.99162	5.72825	5.43869	5.53353	5.36355	5.39042	5.52862	6.07112	5.75934	6.30233	5.97888	GO:0005524 GO:0070062 GO:0005515 GO:0071013 GO:0005682 GO:0010501 GO:0005730 GO:0005654 GO:0004004 GO:0044822 GO:0000354	K12858	DDX23 PRP28; ATP-dependent RNA helicase DDX23/PRP28 [EC:3.6.4.13]	path:map03040	Spliceosome	br:ko00001 br:ko00002 br:ko01000 br:ko03041	KEGG Orthology (KO) | KEGG modules | Enzymes | Spliceosome	6.59376e-21	1.0425e-31	0.00110298	NA	NA	NA
c24993_g1	TAF1_MOUSE Transcription initiation factor TFIID subunit 1 OS=Mus musculus GN=Taf1 PE=1 SV=2	6.35103	6.93959	6.62249	6.22234	6.19755	5.72694	5.48086	5.51706	5.04843	5.74115	4.78799	5.14214	5.22769	5.57264	6.64787	6.65848	7.01465	6.88666	6.99239	6.63517	6.40537	6.36371	6.41538	6.20045	5.83955	5.64038	5.69804	5.63725	6.39217	6.65322	5.92817	GO:0007140 GO:1901796 GO:0046777 GO:0004674 GO:0045944 GO:0006367 GO:0006368 GO:0003677 GO:0004402 GO:0002039 GO:0005669 GO:0003713 GO:0070577 GO:0017025 GO:0018105 GO:0032436 GO:0018107 GO:0071339	K03125	TAF1; transcription initiation factor TFIID subunit 1	path:map03022	Basal transcription factors	br:ko00001 br:ko01001 br:ko03021 br:ko03036	KEGG Orthology (KO) | Protein kinases | Transcription machinery | Chromosome	3.07386e-35	9.46242e-18	3.44153e-05	NA	NA	NA
c29591_g1	P20L1_MOUSE PHD finger 20 1 OS=Mus musculus GN=Phf20l1 PE=1 SV=2	7.11872	6.91838	6.40322	6.43741	5.98762	5.42488	5.54137	4.58335	5.09641	4.73945	4.88857	4.92137	5.10034	5.58637	7.11612	6.9491	6.50853	6.69412	6.91779	6.66033	6.06251	5.88284	5.90661	5.8972	6.29803	6.23088	6.36785	6.17063	6.44984	6.95494	6.65027	GO:0043967 GO:0005488 GO:0010485 GO:0005654	K18402	PHF20; PHD finger protein 20			br:ko03036	Chromosome	4.26474e-34	3.85839e-06	7.25643e-08	NA	NA	NA
c10494_g1	MO25_DROME Mo25 OS=Drosophila melanogaster GN=Mo25 PE=2 SV=2	6.42996	6.53441	5.83723	6.74088	6.44337	6.50382	6.48648	6.52405	6.517	6.34293	6.43611	6.34893	6.54936	5.62725	6.86385	7.00089	6.84831	6.75149	6.60034	6.31677	6.068	5.83875	5.57934	5.66634	5.48412	5.48187	6.60309	6.34135	6.65701	6.39696	6.06904	GO:0007050 GO:0043539 GO:1902554 GO:0048315 GO:0051291 GO:1901017 GO:0043234 GO:0004674 GO:0023014 GO:0030448 GO:0070062 GO:0071476 GO:0005829 GO:0032147 GO:2000687 GO:0010800 GO:0018105 GO:0071902 GO:0019900 GO:0035556	K08272	CAB39 MO25; calcium binding protein 39	path:map04150 path:map04152	mTOR signaling pathway | AMPK signaling pathway	br:ko00001	KEGG Orthology (KO)	NA	3.25293e-33	1.68307e-12	NA	NA	NA
c24048_g1	ELOA1_DROME Transcription elongation factor B polypeptide 3 OS=Drosophila melanogaster GN= PE=1 SV=1	6.71999	6.9809	6.26702	7.29255	6.94684	5.97052	5.8997	6.67345	6.36027	6.068	6.20463	5.84156	6.99139	6.19866	6.90817	7.09196	6.92325	6.85785	6.71382	6.71563	6.47681	6.14582	5.88721	5.69384	5.94114	5.80147	6.98882	6.54541	5.99042	6.18254	5.91617	GO:0008023 GO:0006355 GO:0006366 GO:0005488	K15076	TCEB3 ELOA; transcription elongation factor B polypeptide 3			br:ko03400	DNA repair and recombination proteins	0.00016108	8.27979e-10	NA	NA	NA	NA
c17167_g1	MMTA2_BOVIN Multiple myeloma tumor-associated 2 homolog OS=Bos taurus GN=MMTAG2 PE=2 SV=1	6.56768	6.75281	6.78963	6.53641	6.68744	6.0676	6.32163	6.05662	5.80109	5.66962	5.94699	5.97194	5.27226	5.52268	6.61286	6.50185	6.54993	6.61631	7.12062	7.31929	6.88124	6.42793	5.3923	5.81048	5.86648	5.76072	6.65017	5.7224	5.72096	5.86624	5.87793	GO:0005515 GO:0044822							1.76411e-07	1.0809e-26	NA	NA	NA	0.00376524
c22459_g1	TCEA1_MOUSE Transcription elongation factor A 1 OS=Mus musculus GN=Tcea1 PE=1 SV=2	7.09926	6.50529	6.58666	6.73461	6.83211	6.18532	6.31102	6.36796	5.86855	5.3895	5.94098	5.62963	5.96166	5.61857	6.38862	6.80668	6.49243	6.57417	7.14802	6.85415	6.46399	5.86432	5.5495	5.52725	5.60069	5.86718	6.15239	6.75919	5.55075	6.80556	7.24401	GO:0005813 GO:0005515 GO:0006354 GO:0006355 GO:0006366 GO:0005730 GO:0005654	K03145	TFIIS; transcription elongation factor S-II			br:ko03021	Transcription machinery	1.68267e-10	1.29871e-34	NA	NA	NA	NA
c13425_g1	NUDC_CHICK Nuclear migration nudC OS=Gallus gallus GN=NUDC PE=2 SV=1	6.80766	6.91135	6.2433	6.20503	6.34486	6.24984	6.42195	6.5988	6.0955	5.54636	5.78214	5.63723	5.73591	5.70157	6.45625	6.64035	6.47802	6.54747	6.50185	6.14636	6.38071	6.31298	6.57491	6.78451	6.5595	6.76426	6.36769	6.49955	6.72473	6.65112	6.91716	GO:0008283 GO:0007062 GO:0007275 GO:0051082 GO:0007067 GO:0006457 GO:0005654 GO:0005874 GO:0031505 GO:0051301 GO:0005816 GO:0030473 GO:0005829							3.20798e-11	NA	1.59104e-05	NA	NA	NA
c26829_g1	RPAB5_DROME DNA-directed RNA polymerases and III subunit RPABC5 OS=Drosophila melanogaster GN=Rpb10 PE=3 SV=1	6.47708	6.78574	6.94489	6.75767	6.11827	6.26888	6.30445	6.72113	6.4211	6.02098	6.23998	6.12473	5.83589	6.14727	6.60442	6.88987	6.72627	6.95288	6.58163	6.40889	6.35363	6.12035	6.17135	6.34479	6.66735	6.68111	6.77799	6.86657	7.07758	7.01298	6.49526	GO:0006361 GO:0006383 GO:0006362 GO:0006283 GO:0008543 GO:0006363 GO:0042795 GO:0006367 GO:0000398 GO:0006368 GO:0001056 GO:0001055 GO:0001054 GO:0035019 GO:0005829 GO:0050434 GO:0008270 GO:0045815 GO:0006370 GO:0032481 GO:0005666 GO:0006356 GO:0005665 GO:0003677 GO:0005736 GO:0005515 GO:0031047	K03007	RPB10 POLR2L; DNA-directed RNA polymerases I II and III subunit RPABC5	path:map00230 path:map00240 path:map01100 path:map03020 path:map04623 path:map05016 path:map05169	Purine metabolism | Pyrimidine metabolism | Metabolic pathways | RNA polymerase | Cytosolic DNA-sensing pathway | Huntington's disease | Epstein-Barr virus infection	br:ko00001 br:ko00002 br:ko03021 br:ko03400	KEGG Orthology (KO) | KEGG modules | Transcription machinery | DNA repair and recombination proteins	0.00353556	NA	NA	NA	NA	NA
c14362_g1	ERD2_DROME ER lumen -retaining receptor OS=Drosophila melanogaster GN= PE=2 SV=1	7.17214	7.25547	7.68683	7.22496	6.79916	6.31347	6.68732	6.46095	6.15057	6.07336	5.83305	6.0117	6.35149	5.8478	7.01136	7.09829	6.84602	7.68371	7.10618	7.07654	6.81361	7.03606	6.70936	6.20662	5.65704	5.78583	5.93716	6.82622	6.65783	6.85071	7.19638	GO:0006890 GO:0000139 GO:0005046 GO:0006886 GO:0006621 GO:0005789 GO:0006888 GO:0005801 GO:0070062 GO:0016021 GO:0030133 GO:0030663 GO:0033116	K10949	KDELR; ER lumen protein retaining receptor	path:map05110	Vibrio cholerae infection	br:ko00001 br:ko04131	KEGG Orthology (KO) | Membrane trafficking	7.32556e-17	7.70725e-09	NA	NA	NA	NA
c26342_g1	TREA_DICDI Trehalase OS=Dictyostelium discoideum GN=treh PE=3 SV=1	7.09407	7.28851	7.08439	6.75144	6.80311	6.10206	6.07139	5.86066	6.12208	6.05909	6.04097	5.46964	6.41409	6.49794	6.30811	6.34624	6.47724	6.73935	6.94651	7.23048	6.75294	6.69819	6.24312	5.89956	5.73841	6.03995	6.76316	7.22375	6.73323	6.15191	6.66974	GO:0070062 GO:0005991 GO:0004555 GO:0031225 GO:0044459	K01194	TREH treA treF; alpha alpha-trehalase [EC:3.2.1.28]	path:map00500 path:map01100	Starch and sucrose metabolism | Metabolic pathways	br:ko00001 br:ko01000 br:ko00537	KEGG Orthology (KO) | Enzymes | Glycosylphosphatidylinositol (GPI)-anchored proteins	1.81514e-25	2.78125e-15	8.29526e-14	0.00324289	NA	NA
c34388_g1	F50AA_XENLA FAM50A-A OS=Xenopus laevis GN=fam50a-a PE=2 SV=1	7.53029	7.1427	6.02368	6.48373	6.20399	5.79901	5.51563	6.56015	5.82417	6.08994	5.75497	5.88695	6.8127	6.79917	7.64712	7.65482	6.85194	6.58273	6.34453	6.48227	6.36887	6.4955	5.29057	6.56927	6.85411	6.02594	4.53607	5.73479	6.29747	6.31402	5.57356	GO:0010099 GO:0005515 GO:0048511 GO:0007283 GO:0009873 GO:0009637 GO:0042752 GO:0010114 GO:0005654 GO:0044822	K13119	FAM50 XAP5; protein FAM50			br:ko03041	Spliceosome	1.2308e-10	1.62783e-21	NA	NA	NA	0.00283527
c19413_g2	NO66_DANRE Bifunctional lysine-specific demethylase and histidyl-hydroxylase NO66 OS=Danio rerio GN=no66 PE=2 SV=1	7.45133	7.33597	6.78197	5.23815	5.11766	5.15984	5.36497	6.05609	6.07389	6.39818	5.73988	5.85641	5.68533	6.03581	6.87353	7.12565	7.16872	7.02676	6.26217	5.98785	6.1551	6.29017	6.33612	6.33465	6.4934	6.43692	6.04869	6.256	6.05529	6.31482	6.13037	GO:0005634 GO:0005515 GO:0045892 GO:0005506 GO:0070544 GO:0034720 GO:0032453 GO:0051864 GO:0045668	K16914	NO66; bifunctional lysine-specific demethylase and histidyl-hydroxylase NO66 [EC:1.14.11.- 1.14.11.27]			br:ko01000 br:ko03009	Enzymes | Ribosome biogenesis	9.91313e-75	8.08774e-15	3.74861e-13	NA	NA	NA
c4985_g1	SRPK2_MOUSE SRSF kinase 2 OS=Mus musculus GN=Srpk2 PE=1 SV=2	7.47212	7.50308	7.39863	5.50945	5.5836	5.56113	6.06712	6.23223	6.03711	5.44749	5.72566	5.84811	6.21567	6.35746	7.14707	7.04608	7.23056	7.24286	6.80522	5.54008	5.55548	6.16886	6.05519	6.58726	6.7195	6.7369	6.07704	5.49537	6.51771	6.09195	5.84236	GO:0008283 GO:0035063 GO:0009792 GO:0008284 GO:0007059 GO:0045787 GO:0005730 GO:0006468 GO:0043525 GO:0005654 GO:0000287 GO:0005524 GO:0018193 GO:0004715 GO:0001525 GO:0048024 GO:0016032 GO:0045070 GO:0045071 GO:0035556 GO:0035092 GO:0005783 GO:0004674 GO:0005886 GO:0000245 GO:0044822 GO:0007519 GO:0010628 GO:0045087 GO:0016363 GO:0071889	K08832	SRPK3 STK23; serine/threonine-protein kinase SRPK3 [EC:2.7.11.1]			br:ko01000 br:ko01001	Enzymes | Protein kinases	2.65251e-33	3.65156e-16	3.15049e-06	NA	NA	0.00955817
c23575_g1	CCNL1_MOUSE Cyclin-L1 OS=Mus musculus GN=Ccnl1 PE=1 SV=1	7.3186	7.12206	7.21391	6.54323	6.05714	5.96887	5.90667	5.9505	5.76317	6.1893	5.62956	5.88183	5.76096	6.07973	6.63975	6.39403	7.01104	6.9802	6.98978	6.87164	6.24634	5.5151	5.53445	5.99581	6.18368	6.18995	6.16424	6.23976	6.40454	6.5826	6.85021	GO:0045737 GO:0005515 GO:0016538 GO:1901409 GO:0000307 GO:0005739 GO:0006397 GO:0045944 GO:0005654							5.76577e-33	2.68141e-15	1.93622e-07	NA	NA	NA
c34249_g1	PELP1_XENLA Proline- glutamic acid- and leucine-rich 1 OS=Xenopus laevis GN=pelp1 PE=1 SV=1	7.53572	7.22426	6.34946	5.57314	6.23039	5.76141	5.90988	5.92232	5.4015	6.04205	5.65837	5.79008	6.20489	6.26251	7.28065	7.11438	7.28017	7.24774	6.55483	6.25574	6.05523	6.19762	4.98062	5.94972	6.24822	5.82503	5.90398	6.1226	6.1978	6.04934	6.29503	GO:0043229	K16913	PELP1 MNAR; proline- glutamic acid- and leucine-rich protein 1			br:ko03009	Ribosome biogenesis	1.12978e-33	3.72894e-56	4.21924e-13	NA	NA	NA
c30949_g1	PDI2_CAEEL disulfide-isomerase 2 OS=Caenorhabditis elegans GN=pdi-2 PE=1 SV=1	6.8722	6.72954	5.35583	7.09914	7.11133	6.20397	5.84151	6.18054	6.22118	5.96932	6.15125	5.56482	6.54266	4.86489	6.60363	6.16059	6.00309	5.15682	6.58551	8.00474	8.16087	7.56629	6.51767	6.199	5.21662	4.99301	5.59605	6.30588	5.91798	5.6894	6.18241	GO:1902175 GO:0015036 GO:0009897 GO:0005178 GO:0046598 GO:0005793 GO:0000302 GO:0042158 GO:0044822 GO:0006621 GO:0004656 GO:0005788 GO:0070062 GO:0003756 GO:0005925 GO:0046982 GO:0016222 GO:0071456 GO:0018401 GO:0034976 GO:0034975	K09580	PDIA1 P4HB; protein disulfide-isomerase A1 [EC:5.3.4.1]	path:map04141	Protein processing in endoplasmic reticulum	br:ko00001 br:ko01000 br:ko03110 br:ko04131 br:ko04147	KEGG Orthology (KO) | Enzymes | Chaperones and folding catalysts | Membrane trafficking | Exosome	0.000907612	4.81492e-89	3.13481e-22	NA	NA	NA
c34466_g1	MAX_RAT max OS=Rattus norvegicus GN=Max PE=1 SV=1	5.4587	5.12709	5.73673	6.15876	6.06644	6.17687	5.04288	5.01451	6.21527	6.15065	6.61317	6.56802	5.50685	5.43407	5.16173	4.98214	5.2569	5.68429	7.23658	8.12131	7.35297	6.75822	6.84934	6.69587	6.62995	6.48387	5.58973	6.26466	6.63597	6.11325	5.62577	GO:0016605 GO:0006461 GO:0060041 GO:0000978 GO:0008284 GO:0006366 GO:0080135 GO:0048678 GO:0030425 GO:0009968 GO:0032868 GO:0046982 GO:0071375 GO:0032268 GO:0010557 GO:0032403 GO:0051402 GO:0071339 GO:0045935 GO:0042803 GO:0007165 GO:0009267 GO:0000983 GO:0006357 GO:0010629 GO:0031328 GO:0003713 GO:0005737 GO:0043066 GO:0031324	K04453	MAX; Max protein	path:map04010 path:map05200 path:map05202 path:map05222	MAPK signaling pathway | Pathways in cancer | Transcriptional misregulation in cancer | Small cell lung cancer	br:ko00001 br:ko03000	KEGG Orthology (KO) | Transcription factors	NA	3.53471e-72	1.88406e-11	NA	NA	NA
c10963_g1	FITM_DROME FIT family CG10671 OS=Drosophila melanogaster GN=CG10671 PE=1 SV=1	4.9182	4.90486	6.68501	7.28887	6.54201	6.78148	6.73451	6.26994	6.1986	6.11943	6.32268	5.78901	5.32172	4.76227	4.83516	5.01781	5.50376	5.77802	7.14261	7.53233	6.99939	6.78394	6.3991	6.51072	6.38254	6.04747	5.56482	5.96901	5.53144	5.7548	6.42179	GO:0005515 GO:0050794 GO:0005622 GO:0009987							6.58637e-16	9.40658e-96	8.34984e-30	NA	NA	NA
c32797_g1	ASNA_NEMVE ATPase ASNA1 homolog OS=Nematostella vectensis GN=v1g161623 PE=3 SV=1	4.79554	4.95709	5.98236	6.50188	5.81849	6.30755	5.84439	5.65651	5.80051	6.09646	6.25972	6.02605	5.29638	5.59411	5.11856	5.14965	5.41036	5.63675	7.00492	7.40497	7.40544	6.99821	6.56605	6.31263	6.43648	6.30715	6.13141	6.48007	5.96868	3.95115	5.92628	GO:0005789 GO:0015698 GO:0005524 GO:0036498 GO:0070062 GO:0005515 GO:0043492 GO:0046872 GO:0045048 GO:0005730 GO:0015105	K01551	arsA ASNA1; arsenite-transporting ATPase [EC:3.6.3.16]			br:ko01000 br:ko02000	Enzymes | Transporters	2.05185e-07	5.5325e-100	4.64482e-21	NA	NA	NA
c1182_g1	HNRPL_MOUSE Heterogeneous nuclear ribonucleo L OS=Mus musculus GN=Hnrnpl PE=1 SV=2	5.48855	6.53446	6.89953	6.85793	6.56691	5.67783	4.96739	5.32468	5.60735	6.27871	6.2814	5.94615	6.14464	6.54829	5.16555	5.41483	6.63796	6.67327	6.90325	6.68801	6.21116	5.68792	5.32353	5.00319	5.56938	5.9318	6.01519	6.28692	7.20744	6.53044	6.78463	GO:0035770 GO:0033120 GO:0044212 GO:0044699 GO:0005654 GO:0000398 GO:0097157 GO:0070062 GO:0005515 GO:0000381 GO:0016020 GO:0003729 GO:0032502	K13159	HNRNPL; heterogeneous nuclear ribonucleoprotein L			br:ko03041	Spliceosome	3.88978e-07	7.80467e-27	2.79834e-08	NA	NA	0.00741858
c26491_g6	RTBS_DROME Probable RNA-directed DNA polymerase from transposon BS OS=Drosophila melanogaster GN=RTase PE=2 SV=1	5.45895	6.29304	6.10718	6.00862	5.61128	5.1096	6.15283	6.06053	5.99134	6.71363	6.0876	6.28912	6.48	7.10495	4.81407	4.78833	5.42422	5.78537	5.70104	6.31894	5.97648	6.10954	5.72027	5.97307	5.95992	5.95359	5.69514	5.82285	5.66183	6.1467	5.28129	GO:0003964 GO:0016779 GO:0006278 GO:0016740							0.000279162	3.79468e-07	1.89815e-05	8.10969e-06	1.77973e-05	NA
c25628_g3	NA	6.6089	6.53628	6.13825	6.04818	6.72998	6.19044	5.41085	5.8764	5.49273	6.19599	6.00236	6.22869	5.65211	6.95189	5.65307	5.35558	5.8197	5.72384	5.59271	6.59723	6.82772	6.75758	5.82295	6.08628	5.53823	6.49006	5.86177	5.94807	6.57041	6.28243	5.25346	NA	NA	NA	NA	NA	NA	NA	7.22027e-07	3.05207e-09	2.86442e-08	0.00318475	NA	NA
c34236_g1	FRIS_LYMST Soma ferritin OS=Lymnaea stagnalis PE=2 SV=2	6.9096	6.50232	7.40998	6.73574	5.38481	6.5665	6.7857	6.49201	7.16149	6.43246	6.27161	6.22077	5.80289	5.13631	5.10476	5.19823	5.65422	5.99436	5.82148	5.72449	5.94542	6.07053	6.00662	6.06027	6.47942	6.32622	6.01536	6.18007	6.0295	4.44245	5.76665	GO:0005634 GO:0070062 GO:0005515 GO:0006955 GO:0008199 GO:0048147 GO:0008043 GO:0006826 GO:0005829 GO:0006880 GO:0055114 GO:0004322	K00522	FTH1; ferritin heavy chain [EC:1.16.3.2]	path:map04216 path:map04978	Ferroptosis | Mineral absorption	br:ko00001 br:ko01000 br:ko04147	KEGG Orthology (KO) | Enzymes | Exosome	NA	NA	0.00054816	2.01314e-07	NA	NA
c25543_g8	MYC_ASTRU Myc (Fragment) OS=Asterias rubens GN=MYC PE=2 SV=1	5.93507	5.64219	6.39214	6.24867	6.42117	6.38023	6.76082	6.12978	5.99012	5.67022	6.04279	6.43887	5.64188	6.80452	5.70629	6.05741	6.38765	6.11068	6.23084	6.2562	6.89097	6.38005	6.26383	5.79439	5.99164	5.20505	4.72543	6.83574	6.07814	4.44245	6.63304	GO:0048471							NA	2.27022e-12	0.00548607	NA	NA	NA
c12100_g1	AP1G1_HUMAN AP-1 complex subunit gamma-1 OS=Homo sapiens GN=AP1G1 PE=1 SV=5	6.10477	6.11486	6.34731	6.91701	6.26624	6.00539	6.21983	6.53975	5.83158	5.14018	5.56649	5.82	6.17451	6.24503	6.03955	6.3583	6.59284	6.57928	7.27337	7.31449	7.01676	6.44406	6.05963	6.27092	6.4651	6.3796	5.19318	6.1128	5.64735	5.05251	5.67729	GO:0043323 GO:0006886 GO:0006897 GO:0048519 GO:0090160 GO:0005765 GO:0005215 GO:0044459 GO:0032438 GO:0030669 GO:0050690 GO:0030121 GO:0019894 GO:0035646 GO:0005829 GO:0010008 GO:0055037 GO:0017137 GO:0019886 GO:0032588 GO:0030742	K12391	AP1G1; AP-1 complex subunit gamma-1	path:map04142	Lysosome	br:ko00001 br:ko04131	KEGG Orthology (KO) | Membrane trafficking	4.09271e-07	5.29974e-19	3.18776e-06	NA	NA	2.78028e-07
c21081_g1	RBM5_XENTR RNA-binding 5 OS=Xenopus tropicalis GN=rbm5 PE=2 SV=1	5.52126	6.08335	7.52036	7.09044	6.74533	6.15005	5.92285	6.09487	5.80532	5.7658	5.44783	5.47504	5.87571	6.3615	5.36011	5.28618	6.0257	6.32281	6.74067	6.80337	6.52134	6.0671	6.22914	6.24106	6.07205	6.21184	4.42092	5.71292	6.16999	5.2874	6.18269	GO:0044428 GO:0005515 GO:0043065 GO:0048024 GO:0048523 GO:0044822 GO:0000398	K13094	RBM5_10; RNA-binding protein 5/10			br:ko03041	Spliceosome	2.51143e-08	1.34044e-10	0.000309188	NA	NA	NA
c25136_g1	INT2_HUMAN Integrator complex subunit 2 OS=Homo sapiens GN=INTS2 PE=1 SV=2	5.10836	6.0891	5.81862	6.61772	6.26129	6.15968	5.70252	5.85589	5.45605	6.01736	5.60158	4.95371	4.28736	6.00393	5.34735	5.36923	5.0826	5.27272	5.57887	6.32942	6.40569	6.20666	5.79853	6.44727	6.42108	6.10911	5.13917	5.85341	5.92285	5.30231	6.23466	GO:0016180 GO:0005515 GO:0016020 GO:0032039	K13139	INTS2; integrator complex subunit 2			br:ko03041	Spliceosome	1.671e-05	9.61698e-20	1.42544e-17	NA	NA	NA
c9320_g1	SLU7_DANRE Pre-mRNA-splicing factor SLU7 OS=Danio rerio GN=slu7 PE=2 SV=1	5.19877	5.36727	6.42909	6.39942	6.06343	6.13503	5.90555	5.54333	5.92117	5.50268	5.71906	5.60337	5.73851	5.80337	4.80525	4.51929	4.73916	5.53006	6.25839	6.6161	6.45339	6.18035	5.29703	6.40054	6.22532	5.83023	5.71316	6.10619	6.00784	4.87129	5.98248	GO:0008270 GO:0016607 GO:0006369 GO:0006886 GO:0000389 GO:0000386 GO:0006406 GO:0005515 GO:0034605 GO:0071013 GO:0030628 GO:0005737 GO:0000380 GO:0016020 GO:0031124 GO:0030532	K12819	SLU7; pre-mRNA-processing factor SLU7	path:map03040	Spliceosome	br:ko00001 br:ko03041	KEGG Orthology (KO) | Spliceosome	0.000268674	1.8732e-57	2.51275e-21	NA	NA	NA
c17237_g1	CLPT1_DANRE Cleft lip and palate transmembrane 1 homolog OS=Danio rerio GN=clptm1 PE=2 SV=1	5.56316	5.80748	6.57185	6.85242	6.42281	6.2679	5.4801	5.59624	5.5975	5.82236	5.18151	5.22016	4.90454	5.53733	5.57551	5.34752	5.57272	6.06896	6.27075	6.76275	5.89201	5.55397	5.65864	5.12029	5.49017	5.26283	6.50372	5.68485	5.51302	4.94269	5.24865	GO:0005887 GO:0005515 GO:0007275 GO:0009897 GO:0044763 GO:0033081							1.29011e-19	2.02276e-15	0.000483229	NA	NA	NA
c22392_g1	EMC7_XENTR ER membrane complex subunit 7 OS=Xenopus tropicalis GN=emc7 PE=2 SV=1	5.90475	5.81702	5.57988	6.05171	5.75675	5.84771	5.75693	6.028	5.43368	4.74076	5.34561	5.51023	5.08939	5.02264	5.80711	5.61238	6.06348	6.05357	6.23038	6.48718	6.48852	6.22142	5.94369	6.05787	6.15821	6.44163	6.58986	6.11443	5.40852	5.27664	5.42552	GO:0072546							9.25149e-08	5.16059e-14	1.54781e-06	NA	NA	NA
c21389_g1	FKB15_MOUSE FK506-binding 15 OS=Mus musculus GN=Fkbp15 PE=1 SV=2	6.27609	6.70279	6.52928	6.05975	6.31376	5.43429	5.87535	6.69192	6.39014	7.22872	6.68835	7.13957	7.94001	7.49664	6.48731	6.55907	6.75479	6.82421	7.12784	7.22111	7.51425	7.55753	6.7015	6.27123	5.35622	4.9357	5.83521	6.1085	5.7496	5.99481	5.23185	GO:1903047 GO:0032550 GO:0033043 GO:0022607 GO:0030030 GO:0043168 GO:0048699 GO:0044238 GO:0042995 GO:0048518 GO:0006913 GO:0007507 GO:0044260 GO:0031410 GO:0033554 GO:0032386 GO:0033036 GO:0016310 GO:0016477 GO:0016459 GO:0060255 GO:0007165 GO:0031032 GO:0048468 GO:0005635 GO:0005813 GO:0010923 GO:0097458 GO:0016020 GO:0005819 GO:0017111 GO:0008092 GO:0016301 GO:0080090 GO:0032555 GO:0019899 GO:…	K17478	FKBP15 WAFL; FK506-binding protein 15			br:ko01009 br:ko03110 br:ko04812	Protein phosphatases and associated proteins | Chaperones and folding catalysts | Cytoskeleton proteins	1.23948e-08	2.79076e-82	1.576e-30	NA	3.49315e-05	2.09538e-05
c23067_g1	WDR24_DICDI WD repeat-containing 24 homolog OS=Dictyostelium discoideum GN=wdr24 PE=3 SV=1	6.75851	6.9841	5.69585	5.18626	6.2731	6.70655	7.02609	6.89527	6.70396	6.73358	6.88611	6.86532	6.70515	6.7649	7.19097	7.15109	7.18445	6.79607	5.87608	5.80182	6.5084	6.63492	6.02254	6.11777	5.50933	6.11784	5.69774	4.86761	6.06729	4.77211	5.17172								7.5094e-18	1.35929e-27	1.94362e-22	NA	NA	2.25239e-06
c26488_g4	DOP1_MOUSE dopey-1 OS=Mus musculus GN=Dopey1 PE=1 SV=2	6.38497	5.75427	5.17545	5.46087	6.66902	6.14923	6.41405	6.37775	6.90502	5.93733	6.28936	6.47431	7.30233	6.83033	6.85277	6.69157	6.69271	6.28084	6.52252	7.21928	7.02901	6.54264	5.72015	6.54088	5.90033	5.48948	5.26022	6.06203	5.72461	4.0995	5.14586	GO:0007275 GO:0016043 GO:0044444 GO:0051094 GO:0000003 GO:0048869 GO:0043227							NA	4.10497e-06	NA	NA	NA	0.00030756
c23389_g1	MET13_XENLA Methyltransferase 13 OS=Xenopus laevis GN=mettl13 PE=2 SV=1	6.92159	6.81361	6.65177	5.85731	5.70723	6.16873	6.55298	6.75788	7.19929	7.00432	7.51225	7.56482	6.6412	6.02146	6.84334	6.70684	6.59474	6.55879	6.41722	6.74313	5.98318	6.26994	6.33858	6.40115	6.54547	6.46197	6.71185	6.24693	6.18044	6.07654	6.27343	GO:0007507 GO:0030659 GO:0005515 GO:0007267 GO:0016486 GO:0004222							0.00196483	0.00632991	0.000778731	NA	NA	NA
c26559_g1	SDHA_MOUSE Succinate dehydrogenase	6.59971	6.58775	6.90364	5.87835	5.73232	6.09885	6.96885	7.39632	7.19311	7.16921	7.27107	7.27735	6.77389	5.02247	6.17169	6.18311	6.24199	6.24911	6.50691	5.99624	6.60489	6.07618	6.53168	6.44981	6.20327	6.21415	6.38334	6.50228	6.42297	7.02678	6.89891	GO:0043209 GO:0005515 GO:0009061 GO:0005749 GO:0008177 GO:0050660 GO:0009055 GO:0007399 GO:0006099 GO:0006121 GO:0006105	K00234	SDHA SDH1; succinate dehydrogenase (ubiquinone) flavoprotein subunit [EC:1.3.5.1]	path:map00020 path:map00190 path:map01100 path:map01110 path:map01120 path:map01130 path:map01200 path:map04932 path:map05010 path:map05012 path:map05016	Citrate cycle (TCA cycle) | Oxidative phosphorylation | Metabolic pathways | Biosynthesis of secondary metabolites | Microbial metabolism in diverse environments | Biosynthesis of antibiotics | Carbon metabolism | Non-alcoholic fatty liver disease (NAFLD) | Alzheimer's disease | Parkinson's disease | Huntington's disease	br:ko00001 br:ko00002 br:ko01000	KEGG Orthology (KO) | KEGG modules | Enzymes	9.12941e-06	0.0044894	3.70018e-07	NA	NA	NA
c20078_g1	LFG4_HUMAN lifeguard 4 OS=Homo sapiens GN=TMBIM4 PE=1 SV=3	6.43314	6.08025	5.6811	5.72506	6.09426	6.71657	6.55712	6.76695	6.75132	6.83119	7.01673	7.15921	7.95203	5.4023	6.51776	6.28451	5.91341	5.55675	6.43927	7.16215	7.42616	7.50772	6.81334	6.65913	6.72212	6.68849	6.12031	6.27013	5.53634	5.32199	6.46715	GO:0005768 GO:0005515 GO:0098588 GO:0050848 GO:0044763 GO:0044425 GO:0005795 GO:0098805 GO:2001234 GO:0005764	K06890	K06890; uncharacterized protein					0.000168645	5.87541e-27	NA	NA	0.00379186	0.00413789
c3525_g1	GCP60_HUMAN Golgi resident GCP60 OS=Homo sapiens GN=ACBD3 PE=1 SV=4	6.72768	6.39805	5.56426	5.32702	6.44642	6.75198	7.06389	7.40938	7.36035	7.08849	7.19006	7.39385	7.1907	6.84105	6.54997	6.56267	6.14772	5.95836	5.50426	7.03468	7.41304	7.11028	6.14305	6.13616	5.89476	5.93853	6.27582	5.77359	5.7107	6.2685	5.7006	GO:0006629 GO:0034237 GO:0000139							2.16679e-09	2.77637e-47	2.27835e-15	NA	NA	NA
c34208_g1	FAIM1_BOVIN Fas apoptotic inhibitory molecule 1 OS=Bos taurus GN=FAIM PE=2 SV=1	6.62766	6.64873	5.20214	4.80317	5.25965	5.68335	6.22258	5.70395	6.79755	6.27421	6.55802	6.40985	5.78409	5.31849	6.52504	6.40236	6.1722	5.85512	7.50272	7.80866	6.56023	6.20384	5.6584	5.30264	5.45477	5.08918	5.4056	5.59367	5.66147	5.55587	5.63169	GO:0061630 GO:0070936 GO:0043234 GO:0005886 GO:0005764 GO:0030659 GO:0098793 GO:0043161 GO:0005768 GO:0005515 GO:0046872 GO:0098588 GO:0005829 GO:0098805							1.58168e-08	4.43563e-90	5.88726e-43	NA	NA	0.000830759
c19262_g1	TRABD_BOVIN domain-containing OS=Bos taurus GN=TRABD PE=2 SV=1	5.3089	5.61743	5.62393	4.85912	4.87531	5.20502	6.12457	5.98797	6.6892	6.5173	6.63438	6.23997	6.19012	6.48132	6.00076	5.99335	5.76037	6.1125	6.2027	6.32557	6.8778	6.79823	6.62676	6.47109	6.17989	5.71139	5.22911	6.54737	6.55966	7.01276	6.93688	GO:0016020 GO:0016021 GO:0005886							4.3936e-16	7.55991e-07	3.33096e-10	NA	NA	NA
c29358_g1	TM258_MOUSE Transmembrane 258 OS=Mus musculus GN=Tmem258 PE=3 SV=1	5.40615	5.65293	5.74717	6.07051	5.72569	6.27598	6.16922	6.53778	6.75706	6.32371	6.87615	6.80886	5.8123	5.70117	6.4393	6.25062	5.79677	6.33092	6.5233	7.32498	7.15436	7.20976	6.6417	6.90443	6.26163	6.35543	6.81449	6.34878	5.87719	6.64396	5.29354	GO:0016021							NA	6.5798e-17	0.000304823	NA	NA	NA
c23933_g1	SPEN_DROME split ends OS=Drosophila melanogaster GN=spen PE=1 SV=2	6.83123	6.2159	7.1119	7.01516	6.88888	6.22657	5.61796	5.32468	6.25058	6.60464	6.22055	6.27371	6.54185	6.77885	6.09894	5.96713	6.2948	6.31492	6.27476	6.36845	5.8595	5.52185	5.68841	5.27271	4.86153	4.88701	4.21033	5.53767	5.61726	6.36414	5.38392	GO:0005634 GO:0003723 GO:0005515 GO:0045892 GO:0044699 GO:0009987							NA	4.57022e-16	NA	NA	NA	NA
c25126_g4	NUPL_DICDI Nuclear pore complex DDB_G0274915 OS=Dictyostelium discoideum GN=DDB_G0274915 PE=4 SV=2	7.0339	6.74574	7.43644	7.90556	8.09173	6.20351	5.67967	5.88715	5.57933	6.03516	4.99986	5.76457	6.24725	6.23199	6.28572	6.26815	6.65876	6.38324	6.76062	7.0608	6.08667	5.73584	6.11005	5.71465	5.25716	5.50851	4.41033	5.79551	5.83583	5.51569	4.93917	GO:0006935 GO:0006928 GO:0007409 GO:0044421 GO:0048513 GO:0048523 GO:0005488 GO:0051128	K06838	SLIT1; slit 1	path:map04360	Axon guidance	br:ko00001 br:ko00536 br:ko04516	KEGG Orthology (KO) | Glycosaminoglycan binding proteins | Cell adhesion molecules and their ligands	7.30432e-14	1.51405e-10	0.00868971	NA	NA	NA
c26003_g2	TTBK1_MOUSE Tau-tubulin kinase 1 OS=Mus musculus GN=Ttbk1 PE=1 SV=3	6.30489	6.2195	6.94464	5.75749	7.74068	6.73425	5.94405	6.24435	6.32712	7.85465	5.54738	5.70979	6.89335	6.74173	6.7576	5.73705	6.47391	5.93599	6.70397	7.38117	6.58211	7.12954	6.19204	5.35411	5.00489	5.77268	4.73172	6.28228	5.1982	4.21638	4.21308	GO:0008360 GO:0032270 GO:0070925 GO:0006461 GO:0030030 GO:0022402 GO:0005794 GO:0005524 GO:0005829 GO:0036064 GO:1902589 GO:0007224 GO:0000226 GO:0004674 GO:0021762 GO:0005634 GO:0005615 GO:0005515 GO:0005814 GO:0098588 GO:0005819 GO:0035869 GO:0030177 GO:0033365 GO:0018105	K08815	TTBK; tau tubulin kinase [EC:2.7.11.26]			br:ko01000 br:ko01001	Enzymes | Protein kinases	NA	0.000117044	NA	NA	NA	NA
c9390_g1	RBBP6_HUMAN E3 ubiquitin- ligase RBBP6 OS=Homo sapiens GN=RBBP6 PE=1 SV=1	6.02818	6.72728	7.51613	6.39264	6.22407	5.9101	6.00018	6.91418	6.86368	6.39308	6.5978	6.80267	6.4529	6.99885	5.98808	6.15626	7.29726	6.71105	7.10612	7.0591	6.37679	6.20902	4.97896	5.90706	5.71728	5.61788	5.86325	5.81839	5.3811	4.78529	5.52987	GO:0005634 GO:0003824 GO:0005488 GO:0044446 GO:0016567	K10624	RBBP6; E3 ubiquitin-protein ligase RBBP6 [EC:2.3.2.27]			br:ko01000 br:ko04121	Enzymes | Ubiquitin system	1.14133e-07	1.42302e-29	5.83272e-12	NA	NA	1.27154e-05
c21024_g1	LRK1_CAEEL Leucine-rich repeat serine threonine- kinase 1 OS=Caenorhabditis elegans GN=lrk-1 PE=1 SV=6	5.96023	6.58493	7.51046	7.36968	7.35776	6.30876	6.30629	7.17103	6.45916	7.36013	6.65038	6.54506	7.19591	7.2436	6.34442	5.96463	6.34187	6.68215	6.5519	6.61633	6.43573	6.22224	5.65884	5.79776	5.82269	5.66112	4.46422	4.27588	5.51508	5.54474	3.97899	GO:0043405 GO:0036477 GO:0043167 GO:0051051 GO:0060548 GO:0005794 GO:0044456 GO:0048513 GO:0022603 GO:0005773 GO:0043005 GO:0000166 GO:0000165 GO:0018193 GO:0051641 GO:0097367 GO:0044463 GO:0010639 GO:0048585 GO:0005829 GO:0031410 GO:0032147 GO:0033554 GO:0032386 GO:0032269 GO:0070887 GO:0042802 GO:0030162 GO:0043410 GO:0044425 GO:0004674 GO:0006996 GO:0004871 GO:0031966 GO:0042391 GO:0098588 GO:…							0.00079235	6.90672e-46	5.14342e-06	NA	NA	8.90526e-10
c26217_g1	SMRC2_MOUSE SWI SNF complex subunit SMARCC2 OS=Mus musculus GN=Smarcc2 PE=1 SV=2	7.79385	7.24738	7.82099	7.05156	6.97807	6.62355	6.74185	6.88152	6.78768	7.29594	6.02107	6.06282	7.22285	7.12912	6.01985	6.18268	7.07433	6.58708	7.12908	6.78682	6.21248	5.93505	6.2208	6.25201	5.52009	5.59212	4.8682	5.33694	5.42721	5.89348	5.59051	GO:0008283 GO:0008285 GO:0000978 GO:0051150 GO:0045666 GO:0001227 GO:0033081 GO:0045944 GO:0005654 GO:0000980 GO:0000122 GO:0005667 GO:0071230 GO:0006955 GO:0070888 GO:0016514 GO:0008270 GO:0006351 GO:0090103 GO:0031492 GO:0007389 GO:0008134 GO:0006337 GO:0048704 GO:0030857 GO:0000790 GO:0007417 GO:0003713 GO:0005737 GO:0003714 GO:0048752 GO:0017053 GO:0043044 GO:0047485 GO:0048596 GO:0010464 GO:…	K11649	SMARCC; SWI/SNF related-matrix-associated actin-dependent regulator of chromatin subfamily C			br:ko03021 br:ko03036	Transcription machinery | Chromosome	3.57723e-07	9.42953e-08	NA	0.00483734	NA	0.000135164
c24584_g1	NXF1_HUMAN Nuclear RNA export factor 1 OS=Homo sapiens GN=NXF1 PE=1 SV=1	5.51095	5.8006	7.16201	6.87489	6.44758	5.92156	6.18644	5.57823	6.03619	5.82003	6.10604	6.24483	6.2715	5.57787	5.5115	5.27862	6.37136	6.7458	7.62376	7.24082	6.92175	6.50722	6.31976	6.37391	6.43745	6.81744	5.16348	5.90043	6.6744	6.8145	6.39302	GO:0006406 GO:0005515 GO:0005737 GO:0042272 GO:0016607 GO:0003727 GO:0000346 GO:0044822	K14284	NXF TAP MEX67; nuclear RNA export factor	path:map03008 path:map03013 path:map03015 path:map05164 path:map05168	Ribosome biogenesis in eukaryotes | RNA transport | mRNA surveillance pathway | Influenza A | Herpes simplex infection	br:ko00001 br:ko03009 br:ko03019	KEGG Orthology (KO) | Ribosome biogenesis | Messenger RNA biogenesis	2.58612e-09	4.90988e-42	4.45885e-17	NA	NA	NA
c21188_g1	CAAP1_HUMAN Caspase activity and apoptosis inhibitor 1 OS=Homo sapiens GN=CAAP1 PE=1 SV=2	6.37925	6.46902	7.51438	7.60223	7.47541	6.36759	6.03174	6.38924	5.61515	6.45199	5.91607	5.47824	6.63692	7.27369	5.13209	5.17526	6.70393	6.47334	7.43336	7.42636	6.58819	6.1589	6.91795	6.9118	6.73924	6.74607	5.70026	6.0991	6.06949	6.44674	5.89584	GO:0006915							1.12748e-08	5.49639e-11	6.57528e-08	0.00840895	NA	0.00902864
c19012_g1	PAB2B_XENLA Polyadenylate-binding 2-B OS=Xenopus laevis GN=pabpn1-b PE=2 SV=1	6.13468	6.47978	6.97747	7.19205	6.34754	6.18757	5.85866	5.91965	5.482	5.90574	5.99054	6.07663	5.89741	5.94306	5.69252	5.84686	6.37421	6.5613	7.17019	7.49605	6.67531	6.39071	6.61374	6.3624	6.23128	6.07459	6.1866	5.80255	5.69857	5.99385	5.5177	GO:0030529 GO:0005737 GO:0008143 GO:0006936 GO:0031124 GO:0006369 GO:0043621 GO:0016973 GO:0046778 GO:0005654 GO:0044822 GO:0000398	K14396	PABPN1 PABP2; polyadenylate-binding protein 2	path:map03015 path:map05164	mRNA surveillance pathway | Influenza A	br:ko00001 br:ko03019	KEGG Orthology (KO) | Messenger RNA biogenesis	1.35946e-14	7.70809e-39	3.97869e-12	NA	NA	0.000172707
c26227_g3	SF01_MOUSE Splicing factor 1 OS=Mus musculus GN=Sf1 PE=1 SV=6	6.27669	6.76156	7.84381	7.3731	6.86529	6.57029	6.41913	6.14031	6.31223	6.49982	6.22034	6.28228	6.19642	6.36347	5.55025	5.66475	6.22943	6.63335	6.87487	7.21199	6.95249	6.52665	6.39169	6.34809	6.11557	6.06195	4.83823	5.85771	5.5366	5.96206	5.60591	GO:0042802 GO:0007275 GO:0005681 GO:0048579 GO:0044444 GO:0051171 GO:0000389 GO:0005654 GO:0044822 GO:0003677 GO:0003006 GO:0048577 GO:0003714 GO:0010556 GO:0031326 GO:0080090	K13095	SF1; splicing factor 1			br:ko03041	Spliceosome	9.61758e-26	5.08174e-27	5.47414e-13	0.00780553	NA	5.34628e-05
c25837_g3	SPEN_DROME split ends OS=Drosophila melanogaster GN=spen PE=1 SV=2	6.64946	6.06235	7.31408	7.14632	8.13297	6.98813	6.12558	6.49701	6.07499	7.07133	5.39973	5.03879	6.58562	6.47653	6.05081	5.46276	6.59409	6.17993	7.45636	7.82136	6.89342	6.23865	5.68452	5.89445	5.67531	5.73789	4.52707	6.78301	6.34411	7.70105	4.94526	GO:0000122 GO:0008380 GO:0070062 GO:0001085 GO:0017053 GO:0001191 GO:0006397 GO:0050769 GO:0005654 GO:0044822							0.0081473	0.000228214	NA	NA	NA	NA
c25415_g2	NA	6.22887	6.08081	7.3789	7.79254	7.58217	7.33678	6.98993	6.83794	6.47603	6.34302	5.97322	5.58859	5.61664	5.3596	6.15918	6.01505	6.30013	6.83406	6.99987	7.63209	7.9565	7.32635	6.11856	6.33001	5.40249	4.99561	5.68298	5.86606	5.63015	5.54918	5.7378	NA	NA	NA	NA	NA	NA	NA	1.36991e-17	1.74647e-35	0.00878318	NA	0.00233758	7.06304e-05
c20000_g1	IF4G2_RABIT Eukaryotic translation initiation factor 4 gamma 2 OS=Oryctolagus cuniculus GN=EIF4G2 PE=2 SV=1	6.2333	6.15873	7.07981	6.81602	7.42652	6.39498	6.75688	5.77229	6.43279	6.1059	5.96517	6.10694	7.1155	6.47954	6.52781	6.42177	6.22466	5.88519	6.88298	7.45667	7.12334	6.67731	6.42167	6.25696	5.87396	5.83627	5.15831	5.61742	5.92049	6.31421	5.3875	GO:0003743 GO:0016281 GO:0016020 GO:0000956 GO:0044763 GO:0006446 GO:0008190 GO:0044822 GO:0006412	K03260	EIF4G; translation initiation factor 4G	path:map03013 path:map05416	RNA transport | Viral myocarditis	br:ko00001 br:ko00002 br:ko03012 br:ko03019	KEGG Orthology (KO) | KEGG modules | Translation factors | Messenger RNA biogenesis	0.00876664	6.92724e-10	0.00573303	NA	NA	NA
c20974_g1	ERCC6_HUMAN DNA excision repair ERCC-6 OS=Homo sapiens GN=ERCC6 PE=1 SV=1	5.75793	5.93358	7.57882	6.97846	6.71288	5.98184	5.66061	6.05237	5.93913	5.59915	5.52431	5.79317	5.88795	6.09373	6.87636	6.33472	6.4435	6.72091	7.93587	7.4563	6.80571	6.69546	5.27732	6.12387	5.79769	5.5086	5.15892	5.56546	6.50495	5.96041	5.82269	GO:0035264 GO:0010165 GO:0008023 GO:0006284 GO:0008022 GO:0006362 GO:0061098 GO:0006283 GO:0007256 GO:0008026 GO:0006366 GO:0007257 GO:0005730 GO:0009636 GO:0005524 GO:0070062 GO:0045494 GO:0032403 GO:0010332 GO:0032786 GO:0008094 GO:0006290 GO:0045815 GO:0031010 GO:0008630 GO:0003682 GO:0000303 GO:0044427 GO:0006334 GO:0007049 GO:0044822 GO:0000793 GO:0003677 GO:0003678 GO:0005815 GO:0005737 GO:…	K10841	ERCC6 CSB RAD26; DNA excision repair protein ERCC-6	path:map03420	Nucleotide excision repair	br:ko00001 br:ko03036 br:ko03400	KEGG Orthology (KO) | Chromosome | DNA repair and recombination proteins	5.6957e-17	1.03654e-60	6.69569e-16	NA	NA	0.00122347
c24596_g1	EVI5_DROME Ecotropic viral integration site 5 ortholog OS=Drosophila melanogaster GN=Evi5 PE=1 SV=3	5.72752	5.8803	5.64582	5.81108	6.88088	6.8255	6.48904	7.0137	6.48294	7.28002	6.58414	6.37815	6.75569	6.80786	5.49076	5.42701	5.94378	5.71858	6.13085	7.02205	7.43642	7.30953	5.98167	7.27451	6.46493	6.10675	4.35585	3.99322	3.44864	4.49125	4.63691	GO:0015630 GO:0032880 GO:0005096 GO:0015031 GO:1902018 GO:0005794 GO:0044763 GO:0045862 GO:0042147 GO:0043547 GO:0005634 GO:0005769 GO:0031338 GO:0044430 GO:0016020 GO:0005829 GO:0017137	K20242	EVI5; ecotropic viral integration site 5 protein			br:ko04131	Membrane trafficking	NA	1.28223e-115	5.15429e-07	NA	NA	7.80923e-22
c65_g1	CANT1_RAT Soluble calcium-activated nucleotidase 1 OS=Rattus norvegicus GN=Cant1 PE=1 SV=1	5.5137	5.40274	5.89534	6.08283	5.86925	6.44764	6.44758	6.32151	6.54689	6.37883	6.08919	6.13949	5.74551	5.64465	5.68172	5.47614	5.63131	5.78132	7.21749	7.9923	8.04727	7.84348	7.399	7.35796	6.8675	6.49955	5.09575	4.45199	3.83408	3.30083	3.99547	GO:0030899 GO:0070062 GO:0045134 GO:0043231 GO:0004382 GO:0016020 GO:0043167 GO:0043123 GO:0012505 GO:0044444 GO:0030166 GO:0004871	K12304	CANT1; soluble calcium-activated nucleotidase 1 [EC:3.6.1.6]	path:map00230 path:map00240	Purine metabolism | Pyrimidine metabolism	br:ko00001 br:ko01000	KEGG Orthology (KO) | Enzymes	NA	3.89282e-221	2.83159e-17	NA	NA	2.52368e-29
c27953_g1	CC50A_MOUSE Cell cycle control 50A OS=Mus musculus GN=Tmem30a PE=1 SV=1	6.28855	5.80332	6.09741	7.09108	7.06243	6.76545	6.01997	5.6346	6.61092	6.38233	6.64529	6.74739	7.4375	7.10216	6.63977	6.90039	6.54203	6.6346	6.93443	7.00796	6.74624	6.777	6.53483	6.89261	6.86077	7.68093	6.04499	5.30042	4.45119	1.84951	3.75975	GO:0006855 GO:0005515 GO:0045332 GO:0036010 GO:0016020 GO:0070863 GO:0005783							7.49099e-05	2.1988e-76	0.000106644	0.00379659	0.000644577	2.82439e-26
c25102_g1	GPCP1_MOUSE Glycerophosphocholine phosphodiesterase GPCPD1 OS=Mus musculus GN=Gpcpd1 PE=1 SV=1	5.8265	6.00876	6.2333	6.22678	6.04307	5.83647	5.55902	5.93576	6.35943	6.42847	6.69029	6.50652	6.83421	6.05896	6.51306	6.49496	7.02771	6.76166	5.92025	6.38808	6.69584	7.02502	7.12215	7.06502	6.96175	6.94213	5.60276	6.09667	5.57901	5.10283	5.15239	GO:0044699 GO:0016787	K18695	GPCPD1; glycerophosphocholine phosphodiesterase GPCPD1 [EC:3.1.4.2]	path:map00564 path:map05231	Glycerophospholipid metabolism | Choline metabolism in cancer	br:ko00001 br:ko01000	KEGG Orthology (KO) | Enzymes	0.0019991	8.15213e-34	0.00796059	NA	NA	3.08032e-13
c34269_g1	SE1L1_HUMAN sel-1 homolog 1 OS=Homo sapiens GN=SEL1L PE=1 SV=3	5.91698	6.42666	6.94234	6.67566	6.29738	6.07394	5.17634	5.80219	5.8965	6.4128	5.92001	5.78548	6.35175	5.66524	6.29521	6.41652	6.49025	6.80615	6.82653	7.42876	7.25518	7.14307	6.79662	6.80596	6.68671	6.53348	5.31316	5.21237	5.20406	5.03923	4.81948	GO:0005634 GO:0000839 GO:0005515 GO:0050794 GO:0006641 GO:0030970 GO:0030433 GO:0050821 GO:0002683 GO:0009306 GO:0036513 GO:1904380	K14026	SEL1 SEL1L; SEL1 protein	path:map04141	Protein processing in endoplasmic reticulum	br:ko00001 br:ko00002	KEGG Orthology (KO) | KEGG modules	6.465e-19	4.57936e-58	3.46516e-17	NA	NA	5.64983e-23
c15667_g1	PDP1_BOVIN [Pyruvate dehydrogenase	6.22034	6.48386	6.94891	6.24431	5.75654	5.86785	5.6842	4.75307	5.38168	5.42454	5.97488	6.41743	6.86521	6.94728	6.19513	6.27307	6.21738	6.57248	6.74295	6.50322	6.75606	7.11982	6.24657	6.32832	6.13939	6.00193	5.15787	4.91487	3.90174	4.44132	3.7614	GO:0004722 GO:0035970 GO:0005515 GO:0005509 GO:0005739 GO:0005783 GO:0044425 GO:0044446 GO:0004741	K01102	PDP; pyruvate dehydrogenase phosphatase [EC:3.1.3.43]			br:ko01000 br:ko01009	Enzymes | Protein phosphatases and associated proteins	1.98308e-16	4.04267e-56	2.46095e-11	NA	0.000997672	2.50369e-23
c24145_g1	COPA_MOUSE Coatomer subunit alpha OS=Mus musculus GN=Copa PE=1 SV=2	6.27845	6.10134	5.4109	5.89602	5.82869	6.42338	6.28209	6.19866	6.53427	6.2217	5.76265	5.69387	5.53666	5.81365	6.50278	6.70396	6.60338	6.34279	5.83594	7.11572	7.36795	6.77541	6.72229	6.65877	6.3432	6.5274	5.11706	5.32804	3.89214	4.77894	3.36708	GO:0006890 GO:0005198 GO:0000139 GO:0006891 GO:0006886 GO:0005179 GO:0005789 GO:0005615 GO:0006888 GO:0070062 GO:0005739 GO:0005829 GO:0030133 GO:0030157 GO:0030126	K05236	COPA RET1; coatomer subunit alpha			br:ko04131 br:ko04147	Membrane trafficking | Exosome	NA	1.67252e-28	NA	NA	NA	1.64206e-20
c4549_g1	CYTSA_CANLF Cytospin-A OS=Canis lupus familiaris GN=SPECC1L PE=2 SV=1	5.97969	5.7129	5.67645	6.97261	6.86927	5.89625	6.37061	7.00317	6.37294	6.16181	6.00102	5.69784	5.22894	4.03523	6.10654	6.34209	6.47818	6.65758	7.74269	7.81182	7.20393	6.88347	6.3489	5.95175	6.31286	6.18683	6.4105	5.6727	4.11309	4.45268	4.4244	GO:0016328 GO:0051271 GO:0051393 GO:0005178 GO:0005923 GO:0070062 GO:0005925 GO:0003725 GO:0048741 GO:0042383 GO:0001725 GO:0043197 GO:0001726 GO:0030220 GO:0017166 GO:0030486 GO:0048041 GO:0070527 GO:0090636 GO:0030027 GO:0090637 GO:0042803 GO:0045214 GO:0000226 GO:0044325 GO:0005523 GO:0051015 GO:0005615 GO:0051234 GO:0005815 GO:1990357 GO:0097433 GO:0043462 GO:0005915 GO:0030374 GO:0051639 GO:…							NA	4.22775e-49	0.000323773	NA	NA	3.44272e-10
c29720_g1	NA	6.63255	6.27417	5.72332	6.82216	6.20087	6.2907	6.07773	5.57683	6.50501	5.70568	5.53897	5.37592	4.96465	5.70807	7.97499	7.59353	6.3078	5.82392	7.07127	6.81111	6.90605	6.74837	6.25744	6.44483	6.01233	6.37396	6.0519	4.88924	4.36406	2.6974	4.27556	NA	NA	NA	NA	NA	NA	NA	NA	1.49947e-28	0.00530882	0.000354652	NA	1.19692e-11
c11883_g1	HYOU1_DANRE Hypoxia up-regulated 1 OS=Danio rerio GN=hyou1 PE=2 SV=1	6.91737	6.90369	7.12408	6.98421	6.84402	6.40425	6.35528	5.64768	5.95873	6.19613	6.1769	5.90943	5.60443	5.66968	7.79965	7.7084	7.77611	7.61532	7.27409	7.87627	8.43447	7.76751	6.85721	6.381	5.71561	5.80928	4.08295	5.23348	4.99091	4.65734	4.21083	GO:0016887 GO:0036498 GO:0005790 GO:1902236 GO:0044710 GO:0000166 GO:0005788 GO:0070062 GO:0002931 GO:0034605 GO:0005925 GO:0051087 GO:0031396 GO:0071456 GO:0051129 GO:0032269 GO:0065008 GO:1903298 GO:0043234 GO:0044763 GO:0006457 GO:0006996 GO:0009967 GO:0005102 GO:0006139 GO:0006898 GO:0044093 GO:0006888 GO:0051254 GO:0071682 GO:0010628 GO:0016020 GO:0051336 GO:0019899	K09486	HYOU1; hypoxia up-regulated 1	path:map04141	Protein processing in endoplasmic reticulum	br:ko00001 br:ko03110	KEGG Orthology (KO) | Chaperones and folding catalysts	1.58293e-18	8.83988e-120	1.5219e-14	NA	NA	2.04887e-29
c4966_g1	PIGU_MOUSE Phosphatidylinositol glycan anchor biosynthesis class U OS=Mus musculus GN=Pigu PE=1 SV=4	6.7555	6.73074	7.12634	6.79749	6.73756	6.44858	5.79256	5.39113	5.73611	6.15062	6.32153	6.36036	5.28039	5.45085	7.10121	7.22335	7.62014	7.73916	7.67076	7.77238	7.59844	7.02171	5.90926	5.88647	5.40605	5.52336	5.51115	5.34256	5.36411	4.85255	4.84353	GO:0003923 GO:0046425 GO:0034235 GO:0016255 GO:0005886 GO:0042765	K05293	PIGU; phosphatidylinositol glycan class U	path:map00563 path:map01100	Glycosylphosphatidylinositol (GPI)-anchor biosynthesis | Metabolic pathways	br:ko00001	KEGG Orthology (KO)	1.54968e-10	9.11765e-150	3.24177e-15	NA	NA	1.31383e-14
c22521_g1	SUCO_MOUSE SUN domain-containing ossification factor OS=Mus musculus GN=Suco PE=1 SV=3	7.84315	7.64299	7.24343	6.61508	6.87037	6.4878	6.15755	6.51953	6.33008	6.04596	5.5909	6.02632	6.48216	6.1642	7.03797	6.99502	6.92371	6.72438	7.31628	7.86287	7.53833	6.71985	5.91749	5.55861	5.03485	5.50042	3.78031	4.90711	5.43747	4.27681	3.48385	GO:0051240 GO:0016020 GO:0005791							9.71982e-16	2.74903e-63	0.000164117	NA	NA	1.04695e-13
c23321_g1	KAT6B_HUMAN Histone acetyltransferase KAT6B OS=Homo sapiens GN=KAT6B PE=1 SV=3	7.0852	6.92271	7.84378	7.77066	7.05235	6.80361	6.54399	6.27456	6.21291	5.80265	5.62895	5.31397	5.90903	5.74909	6.78584	6.48841	7.17435	7.47175	8.44883	8.88209	7.71142	6.48244	5.75763	5.49827	5.23222	4.9356	4.50622	5.3467	4.95736	4.82159	4.63639	GO:0043966 GO:0016605 GO:0035064 GO:0006260 GO:0090398 GO:0043981 GO:0005794 GO:0046972 GO:0043983 GO:0043982 GO:0005730 GO:0043984 GO:0006323 GO:0045892 GO:0072487 GO:0045893 GO:0071339 GO:1900182 GO:0008270 GO:1901796 GO:0008134 GO:0043996 GO:0043995 GO:0044427 GO:0003677 GO:0003713 GO:0010506 GO:0030099 GO:0070776	K11306	MYST4 KAT6B; histone acetyltransferase MYST4 [EC:2.3.1.48]			br:ko01000 br:ko03036	Enzymes | Chromosome	4.83391e-35	4.29127e-97	3.85667e-13	NA	NA	6.7669e-15
c25214_g1	NA	6.97424	7.51601	8.07549	6.97333	6.50268	5.5683	5.35644	5.61267	4.61146	5.00142	4.54038	4.53792	5.47388	6.09418	5.5217	6.08221	6.95905	7.2349	7.89891	7.64724	6.94618	6.05768	6.54714	5.69435	5.97318	5.14537	4.99947	4.49694	4.99056	4.53111	4.33787	NA	NA	NA	NA	NA	NA	NA	5.59491e-32	4.92969e-66	3.91563e-20	NA	NA	7.85119e-10
c17295_g1	ERF3A_MOUSE Eukaryotic peptide chain release factor GTP-binding subunit ERF3A OS=Mus musculus GN=Gspt1 PE=1 SV=2	7.12936	7.17918	7.03686	6.76107	6.70373	6.26097	5.78394	5.77179	5.19739	4.58564	5.02852	5.03922	5.75894	5.45592	6.36616	6.40528	6.84245	6.78586	7.24815	7.34004	7.19327	6.8166	6.69569	6.39986	6.19248	6.28528	5.69539	5.80567	5.62609	5.69874	5.70655	GO:0002184 GO:0006479 GO:0044822 GO:0005525 GO:0070062 GO:0005515 GO:0000184 GO:0003747 GO:0003924 GO:0016020 GO:0000082 GO:0005829 GO:0018444	K03267	ERF3 GSPT; peptide chain release factor subunit 3	path:map03015	mRNA surveillance pathway	br:ko00001 br:ko03012 br:ko03019	KEGG Orthology (KO) | Translation factors | Messenger RNA biogenesis	4.98551e-48	7.91767e-27	8.87131e-19	NA	NA	7.73487e-07
c23440_g1	TAD2B_PONAB Transcriptional adapter 2-beta OS=Pongo abelii GN=TADA2B PE=2 SV=1	6.80124	6.83324	7.32361	6.92133	6.79872	6.10485	5.98315	5.47769	5.471	4.52933	4.92134	5.15791	5.53389	5.1046	6.65011	6.69036	6.97614	6.77804	6.72553	6.91527	6.69379	6.53599	5.93663	6.34024	6.07594	5.98543	4.46422	5.12728	5.78795	5.72448	4.58366	GO:0003712 GO:0044260 GO:0048522 GO:0070461 GO:0006355 GO:0031056 GO:0005488 GO:0006325 GO:0044238	K15127	TADA2B; transcriptional adapter 2-beta			br:ko03021 br:ko03036	Transcription machinery | Chromosome	2.22687e-31	7.0665e-30	9.02465e-07	NA	0.00992068	1.71333e-08
c17777_g1	STAU2_DANRE Double-stranded RNA-binding Staufen homolog 2 OS=Danio rerio GN=stau2 PE=2 SV=2	7.09236	6.4142	7.16771	6.8486	6.72656	5.79931	5.51835	5.30254	5.46683	5.81593	4.60014	4.81468	6.18252	5.51635	6.31848	6.84254	7.31012	6.8267	7.36835	7.56864	6.67008	5.99936	6.27278	5.55321	5.69564	5.81876	5.49015	6.0645	6.13092	6.08674	5.0034	GO:0036464 GO:0065008 GO:0036477 GO:0003723 GO:0005515 GO:0016020 GO:0044297 GO:0005783 GO:0048524 GO:0043005 GO:0044446	K17597	STAU; double-stranded RNA-binding protein Staufen			br:ko01009 br:ko03019	Protein phosphatases and associated proteins | Messenger RNA biogenesis	3.92533e-06	3.04295e-10	NA	NA	NA	0.00791689
c23233_g1	MED12_DANRE Mediator of RNA polymerase II transcription subunit 12 OS=Danio rerio GN=med12 PE=2 SV=1	7.02777	6.62435	7.26132	6.84719	6.2372	5.86684	5.56801	4.83108	5.46794	5.62231	5.24365	5.01781	5.90421	5.95414	6.97549	6.9157	7.30914	7.19463	7.85315	7.81579	7.30921	7.05409	6.43042	6.38729	6.02369	6.027	4.64119	4.83797	6.07831	5.89944	4.3993	GO:0009790 GO:0005634 GO:0003712 GO:0005515 GO:0048731 GO:0007165 GO:0006355 GO:0044446	K15162	MED12; mediator of RNA polymerase II transcription subunit 12	path:map04919	Thyroid hormone signaling pathway	br:ko00001 br:ko03021	KEGG Orthology (KO) | Transcription machinery	2.18569e-17	1.9696e-26	0.000988379	NA	NA	1.28565e-10
c5551_g1	PR3CB_DANRE phosphatase 1 regulatory subunit 3C-B OS=Danio rerio GN=ppp1r3cb PE=2 SV=1	8.23903	7.98797	7.06621	5.45466	5.34157	5.75654	5.69947	5.51579	6.14376	6.62028	6.83438	6.73938	6.82661	6.2314	8.13014	8.19218	8.51077	8.11893	7.08582	5.88507	5.58767	6.51233	7.49029	7.99178	8.85186	9.16162	6.54516	4.81658	5.40816	5.30195	4.85704	GO:0009987	K07189	PPP1R3; protein phosphatase 1 regulatory subunit 3A/B/C/D/E	path:map04910 path:map04931	Insulin signaling pathway | Insulin resistance	br:ko00001 br:ko01009	KEGG Orthology (KO) | Protein phosphatases and associated proteins	7.74994e-69	6.08559e-106	1.37791e-16	NA	NA	5.32573e-18
c30984_g1	VP33_APLCA Vesicle-associated membrane synaptobrevin-binding OS=Aplysia californica PE=2 SV=1	7.79579	7.39307	5.74138	4.95443	5.20579	5.29378	5.63971	5.9111	6.26209	7.19449	7.19291	7.4279	7.72449	7.20952	7.37186	7.57412	7.87115	7.58927	7.09094	6.80343	7.16682	6.9787	6.65201	6.69534	7.15865	7.58443	5.8516	5.33134	5.20396	3.87156	5.73356	GO:0090114 GO:0043123 GO:0005794 GO:0044830 GO:0005789 GO:0005923 GO:0008219 GO:0046982 GO:0048487 GO:0030148 GO:0061025 GO:0042803 GO:0044829 GO:0031175 GO:0044828 GO:0007029 GO:0046725 GO:0004871 GO:0005886 GO:0008017 GO:0006874 GO:0031965 GO:0006987 GO:0048471 GO:0044791 GO:0044790 GO:0031982 GO:0070971 GO:0070972 GO:0019899 GO:0033149 GO:0034975	K10707	VAPB ALS8; vesicle-associated membrane protein-associated protein B			br:ko02000	Transporters	2.69241e-54	1.18526e-58	4.43155e-34	NA	NA	1.93222e-14
c31014_g1	LYPA1_PONAB Acyl- thioesterase 1 OS=Pongo abelii GN=LYPLA1 PE=2 SV=1	7.27844	7.58561	7.43664	6.49233	5.66271	6.1123	7.19481	7.37551	7.51057	7.30828	7.60163	7.3762	6.33966	6.27519	7.54049	7.63366	7.9331	7.70001	6.56686	5.92392	6.65548	7.11328	6.65868	7.0348	6.90344	7.09114	6.05225	5.32887	5.70479	5.6879	5.24488	GO:0004622 GO:0070062 GO:0008474 GO:0006629 GO:0002084 GO:0005829 GO:0050999	K06130	LYPLA2; lysophospholipase II [EC:3.1.1.5]	path:map00564	Glycerophospholipid metabolism	br:ko00001 br:ko01000	KEGG Orthology (KO) | Enzymes	1.05787e-08	2.18327e-66	0.000674546	NA	NA	1.1348e-12
c20236_g1	PER_PERAM Period circadian OS=Periplaneta americana GN=per PE=2 SV=2	8.08643	8.13446	6.84836	6.68991	6.37484	6.15321	6.57933	6.63253	6.57817	6.64626	6.79292	7.15287	6.74935	6.97476	7.70773	7.54564	7.45178	7.45598	7.10643	7.25642	6.86302	6.63684	6.12271	6.56519	6.46938	6.27672	5.43306	5.9152	5.4847	4.98455	4.6432	GO:0043967 GO:0043966 GO:0065008 GO:0000978 GO:0000989 GO:1901576 GO:0043124 GO:0044763 GO:1900015 GO:0046329 GO:1900744 GO:0044710 GO:0006357 GO:0042634 GO:0051049 GO:0032922 GO:0031625 GO:0009649 GO:0045892 GO:0005737 GO:0031981 GO:0019900 GO:0070888	K02633	PER; period circadian protein	path:map04710 path:map04711 path:map04713 path:map05168	Circadian rhythm | Circadian rhythm - fly | Circadian entrainment | Herpes simplex infection	br:ko00001 br:ko03400	KEGG Orthology (KO) | DNA repair and recombination proteins	4.08104e-24	2.73837e-49	3.68786e-07	NA	NA	9.97866e-13
c26616_g1	MRP1_HUMAN Multidrug resistance-associated 1 OS=Homo sapiens GN=ABCC1 PE=1 SV=3	7.36821	7.13952	7.10808	6.56666	6.69284	6.19434	6.09077	5.9419	6.55174	7.07595	6.60083	7.02075	6.69885	7.34492	6.77678	6.91586	7.26404	6.95542	6.84746	6.90992	6.79945	6.71032	7.02705	7.18074	7.07555	7.0937	4.73172	5.92515	4.97281	5.33604	5.65221	GO:0015420 GO:0055085 GO:0006691 GO:0009235 GO:0043225 GO:0009986 GO:0005634 GO:0005887 GO:0005524 GO:0070062 GO:0005515 GO:0042493 GO:0016323 GO:0016324 GO:0015722 GO:0015127	K05665	ABCC1; ATP-binding cassette subfamily C (CFTR/MRP) member 1	path:map01523 path:map02010 path:map04071 path:map04977 path:map05206	Antifolate resistance | ABC transporters | Sphingolipid signaling pathway | Vitamin digestion and absorption | MicroRNAs in cancer	br:ko00001 br:ko02000	KEGG Orthology (KO) | Transporters	9.85182e-10	5.77506e-18	NA	NA	NA	4.97403e-18
c24019_g7	NA	5.58009	6.35424	6.83358	5.84442	5.91924	6.24277	6.39677	5.82828	6.42658	5.73738	6.35136	6.53566	5.7964	4.64963	4.38927	4.97138	7.79321	7.51859	6.7989	6.49315	6.8059	7.3437	7.37802	8.09261	8.57206	8.96036	5.40835	5.0726	5.06777	6.60291	4.91606	NA	NA	NA	NA	NA	NA	NA	NA	1.01323e-68	4.94138e-19	0.00416407	NA	9.04443e-12
c25277_g3	ROA1_SCHAM Heterogeneous nuclear ribonucleo A2 B1 homolog OS=Schistocerca americana GN=HNRNP PE=2 SV=1	6.75227	7.77148	8.31086	7.32107	6.92414	6.88088	6.8606	6.4878	7.09777	6.44863	7.16018	6.76259	5.35531	6.55098	5.79396	5.76278	7.25814	7.55031	7.4336	6.47321	6.21366	5.9082	6.19758	6.63607	7.21853	7.625	4.08821	4.83754	5.12388	4.72577	3.26048	GO:0061752 GO:1905663 GO:0015030 GO:0008543 GO:0051170 GO:0003730 GO:0000398 GO:0000781 GO:0070182 GO:0070062 GO:0071013 GO:1990247 GO:0003727 GO:1990428 GO:0016233 GO:0035198 GO:0031053 GO:0044806 GO:0006406 GO:0051253 GO:0005737 GO:0016020 GO:0032212 GO:0016363 GO:0098505 GO:0032211	K12741	HNRNPA1_3; heterogeneous nuclear ribonucleoprotein A1/A3	path:map03040	Spliceosome	br:ko00001 br:ko03019 br:ko03041	KEGG Orthology (KO) | Messenger RNA biogenesis | Spliceosome	8.8983e-11	1.99045e-67	5.66069e-14	5.58782e-06	NA	1.32451e-17
c19210_g1	ETFB_RAT Electron transfer flavo subunit beta OS=Rattus norvegicus GN=Etfb PE=2 SV=3	7.38364	6.99935	7.28872	6.56864	5.77823	6.00108	5.97647	5.65767	6.38109	6.20482	6.53598	6.34133	6.58147	5.82403	7.2983	7.28543	7.32073	7.39863	7.01781	6.33311	6.57121	7.1763	7.76868	8.05683	7.68259	7.15564	5.30125	5.37838	5.82158	4.59615	5.74492	GO:0033539 GO:0070062 GO:0009055 GO:0022904 GO:1901565 GO:0017133	K03521	fixA etfB; electron transfer flavoprotein beta subunit					4.26843e-17	4.72729e-97	9.23112e-15	NA	NA	1.45581e-21
c535_g1	AGAP1_XENLA Arf-GAP with ANK repeat and PH domain-containing 1 OS=Xenopus laevis GN=agap1 PE=2 SV=1	6.70833	7.45689	6.71691	8.22423	6.64669	6.19517	5.91135	5.2261	6.39545	5.2784	6.04497	5.48005	6.76045	5.37913	7.19411	7.34809	7.5425	7.15202	7.13973	6.70815	6.63093	6.31993	6.61769	7.24447	6.95861	6.45685	4.60041	5.43206	5.60832	4.97226	5.14788	GO:2001240 GO:0014068 GO:0040011 GO:0042177 GO:0042221 GO:0005730 GO:0005543 GO:0043524 GO:0070062 GO:0005515 GO:0051179 GO:0048731 GO:0006928 GO:0005739 GO:0016020	K12491	AGAP1_3; Arf-GAP with GTPase ANK repeat and PH domain-containing protein 1/3	path:map04144	Endocytosis	br:ko00001 br:ko04131	KEGG Orthology (KO) | Membrane trafficking	7.58766e-15	8.64844e-17	0.000117241	NA	NA	2.9277e-10
c12293_g1	TOR_DROME Target of rapamycin OS=Drosophila melanogaster GN=Tor PE=1 SV=1	6.94854	6.52311	6.44507	5.60475	4.99491	5.1258	5.13535	5.46446	5.76047	6.25148	5.87416	5.9295	5.26155	6.58992	6.52071	6.26756	6.74034	6.72156	6.52941	6.56436	6.36176	6.46762	6.64284	7.38953	8.61663	8.1955	6.06757	6.01504	6.66034	6.22638	6.38052	GO:0007050 GO:2001251 GO:0045727 GO:0070727 GO:0016605 GO:0030030 GO:0051051 GO:0046777 GO:0005794 GO:0044711 GO:0007611 GO:0043502 GO:0001156 GO:1902905 GO:0000781 GO:0005942 GO:0051321 GO:0001032 GO:0001031 GO:0001030 GO:0044089 GO:0071897 GO:2000278 GO:0005829 GO:0010976 GO:0071456 GO:0055006 GO:0032404 GO:0050679 GO:0010212 GO:1901991 GO:1901796 GO:1902402 GO:0046983 GO:0007584 GO:0043279 GO:…	K07203	MTOR FRAP TOR; serine/threonine-protein kinase mTOR [EC:2.7.11.1]	path:map01521 path:map01522 path:map04012 path:map04066 path:map04072 path:map04136 path:map04138 path:map04139 path:map04140 path:map04150 path:map04151 path:map04152 path:map04211 path:map04212 path:map04213 path:map04371 path:map04630 path:map04659 path:map04910 path:map04919 path:map04920 path:map04930 path:map04931 path:map05200 path:map05205 path:map05206 path:map05214 path:map05215 path:ma…	EGFR tyrosine kinase inhibitor resistance | Endocrine resistance | ErbB signaling pathway | HIF-1 signaling pathway | Phospholipase D signaling pathway | Autophagy - other | Autophagy - yeast | Mitophagy - yeast | Autophagy - animal | mTOR signaling pathway | PI3K-Akt signaling pathway | AMPK signaling pathway | Longevity regulating pathway | Longevity regulating pathway - worm | Longevity regula…	br:ko00001 br:ko01000 br:ko01001	KEGG Orthology (KO) | Enzymes | Protein kinases	6.74582e-16	2.61874e-19	5.06381e-10	NA	NA	0.00263499
c32838_g1	PLD1_RAT Phospholipase D1 OS=Rattus norvegicus GN=Pld1 PE=1 SV=3	6.38129	5.72724	4.31646	5.41782	4.96089	4.02996	4.00606	4.32019	5.0466	5.05171	5.59001	6.18436	5.43858	5.35285	7.20816	6.76893	6.74925	6.65163	7.27692	6.58836	6.35143	6.8471	7.12208	7.75576	8.89368	8.39845	5.50737	6.14765	5.88921	5.81609	5.93376	GO:0005794 GO:0007265 GO:0004630 GO:0044765 GO:0005765 GO:0006654 GO:0005789 GO:0030139 GO:0006935 GO:0005768 GO:0005515 GO:0016192 GO:0016324 GO:0032534	K01115	PLD1_2; phospholipase D1/2 [EC:3.1.4.4]	path:map00564 path:map00565 path:map01100 path:map01110 path:map04014 path:map04024 path:map04071 path:map04072 path:map04144 path:map04666 path:map04724 path:map04912 path:map05231	Glycerophospholipid metabolism | Ether lipid metabolism | Metabolic pathways | Biosynthesis of secondary metabolites | Ras signaling pathway | cAMP signaling pathway | Sphingolipid signaling pathway | Phospholipase D signaling pathway | Endocytosis | Fc gamma R-mediated phagocytosis | Glutamatergic synapse | GnRH signaling pathway | Choline metabolism in cancer	br:ko00001 br:ko01000 br:ko04131	KEGG Orthology (KO) | Enzymes | Membrane trafficking	2.69177e-08	4.94939e-30	0.000455487	NA	NA	1.82133e-07
c21857_g3	REN3B_HUMAN Regulator of nonsense transcripts 3B OS=Homo sapiens GN=UPF3B PE=1 SV=1	5.63866	5.95157	4.45167	5.14253	5.62841	5.79561	5.84523	6.07206	5.525	5.72783	5.51813	5.64474	5.95038	6.16229	6.18535	6.21593	6.05385	5.77465	4.8639	5.94028	6.58375	7.48798	7.83034	8.01947	8.97661	8.69743	5.36275	5.83475	6.39808	6.7048	6.52038	GO:0035145 GO:0045727 GO:0005730 GO:0006369 GO:0005487 GO:0005886 GO:0005654 GO:0000398 GO:0006406 GO:0005515 GO:0005815 GO:0000184 GO:0042162 GO:0005829 GO:0003729 GO:0031124	K14328	UPF3 RENT3; regulator of nonsense transcripts 3	path:map03013 path:map03015	RNA transport | mRNA surveillance pathway	br:ko00001 br:ko00002 br:ko03019	KEGG Orthology (KO) | KEGG modules | Messenger RNA biogenesis	0.00570662	5.8672e-93	1.03633e-25	NA	NA	0.000163166
c23248_g1	F102A_XENLA FAM102A OS=Xenopus laevis GN=fam102a PE=2 SV=1	4.83382	5.23046	5.9322	5.86641	5.34761	5.69774	5.38729	5.36713	6.49994	5.77011	5.71942	5.48541	4.23274	4.67007	6.08992	6.0421	6.09136	6.33805	6.37568	6.36446	6.90251	7.21438	7.38232	7.92769	8.77848	9.033	5.04224	5.79182	5.85552	5.30113	5.30252	GO:0005515							0.00326119	1.31323e-157	7.5248e-36	NA	NA	2.5965e-12
c34394_g1	SPCS3_DROME Signal peptidase complex subunit 3 OS=Drosophila melanogaster GN=Spase22-23 PE=2 SV=1	6.15352	6.40292	5.20443	4.69461	5.20508	5.88451	5.88365	5.88087	6.23615	6.19876	6.58725	6.30504	5.53077	3.80454	6.78305	6.58509	6.24305	6.08161	5.84881	7.27911	8.33841	8.74898	8.53089	8.5144	8.11965	7.42083	6.74182	6.302	5.44225	5.4074	6.17791	GO:0005789 GO:0006508 GO:0016787	K12948	SPCS3 SPC3; signal peptidase complex subunit 3 [EC:3.4.-.-]	path:map03060	Protein export	br:ko00001 br:ko01000	KEGG Orthology (KO) | Enzymes	2.44942e-12	5.59693e-108	2.39801e-16	NA	NA	1.9975e-10
c21022_g1	NBR1_MOUSE Next to BRCA1 gene 1 OS=Mus musculus GN=Nbr1 PE=1 SV=1	5.59559	5.7465	5.88083	5.68853	5.88693	5.72411	5.82296	5.54505	6.01629	6.17618	5.94007	5.98672	6.39616	5.33967	6.45535	6.65322	6.43394	6.91273	7.04051	7.24319	7.87268	8.07886	8.52902	8.91182	8.24346	7.2469	6.55687	6.83766	6.52097	6.62412	6.57073	GO:0005515 GO:0043231 GO:0031982 GO:0044444 GO:0009987	K17987	NBR1; next to BRCA1 gene 1 protein	path:map04137	Mitophagy - animal	br:ko00001 br:ko03029	KEGG Orthology (KO) | Mitochondrial biogenesis	NA	8.96264e-56	1.55619e-14	NA	NA	3.4197e-06
c22066_g1	F192A_MOUSE FAM192A OS=Mus musculus GN=Fam192a PE=1 SV=1	6.60377	6.62638	6.22926	5.43458	5.85596	5.78306	6.37815	6.22222	6.30793	6.20771	6.08168	6.13644	6.54131	5.95582	6.75438	6.8375	6.72388	6.80796	6.08098	7.39271	8.08657	8.57205	7.85067	7.96138	7.75971	6.92172	7.29694	6.37411	6.1412	6.06505	6.64004	GO:0005634 GO:0005515							1.90966e-06	4.78361e-36	1.89266e-10	NA	NA	3.9102e-06
c20130_g1	ABHDB_DANRE ABHD11 OS=Danio rerio GN=abhd11 PE=2 SV=1	6.00012	5.61948	4.89809	4.68969	5.37472	5.78615	6.48855	6.36739	6.19802	5.42119	6.48851	6.48771	4.64618	4.99885	7.64739	7.38308	7.24459	7.39624	6.46267	6.63333	6.77804	6.9505	6.38258	6.74618	6.34285	6.4706	6.43791	7.06102	6.69977	6.49324	6.2121	GO:0016788	K13703	ABHD11; abhydrolase domain-containing protein 11			br:ko01002	Peptidases	0.00142029	6.2314e-10	2.84984e-12	1.26486e-07	NA	NA
c3472_g1	UBL5_PSAOB Ubiquitin 5 OS=Psammomys obesus GN=UBL5 PE=3 SV=1	5.989	6.11392	5.74789	5.36672	4.72498	5.59822	5.73504	6.57803	6.12458	5.00734	6.26185	6.15129	5.02707	5.08262	6.26955	6.30965	6.30739	6.62778	6.21938	6.78452	7.26423	7.31715	7.06353	7.26615	7.06919	6.98308	7.41121	6.83751	6.79788	6.63206	6.887	GO:0005634 GO:0045292 GO:0005515 GO:0005937 GO:0006464 GO:0005829 GO:0031386 GO:0000753 GO:1903955	K13113	UBL5 HUB1; ubiquitin-like protein 5	path:map04212	Longevity regulating pathway - worm	br:ko00001 br:ko03041	KEGG Orthology (KO) | Spliceosome	0.00491484	0.000249154	NA	NA	NA	NA
c5151_g1	VMA21_BOVIN Vacuolar ATPase assembly integral membrane VMA21 OS=Bos taurus GN=VMA21 PE=3 SV=1	6.43693	6.39968	5.19505	5.35741	5.70461	6.01766	6.32661	6.59988	6.38938	5.534	6.48139	6.4056	5.99756	5.37897	6.93517	6.78188	6.02963	5.93027	6.00479	6.93344	7.10545	7.37796	7.17024	7.24397	7.20685	7.08555	6.62433	6.90926	6.96159	7.17884	6.95819	GO:0005789 GO:0070072 GO:0030127 GO:0005764							8.50243e-05	3.78886e-08	NA	NA	NA	NA
c989_g1	UFC1_NEMVE Ubiquitin-fold modifier-conjugating enzyme 1 OS=Nematostella vectensis GN=v1g214407 PE=3 SV=1	5.9616	6.55232	5.35874	4.84082	5.091	5.726	6.08001	6.28707	6.55912	5.48253	6.94453	6.34655	6.50681	5.68395	7.35328	7.33592	7.09794	6.79592	6.07295	5.70686	6.5682	7.13039	7.19657	7.47819	7.08387	6.50927	6.89826	5.3966	5.38104	5.78289	5.46217	GO:0071568 GO:0071569	K12165	UFC1; ufm1-conjugating enzyme 1			br:ko04121	Ubiquitin system	4.44147e-12	3.15118e-65	9.47083e-07	NA	NA	1.78754e-08
c21331_g1	NA	7.03423	7.06953	5.24797	4.28751	4.70379	5.43885	6.13419	5.62184	5.65199	4.34238	5.93313	5.66404	4.99222	4.71715	8.044	7.48966	7.0144	7.00176	5.66555	5.90834	6.83351	7.10892	7.26159	7.72042	7.45151	7.19607	6.44281	6.2812	6.01178	5.95209	6.23347	NA	NA	NA	NA	NA	NA	NA	1.20461e-31	4.23172e-19	7.17051e-09	NA	NA	0.000212953
c26183_g1	LSM3_MOUSE U6 snRNA-associated Sm LSm3 OS=Mus musculus GN=Lsm3 PE=1 SV=2	5.53598	6.02388	5.94919	6.06942	5.84191	6.91298	6.59798	5.5121	6.0459	5.96929	6.51821	6.80547	4.09456	4.58537	7.31473	7.10322	6.688	6.53826	6.47324	6.29081	6.66385	6.95803	7.12024	7.7099	7.95952	7.4852	7.65356	6.88298	6.76533	6.66755	7.24576	GO:0043928 GO:0000932 GO:0005688 GO:0005654 GO:0044822 GO:0000398 GO:0005515 GO:0071013 GO:0071011 GO:0046540 GO:0033962 GO:0005829 GO:1990726	K12622	LSM3; U6 snRNA-associated Sm-like protein LSm3	path:map03018 path:map03040	RNA degradation | Spliceosome	br:ko00001 br:ko00002 br:ko03019 br:ko03041	KEGG Orthology (KO) | KEGG modules | Messenger RNA biogenesis | Spliceosome	NA	1.30222e-10	0.0015971	NA	NA	NA
c24822_g1	UTP4_HUMAN U3 small nucleolar RNA-associated 4 homolog OS=Homo sapiens GN=UTP4 PE=1 SV=1	5.18506	5.43034	5.98796	6.76658	6.41924	7.3537	6.95593	7.22884	6.97872	5.80832	7.11299	7.06492	5.91087	6.10433	7.00122	6.58686	6.07021	6.0114	6.41107	6.91626	6.72293	6.39783	7.12389	7.19514	7.62705	7.55292	6.68979	6.37184	7.13643	6.98356	6.67995	GO:0005515 GO:0030490 GO:0035097 GO:0006355 GO:0034455 GO:0016573 GO:0016740 GO:0001650 GO:0044822	K14548	UTP4 CIRH1A; U3 small nucleolar RNA-associated protein 4	path:map03008	Ribosome biogenesis in eukaryotes	br:ko00001 br:ko03009	KEGG Orthology (KO) | Ribosome biogenesis	5.57804e-06	1.47203e-08	3.21365e-07	0.000173026	NA	NA
c25850_g2	VAMP4_MOUSE Vesicle-associated membrane 4 OS=Mus musculus GN=Vamp4 PE=1 SV=1	5.18955	5.32276	5.59825	5.95665	5.36734	6.2685	6.86386	7.17982	6.76079	5.68153	7.00671	6.67109	5.48828	4.88528	6.69693	6.74134	6.6966	6.60028	6.61125	6.70584	7.24895	7.28067	7.06384	7.70107	8.55159	9.12992	6.65017	6.35969	6.47058	6.84407	6.92999	GO:0006888 GO:0005768 GO:0005515 GO:0035493 GO:0043001 GO:0030133 GO:0000226 GO:0044425 GO:0090161 GO:0032588 GO:0005764 GO:0009986	K08513	VAMP4; vesicle-associated membrane protein 4	path:map04130	SNARE interactions in vesicular transport	br:ko00001 br:ko04131	KEGG Orthology (KO) | Membrane trafficking	NA	3.52855e-54	0.000163851	0.0089656	NA	0.00172956
c18157_g2	NA	5.48348	5.86696	7.1208	6.39691	6.35605	6.81864	6.61517	6.03249	6.82123	6.41549	6.69836	6.55792	5.56762	4.8533	6.71749	6.69887	7.26841	7.0728	7.47128	7.71146	7.13659	7.11697	7.20851	7.52368	7.12175	6.85882	5.07319	7.19889	7.37656	6.93343	6.32715	NA	NA	NA	NA	NA	NA	NA	0.00895582	2.83551e-08	NA	NA	0.00944795	NA
c18736_g2	RB33B_PONAB Ras-related Rab-33B OS=Pongo abelii GN=RAB33B PE=2 SV=1	6.70824	6.90218	7.11404	5.80614	5.93302	6.68389	7.20583	7.12942	6.91898	6.75028	6.8149	6.96351	6.83618	4.38087	7.05429	6.99663	7.13428	7.2721	6.57018	6.53952	6.96617	7.33329	7.27215	7.17735	7.35384	7.54874	7.76872	7.30434	7.0414	6.89329	6.68041	GO:0090557 GO:1903020 GO:0007030 GO:0090110 GO:0000139 GO:0005796 GO:0005525 GO:0000045 GO:0005769 GO:0070062 GO:0000042 GO:0003924 GO:0047496 GO:0005829 GO:0019068 GO:0019882 GO:2000156 GO:0050678 GO:0072606 GO:0016477 GO:0006890 GO:0007264 GO:0005783 GO:1903434 GO:1903358 GO:0006897 GO:0042742 GO:0048705 GO:0048208 GO:0005515 GO:0001558 GO:2000785 GO:0030252	K07920	RAB33B; Ras-related protein Rab-33B	path:map04140	Autophagy - animal	br:ko00001 br:ko04031 br:ko04131 br:ko04147	KEGG Orthology (KO) | GTP-binding proteins | Membrane trafficking | Exosome	2.52197e-05	0.000739469	0.00225661	NA	NA	NA
c26807_g1	RNK_DROME Ribonuclease kappa OS=Drosophila melanogaster GN=CG40127 PE=3 SV=1	6.24801	5.99849	5.73607	5.21554	5.69961	6.45326	6.38353	6.39431	7.09706	6.82272	7.15889	6.52361	5.92431	4.64042	7.61013	7.6037	7.36745	7.2208	7.05881	7.32128	7.46	7.86475	7.31307	7.22546	7.04161	6.92593	7.44397	7.85102	7.29517	6.40629	6.87219	GO:0009303 GO:0004521	K19770	RNASEK; ribonuclease kappa [EC:3.1.-.-]	path:map04212	Longevity regulating pathway - worm	br:ko00001 br:ko01000	KEGG Orthology (KO) | Enzymes	NA	4.63093e-05	NA	0.00340612	NA	NA
c11176_g1	NAA15_HUMAN N-alpha-acetyltransferase auxiliary subunit OS=Homo sapiens GN=NAA15 PE=1 SV=1	7.56136	7.17287	5.23655	6.83427	6.488	6.42007	6.27351	6.57621	6.57112	6.64604	6.65979	6.49532	5.67926	6.71665	8.22478	8.26526	6.65499	6.25239	6.21302	6.99673	7.02838	7.13058	7.05389	7.68931	8.05702	7.83027	7.87946	7.20466	6.62846	6.40421	7.11237	GO:0004596 GO:0044822 GO:0044767 GO:0005634 GO:0005667 GO:0031415 GO:0070062 GO:0005515 GO:0045893 GO:0043022 GO:0017196 GO:0043066 GO:0016020 GO:0050821	K20792	NAA15_16; N-alpha-acetyltransferase 15/16 NatA auxiliary subunit			br:ko03036	Chromosome	8.45589e-08	5.26626e-32	6.85445e-09	NA	NA	NA
c13817_g1	RTN1_HUMAN Reticulon-1 OS=Homo sapiens GN=RTN1 PE=1 SV=1	7.37811	6.65258	5.05647	6.76329	6.43989	6.55637	5.70805	5.74543	5.72525	5.94815	6.36142	6.53024	6.46241	5.97834	8.43569	8.27664	6.63397	6.23012	6.00058	6.50892	6.53736	6.54663	6.61928	7.05045	7.56486	7.29292	7.3162	6.1673	5.71502	5.68014	5.61968	GO:0005789 GO:0005634 GO:0050771 GO:0005515 GO:0051179 GO:0030182 GO:0030308 GO:0022607 GO:0016021 GO:0044421 GO:0071786	K20722	RTN2; reticulon-2			br:ko03036 br:ko04131	Chromosome | Membrane trafficking	4.27875e-20	6.2744e-81	2.7835e-26	0.000307948	NA	7.05801e-06
c22058_g1	GLYC_CAEBR Serine hydroxymethyltransferase OS=Caenorhabditis briggsae GN=mel-32 PE=3 SV=3	5.95391	6.06288	6.48358	6.38807	5.98633	5.70062	5.46129	5.02005	5.27155	5.57266	6.08742	6.04955	5.37292	5.5384	7.37311	7.32531	7.2978	7.20672	6.58382	6.35322	7.09018	8.15608	8.54649	8.13521	6.56646	5.90917	7.17854	7.37187	7.03077	6.75617	7.21628	GO:0070905 GO:0015630 GO:0030170 GO:0042803 GO:1904482 GO:0034340 GO:0046655 GO:0004372 GO:0044434 GO:0003682 GO:0009113 GO:0006545 GO:0045329 GO:0005743 GO:0006565 GO:0042645 GO:0070062 GO:0051289 GO:0070552 GO:0005829 GO:0035999 GO:0070536	K00600	glyA SHMT; glycine hydroxymethyltransferase [EC:2.1.2.1]	path:map00260 path:map00460 path:map00630 path:map00670 path:map00680 path:map01100 path:map01110 path:map01120 path:map01130 path:map01200 path:map01230 path:map01523	Glycine serine and threonine metabolism | Cyanoamino acid metabolism | Glyoxylate and dicarboxylate metabolism | One carbon pool by folate | Methane metabolism | Metabolic pathways | Biosynthesis of secondary metabolites | Microbial metabolism in diverse environments | Biosynthesis of antibiotics | Carbon metabolism | Biosynthesis of amino acids | Antifolate resistance	br:ko00001 br:ko00002 br:ko01000	KEGG Orthology (KO) | KEGG modules | Enzymes	1.39246e-06	3.66547e-38	1.88989e-21	NA	NA	NA
c25603_g1	UBP7_CHICK Ubiquitin carboxyl-terminal hydrolase 7 OS=Gallus gallus GN=USP7 PE=2 SV=1	7.73045	6.92395	5.64923	5.70672	6.05282	5.51207	5.11131	4.54194	4.89842	5.47446	5.04564	5.48247	5.09314	5.92516	7.24516	7.08926	7.14946	6.60787	6.22337	6.8904	7.38469	6.53436	6.76807	6.63022	6.84318	7.14833	6.77685	7.41465	7.58001	7.00452	7.1763	GO:0016579 GO:1904353 GO:0070979 GO:0016604 GO:0008022 GO:0032088 GO:0005680 GO:0006283 GO:0004197 GO:0008134 GO:0042787 GO:0004843 GO:0002039 GO:0031625 GO:0043066 GO:0031145 GO:0005829 GO:0010216 GO:0050821 GO:0051437 GO:0051436	K11838	USP7 UBP15; ubiquitin carboxyl-terminal hydrolase 7 [EC:3.4.19.12]	path:map04068 path:map05168 path:map05169 path:map05203	FoxO signaling pathway | Herpes simplex infection | Epstein-Barr virus infection | Viral carcinogenesis	br:ko00001 br:ko01000 br:ko01002 br:ko04121	KEGG Orthology (KO) | Enzymes | Peptidases | Ubiquitin system	3.00069e-23	NA	3.0943e-06	NA	NA	NA
c4866_g1	G45IP_BOVIN Growth arrest and DNA damage-inducible s-interacting 1 OS=Bos taurus GN=GADD45GIP1 PE=2 SV=1	6.98198	6.93286	6.22346	6.3494	5.79423	5.51398	5.14536	5.03134	5.27258	5.5447	5.66977	5.39157	6.0621	6.48916	7.13028	6.9526	6.87896	6.61648	6.54343	6.92356	7.09634	7.3996	6.80634	7.2548	6.94776	6.42927	6.39165	5.99631	6.33022	5.93006	6.41546	GO:0005759 GO:0032543							5.46678e-21	2.64326e-24	4.45629e-12	NA	NA	0.000370016
c25362_g1	RGS3_HUMAN Regulator of G- signaling 3 OS=Homo sapiens GN=RGS3 PE=1 SV=2	3.92904	5.26181	6.71016	5.9542	5.06196	4.61695	4.54474	2.8682	4.56741	4.20555	3.66236	2.92644	2.67675	3.71296	3.00944	4.40214	7.05443	7.65634	7.64179	7.10471	6.74078	6.77006	6.30339	6.14752	5.25145	4.87974	3.00531	2.93158	2.16469	3.24844	1.9001	GO:0065007 GO:0044424	K07524	RGS3; regulator of G-protein signalling 3	path:map04360	Axon guidance	br:ko00001	KEGG Orthology (KO)	8.23374e-35	9.33949e-118	3.67304e-30	NA	NA	3.9977e-19
c34252_g1	GNPI1_BOVIN Glucosamine-6-phosphate isomerase 1 OS=Bos taurus GN=GNPDA1 PE=2 SV=1	4.62401	4.16215	5.21577	5.12801	4.52393	4.97227	4.88868	4.43892	4.90302	4.27953	4.31405	3.82935	3.32622	2.87012	5.27763	5.04109	6.75848	7.21038	7.71896	7.84464	7.22582	7.01424	6.40686	7.26176	7.74709	7.05378	2.55087	1.6602	1.97955	1.44541	2.30521	GO:0005634 GO:0006091 GO:0070062 GO:0005515 GO:0006043 GO:0019262 GO:0005829 GO:0004342 GO:0006044 GO:0006006 GO:0007338 GO:0016787	K02564	nagB GNPDA; glucosamine-6-phosphate deaminase [EC:3.5.99.6]	path:map00520 path:map01100	Amino sugar and nucleotide sugar metabolism | Metabolic pathways	br:ko00001 br:ko01000	KEGG Orthology (KO) | Enzymes	1.36868e-06	1.59125e-182	2.108e-20	NA	NA	2.197e-39
c20744_g2	NA	5.33878	4.71787	4.85938	6.22266	4.39039	4.81683	4.14238	3.75912	4.35872	4.74666	4.22285	3.73865	3.05737	2.74745	5.85253	5.34536	4.67829	5.51269	8.60828	9.37249	8.66524	7.56443	6.43779	5.74849	5.95901	4.91461	5.79545	5.86011	5.29619	4.78509	5.42127	NA	NA	NA	NA	NA	NA	NA	2.93427e-17	8.38223e-131	1.75443e-41	NA	NA	1.22672e-07
c20332_g1	RXRA_RAT Retinoic acid receptor RXR-alpha OS=Rattus norvegicus GN=Rxra PE=1 SV=1	4.76638	4.6781	4.05908	3.60417	4.23986	4.1301	4.78126	4.18003	5.11655	3.57618	4.44044	4.57087	4.62262	4.40813	4.80754	5.20147	7.18195	7.92855	9.05175	8.80015	7.90555	7.12848	6.2381	5.92903	5.15676	5.21245	4.17175	4.33356	4.44706	3.58765	4.65007	GO:0090575 GO:0000977 GO:0008203 GO:0044255 GO:0001228 GO:0045944 GO:0006766 GO:0006367 GO:0005654 GO:0000122 GO:0007507 GO:0032526 GO:0048384 GO:0051289 GO:0046982 GO:0070644 GO:0019048 GO:0035357 GO:0015721 GO:0043235 GO:0044323 GO:0014070 GO:0001158 GO:0009888 GO:0044702 GO:0046966 GO:0004886 GO:0000790 GO:0003713 GO:0042809 GO:0019899	K08524	RXRA NR2B1; retinoid X receptor alpha	path:map03320 path:map04151 path:map04659 path:map04919 path:map04920 path:map04932 path:map04976 path:map05160 path:map05200 path:map05202 path:map05216 path:map05222 path:map05223	PPAR signaling pathway | PI3K-Akt signaling pathway | Th17 cell differentiation | Thyroid hormone signaling pathway | Adipocytokine signaling pathway | Non-alcoholic fatty liver disease (NAFLD) | Bile secretion | Hepatitis C | Pathways in cancer | Transcriptional misregulation in cancer | Thyroid cancer | Small cell lung cancer | Non-small cell lung cancer	br:ko00001 br:ko03000 br:ko03310	KEGG Orthology (KO) | Transcription factors | Nuclear receptors	1.00542e-07	5.88082e-184	2.50471e-68	NA	NA	4.77311e-20
c23007_g1	LYAG_MOUSE Lysosomal alpha-glucosidase OS=Mus musculus GN=Gaa PE=1 SV=2	5.50913	5.754	6.15937	5.72562	4.25684	4.21652	3.65286	3.42852	3.93238	4.61942	4.18429	4.20494	3.8369	2.67227	5.15685	5.25967	6.41071	6.89161	8.33103	9.04449	8.3701	6.63597	4.28772	4.79068	4.27054	4.32593	4.42092	3.82748	3.51427	3.69384	3.58023	GO:0007040 GO:0044245 GO:0043202 GO:0002086 GO:0005980 GO:0005983 GO:0006006 GO:0060048 GO:0004574 GO:0005765 GO:0005886 GO:0005985 GO:0000023 GO:0043181 GO:0070062 GO:0004558	K12316	GAA; lysosomal alpha-glucosidase [EC:3.2.1.20]	path:map00052 path:map00500 path:map01100 path:map04142	Galactose metabolism | Starch and sucrose metabolism | Metabolic pathways | Lysosome	br:ko00001 br:ko01000 br:ko04147	KEGG Orthology (KO) | Enzymes | Exosome	6.25146e-27	5.40924e-186	1.11885e-57	NA	NA	4.6572e-17
c16430_g2	MPP5_MOUSE MAGUK p55 subfamily member 5 OS=Mus musculus GN=Mpp5 PE=1 SV=1	5.39143	5.74982	7.41789	7.26822	7.18733	6.30787	5.92565	5.52559	5.72368	4.83379	4.9049	4.43592	4.08498	4.66332	3.53898	5.05413	7.00935	6.6874	6.89453	7.40326	7.41112	6.06621	5.4006	5.33349	4.01536	3.32598	3.01382	2.49457	1.93673	1.44541	1.44442	GO:0042734 GO:0019904 GO:0043209 GO:0043232 GO:0048523 GO:0002011 GO:0005654 GO:0032947 GO:0005923 GO:0097025 GO:0007009 GO:0070062 GO:0051234 GO:0051641 GO:0005737 GO:0046982 GO:0048585 GO:0070830 GO:0030010 GO:0060170 GO:0034399 GO:0071896 GO:0016301 GO:0031334	K06091	MPP5 PALS1; MAGUK p55 subfamily member 5	path:map04390 path:map04391 path:map04530	Hippo signaling pathway | Hippo signaling pathway - fly | Tight junction	br:ko00001	KEGG Orthology (KO)	1.18323e-13	6.56925e-93	0.000469763	NA	0.00192663	8.88252e-21
c31336_g1	PNUT_DROME peanut OS=Drosophila melanogaster GN=pnut PE=1 SV=2	5.45556	5.89876	6.52712	6.82314	6.12808	5.95839	5.53965	5.42492	4.8733	3.63272	3.61235	3.36586	3.98177	4.33113	5.8779	6.02731	6.78115	6.91595	7.13266	6.95926	6.66855	6.05816	5.02138	4.99756	4.36222	3.80443	3.51618	3.20457	2.13025	0.948415	1.56045	GO:0032391 GO:0015630 GO:0005198 GO:0007399 GO:0000910 GO:0051291 GO:0000776 GO:0005730 GO:1902857 GO:0005930 GO:0005654 GO:0005525 GO:0070062 GO:0003924 GO:0001725 GO:0031398 GO:0005829 GO:0060170 GO:0036126 GO:0016476 GO:2001244 GO:0042802 GO:0060271 GO:0060031 GO:0007224 GO:0048468 GO:0090163 GO:0009986 GO:0032879 GO:0031105 GO:0016324	K16944	SEPT7 CDC3; septin 7			br:ko04131 br:ko04147 br:ko04812	Membrane trafficking | Exosome | Cytoskeleton proteins	1.11672e-26	4.41132e-118	NA	NA	NA	1.98225e-21
c16356_g1	PLXA4_HUMAN Plexin-A4 OS=Homo sapiens GN=PLXNA4 PE=1 SV=4	6.3932	6.05346	7.06726	6.7764	7.12023	6.70185	7.31269	6.55898	6.51577	6.15072	5.12871	4.92153	4.72527	5.19964	5.74848	5.83108	6.53508	6.70576	7.35442	8.85684	8.31635	6.51132	5.18853	4.93265	3.31961	2.84323	3.21835	1.80867	2.6883	1.75146	1.53729	GO:0065008 GO:0022604 GO:0007411 GO:0048646 GO:0007420 GO:0021602 GO:0048523 GO:0060429 GO:0004872 GO:0005622 GO:0043227 GO:0048583 GO:0048483 GO:0005515 GO:0048522 GO:0016020 GO:0043087 GO:0031344 GO:0072359 GO:0030334 GO:0016477 GO:0050767 GO:0071526	K06820	PLXNA; plexin A	path:map04360	Axon guidance	br:ko00001 br:ko04516	KEGG Orthology (KO) | Cell adhesion molecules and their ligands	4.17541e-09	9.8939e-84	2.73233e-10	NA	NA	5.83167e-23
c26686_g1	PDIA3_BOVIN disulfide-isomerase A3 OS=Bos taurus GN=PDIA3 PE=2 SV=1	6.73321	6.76345	7.21057	7.44526	6.69515	6.39932	6.37975	5.62851	5.86954	5.95612	6.19626	6.22065	6.27005	5.37884	6.34485	6.56518	6.86631	6.72786	7.91276	8.30586	8.11011	5.95718	4.87152	4.15435	4.19338	4.16634	3.62684	4.06792	3.88467	2.84376	3.91321	GO:0015036 GO:0007165 GO:0005790 GO:0061077 GO:0004197 GO:0002474 GO:0009986 GO:0044822 GO:0006621 GO:0005634 GO:0005788 GO:0070062 GO:0003756 GO:0005515 GO:0005925 GO:0004629 GO:0006606 GO:0043065 GO:0034975	K08056	PDIA3 GRP58; protein disulfide isomerase family A member 3 [EC:5.3.4.1]	path:map04141 path:map04612	Protein processing in endoplasmic reticulum | Antigen processing and presentation	br:ko00001 br:ko01000 br:ko03110 br:ko04131 br:ko04147	KEGG Orthology (KO) | Enzymes | Chaperones and folding catalysts | Membrane trafficking | Exosome	4.62951e-15	2.81942e-130	5.87862e-41	NA	NA	1.63964e-17
c26041_g4	H2A_ONCMY Histone H2A OS=Oncorhynchus mykiss PE=1 SV=2	5.92939	8.23988	9.43605	6.71072	5.32426	4.73758	4.89304	3.63401	5.00103	4.69494	4.72512	5.05952	3.2778	4.67405	2.54933	4.08072	7.82666	8.31267	8.34404	7.68116	6.83487	6.45043	5.57113	5.28138	5.00451	4.64817	3.99214	4.14371	4.05447	1.99898	3.79094	GO:0035861 GO:0090398 GO:0006342 GO:0006303 GO:0000794 GO:0001673 GO:0005654 GO:0000781 GO:0001741 GO:0051321 GO:0070062 GO:0046982 GO:0016032 GO:0050832 GO:0050830 GO:0045739 GO:0007283 GO:0000724 GO:0021987 GO:0000786 GO:0003684 GO:0006334 GO:0005657 GO:0005811 GO:0000077 GO:0005615 GO:0051673 GO:0071480 GO:0000790 GO:0042393 GO:0045087 GO:0031640 GO:0019899	K11251	H2A; histone H2A	path:map05034 path:map05322	Alcoholism | Systemic lupus erythematosus	br:ko00001 br:ko03036 br:ko04147	KEGG Orthology (KO) | Chromosome | Exosome	4.59006e-62	1.663e-75	1.10694e-31	9.9538e-09	0.00337049	1.85129e-10
c25369_g2	TOP2B_CHICK DNA topoisomerase 2-beta OS=Gallus gallus GN=TOP2B PE=2 SV=1	4.5193	6.99193	8.68378	6.41444	6.95521	6.52019	6.17986	5.95144	4.57044	4.78014	3.86252	4.01385	3.36122	3.29428	2.36754	4.14213	7.95757	8.28131	8.05783	7.21982	6.76783	6.07442	5.01585	5.43652	5.49001	5.96676	3.72235	2.43393	2.62079	3.18028	2.62027	GO:0009295 GO:0000819 GO:0008144 GO:0008022 GO:0016925 GO:0009330 GO:0006266 GO:0008301 GO:0000712 GO:0048513 GO:0006265 GO:0044774 GO:0048699 GO:0005730 GO:0042752 GO:0006268 GO:0005654 GO:0000166 GO:0000287 GO:0043130 GO:0045870 GO:0046982 GO:0005829 GO:0030263 GO:2000112 GO:0005080 GO:0042803 GO:0042826 GO:0000228 GO:0003682 GO:0006974 GO:0006312 GO:0044822 GO:0000793 GO:0000792 GO:0005814 GO:…	K03164	TOP2; DNA topoisomerase II [EC:5.99.1.3]	path:map01524	Platinum drug resistance	br:ko00001 br:ko01000 br:ko03032 br:ko03036	KEGG Orthology (KO) | Enzymes | DNA replication proteins | Chromosome	7.79509e-62	3.82441e-84	1.09775e-27	0.000354652	0.000267525	6.93275e-18
c34185_g1	ZO3_HUMAN Tight junction ZO-3 OS=Homo sapiens GN=TJP3 PE=1 SV=3	4.06918	5.95244	7.71555	7.92286	7.45623	6.41162	6.60719	6.19561	5.86552	5.54823	4.77002	4.02997	5.68791	4.14971	2.29786	3.27	6.64411	6.96946	7.3916	7.25419	7.09267	6.87341	6.44026	6.15454	5.4855	4.58464	3.30749	2.3105	2.42463	3.46265	3.17741	GO:0090557 GO:0007010 GO:1902531 GO:0008104 GO:0043266 GO:0009653 GO:0048513 GO:0005923 GO:0050892 GO:0051641 GO:0045177 GO:0048522 GO:0071277 GO:0003824 GO:0044463 GO:0019220 GO:0031410 GO:0030424 GO:0035556 GO:0090559 GO:0019904 GO:0060255 GO:1902589 GO:0044446 GO:0042127 GO:0009986 GO:0005634 GO:0005912 GO:0070830 GO:0032991 GO:0016323 GO:0030674 GO:0080090 GO:0019899 GO:0031324	K05701	TJP1 ZO1; tight junction protein 1	path:map04520 path:map04530 path:map04540 path:map05110 path:map05120 path:map05132	Adherens junction | Tight junction | Gap junction | Vibrio cholerae infection | Epithelial cell signaling in Helicobacter pylori infection | Salmonella infection	br:ko00001 br:ko04812	KEGG Orthology (KO) | Cytoskeleton proteins	6.58174e-18	4.43131e-71	7.87254e-17	9.03458e-08	NA	1.60467e-16
c24712_g2	NA	7.59758	7.61711	8.37619	6.62625	5.95178	5.61563	5.38929	5.08665	5.80455	6.41242	5.24012	5.6999	5.9308	6.34209	6.9364	7.18378	8.06276	7.61145	6.87874	5.74442	4.40025	3.70552	3.09543	3.33875	3.71487	3.76998	2.21474	4.37399	4.23814	3.80054	2.93409	NA	NA	NA	NA	NA	NA	NA	2.09287e-21	1.08063e-81	1.22615e-12	NA	NA	6.79092e-09
c20446_g1	TRIO_DANRE Triple functional domain OS=Danio rerio GN=trio PE=3 SV=1	6.34125	6.61736	5.79418	6.19978	6.47111	5.26531	4.90496	4.66896	5.11114	5.29498	4.94014	5.69569	6.01508	6.2888	6.79743	6.72697	6.79919	6.05083	6.4667	6.40129	6.13631	5.60033	5.23919	4.14329	3.84192	4.12426	2.34634	4.43887	4.39928	3.42963	3.74348	GO:0035025 GO:1901981 GO:0007399 GO:0004672 GO:0005089 GO:0007167 GO:0005615 GO:0005856 GO:0070062 GO:0051179 GO:0030154 GO:0005829 GO:0012505 GO:0031234 GO:0016310 GO:0008092 GO:0030017 GO:0035556	K08810	TRIO; triple functional domain protein [EC:2.7.11.1]			br:ko01000 br:ko01001 br:ko04131	Enzymes | Protein kinases | Membrane trafficking	1.87991e-05	5.97328e-36	3.8832e-06	NA	NA	1.88974e-07
c28305_g1	GPI8_PONAB GPI-anchor transamidase OS=Pongo abelii GN=PIGK PE=2 SV=1	6.22657	6.56517	6.01525	5.26923	5.27742	5.59013	4.59764	3.76182	4.12305	4.75733	5.12563	5.36876	5.01081	5.36904	6.69312	6.99241	6.90783	6.77628	6.30629	5.89772	5.55659	5.01745	4.17248	3.99936	3.4435	3.50699	2.81825	4.37857	4.16476	4.03107	3.53905	GO:0034394 GO:0003756 GO:0005515 GO:0003923 GO:0006508 GO:0031982 GO:0008234 GO:0034235 GO:0016255 GO:0048523 GO:0042765 GO:0005764	K05290	PIGK; phosphatidylinositol glycan class K [EC:2.6.-.-]	path:map00563 path:map01100	Glycosylphosphatidylinositol (GPI)-anchor biosynthesis | Metabolic pathways	br:ko00001 br:ko01000	KEGG Orthology (KO) | Enzymes	1.84417e-25	8.89949e-151	6.96013e-19	NA	NA	2.75409e-09
c1962_g1	DNLI4_CHICK DNA ligase 4 OS=Gallus gallus GN=LIG4 PE=2 SV=2	7.33028	7.57688	7.12932	5.82773	5.38692	4.59516	4.72831	4.84951	4.9776	4.99281	4.85368	5.09335	5.55571	5.75199	6.93125	7.24396	7.36131	7.28059	6.25832	5.63955	5.0608	4.61019	3.73925	4.07067	4.21717	4.09228	4.01305	4.25315	4.21554	2.71507	3.54186	GO:0033151 GO:0010165 GO:2001252 GO:0008022 GO:0030097 GO:0044454 GO:0006297 GO:0046649 GO:0005886 GO:0005654 GO:0097680 GO:0000793 GO:0000012 GO:0051103 GO:0003677 GO:0003910 GO:0005925 GO:0005958 GO:0032807 GO:0005737 GO:0030154 GO:0034645	K10777	LIG4 DNL4; DNA ligase 4 [EC:6.5.1.1]	path:map03450	Non-homologous end-joining	br:ko00001 br:ko01000 br:ko03400	KEGG Orthology (KO) | Enzymes | DNA repair and recombination proteins	7.43811e-70	6.54963e-117	1.32308e-12	NA	NA	3.90886e-09
c6210_g1	ROST_DROME rolling stone OS=Drosophila melanogaster GN=rost PE=2 SV=2	7.27221	7.03863	6.54649	5.56829	5.74718	5.48701	4.54191	4.23625	5.61555	5.42579	5.40931	4.27978	3.87964	4.81263	7.86262	7.99344	8.05029	7.75327	6.78673	6.11367	5.3486	5.02972	3.83494	4.6231	4.1155	4.46904	3.12043	4.69638	5.02767	2.4319	4.13177								1.33719e-19	1.04121e-237	4.39202e-11	NA	NA	1.9557e-10
c16011_g1	S26A6_HUMAN Solute carrier family 26 member 6 OS=Homo sapiens GN=SLC26A6 PE=1 SV=1	6.31358	6.20097	4.89694	5.54475	5.99248	4.23957	5.55476	3.88224	5.75009	5.62776	6.42771	6.53502	7.03942	6.72082	6.37839	6.70627	7.32138	8.0224	7.66402	6.18523	4.48615	4.70663	3.4979	4.6133	4.55025	4.54395	4.96542	3.88322	3.79295	2.78072	3.97893	GO:0043229 GO:0015499 GO:0070528 GO:0005452 GO:0007605 GO:0070062 GO:0098656 GO:0030321 GO:0015108 GO:0015701 GO:0015106 GO:0008272 GO:0015301 GO:0044707 GO:0038166 GO:0044422 GO:0051453 GO:0031526 GO:0005515 GO:0032879 GO:0005737 GO:0016021 GO:0019531 GO:0019532 GO:0071346 GO:0016323 GO:0016324 GO:0015116	K14704	SLC26A6; solute carrier family 26 (sulfate anion transporter) member 6	path:map04978	Mineral absorption	br:ko00001 br:ko02000	KEGG Orthology (KO) | Transporters	4.52703e-11	4.6703e-93	1.63486e-34	NA	NA	1.20988e-11
c26816_g1	NA	5.97071	5.89502	5.80509	6.1487	5.29189	4.57138	4.10601	3.53539	4.71516	4.88224	5.60245	5.82973	6.01982	5.50662	8.30956	8.33628	8.10822	8.22374	6.81961	6.08971	4.97849	4.75343	4.57736	4.75378	5.48078	6.28876	2.69926	3.0879	3.01365	2.36852	1.75581	NA	NA	NA	NA	NA	NA	NA	7.79203e-14	5.85212e-217	1.34806e-15	0.000659373	NA	1.04939e-26
c16069_g1	E0V921_PEDHC OS=Pediculus humanus corporis GN=Phum_PHUM003190 PE=4 SV=1	6.0113	6.44726	6.93223	6.70928	6.28598	5.72628	5.68139	5.62017	5.10403	3.85022	4.76282	4.94293	5.86519	5.12383	5.6818	5.5992	5.76705	6.10485	6.66671	6.09999	6.21726	6.37261	6.07117	6.61164	5.54303	4.633	5.08305	4.39187	3.84315	4.94771	4.68418								6.8044e-14	1.00164e-32	8.52741e-09	NA	NA	5.63607e-09
c29062_g1	NA	6.0277	6.85738	7.00686	6.73849	5.81547	5.91054	6.32205	6.89721	5.30462	6.17708	4.8715	5.12186	6.46106	5.64707	5.2289	5.90448	6.2907	6.5597	7.30343	6.78354	6.53638	6.09017	5.56142	5.915	5.95607	5.02466	5.59092	4.891	3.27178	3.44942	3.87357	NA	NA	NA	NA	NA	NA	NA	2.58097e-07	1.35313e-43	2.93114e-06	NA	NA	2.06697e-10
c25826_g1	NIPLB_DANRE Nipped-B B OS=Danio rerio GN=nipblb PE=2 SV=1	6.49246	6.78183	7.97932	5.93966	5.40661	4.90954	5.14448	5.32035	5.27422	4.77012	4.95385	5.3173	5.16648	5.05051	6.25947	6.40633	7.05564	7.34218	7.32149	6.79154	5.96875	5.62881	5.72811	5.26388	5.38047	5.27299	4.37479	4.2678	5.0176	4.71148	4.1527	GO:0008022 GO:0031065 GO:0035261 GO:0061010 GO:0003151 GO:0048557 GO:0061038 GO:0048638 GO:0060325 GO:0042634 GO:0000122 GO:0007605 GO:0070062 GO:0050890 GO:0070087 GO:0035115 GO:0042826 GO:0034088 GO:0045995 GO:0007420 GO:0048589 GO:0006974 GO:0048592 GO:0071481 GO:0042471 GO:0047485 GO:0031981 GO:0034613 GO:0032116	K06672	SCC2 NIPBL; cohesin loading factor subunit SCC2	path:map04111	Cell cycle - yeast	br:ko00001 br:ko03036	KEGG Orthology (KO) | Chromosome	4.42368e-61	8.76847e-41	5.07428e-19	NA	NA	3.66661e-08
c26743_g1	SF3B4_RAT Splicing factor 3B subunit 4 OS=Rattus norvegicus GN=Sf3b4 PE=2 SV=1	6.89824	7.01805	7.28121	6.45312	5.65579	5.99703	5.38845	5.78673	5.28739	5.18313	5.05594	4.49312	5.35068	4.76393	6.43488	6.34773	6.90179	6.87221	6.60322	6.11471	5.61804	5.29578	5.16566	5.33596	5.0398	5.46304	4.69036	4.70893	5.42742	4.14298	4.45317	GO:0008022 GO:0008143 GO:0000956 GO:0008266 GO:0043621 GO:0044699 GO:0005654 GO:0000398 GO:0005844 GO:0000166 GO:0005689 GO:0070062 GO:0005925 GO:0071013 GO:0048026 GO:0045070 GO:0010494 GO:0060212 GO:0031370 GO:0044822 GO:0006412 GO:0017130 GO:0016020 GO:0048255 GO:2000623	K12831	SF3B4 SAP49; splicing factor 3B subunit 4	path:map03040	Spliceosome	br:ko00001 br:ko00002 br:ko03041	KEGG Orthology (KO) | KEGG modules | Spliceosome	1.51874e-27	5.81452e-43	0.000123607	NA	NA	4.01878e-06
c12269_g1	RPAB2_RAT DNA-directed RNA polymerases and III subunit RPABC2 OS=Rattus norvegicus GN=Polr2f PE=1 SV=1	6.80315	6.88672	7.30639	5.98017	5.38673	5.98533	5.63	5.59745	6.00932	6.15297	5.68898	5.79876	4.96781	4.41371	6.33469	6.71447	6.56664	6.88823	6.63579	6.2961	6.00191	6.01041	5.78677	6.05423	5.7046	5.24395	4.13096	4.3662	4.91417	4.32459	3.46933	GO:0006361 GO:0006383 GO:0006362 GO:0006283 GO:0008543 GO:0006363 GO:0042795 GO:0006367 GO:0000398 GO:0006368 GO:0001056 GO:0001055 GO:0001054 GO:0035019 GO:0005829 GO:0050434 GO:0045815 GO:0006370 GO:0032481 GO:0005666 GO:0000003 GO:0005665 GO:0003677 GO:0005736 GO:0031047	K03014	RPB6 POLR2F; DNA-directed RNA polymerases I II and III subunit RPABC2	path:map00230 path:map00240 path:map01100 path:map03020 path:map04623 path:map05016 path:map05169	Purine metabolism | Pyrimidine metabolism | Metabolic pathways | RNA polymerase | Cytosolic DNA-sensing pathway | Huntington's disease | Epstein-Barr virus infection	br:ko00001 br:ko00002 br:ko03021 br:ko03400	KEGG Orthology (KO) | KEGG modules | Transcription machinery | DNA repair and recombination proteins	3.18861e-21	7.93189e-45	3.65608e-06	NA	0.00509347	1.51265e-15
c22314_g1	DCTN1_XENLA Dynactin subunit 1 OS=Xenopus laevis GN=dctn1 PE=2 SV=1	6.99269	6.77623	6.31338	6.13164	6.3483	6.0999	5.26876	5.9928	5.49057	5.14327	4.8655	4.94723	5.29748	5.72609	6.86178	7.1184	6.81832	6.87824	6.94619	6.48578	5.93601	6.04288	6.14021	5.90867	5.70265	5.09211	4.26026	4.32355	4.71899	3.93609	4.14768	GO:1903047 GO:0007154 GO:0000922 GO:0048856 GO:1902589 GO:0000776 GO:0044444 GO:0000226 GO:0042147 GO:0044700 GO:0048518 GO:0006950 GO:0005874 GO:0044767 GO:0005813 GO:0005515 GO:0050794 GO:0071310 GO:0043231 GO:0030904 GO:0032501	K04648	DCTN1; dynactin 1	path:map04962 path:map05016	Vasopressin-regulated water reabsorption | Huntington's disease	br:ko00001 br:ko03036 br:ko04131 br:ko04812	KEGG Orthology (KO) | Chromosome | Membrane trafficking | Cytoskeleton proteins	4.10286e-17	6.47282e-40	NA	NA	NA	2.93576e-16
c22382_g1	TBPL1_XENLA TATA box-binding 1 OS=Xenopus laevis GN=tbpl1 PE=2 SV=1	6.75444	6.81956	7.21206	7.01053	6.78703	6.41384	6.08843	5.74405	5.80102	5.45556	5.12826	5.30908	5.52578	5.12643	5.89204	5.91255	6.40497	6.70066	6.98093	7.01541	6.34828	5.88552	6.16389	5.88787	5.66191	5.62866	5.26706	5.09867	5.01838	5.51955	5.6269	GO:0009790 GO:0005634 GO:0005515 GO:0003713 GO:0005737 GO:0007283 GO:0006355 GO:0006366 GO:0044763	K03120	TBP tbp; transcription initiation factor TFIID TATA-box-binding protein	path:map03022 path:map05016 path:map05166 path:map05168 path:map05169 path:map05203	Basal transcription factors | Huntington's disease | HTLV-I infection | Herpes simplex infection | Epstein-Barr virus infection | Viral carcinogenesis	br:ko00001 br:ko03000 br:ko03021	KEGG Orthology (KO) | Transcription factors | Transcription machinery	9.49784e-22	6.62279e-11	3.09997e-05	NA	NA	0.000199899
c25282_g1	ESPN_RAT Espin OS=Rattus norvegicus GN=Espn PE=1 SV=2	6.12469	6.62895	6.67867	6.36577	6.45963	5.72685	5.73639	5.89834	5.23172	5.22755	4.56122	4.69729	5.35592	5.7737	5.59261	5.75833	5.99072	6.5902	6.48239	6.49872	6.1456	5.76509	5.5795	5.90854	5.95436	5.55256	5.04224	4.84845	5.04716	5.21874	5.72111	GO:0060341 GO:0007010 GO:2000021 GO:1903169 GO:0022607 GO:0043266 GO:0086019 GO:0030029 GO:0003008 GO:0016192 GO:0005903 GO:0005902 GO:0043231 GO:0017124 GO:0086001 GO:1904064 GO:0007165 GO:1902589 GO:0098590 GO:0048523 GO:0044304 GO:0006139 GO:0044765 GO:0044449 GO:0051015 GO:0045184 GO:0048731 GO:0006928 GO:0010468 GO:0030054 GO:0010646 GO:0033365 GO:0086070 GO:0098901 GO:0031941 GO:0032414 GO:…							1.1871e-20	9.55006e-22	1.66211e-16	NA	NA	0.00014801
c16374_g1	SMRD1_MOUSE SWI SNF-related matrix-associated actin-dependent regulator of chromatin subfamily D member 1 OS=Mus musculus GN=Smarcd1 PE=1 SV=3	6.72807	6.69866	7.87658	6.8845	6.17639	5.75966	5.75733	5.3945	5.86536	5.27487	5.5699	5.58521	6.1223	6.22826	6.24465	6.68411	7.35613	7.6442	7.65166	6.60879	6.09921	5.70604	5.75803	5.61923	5.61373	5.7335	5.51548	4.90363	5.14019	5.12637	5.40915	GO:0016922 GO:0000978 GO:0044255 GO:0005654 GO:0000980 GO:0032947 GO:0003007 GO:0071398 GO:0003407 GO:0035257 GO:0016514 GO:0006351 GO:0031492 GO:0002052 GO:0048646 GO:0008134 GO:0006337 GO:0006357 GO:0000790 GO:0005737 GO:0071564 GO:0043044 GO:0030374 GO:0071565 GO:0048096	K11650	SMARCD; SWI/SNF-related matrix-associated actin-dependent regulator of chromatin subfamily D			br:ko03021 br:ko03036	Transcription machinery | Chromosome	1.84137e-35	2.74835e-46	3.13237e-05	NA	NA	1.61618e-07
c9387_g1	SDE2_DANRE SDE2 homolog OS=Danio rerio GN=sde2 PE=2 SV=2	7.08333	7.41574	7.4239	7.01938	6.54475	6.03741	5.80704	5.62251	5.36381	5.3463	5.37689	5.66557	6.35441	6.17341	6.42512	6.4283	6.3374	6.78725	6.42396	5.9801	5.85816	5.89216	5.14273	5.32303	5.48631	5.45452	5.54961	4.62191	4.9543	5.10579	5.04326	GO:0005634							3.85357e-18	2.66807e-17	NA	NA	NA	8.11087e-05
c24009_g1	PHRF1_MOUSE PHD and RING finger domain-containing 1 OS=Mus musculus GN=Phrf1 PE=1 SV=2	6.45968	6.50831	7.39932	7.0558	6.50371	5.94572	5.22911	5.97959	5.39576	5.13442	4.78598	5.01541	6.28586	5.2404	6.07899	6.19857	6.55384	6.8111	6.73531	6.42075	5.83126	5.68674	4.12316	4.89294	5.10751	4.79682	4.57932	4.27905	4.95446	3.3068	5.04869	GO:0016887 GO:0006261 GO:0006366 GO:0060429 GO:0008623 GO:0005654 GO:0070063 GO:0003700 GO:0004713 GO:0006338 GO:0032922 GO:0043392 GO:0045892 GO:0016590 GO:0016491 GO:0045893 GO:0016572 GO:0034720 GO:0034648 GO:0034647 GO:0050434 GO:0031213 GO:0045815 GO:0035173 GO:0019907 GO:0043596 GO:0006352 GO:0003682 GO:0006974 GO:0006334 GO:0044702 GO:0009887 GO:0003677 GO:0004402 GO:1901726 GO:0003713 GO:…	K17586	PHRF1; PHD and RING finger domain-containing protein 1			br:ko01009	Protein phosphatases and associated proteins	2.50617e-26	1.67178e-54	NA	NA	NA	7.25353e-07
c8849_g1	SUH_XENLA Suppressor of hairless homolog OS=Xenopus laevis GN=rbpj PE=1 SV=1	7.02136	6.94345	7.35623	6.84408	5.04356	4.72664	4.58024	4.3291	4.77497	4.10413	5.32224	5.08061	5.18023	5.29161	6.84596	6.95963	7.30754	7.0528	6.34414	6.38694	6.07781	5.61609	4.38398	5.32092	5.0181	4.74146	4.82011	4.97365	4.57459	3.17603	4.83683	GO:0060045 GO:0060486 GO:1901186 GO:0000979 GO:1901189 GO:0000978 GO:0060844 GO:0061419 GO:0009912 GO:0001103 GO:0003256 GO:0006367 GO:0005667 GO:0001077 GO:0002437 GO:0006959 GO:0035912 GO:0030183 GO:0007221 GO:0003222 GO:0042742 GO:0021983 GO:0003214 GO:0030216 GO:0003139 GO:0009957 GO:0060716 GO:0000150 GO:0001756 GO:0047485 GO:0008285 GO:0003151 GO:0048733 GO:0003198 GO:0005730 GO:0061314 GO:…	K06053	RBPSUH RBPJK; recombining binding protein suppressor of hairless	path:map04330 path:map04658 path:map05169 path:map05203	Notch signaling pathway | Th1 and Th2 cell differentiation | Epstein-Barr virus infection | Viral carcinogenesis	br:ko00001 br:ko00002	KEGG Orthology (KO) | KEGG modules	1.6168e-56	1.93829e-107	3.52973e-14	NA	NA	6.50287e-07
c22280_g1	NA	6.96779	6.62849	7.09283	6.22244	5.77903	5.00387	5.01762	5.46241	4.48188	4.48795	4.22729	4.55798	4.6712	4.53936	6.78307	6.70435	6.82441	6.95109	7.40705	7.25518	6.54568	5.97299	4.48299	4.42512	4.23709	4.05808	4.44891	4.40608	4.39447	4.34208	4.80566	NA	NA	NA	NA	NA	NA	NA	6.81666e-69	1.94313e-115	5.50063e-16	NA	NA	1.74832e-08
c22640_g1	CCAR1_HUMAN Cell division cycle and apoptosis regulator 1 OS=Homo sapiens GN=CCAR1 PE=1 SV=2	6.65242	6.42529	7.06714	6.49748	6.0651	5.52987	4.92614	4.66369	4.11869	4.78268	4.38432	4.75204	5.57983	4.89178	6.25832	6.3123	6.86221	7.00331	7.00085	6.21131	5.49065	4.91879	5.30534	5.28653	4.93006	5.30556	3.72431	4.54497	3.92717	4.44513	4.50283	GO:0008380 GO:0008284 GO:0006355 GO:0080135 GO:0006397 GO:0044763 GO:0001047 GO:0044822 GO:0005515 GO:0005737 GO:0003714 GO:0010605 GO:0031981 GO:0030374 GO:0032268 GO:0050896 GO:0030335 GO:0031324							2.18463e-19	1.46375e-31	NA	NA	NA	4.66354e-09
c24137_g6	SMCA4_RAT Transcription activator BRG1 OS=Rattus norvegicus GN=Smarca4 PE=1 SV=1	6.98538	6.85326	7.10563	6.07969	5.27235	5.023	4.3037	4.98539	4.83457	5.10498	4.67962	4.59362	4.43975	4.85235	6.13587	6.1118	7.00702	6.73548	6.83249	6.41989	5.29613	5.07032	5.16809	4.73336	4.98883	4.73515	3.84502	3.56584	4.11121	3.02795	4.61194	GO:0043923 GO:0016569 GO:0007070 GO:0008285 GO:0000978 GO:0007399 GO:0004386 GO:1902895 GO:0005730 GO:0001105 GO:0051091 GO:1904837 GO:0005654 GO:0060766 GO:0000980 GO:0005524 GO:0002039 GO:0070182 GO:1901838 GO:0045111 GO:0030308 GO:0003407 GO:2000134 GO:0031213 GO:0016514 GO:0008094 GO:0045815 GO:0031492 GO:1902661 GO:0043596 GO:0006352 GO:0006337 GO:0034080 GO:0000793 GO:0005615 GO:0000790 GO:…	K11647	SMARCA2_4; SWI/SNF-related matrix-associated actin-dependent regulator of chromatin subfamily A member 2/4 [EC:3.6.4.-]			br:ko01000 br:ko03021 br:ko03036	Enzymes | Transcription machinery | Chromosome	4.18186e-52	5.66201e-34	2.20925e-06	NA	NA	7.42297e-10
c21613_g1	NA	6.28095	6.37986	6.94528	6.65179	6.22488	5.51918	5.16336	4.95308	4.57799	4.99343	4.46808	4.48225	3.93316	4.76478	5.95981	6.04564	6.29594	6.28447	6.82455	6.66771	5.72814	5.17107	5.36882	4.62535	4.74482	4.57641	3.97225	3.16681	4.12275	4.15297	3.04813	NA	NA	NA	NA	NA	NA	NA	2.00852e-22	1.83179e-36	NA	NA	NA	1.44257e-11
c7183_g1	NA	6.50281	6.25565	7.96911	7.07931	6.03802	5.85464	5.22968	5.22162	4.95117	4.62132	4.16228	4.33701	3.85645	5.11799	5.53312	5.75422	6.49086	6.80239	7.4985	7.46351	6.37356	5.81483	5.07059	5.20923	5.21008	4.62374	4.91116	3.81257	3.50414	3.97866	4.11069	NA	NA	NA	NA	NA	NA	NA	9.01125e-63	1.12517e-87	1.34091e-19	NA	NA	3.64746e-11
c23313_g1	TACC3_HUMAN Transforming acidic coiled-coil-containing 3 OS=Homo sapiens GN=TACC3 PE=1 SV=1	6.61088	6.47747	5.79739	5.75761	6.04769	5.9836	5.81339	5.82784	5.85449	5.05172	4.63563	4.85637	3.90165	5.21119	6.35034	6.66765	6.63987	6.64425	6.37745	6.18914	6.25199	6.04352	5.18857	5.25947	3.87376	4.01384	3.88149	3.76434	3.6857	4.29321	4.11242	GO:0015630 GO:0043234 GO:0005730 GO:0031369 GO:0035257 GO:0044699 GO:0009987	K14281	TACC1; transforming acidic coiled-coil-containing protein 1			br:ko03036	Chromosome	2.17466e-07	1.21742e-43	NA	NA	NA	7.66829e-11
c10613_g1	PLD3B_CRIGR PRELI domain containing 3B OS=Cricetulus griseus GN=PRELID3B PE=2 SV=1	6.05171	5.533	6.04852	5.48066	5.3467	5.45115	4.51049	5.09851	5.57627	4.9981	5.72497	5.64794	3.94023	4.26538	6.02324	5.95561	6.43418	6.9018	6.80089	6.52055	6.27838	6.09866	5.20039	5.27592	5.09933	4.6252	4.41101	4.22784	4.45834	4.51594	4.22822	GO:0065008 GO:0005758 GO:0005515 GO:0015914 GO:1990050 GO:0042981 GO:1903955							2.17151e-05	5.51353e-78	9.30699e-13	NA	NA	3.98246e-13
c24158_g1	EPN4_HUMAN Clathrin interactor 1 OS=Homo sapiens GN=CLINT1 PE=1 SV=1	6.16047	5.85994	5.63795	5.3505	5.32572	5.01089	4.88258	4.61831	5.1492	4.45406	5.15709	4.93683	3.59158	3.97724	6.18835	6.48115	6.39027	6.0605	6.77547	6.83567	6.05773	5.45215	5.2587	4.92351	4.31259	4.34121	4.97795	4.75248	4.47157	3.95146	4.47794	GO:0009790 GO:0008289 GO:0098890 GO:0006897 GO:0042059 GO:0005798 GO:0005654 GO:0005802 GO:0048471 GO:0070062 GO:0043195 GO:0098888 GO:0005829 GO:0031234 GO:0030276 GO:0030136 GO:0098805	K12471	EPN; epsin	path:map04144	Endocytosis	br:ko00001 br:ko04131	KEGG Orthology (KO) | Membrane trafficking	6.86927e-08	1.60051e-33	1.07501e-06	NA	NA	8.61419e-06
c16105_g1	XRCC6_CHICK X-ray repair cross-complementing 5 OS=Gallus gallus GN=XRCC6 PE=2 SV=1	6.41472	6.46147	6.27359	5.32269	5.2315	5.1247	5.25954	5.3865	4.99444	4.48679	4.49127	4.55186	4.27237	4.66354	6.59305	6.71676	6.8683	6.98629	7.16374	7.00735	6.96387	6.21745	4.87874	5.54217	5.58912	5.21359	4.21697	4.69928	3.66008	4.74857	4.23107	GO:0070419 GO:0008022 GO:0044212 GO:0003691 GO:0004386 GO:0043564 GO:0045944 GO:0051290 GO:0000784 GO:0005654 GO:0044822 GO:0044877 GO:0097680 GO:0005667 GO:0048660 GO:0051575 GO:0045892 GO:0051276 GO:0016020	K10884	XRCC6 KU70 G22P1; ATP-dependent DNA helicase 2 subunit 1	path:map03450	Non-homologous end-joining	br:ko00001 br:ko00002 br:ko03041 br:ko03400	KEGG Orthology (KO) | KEGG modules | Spliceosome | DNA repair and recombination proteins	2.22978e-39	9.50124e-83	1.23487e-10	NA	NA	4.57278e-18
c26388_g1	NOMO3_HUMAN Nodal modulator 3 OS=Homo sapiens GN=NOMO3 PE=3 SV=2	6.32471	6.18799	6.47586	5.81119	6.01265	5.58559	5.59853	4.19251	5.04053	4.24039	4.49071	4.00026	3.48013	5.04933	6.2169	6.30946	6.50226	6.4739	6.75531	6.75554	6.61211	5.90948	4.9221	5.82715	5.24986	5.11496	4.2801	4.80114	4.47081	4.41991	3.95901	GO:0016020							1.10515e-18	8.34266e-38	0.00272288	NA	NA	3.23372e-12
c25793_g1	CTF18_XENLA Chromosome transmission fidelity 18 homolog OS=Xenopus laevis GN=chtf18 PE=2 SV=1	6.32029	6.19963	6.88108	6.35892	6.42144	5.77591	5.27046	5.40965	4.82603	4.94955	3.6173	3.38629	3.30148	4.54566	6.61987	6.35157	6.68204	6.76431	6.18271	5.68336	5.21625	5.09926	4.24543	5.16526	5.02449	4.54046	4.21821	5.52031	4.93645	4.45268	5.70691	GO:0005634 GO:0003677 GO:0006281 GO:0019219 GO:0008094 GO:0043085 GO:0034654 GO:2000112 GO:0043234 GO:0044427 GO:0034645	K11269	CTF18 CHL12; chromosome transmission fidelity protein 18			br:ko03036	Chromosome	1.67835e-27	3.87974e-55	3.80794e-08	NA	0.00493924	NA
c15997_g1	BMI1_PONAB Polycomb complex BMI-1 OS=Pongo abelii GN=BMI1 PE=2 SV=1	6.50955	6.45325	7.40357	7.30193	6.2346	5.22127	4.86108	4.39593	4.58659	5.11851	4.03821	4.2629	5.03684	5.31093	6.45842	6.75911	6.90913	7.29433	7.44637	6.8414	6.22014	5.38636	5.01615	4.60339	4.80149	5.07516	4.8682	5.15648	5.61495	4.54242	5.23311	GO:0043009 GO:0008270 GO:0045814 GO:0035102 GO:0030097 GO:0003002 GO:0005654 GO:0000122 GO:0000790 GO:0051443 GO:1990841 GO:0048146 GO:0071535 GO:0018205 GO:0032446	K11459	PCGF4 BMI1; polycomb group RING finger protein 4	path:map04550 path:map05202 path:map05206	Signaling pathways regulating pluripotency of stem cells | Transcriptional misregulation in cancer | MicroRNAs in cancer	br:ko00001 br:ko03036	KEGG Orthology (KO) | Chromosome	6.23102e-36	1.5961e-94	2.57064e-05	NA	NA	0.000621412
c24083_g1	CCD61_DANRE Coiled-coil domain-containing 61 OS=Danio rerio GN=ccdc61 PE=2 SV=1	6.82323	6.74552	7.83076	8.35886	6.92817	5.96035	4.84464	4.2437	4.55691	4.08018	4.39587	4.19341	4.95404	4.28133	6.8147	6.78385	7.21057	7.47259	7.46397	6.55309	5.15478	5.14662	4.42054	4.46507	4.34746	4.59925	5.1651	4.39205	5.12736	3.54129	5.00264	GO:0005813	K16755	CCDC61; coiled-coil domain-containing protein 61			br:ko03036	Chromosome	1.0342e-48	4.92979e-56	NA	NA	NA	0.000255959
c25570_g1	CYFIP_DROME Cytoplasmic FMR1-interacting OS=Drosophila melanogaster GN=Sra-1 PE=1 SV=1	6.52302	6.55229	7.17846	6.94569	6.46076	4.92239	4.65718	4.48701	3.86792	4.4844	3.83134	4.69843	4.78115	4.6483	6.44969	6.24807	6.97694	6.95907	6.84532	6.31522	5.49071	4.37929	3.61933	4.21477	4.00662	4.29222	4.15617	5.00719	5.17733	5.62691	4.81153	GO:0008360 GO:0016601 GO:0007411 GO:0045202 GO:0038096 GO:0043005 GO:0030866 GO:0005845 GO:0070062 GO:0005925 GO:0050890 GO:0097202 GO:0048365 GO:0006915 GO:0001726 GO:0005829 GO:0030027 GO:0016337 GO:0050807 GO:0022416 GO:0051015 GO:0031209 GO:0048010 GO:0048471 GO:0048675 GO:0031529 GO:0016020 GO:0030032 GO:2000601	K05749	CYFIP; cytoplasmic FMR1 interacting protein	path:map03013 path:map04810	RNA transport | Regulation of actin cytoskeleton	br:ko00001 br:ko03019	KEGG Orthology (KO) | Messenger RNA biogenesis	3.83676e-91	2.17716e-77	9.7764e-05	NA	NA	NA
c30944_g1	PCCA_CAEBR Propionyl- carboxylase alpha mitochondrial OS=Caenorhabditis briggsae GN=pcca-1 PE=3 SV=1	6.8548	6.89332	6.91226	6.88816	6.2816	5.21226	5.18598	4.5027	4.37673	5.27783	4.77456	4.66547	4.69496	4.99648	6.59882	6.69287	7.39503	7.35624	7.43083	6.82164	5.15405	3.87734	3.38022	3.68049	4.52025	4.54529	6.1202	5.76558	5.51629	5.19978	4.769	GO:0000166 GO:0019626 GO:0004658 GO:0044283 GO:0006768 GO:0009083 GO:0005759 GO:0009374 GO:1901576 GO:0005829 GO:0004485 GO:0019899	K01965	PCCA pccA; propionyl-CoA carboxylase alpha chain [EC:6.4.1.3]	path:map00280 path:map00630 path:map00640 path:map01100 path:map01120 path:map01130 path:map01200	Valine leucine and isoleucine degradation | Glyoxylate and dicarboxylate metabolism | Propanoate metabolism | Metabolic pathways | Microbial metabolism in diverse environments | Biosynthesis of antibiotics | Carbon metabolism	br:ko00001 br:ko00002 br:ko01000	KEGG Orthology (KO) | KEGG modules | Enzymes	5.02573e-31	1.08332e-99	1.47839e-06	NA	NA	NA
c23330_g1	LIPB1_HUMAN Liprin-beta-1 OS=Homo sapiens GN=PPFIBP1 PE=1 SV=2	7.10234	7.49341	7.56021	8.31475	7.8788	5.42195	5.08012	5.17	3.80845	5.49267	4.54899	4.71517	6.31181	5.15964	7.22793	7.31505	7.49693	6.86657	6.96024	7.22206	6.54273	5.2879	4.31601	5.17988	4.86035	6.44231	4.67257	5.13407	6.43803	5.85936	5.59445	GO:0043229 GO:0001533 GO:0005615 GO:0005515 GO:0005925 GO:0005737 GO:0031982 GO:0030057 GO:0007155 GO:0044763 GO:0051129							5.80406e-36	3.82125e-31	2.44576e-06	NA	NA	NA
c25126_g3	LIPA1_HUMAN Liprin-alpha-1 OS=Homo sapiens GN=PPFIA1 PE=1 SV=1	6.70595	6.27473	6.7541	7.06801	7.26335	5.85654	5.12411	5.53398	4.76164	5.66628	4.62137	4.52397	5.82135	6.3149	6.01599	5.9522	6.32585	5.80648	7.03426	7.8495	6.63414	5.49931	4.81819	4.22429	4.1488	4.63261	2.40407	6.06175	5.94396	5.5913	5.13567	GO:0014047 GO:0090005 GO:0007155 GO:0007269 GO:0001533 GO:0051497 GO:0070062 GO:0005515 GO:0005925 GO:0048786 GO:0001669 GO:0098875 GO:0005829 GO:0030057							8.38411e-11	1.76341e-41	7.42223e-05	NA	NA	NA
c24276_g1	MCM4B_XENLA DNA replication licensing factor mcm4-B OS=Xenopus laevis GN=mcm4-b PE=1 SV=3	7.84826	7.55676	6.65567	6.56159	6.39836	5.89151	4.27589	3.86036	4.9236	5.80408	5.07926	5.24623	7.04568	5.99109	7.39659	7.27482	7.49392	7.56905	6.79142	7.31441	6.56457	7.11632	5.22989	5.12883	5.11897	4.81399	4.04152	3.04154	2.74774	1.5308	3.57545	GO:0030174 GO:0043167 GO:0044444 GO:0003682 GO:0004003 GO:0006974 GO:0000785 GO:0042555 GO:0000784 GO:0006268 GO:0042325 GO:0005654 GO:0000166 GO:0003677 GO:0005515 GO:0016020 GO:0000082	K02212	MCM4 CDC54; DNA replication licensing factor MCM4 [EC:3.6.4.12]	path:map03030 path:map04110 path:map04111 path:map04113	DNA replication | Cell cycle | Cell cycle - yeast | Meiosis - yeast	br:ko00001 br:ko00002 br:ko01000 br:ko03032	KEGG Orthology (KO) | KEGG modules | Enzymes | DNA replication proteins	1.76617e-15	9.67238e-64	0.000221838	NA	NA	6.49221e-22
c20191_g1	NA	6.87512	7.66023	9.17986	7.44946	6.37999	5.71527	4.82294	5.41685	4.35773	5.36891	4.51014	4.16659	5.60604	5.836	6.65371	6.69741	8.33027	8.869	9.11431	8.33269	6.76079	5.61126	5.6438	5.03273	4.55794	4.8045	4.15617	3.77398	4.13724	3.46265	3.45107	NA	NA	NA	NA	NA	NA	NA	3.20285e-36	2.97717e-96	3.83804e-15	NA	NA	4.19323e-14
c32765_g1	NA	7.95853	8.95096	10.3226	8.01128	6.75658	5.79047	5.18456	5.73435	4.5257	4.90602	4.68314	4.99981	5.23928	5.75895	7.32862	6.8847	8.23919	8.53959	8.56509	7.54608	6.24698	5.24802	4.99321	4.80241	4.71845	4.54957	3.88161	3.24049	2.84296	2.33384	3.21425	NA	NA	NA	NA	NA	NA	NA	9.97255e-48	2.58334e-151	6.99455e-17	NA	NA	2.33664e-15
c5575_g1	RHO_APLCA Ras-like GTP-binding RHO OS=Aplysia californica GN=RHO PE=2 SV=1	6.93478	7.02007	8.03784	6.95611	6.51181	6.15366	5.68961	6.09511	5.27789	5.48789	5.84204	6.36495	6.98226	6.87312	5.56502	5.81785	6.05847	6.17569	6.3381	6.26429	5.32655	4.5121	4.02213	3.72421	4.30612	4.45475	5.41681	4.97114	4.89222	5.23775	4.16804	GO:0044319 GO:0050919 GO:0033144 GO:1904695 GO:0007179 GO:0043542 GO:0002363 GO:0006886 GO:0043149 GO:0090051 GO:0021795 GO:0045766 GO:0005789 GO:0003924 GO:0006915 GO:0017022 GO:0019003 GO:0005829 GO:0031234 GO:0030027 GO:0038027 GO:1902766 GO:0007266 GO:0003100 GO:0004871 GO:0042346 GO:0021861 GO:0005634 GO:0031902 GO:0048010 GO:0097498 GO:0001998 GO:0048015 GO:0051056 GO:0051496 GO:0048013 GO:…	K04513	RHOA; Ras homolog gene family member A	path:map04011 path:map04014 path:map04015 path:map04022 path:map04024 path:map04062 path:map04071 path:map04072 path:map04144 path:map04150 path:map04270 path:map04310 path:map04350 path:map04360 path:map04510 path:map04520 path:map04530 path:map04611 path:map04621 path:map04660 path:map04670 path:map04722 path:map04810 path:map04921 path:map04972 path:map05100 path:map05130 path:map05133 path:ma…	MAPK signaling pathway - yeast | Ras signaling pathway | Rap1 signaling pathway | cGMP-PKG signaling pathway | cAMP signaling pathway | Chemokine signaling pathway | Sphingolipid signaling pathway | Phospholipase D signaling pathway | Endocytosis | mTOR signaling pathway | Vascular smooth muscle contraction | Wnt signaling pathway | TGF-beta signaling pathway | Axon guidance | Focal adhesion | Ad…	br:ko00001 br:ko04031 br:ko04131 br:ko04147	KEGG Orthology (KO) | GTP-binding proteins | Membrane trafficking | Exosome	7.65549e-23	1.89495e-73	2.36406e-11	NA	NA	NA
c25483_g2	CHD7_HUMAN Chromodomain-helicase-DNA-binding 7 OS=Homo sapiens GN=CHD7 PE=1 SV=3	7.0325	7.48214	7.70143	6.96785	7.13608	5.84517	4.93253	4.83457	4.61565	5.79767	5.59017	5.07088	6.95735	6.67671	6.27981	5.85304	6.82033	7.09618	5.96606	6.04351	5.39077	4.69195	3.94254	4.41701	4.56666	4.4969	4.0956	3.73745	6.19716	5.40059	3.4076	GO:0060123 GO:0060041 GO:0035064 GO:0060021 GO:0043584 GO:0044238 GO:0045944 GO:0044237 GO:0045945 GO:0060324 GO:0000122 GO:0005524 GO:0003007 GO:0001501 GO:0050890 GO:0001701 GO:0048565 GO:0060070 GO:0071339 GO:0008094 GO:0048806 GO:0060173 GO:0021545 GO:0042221 GO:0043234 GO:0003682 GO:0008013 GO:0007420 GO:0005886 GO:0030217 GO:0090090 GO:0003677 GO:0003678 GO:0005737 GO:0043044 GO:0042472 GO:…	K14437	CHD7; chromodomain-helicase-DNA-binding protein 7 [EC:3.6.4.12]			br:ko01000 br:ko03036	Enzymes | Chromosome	3.42884e-10	1.47909e-16	NA	NA	NA	NA
c26103_g2	CHD7_CHICK Chromodomain-helicase-DNA-binding 7 OS=Gallus gallus GN=CHD7 PE=2 SV=1	8.29871	8.02037	8.42087	7.21402	7.48747	6.00421	5.76037	5.81765	5.47447	6.47102	5.54391	4.93555	6.65552	6.84541	6.92249	6.64893	7.81302	7.57295	6.79078	6.55361	5.617	5.01227	5.13054	4.72827	4.36704	4.33094	4.48549	4.41944	5.86457	5.89676	3.92728	GO:0007051 GO:0060123 GO:0060041 GO:0000977 GO:0008026 GO:0043584 GO:0060324 GO:0036091 GO:0002039 GO:0003007 GO:0044085 GO:0050793 GO:0001501 GO:0030900 GO:0001701 GO:0048565 GO:0016570 GO:0071339 GO:0048806 GO:0021545 GO:0043234 GO:0000785 GO:0005886 GO:0030217 GO:0043044 GO:0042472 GO:0035064 GO:0060021 GO:0044255 GO:0048699 GO:0045945 GO:0000122 GO:0005524 GO:0007626 GO:0001568 GO:0050890 GO:…	K14437	CHD7; chromodomain-helicase-DNA-binding protein 7 [EC:3.6.4.12]			br:ko01000 br:ko03036	Enzymes | Chromosome	7.21822e-27	5.54764e-21	NA	NA	NA	0.00494806
c26085_g2	CE295_HUMAN Centrosomal of 295 kDa OS=Homo sapiens GN=CEP295 PE=1 SV=4	7.25452	6.99596	7.75173	7.812	8.54201	7.23625	6.3026	6.3337	5.99928	6.09667	6.42416	6.39042	6.49246	5.90902	6.54929	6.66424	6.83433	6.87885	6.39462	5.90565	5.1838	4.82269	3.47311	4.04348	3.5038	3.79187	3.20804	3.54979	2.92386	4.28669	3.4269	GO:0005813 GO:0005737							4.77826e-27	1.1358e-55	1.36868e-09	NA	NA	7.93342e-09
c26316_g1	LRRX1_DICDI leucine-rich repeat-containing DDB_G0290503 OS=Dictyostelium discoideum GN=DDB_G0290503 PE=3 SV=1	7.44417	7.52216	7.98831	7.67804	7.47922	6.68629	6.12227	6.67089	6.22831	6.80303	5.80571	5.67588	6.77881	6.3194	6.54346	6.5385	7.05476	7.36598	7.07061	6.27815	5.15992	4.45558	4.1722	4.01708	4.34367	3.99	3.94805	3.21657	4.47059	4.47014	3.56454	GO:0015630 GO:0070925 GO:0007010 GO:0015031 GO:0022402 GO:0007059 GO:0000775 GO:0000278 GO:0007017 GO:0030029 GO:0048522 GO:0043231 GO:0051649 GO:0051128 GO:0016459 GO:1902589 GO:0048646 GO:0044444 GO:0005515 GO:0048731 GO:0051276 GO:0016020 GO:0030154 GO:0017111 GO:0034613 GO:0048193	K16728	CEP152; centrosomal protein CEP152			br:ko03036	Chromosome	1.73918e-23	1.01548e-65	5.2766e-07	NA	NA	1.07443e-09
[truncated: 14,170 more rows]

## Sheet: B.KEGG pathways analysed groups
		All	AM (time effect)	RE (time effect)	AM vs RE	Maternal	AM Early vs Very Late	RE Early vs Very Late	AM 14 hr >5.247	AM 14 Ealry vs Very Late at >5.247	RE 192 hr > 4.591	RE 192 hr Early vs Very Late at >4.591
	Number of annotated genes	9418	8057	7381	6568	699	697	4062	2941	299	3062	1803
	Number of KO's	6289	5408	5130	4581	464	420	2873	1728	188	2030	1145
map01100	Metabolic pathways	700	597	636	565	83	80	434	241	42	349	238
map01110	Biosynthesis of secondary metabolites	228	205	210	201	32	37	143	82	18	125	88
map04714	Thermogenesis	108	78	97	73	18	4	60	62	4	78	47
map04144	Endocytosis	107	86	94	77	9	6	61	39	4	48	31
map03010	Ribosome	99	85	94	79	4	2	79	79	2	87	76
map03040	Spliceosome	99	96	96	86	9	10	42	30	3	79	32
[truncated: 271 more rows]

## Sheet: C.AM 5.247
Gene ID	Gene annotation (vs. Uniprot)	AM1	AM2	AM3	AM4	AM5	AM6	AM7	AM8	AM9	AM10	AM11	AM12	AM13	AM14	RE1	RE2	RE3	RE4	RE5	RE6	RE7	RE8	RE9	RE10	RE11	RE12	RE24	RE48	RE92	RE144	RE192	GO	KO	KO_info	Pathway	Pathway_info	brite	brite_info	AM_pval	RE_pval	AM_vs_RE_pval	Maternal_pval	Early_vs_Late_AM_pval	Early_vs_Late_RE_pval
[truncated: 2,940 more rows]

[truncated: 3 more sheets: D. AM 5.247 KOs, E. RE 4.591, F. RE 4.591 KOs]
