# Supplementary material for: A transcriptomic examination of encased rotifer embryos reveals the developmental trajectory leading to long-term dormancy; are they “animal seeds”?
Source: BMC Genomics. 2024 Jan 27;25:119. doi: 10.1186/s12864-024-09961-1 (PMC10821554; doi:10.1186/s12864-024-09961-1)
Supplement: Supplementary file 2 — Additional file 2: Tables S1. Embryonic developmental stages in AMs and REs, based on observations of time-lapse photographs. S2 Table. The temporal mean normalized gene counts (DeSeq2-VSD log-scale normalization) during the development of AMs (1–14 h post-extrusion) and REs (1–192 h post-extrusion). S3 Table. Cluster analyses (mean normalized transcript abundance values). S4 Table. (A) Cluster analysis of maternal gene transcripts (1-2 h after extrusion) with differential abundance between AMs and REs, and (B) the corresponding enriched KEGG pathways. S5 Table. (A, C) Cluster analyses of transcripts with differential abundance between early development (1–12 h post-extrusion) and very late development in each egg type. S6 Table. (A)The temporal transcript abundance patterns of transcripts encoding for dormancy hallmark proteins during the very late in RE development (24–192 h post extrusion). (B) The temporal transcript abundance patterns of genes in the KEGG longevity regulating pathway (worm) in AMs (1–14 h post-extrusion) and REs (1–192 h post-extrusion). S7 Table. (A) The temporal transcript abundance patterns of genes associated with the following signaling pathways: Wnt, TGFβ, Notch, Hippo, FoxO, PI3-AKT, Insulin signaling, JAK-STAT, MAPK, AMPK, mTOR, and Hedgehog. S8 Table. The temporal transcript abundance patterns of genes encoding for transcription factors in AMs and REs. S9 Table. The temporal transcript abundance patterns of homeobox genes in AMs and REs. S10 Table. The temporal transcript abundance patterns of genes encoding for nuclear receptors in AMs and REs. S11 Table. The temporal transcript abundance patterns of (A) genes associated with lipid droplets and genes involved in KEGG lipid metabolic pathways. S12 Table. The temporal transcript abundance patterns of genes involved in the (A) phototransduction, (B) circadian rhythm, and (C) circadian entrainment KEGG pathways in AMs and REs. S13 Table. List of opsin-associated genes in AMs and REs. [file 12864_2024_9961_MOESM2_ESM.zip › Additional File 2, S3_Table. xlsx.xlsx]

## Sheet: Table S3
	Additional File 2, S3 Table

## Sheet: A.Deseq_cluster_AM_heatmap
Gene ID	Gene annotation (vs. Uniprot)	Clusters	AM1	AM2	AM3	AM4	AM5	AM6	AM7	AM8	AM9	AM10	AM11	AM12	AM13	AM14	padj	GO	KO	KO_info	Pathway	Pathway_info	brite	brite_info
c34174_g1	H32_TOBAC Histone OS=Nicotiana tabacum GN=B34 PE=1 SV=1	1	2.12886	1.94086	1.26043	-0.140711	-0.439468	-0.56424	-0.567201	-0.688743	-0.94381	-0.587056	-0.370877	-0.19787	-0.533959	-0.296211	1.36e-189	GO:0003677 GO:0046982 GO:0000786 GO:0005730 GO:0009536	K11253	H3; histone H3	path:map05034 path:map05202 path:map05322	Alcoholism | Transcriptional misregulation in cancer | Systemic lupus erythematosus	br:ko00001 br:ko03036 br:ko04147	KEGG Orthology (KO) | Chromosome | Exosome
c17051_g1	DNJC9_MOUSE homolog subfamily C member 9 OS=Mus musculus GN=Dnajc9 PE=1 SV=2	1	2.39619	2.09731	0.343457	-0.181218	-0.333681	-0.614429	-0.606201	-0.768944	-0.717767	-0.390584	-0.467066	-0.601426	-0.104369	-0.0512735	9.12e-181	GO:0035176 GO:0031072 GO:0032781 GO:0061077 GO:0051082 GO:0090084 GO:0005886 GO:0005634 GO:0005615 GO:0044183 GO:0046872 GO:0051087 GO:0005829	K09529	DNAJC9; DnaJ homolog subfamily C member 9			br:ko03110	Chaperones and folding catalysts
c29356_g1	CDK1_CARAU Cyclin-dependent kinase 1 OS=Carassius auratus GN=cdk1 PE=2 SV=1	1	1.89614	1.92104	1.62137	-0.0245807	-0.550304	-0.590937	-0.538896	-0.826507	-0.568594	-0.389825	-0.463232	-0.444598	-0.642616	-0.398463	3.37e-163	GO:0007095 GO:0060045 GO:0007098 GO:0009794 GO:0048678 GO:0009636 GO:0000187 GO:0006915 GO:0034501 GO:0005829 GO:0016572 GO:0051446 GO:0030544 GO:0019901 GO:0008353 GO:0014075 GO:0030261 GO:0007344 GO:0007067 GO:0014070 GO:0000784 GO:0042787 GO:0045931 GO:0030855 GO:0005876 GO:0045023 GO:0010628 GO:0031145 GO:0030332 GO:0055015 GO:0030496 GO:0014823 GO:0031100 GO:0018105 GO:0018107 GO:0008283 GO:…	K02087	CDK1 CDC2; cyclin-dependent kinase 1 [EC:2.7.11.22 2.7.11.23]	path:map04110 path:map04114 path:map04115 path:map04540 path:map04914 path:map05168 path:map05169 path:map05203	Cell cycle | Oocyte meiosis | p53 signaling pathway | Gap junction | Progesterone-mediated oocyte maturation | Herpes simplex infection | Epstein-Barr virus infection | Viral carcinogenesis	br:ko00001 br:ko00002 br:ko01000 br:ko01001 br:ko03032 br:ko03036 br:ko04147	KEGG Orthology (KO) | KEGG modules | Enzymes | Protein kinases | DNA replication proteins | Chromosome | Exosome
c24819_g1	PSMD1_CHICK 26S proteasome non-ATPase regulatory subunit 1 OS=Gallus gallus GN=PSMD1 PE=2 SV=1	1	1.97609	2.0036	1.04067	-0.0999286	-0.345129	-0.605182	-0.779348	-0.624584	-1.16388	-0.829633	-0.50877	-0.347619	-0.0029818	0.286694	3.37e-155	GO:0008540 GO:0000209 GO:0004175 GO:0038095 GO:0090263 GO:0038061 GO:0043488 GO:0006521 GO:0005654 GO:0002223 GO:0090090 GO:0000165 GO:0002479 GO:0033209 GO:0070062 GO:0016020 GO:0031145 GO:0060071 GO:0051437 GO:0034515 GO:0030234 GO:0050852 GO:0051436	K03032	PSMD1 RPN2; 26S proteasome regulatory subunit N2	path:map03050 path:map05169	Proteasome | Epstein-Barr virus infection	br:ko00001 br:ko00002 br:ko03051	KEGG Orthology (KO) | KEGG modules | Proteasome
c12316_g1	DX39B_BOVIN Spliceosome RNA helicase DDX39B OS=Bos taurus GN=DDX39B PE=2 SV=1	1	1.29662	1.5553	1.87152	1.02662	0.121044	-0.305014	-0.620687	-0.327607	-0.803071	-0.536323	-0.910094	-0.697797	-1.05876	-0.611759	4.47e-149	GO:0045727 GO:0016607 GO:0006369 GO:0043008 GO:0004004 GO:0005524 GO:1904707 GO:0046784 GO:0001889 GO:0032403 GO:2000573 GO:0032786 GO:0030621 GO:0042802 GO:0005681 GO:0000346 GO:0006974 GO:0005688 GO:0000245 GO:0005687 GO:0044822 GO:0017070 GO:0005737 GO:0016020 GO:0010501 GO:0016363 GO:0031124 GO:2000002 GO:0061051	K12812	UAP56 BAT1 SUB2; ATP-dependent RNA helicase UAP56/SUB2 [EC:3.6.4.13]	path:map03013 path:map03015 path:map03040 path:map05164	RNA transport | mRNA surveillance pathway | Spliceosome | Influenza A	br:ko00001 br:ko00002 br:ko01000 br:ko03019 br:ko03041	KEGG Orthology (KO) | KEGG modules | Enzymes | Messenger RNA biogenesis | Spliceosome
c10436_g1	PASK_MOUSE PAS domain-containing serine threonine- kinase OS=Mus musculus GN=Pask PE=1 SV=3	1	2.06054	2.00005	1.23971	-0.413059	-0.247772	-0.263819	-0.253055	-0.490188	-0.502297	-0.416851	-1.03011	-0.777296	-0.218977	-0.686876	1.15e-148	GO:0032270 GO:0015630 GO:0046777 GO:0005794 GO:0005730 GO:0005654 GO:0000287 GO:0006417 GO:0005524 GO:0002039 GO:0010975 GO:2000772 GO:0007165 GO:0045719 GO:0007163 GO:0035091 GO:0004674 GO:0005886 GO:0042149 GO:0005975 GO:0031328 GO:0051179 GO:0023051 GO:0035507 GO:0044430 GO:0043066 GO:0010646 GO:0030155 GO:0030036	K08801	PASK; PAS domain containing serine/threonine kinase [EC:2.7.11.1]			br:ko01000 br:ko01001	Enzymes | Protein kinases
c26693_g1	H4_XENTR Histone H4 OS=Xenopus tropicalis GN= PE=3 SV=1	1	2.02785	1.93728	1.36225	0.0591514	-0.213204	-0.542491	-0.661353	-0.404004	-0.926553	-0.662041	-0.679066	-0.497354	-0.469368	-0.331091	1.43e-144	GO:0031490 GO:0019904 GO:0007275 GO:0000987 GO:0000788 GO:0006352 GO:0043234 GO:0045653 GO:0006336 GO:0051290 GO:0000784 GO:0005654 GO:0044822 GO:0006335 GO:0070062 GO:0042393 GO:0046982 GO:0001503 GO:0016020 GO:0030154 GO:0031012	K11254	H4; histone H4	path:map05034 path:map05203 path:map05322	Alcoholism | Viral carcinogenesis | Systemic lupus erythematosus	br:ko00001 br:ko03036	KEGG Orthology (KO) | Chromosome
c25134_g1	RBBP4_MOUSE Histone-binding RBBP4 OS=Mus musculus GN=Rbbp4 PE=1 SV=5	1	1.77102	2.03441	1.48273	0.295222	-0.186143	-0.452721	-0.610874	-0.505011	-0.779666	-0.597945	-0.598804	-0.875465	-0.444961	-0.531792	3e-142	GO:0008283 GO:0007275 GO:0033186 GO:0006260 GO:0008285 GO:0000978 GO:0000980 GO:0000122 GO:0003723 GO:0030308 GO:0051726 GO:0016575 GO:0008094 GO:0045814 GO:0042826 GO:0006351 GO:0035098 GO:0031492 GO:1901796 GO:0048545 GO:0007049 GO:0034080 GO:0006335 GO:0070370 GO:0004407 GO:0042393 GO:0016580 GO:0016581 GO:0031101 GO:0016589	K10752	RBBP4 HAT2 CAF1 MIS16; histone-binding protein RBBP4			br:ko03036	Chromosome
c16642_g1	KIF4A_HUMAN Chromosome-associated kinesin KIF4A OS=Homo sapiens GN=KIF4A PE=1 SV=3	1	1.76358	1.77338	1.64326	0.432448	0.0807583	-0.757928	-0.57953	-0.772939	-0.803167	-0.639167	-0.825728	-0.576441	-0.33153	-0.407008	1.3e-129	GO:0044444 GO:0007018 GO:0006810 GO:0005654 GO:0005874 GO:0003676 GO:0003777 GO:0050794 GO:0051256 GO:0000281 GO:0016020 GO:0005819 GO:0071554 GO:0030496 GO:0008092	K10395	KIF4_21_27; kinesin family member 4/21/27			br:ko04812	Cytoskeleton proteins
c24103_g1	PSMD7_HUMAN 26S proteasome non-ATPase regulatory subunit 7 OS=Homo sapiens GN=PSMD7 PE=1 SV=2	1	2.21285	2.00166	0.934993	-0.558133	-0.643233	-0.760382	-0.661592	-0.864809	-0.44199	-0.376929	-0.376525	-0.50237	0.042335	-0.00587366	8.05e-125	GO:0042803 GO:0000209 GO:0038095 GO:0090263 GO:0038061 GO:0008234 GO:0043488 GO:0006413 GO:0006521 GO:0005654 GO:0002223 GO:0090090 GO:0000165 GO:0002479 GO:0033209 GO:0070062 GO:0005838 GO:0016020 GO:0031145 GO:0005829 GO:0060071 GO:0051437 GO:0050852 GO:0051436	K03038	PSMD7 RPN8; 26S proteasome regulatory subunit N8	path:map03050 path:map05169	Proteasome | Epstein-Barr virus infection	br:ko00001 br:ko00002 br:ko03051	KEGG Orthology (KO) | KEGG modules | Proteasome
c22223_g1	D0N7E1_PHYIT Putative uncharacterized protein OS=Phytophthora infestans (strain T30-4) GN=PITG_07148 PE=4 SV=1	1	1.93447	2.00489	1.41982	-0.0526831	-0.361248	-0.547476	-0.668572	-0.807697	-0.805156	-0.635058	-0.514536	-0.415653	-0.118979	-0.432123	2.03e-123	GO:0003677 GO:0016491 GO:0055114 GO:0000786
c22250_g2	PRS4_DROME 26S protease regulatory subunit 4 OS=Drosophila melanogaster GN=Rpt2 PE=1 SV=2	1	1.99009	2.02918	1.17297	-0.220354	-0.508394	-0.730265	-0.842095	-0.612443	-1.00326	-0.440096	-0.512276	-0.381471	-0.047251	0.105654	3.47e-119	GO:0008540 GO:0038095 GO:0061638 GO:0043488 GO:1901800 GO:0006521 GO:0005654 GO:0002223 GO:0005524 GO:0000165 GO:0002479 GO:0043171 GO:0070682 GO:0031597 GO:0060071 GO:0031595 GO:0017025 GO:0036402 GO:0050852 GO:0000209 GO:0090263 GO:0038061 GO:1901215 GO:0044822 GO:0045899 GO:0090090 GO:0031503 GO:0033209 GO:0070651 GO:0016020 GO:0031145 GO:0030433 GO:0051437 GO:0051436	K03062	PSMC1 RPT2; 26S proteasome regulatory subunit T2	path:map03050 path:map05169 path:map05203	Proteasome | Epstein-Barr virus infection | Viral carcinogenesis	br:ko00001 br:ko00002 br:ko03051	KEGG Orthology (KO) | KEGG modules | Proteasome
c26760_g1	CCNB_PATVU G2 mitotic-specific cyclin-B OS=Patella vulgata PE=2 SV=1	1	2.1507	2.06299	1.11267	-0.408808	-0.206507	-0.679572	-0.325919	-0.629712	-0.401203	-0.335925	-0.368322	-0.623513	-0.651915	-0.694957	1.56e-114	GO:1901990 GO:0033044 GO:0090068 GO:0006464 GO:0048856 GO:0042221 GO:0007067 GO:0048523 GO:1904666 GO:0006950 GO:0044767 GO:0051983 GO:0005515 GO:0005815 GO:0010604 GO:0005737 GO:0051276 GO:0010605 GO:0031981 GO:0051716 GO:0031325 GO:0016301 GO:0032501	K05868	CCNB; cyclin B	path:map04068 path:map04110 path:map04115 path:map04914	FoxO signaling pathway | Cell cycle | p53 signaling pathway | Progesterone-mediated oocyte maturation	br:ko00001 br:ko00002 br:ko03032 br:ko03036	KEGG Orthology (KO) | KEGG modules | DNA replication proteins | Chromosome
c22759_g1	MP62_LYTPI Mitotic apparatus p62 OS=Lytechinus pictus PE=2 SV=1	1	2.2525	2.08035	0.481669	-0.17303	-0.560023	-0.801611	-0.607309	-0.689472	-0.783969	-0.768955	-0.529507	-0.133812	0.164999	0.0681746	1.12e-113	GO:0003677 GO:0003723 GO:0001556 GO:0005654
c22196_g1	KI20A_HUMAN Kinesin KIF20A OS=Homo sapiens GN=KIF20A PE=1 SV=1	1	1.9301	1.75782	1.56171	0.293605	-0.132815	-0.563525	-0.60147	-0.694647	-0.747379	-0.559618	-0.960726	-0.698571	-0.407487	-0.177004	1.94e-108	GO:0016887 GO:0019901 GO:0000922 GO:0000920 GO:0022008 GO:0043234 GO:0044444 GO:0042995 GO:0000022 GO:0051233 GO:0001578 GO:0016192 GO:0032879 GO:0005815 GO:0072686 GO:0000281 GO:0031981 GO:0030496 GO:1990939 GO:0032467 GO:0090307	K10402	KIF20; kinesin family member 20			br:ko03036 br:ko04131 br:ko04812	Chromosome | Membrane trafficking | Cytoskeleton proteins
c26442_g1	TPR_MOUSE Nucleo TPR OS=Mus musculus GN=Tpr PE=1 SV=1	1	1.9061	1.96733	1.3878	-0.26611	-0.750415	-1.0047	-0.564203	-0.733811	-0.799326	-0.211956	-0.481503	-0.372249	-0.119183	0.0422297	7.76e-108	GO:0019538 GO:0090316 GO:0015630 GO:1901363 GO:1903047 GO:0022607 GO:0043167 GO:0048856 GO:0051170 GO:0005694 GO:0006886 GO:0005215 GO:0005768 GO:0016192 GO:0044260 GO:0048522 GO:0015629 GO:0051028 GO:0065008 GO:1902582 GO:0044707 GO:1902589 GO:0043234 GO:0048523 GO:0044425 GO:0006997 GO:0005886 GO:0006950 GO:0046822 GO:0044767 GO:0005635 GO:0010629 GO:0006405 GO:0097159 GO:0044430 GO:0051716 GO:…	K09291	TPR MLP1 MLP2; nucleoprotein TPR	path:map03013 path:map05200 path:map05216	RNA transport | Pathways in cancer | Thyroid cancer	br:ko00001 br:ko00002 br:ko03019	KEGG Orthology (KO) | KEGG modules | Messenger RNA biogenesis
c3081_g1	NSF1C_PONAB NSFL1 cofactor p47 OS=Pongo abelii GN=NSFL1C PE=2 SV=1	1	1.93519	2.01927	1.04928	-0.591558	-1.59655	-0.434001	-0.359207	-0.33717	-0.390692	-0.256863	-0.382271	-0.516569	-0.298958	0.160094	1.42e-105	GO:0043161 GO:0061025 GO:1990730 GO:0045111 GO:0043130 GO:0007030 GO:0005829 GO:0012505 GO:0031468 GO:0005886 GO:0005654	K14012	SHP1 UBX1 NSFL1C; UBX domain-containing protein 1	path:map04141	Protein processing in endoplasmic reticulum	br:ko00001	KEGG Orthology (KO)
c10382_g1	DPOD1_DROME DNA polymerase delta catalytic subunit OS=Drosophila melanogaster GN=DNApol-delta PE=2 SV=2	1	2.19809	2.1144	0.880515	-0.398089	-0.25723	-0.391375	-0.671698	-0.701282	-0.470383	-0.826985	-0.582598	-0.422342	-0.0515414	-0.419488	1.51e-104	GO:0043625 GO:0006283 GO:0006287 GO:0045004 GO:0005654 GO:0003887 GO:0034644 GO:0016235 GO:0019985 GO:0042769 GO:0006296 GO:0008296 GO:0006271 GO:0000109 GO:0055089 GO:0000722 GO:0006297 GO:0003682 GO:0006298 GO:0003684 GO:0000784 GO:0005515 GO:0005737 GO:0016020 GO:0051536	K02327	POLD1; DNA polymerase delta subunit 1 [EC:2.7.7.7]	path:map00230 path:map00240 path:map01100 path:map03030 path:map03410 path:map03420 path:map03430 path:map03440 path:map05166	Purine metabolism | Pyrimidine metabolism | Metabolic pathways | DNA replication | Base excision repair | Nucleotide excision repair | Mismatch repair | Homologous recombination | HTLV-I infection	br:ko00001 br:ko00002 br:ko01000 br:ko03032 br:ko03400	KEGG Orthology (KO) | KEGG modules | Enzymes | DNA replication proteins | DNA repair and recombination proteins
c15271_g1	PERQ1_MOUSE PERQ amino acid-rich with GYF domain-containing 1 OS=Mus musculus GN=Gigyf1 PE=1 SV=2	1	2.20612	2.20036	0.806899	-0.554408	-0.457979	-0.629465	-0.527593	-0.236335	-0.53276	-0.387425	-0.458286	-0.580206	-0.585551	-0.263369	4.49e-103	GO:0007275 GO:0016020 GO:0051716 GO:0044763 GO:0017148 GO:0007610 GO:0044822	K18730	GIGYF; PERQ amino acid-rich with GYF domain-containing protein			br:ko03019	Messenger RNA biogenesis
c25988_g2	TPSP_THETK Bifunctional trehalose-6-phosphate synthase phosphatase OS=Thermoproteus tenax (strain ATCC 35583 NBRC 100435 JCM 9277 Kra 1) GN=tpsp PE=1 SV=1	1	2.19349	1.92822	0.448657	0.0608435	0.61901	-0.343444	-0.959082	-0.76103	-0.620011	-0.70962	-0.927375	-0.499839	-0.51089	0.0810643	6.04e-103	GO:0016757 GO:0036168 GO:0034605 GO:0036180 GO:0034599 GO:0005992 GO:0009405	K16055	TPS; trehalose 6-phosphate synthase/phosphatase [EC:2.4.1.15 3.1.3.12]	path:map00500 path:map01100	Starch and sucrose metabolism | Metabolic pathways	br:ko00001 br:ko01000 br:ko01003	KEGG Orthology (KO) | Enzymes | Glycosyltransferases
c16817_g1	PLK1_XENTR Serine threonine- kinase PLK1 OS=Xenopus tropicalis GN=plk1 PE=2 SV=1	1	2.21512	1.92961	1.05445	-0.158133	-0.142261	-0.353879	-0.32941	-0.244964	-0.495165	-0.345213	-0.797054	-0.974563	-0.832178	-0.52636	1.61e-100	GO:0007094 GO:0007052 GO:0007613 GO:0030425 GO:1902749 GO:0098536 GO:0043393 GO:0098534 GO:0005829 GO:0060291 GO:0032486 GO:0060292 GO:1900182 GO:0019901 GO:0007062 GO:1901673 GO:0090068 GO:0000942 GO:0004674 GO:0000785 GO:0004871 GO:0045736 GO:0042787 GO:0045184 GO:0005876 GO:0010508 GO:0001556 GO:0070194 GO:0051297 GO:0071168 GO:0045143 GO:0000070 GO:0031145 GO:0030496 GO:0016321 GO:0018105 GO:…	K06631	PLK1; polo-like kinase 1 [EC:2.7.11.21]	path:map04068 path:map04110 path:map04114 path:map04914	FoxO signaling pathway | Cell cycle | Oocyte meiosis | Progesterone-mediated oocyte maturation	br:ko00001 br:ko01000 br:ko01001 br:ko03036	KEGG Orthology (KO) | Enzymes | Protein kinases | Chromosome
c136_g1	IMA1_HUMAN Importin subunit alpha-1 OS=Homo sapiens GN=KPNA2 PE=1 SV=1	1	2.52933	2.00994	-0.00307903	-0.500999	-0.637443	-0.843726	-0.416237	-0.336048	-0.634723	-0.478358	-0.355435	-0.35375	0.119476	-0.0989464	2.31e-97	GO:0042826 GO:0006461 GO:0008565 GO:0000018 GO:0008139 GO:0005643 GO:0005654 GO:0044822 GO:0070062 GO:0075733 GO:0019054 GO:0006309 GO:0016020 GO:0006607 GO:0005829	K15043	KPNA2; importin subunit alpha-2	path:map05164	Influenza A	br:ko00001 br:ko03036	KEGG Orthology (KO) | Chromosome
c3177_g1	FKBP6_MOUSE Inactive peptidyl-prolyl cis-trans isomerase FKBP6 OS=Mus musculus GN=Fkbp6 PE=1 SV=1	1	2.03718	2.11256	1.12092	-0.0846093	-0.289826	-0.546276	-0.385378	-0.544958	-0.761708	-0.405619	-0.521387	-0.169986	-0.906534	-0.654372	7.37e-97	GO:1901363 GO:0007399 GO:0043232 GO:0007276 GO:0044444 GO:0044425 GO:0006457 GO:0044238 GO:0043005 GO:0044446 GO:0043412 GO:0005634 GO:0005515 GO:0044260 GO:0097159 GO:0010468 GO:0030154 GO:0051129	K09572	FKBP6; FK506-binding protein 6 [EC:5.2.1.8]			br:ko01000 br:ko03110	Enzymes | Chaperones and folding catalysts
c13375_g1	TCP4_SCHPO RNA polymerase II transcriptional coactivator OS=Schizosaccharomyces pombe (strain 972 ATCC 24843) GN= PE=1 SV=1	1	2.29492	2.03636	0.761946	-0.262533	-0.29794	-0.222321	-0.290653	-0.26543	-0.718652	-1.00106	-0.526309	-0.412841	-0.74509	-0.350395	6.03e-96	GO:0005667 GO:0070062 GO:0005515 GO:0003713 GO:0005730 GO:0009987 GO:0003697 GO:0044822 GO:0006357
c10511_g1	PRS10_MOUSE 26S protease regulatory subunit 10B OS=Mus musculus GN=Psmc6 PE=1 SV=1	1	2.24341	2.06677	0.299725	0.0943495	-0.276784	-0.230004	-0.629155	-0.444865	-0.360203	-1.07433	0.04807	-0.0829502	-1.15304	-0.500994	2.79e-94	GO:0008540 GO:0038095 GO:0043488 GO:1901800 GO:0006521 GO:0005654 GO:0002223 GO:0005524 GO:0000165 GO:0002479 GO:0070062 GO:0031597 GO:0060071 GO:0031595 GO:0017025 GO:0036402 GO:0050852 GO:0000209 GO:0090263 GO:0038061 GO:0045899 GO:0090090 GO:0033209 GO:0016020 GO:0031145 GO:0030433 GO:0051437 GO:0030674 GO:0051436	K03064	PSMC6 RPT4; 26S proteasome regulatory subunit T4	path:map03050 path:map05169	Proteasome | Epstein-Barr virus infection	br:ko00001 br:ko00002 br:ko03051	KEGG Orthology (KO) | KEGG modules | Proteasome
c12624_g1	TTF2_MOUSE Transcription termination factor 2 OS=Mus musculus GN=Ttf2 PE=1 SV=2	1	1.83331	1.73752	1.63913	0.53391	-0.34482	-0.447177	-0.580441	-0.42732	-0.587156	-1.03695	-0.585435	-0.53456	-0.456286	-0.743723	7.85e-94	GO:0044428 GO:0006281 GO:0008094 GO:0005515 GO:0005737 GO:0006310 GO:0032991 GO:0004386 GO:0006353 GO:0006996 GO:0007049	K15173	TTF2; transcription termination factor 2 [EC:3.6.4.-]	path:map04918	Thyroid hormone synthesis	br:ko00001 br:ko01000 br:ko03021	KEGG Orthology (KO) | Enzymes | Transcription machinery
c22607_g1	SMRCD_XENTR SWI SNF-related matrix-associated actin-dependent regulator of chromatin subfamily A containing DEAD H box 1 OS=Xenopus tropicalis GN=smarcad1 PE=2 SV=1	1	1.93887	2.00213	1.07768	-0.628424	-0.646563	-0.866305	-0.915848	-1.0229	-0.674072	-0.232433	-0.257745	0.0268023	-0.0167922	0.215601	2.41e-93	GO:0090544 GO:0035861 GO:0000729 GO:0043596 GO:0000018 GO:0000785 GO:0005654 GO:0006357 GO:0003677 GO:0005515 GO:0003713 GO:0045892 GO:0045893 GO:0043044 GO:0017111 GO:0070933 GO:0051304 GO:0070932	K14439	SMARCAD1; SWI/SNF-related matrix-associated actin-dependent regulator of chromatin subfamily A containing DEAD/H box 1 [EC:3.6.4.12]	path:map04550	Signaling pathways regulating pluripotency of stem cells	br:ko00001 br:ko01000 br:ko03036	KEGG Orthology (KO) | Enzymes | Chromosome
c545_g1	PCKGC_RAT Phosphoenolpyruvate cytosolic	1	1.86758	1.95715	1.59826	-0.428874	-0.85851	-0.749892	-0.215318	-0.47363	-0.195249	-0.472695	-0.344577	-0.499139	-0.736775	-0.448331	3.06e-93	GO:0006094 GO:0006475 GO:0004550 GO:0046327 GO:0000287 GO:0005525 GO:0031406 GO:0070062 GO:0004613 GO:0005515 GO:0032868 GO:0005759 GO:0042593 GO:0051716 GO:0005829 GO:0017144 GO:0030145	K01596	E4.1.1.32 pckA PCK; phosphoenolpyruvate carboxykinase (GTP) [EC:4.1.1.32]	path:map00010 path:map00020 path:map00620 path:map01100 path:map01110 path:map01120 path:map01130 path:map03320 path:map04068 path:map04151 path:map04152 path:map04910 path:map04920 path:map04922 path:map04931 path:map04964	Glycolysis / Gluconeogenesis | Citrate cycle (TCA cycle) | Pyruvate metabolism | Metabolic pathways | Biosynthesis of secondary metabolites | Microbial metabolism in diverse environments | Biosynthesis of antibiotics | PPAR signaling pathway | FoxO signaling pathway | PI3K-Akt signaling pathway | AMPK signaling pathway | Insulin signaling pathway | Adipocytokine signaling pathway | Glucagon signa…	br:ko00001 br:ko00002 br:ko01000	KEGG Orthology (KO) | KEGG modules | Enzymes
c22843_g1	AN32A_DROPS Acidic leucine-rich nuclear phospho 32 family member A OS=Drosophila pseudoobscura pseudoobscura GN=Anp32a PE=3 SV=2	1	1.25115	1.90829	2.14086	0.0604683	-0.266656	-0.501856	-0.638267	-0.529607	-0.736604	-0.26937	-0.754835	-0.767184	-0.348097	-0.548292	9.2e-93	GO:0046827 GO:0000812 GO:0043486 GO:0005783 GO:0043488 GO:0048513 GO:0005730 GO:0006334 GO:0005654 GO:0044822 GO:0070063 GO:0006913 GO:0048471 GO:0070062 GO:0042393 GO:0045596 GO:0006919 GO:0035556	K18646	ANP32A_C_D; acidic leucine-rich nuclear phosphoprotein 32 family member A/C/D			br:ko03019	Messenger RNA biogenesis
c22176_g1	FEN1_NEMVE Flap endonuclease 1 OS=Nematostella vectensis GN=FEN1 PE=3 SV=1	1	1.86988	1.98811	1.1369	0.460293	0.088112	-0.242226	-0.841994	-0.579279	-0.995471	-0.707471	-0.769354	-0.685984	-0.607086	-0.114432	1.38e-92	GO:0090502 GO:0017108 GO:0006284 GO:0009650 GO:0060041 GO:0003690 GO:0000724 GO:0000722 GO:0043234 GO:0005730 GO:0003684 GO:0007613 GO:0043137 GO:0000784 GO:0005886 GO:0045876 GO:0005654 GO:0000287 GO:0008409 GO:0004523 GO:0008309 GO:0005515 GO:0005739	K04799	FEN1 RAD2; flap endonuclease-1 [EC:3.-.-.-]	path:map03030 path:map03410 path:map03450	DNA replication | Base excision repair | Non-homologous end-joining	br:ko00001 br:ko01000 br:ko03032 br:ko03400 br:ko04147	KEGG Orthology (KO) | Enzymes | DNA replication proteins | DNA repair and recombination proteins | Exosome
c24417_g1	WSB1_HUMAN WD repeat and SOCS box-containing 1 OS=Homo sapiens GN=WSB1 PE=1 SV=1	1	1.97268	1.88902	0.991271	0.432421	-0.400489	-0.61653	-0.629354	-0.930139	-0.694849	-1.1076	-0.671762	-0.165977	-0.469094	0.400396	2.07e-91	GO:0043967 GO:0004842 GO:0005515 GO:0035097 GO:0010485 GO:0016567	K10341	WSB1; WD repeat and SOCS box-containing protein 1			br:ko04121	Ubiquitin system
c32602_g1	PRS8_RAT 26S protease regulatory subunit 8 OS=Rattus norvegicus GN=Psmc5 PE=1 SV=1	1	2.04738	1.88465	1.31526	0.24023	-0.362472	-0.772848	-0.591455	-0.917255	-0.766917	-0.212987	-0.606623	-0.430675	-0.311957	-0.514334	5.34e-91	GO:0008540 GO:0006289 GO:0006366 GO:0043069 GO:0051091 GO:0006521 GO:0032968 GO:0002479 GO:0043273 GO:0045892 GO:0003924 GO:0070682 GO:0031595 GO:0017025 GO:0036402 GO:0019904 GO:0090263 GO:0038061 GO:0043433 GO:0090261 GO:0045899 GO:0005635 GO:0033209 GO:0031145 GO:0038095 GO:0022623 GO:0043488 GO:1901800 GO:0005654 GO:0002223 GO:0005524 GO:0000165 GO:0006338 GO:0070062 GO:0072562 GO:0031410 GO:…	K03066	PSMC5 RPT6; 26S proteasome regulatory subunit T6	path:map03050 path:map05169	Proteasome | Epstein-Barr virus infection	br:ko00001 br:ko00002 br:ko03051	KEGG Orthology (KO) | KEGG modules | Proteasome
c24341_g1	RTF1_HUMAN RNA polymerase-associated RTF1 homolog OS=Homo sapiens GN=RTF1 PE=1 SV=4	1	1.78906	1.6732	1.22061	0.39897	-0.0381789	-1.0186	-0.851034	-1.09505	-1.19592	-0.836917	-0.370815	-0.127073	0.195208	0.25653	1.33e-90	GO:0032968 GO:0019827 GO:0005515 GO:0044260 GO:0016593 GO:0044238 GO:0003697 GO:0044822	K15178	RTF1; RNA polymerase-associated protein RTF1			br:ko03021	Transcription machinery
c25471_g2	SPT16_DROME FACT complex subunit spt16 OS=Drosophila melanogaster GN=dre4 PE=1 SV=2	1	1.99684	2.2306	0.898994	-0.749717	-0.521855	-0.705	-0.300899	-1.04626	-0.444226	-0.217717	-0.289032	-0.306859	-0.0065904	-0.538277	5.48e-90	GO:0005515 GO:0006260 GO:1901796 GO:0005694 GO:0006974 GO:0006337 GO:0032786 GO:0005654 GO:0044822 GO:0006368
c24266_g1	CDC20_MOUSE Cell division cycle 20 homolog OS=Mus musculus GN=Cdc20 PE=1 SV=2	1	1.91215	2.16657	1.13318	-0.164004	-0.181357	-0.207885	-0.622368	-0.166178	-0.876067	-0.646354	-0.780033	-0.811461	-0.612058	-0.144141	9.67e-90	GO:0007062 GO:0065008 GO:0008022 GO:0005680 GO:1904146 GO:0007067 GO:0042787 GO:0005654 GO:0031965 GO:0051960 GO:0048731 GO:0005819 GO:0030154 GO:0031145 GO:0005829 GO:0031572 GO:0051437 GO:0019899 GO:0051128 GO:0051436	K03363	CDC20; cell division cycle 20 cofactor of APC complex	path:map04110 path:map04111 path:map04113 path:map04114 path:map04120 path:map05166 path:map05203	Cell cycle | Cell cycle - yeast | Meiosis - yeast | Oocyte meiosis | Ubiquitin mediated proteolysis | HTLV-I infection | Viral carcinogenesis	br:ko00001 br:ko00002 br:ko03036 br:ko04121	KEGG Orthology (KO) | KEGG modules | Chromosome | Ubiquitin system
c16984_g1	PSD13_BOVIN 26S proteasome non-ATPase regulatory subunit 13 OS=Bos taurus GN=PSMD13 PE=2 SV=1	1	1.99606	2.10559	1.21938	-0.01492	-0.405979	-0.272567	-0.496149	-0.704917	-0.689853	-0.773988	-0.553357	-0.618326	-0.260243	-0.530743	2.26e-89	GO:0000209 GO:0005198 GO:0038095 GO:0090263 GO:0038061 GO:0043488 GO:0008541 GO:0043248 GO:0006521 GO:0005654 GO:0002223 GO:0090090 GO:0000165 GO:0002479 GO:0033209 GO:0070062 GO:0016020 GO:0031145 GO:0005829 GO:0060071 GO:0051437 GO:0050852 GO:0051436	K03039	PSMD13 RPN9; 26S proteasome regulatory subunit N9	path:map03050 path:map05169	Proteasome | Epstein-Barr virus infection	br:ko00001 br:ko00002 br:ko03051	KEGG Orthology (KO) | KEGG modules | Proteasome
c32584_g1	TERA_DANRE Transitional endoplasmic reticulum ATPase OS=Danio rerio GN=vcp PE=1 SV=1	1	1.87734	2.07501	0.790746	-0.715687	-1.29133	-1.31822	-0.439183	-0.348602	0.036854	-0.386609	-0.129549	-0.328512	-0.0146929	0.192426	2.45e-89	GO:0016887 GO:2001171 GO:1903007 GO:0072389 GO:0005829 GO:0070842 GO:0018279 GO:0006919 GO:2000158 GO:0061166 GO:0019904 GO:0019903 GO:0051260 GO:0000502 GO:1990381 GO:0005886 GO:0006888 GO:0000790 GO:1990730 GO:0031625 GO:0046034 GO:0019079 GO:0034214 GO:0016485 GO:0030970 GO:0033047 GO:0032436 GO:0036435 GO:0036513 GO:0016567 GO:0035101 GO:0035861 GO:0043209 GO:1903862 GO:0034098 GO:0008289 GO:…	K13525	VCP CDC48; transitional endoplasmic reticulum ATPase	path:map04141 path:map05134	Protein processing in endoplasmic reticulum | Legionellosis	br:ko00001 br:ko00002 br:ko03019 br:ko04147	KEGG Orthology (KO) | KEGG modules | Messenger RNA biogenesis | Exosome
c32650_g1	CYTA_HUMAN Cystatin-A OS=Homo sapiens GN=CSTA PE=1 SV=1	1	2.13543	1.87989	1.22924	0.14044	-0.783649	-0.352313	-0.559331	-0.302882	-0.489414	-0.75895	-0.406706	-0.336048	-0.984661	-0.411044	2.81e-89	GO:0016337 GO:0005198 GO:0002020 GO:0005634 GO:0030216 GO:0001533 GO:0005615 GO:0070062 GO:0004869 GO:0005737 GO:0018149 GO:0030674 GO:0010466	K13907	CSTA_B; cystatin-A/B			br:ko04147	Exosome
c3729_g1	RIC8_DROME Synembryn OS=Drosophila melanogaster GN=ric8a PE=1 SV=2	1	2.05753	2.12834	0.704992	0.290668	0.0813065	-0.241555	-0.307773	-1.02676	-0.474792	-0.871119	-0.631216	-0.741276	-0.342219	-0.626122	6.23e-89	GO:0009790 GO:0050794 GO:0005737 GO:0001965 GO:0005085 GO:0005096 GO:0044763 GO:0005886 GO:0050896
c22363_g2	TBB_STRPU Tubulin beta chain (Fragment) OS=Strongylocentrotus purpuratus PE=2 SV=1	1	2.54581	2.06594	0.101912	-0.53187	-0.361904	-0.522231	-0.563072	-0.684149	-0.359675	-0.490669	-0.398259	-0.358446	-0.30277	-0.140615	8.39e-88	GO:0043209 GO:0007010 GO:0005200 GO:0042288 GO:0051082 GO:0042267 GO:0005874 GO:0007017 GO:0005525 GO:0005634 GO:0001764 GO:0070062 GO:0000086 GO:0003725 GO:0003924 GO:0005829 GO:0031012	K07375	TUBB; tubulin beta	path:map04145 path:map04540 path:map05130	Phagosome | Gap junction | Pathogenic Escherichia coli infection	br:ko00001 br:ko03036 br:ko04147 br:ko04812	KEGG Orthology (KO) | Chromosome | Exosome | Cytoskeleton proteins
c21835_g2	W2WPK0_PHYPR Uncharacterized protein OS=Phytophthora parasitica CJ01A1 GN=F441_12980 PE=4 SV=1	1	2.10611	2.13386	0.833137	-0.552571	-0.556373	-0.763981	-0.384059	-0.504186	-0.698014	-0.587443	-0.706847	-0.566757	-0.00465632	0.251784	3.33e-87	GO:0008270 GO:0016020 GO:0016021
c24868_g1	DNLI1_XENLA DNA ligase 1 OS=Xenopus laevis GN=lig1 PE=2 SV=1	1	1.94123	2.03666	1.41139	-0.363834	-0.3686	-0.568599	-0.413965	-0.255572	-0.923985	-0.683021	-0.409792	-0.75012	-0.333682	-0.318104	1.75e-86	GO:0033151 GO:1903461 GO:0006284 GO:0006283 GO:0005794 GO:0000722 GO:0006297 GO:0009653 GO:0006298 GO:0005654 GO:0051103 GO:0051301 GO:0003677 GO:0005524 GO:0003910 GO:0046872 GO:0005739 GO:0071897	K10747	LIG1; DNA ligase 1 [EC:6.5.1.1 6.5.1.6 6.5.1.7]	path:map03030 path:map03410 path:map03420 path:map03430	DNA replication | Base excision repair | Nucleotide excision repair | Mismatch repair	br:ko00001 br:ko01000 br:ko03032 br:ko03400	KEGG Orthology (KO) | Enzymes | DNA replication proteins | DNA repair and recombination proteins
c23212_g1	SFPQ_MOUSE Splicing proline- and glutamine-rich OS=Mus musculus GN=Sfpq PE=1 SV=1	1	1.13695	1.42073	2.08542	0.974478	0.2535	-0.15763	-0.880896	-0.520296	-0.540951	-0.987867	-0.747213	-0.844888	-0.641481	-0.549851	1.79e-86	GO:0042802 GO:0090575 GO:0042826 GO:1903377 GO:1902177 GO:0000724 GO:0003682 GO:0005730 GO:0007623 GO:0000785 GO:0042754 GO:0001047 GO:0044822 GO:0000980 GO:0000122 GO:0005737 GO:0042382 GO:0000380 GO:0016020 GO:0016363 GO:0051726 GO:0051028 GO:0070932	K13219	SFPQ PSF; splicing factor proline- and glutamine-rich			br:ko01009 br:ko03021 br:ko03041	Protein phosphatases and associated proteins | Transcription machinery | Spliceosome
c13610_g1	IWS1_RAT IWS1 homolog OS=Rattus norvegicus GN=Iws1 PE=1 SV=1	1	0.988038	1.41186	2.03554	1.10795	0.113597	-0.0917129	-0.556207	-0.276412	-0.842403	-0.877519	-1.08044	-0.770913	-0.990954	-0.170424	1.82e-86	GO:0090239 GO:0016070 GO:0005515 GO:0050684 GO:2001253 GO:0006355 GO:0010467 GO:0010793 GO:0005654	K17498	SPN1 IWS1; transcription factor SPN1			br:ko03021	Transcription machinery
c5433_g1	NSMA3_DANRE Sphingomyelin phosphodiesterase 4 OS=Danio rerio GN=smpd4 PE=2 SV=1	1	2.00895	1.76068	1.41014	0.127314	-0.422331	-0.215569	-0.765439	-0.59235	-0.598748	-1.19422	-0.234287	-0.556762	-0.740356	0.0129854	2.27e-86	GO:0050290	K12353	SMPD4; sphingomyelin phosphodiesterase 4 [EC:3.1.4.12]	path:map00600 path:map01100	Sphingolipid metabolism | Metabolic pathways	br:ko00001 br:ko01000	KEGG Orthology (KO) | Enzymes
c22518_g1	P2RX4_HUMAN P2X purinoceptor 4 OS=Homo sapiens GN=P2RX4 PE=1 SV=2	1	2.01892	1.89328	1.28232	0.160265	-0.0282261	-0.150852	-0.681157	-0.765948	-0.85882	-0.276233	-0.608769	-0.729327	-0.840709	-0.414748	1.55e-85	GO:0051173 GO:0044238 GO:0006884 GO:0004931 GO:0007009 GO:0009628 GO:0005507 GO:0097367 GO:0010614 GO:0045296 GO:0050716 GO:0008270 GO:0035590 GO:0034220 GO:0098590 GO:0044765 GO:0005765 GO:0051130 GO:0030054 GO:0019233 GO:0032991 GO:0051899 GO:0051259 GO:0032270 GO:0019219 GO:0097190 GO:0044456 GO:0007596 GO:0043005 GO:0043170 GO:0050850 GO:0005887 GO:0070062 GO:0006812 GO:0009605 GO:0071318 GO:…	K05218	P2RX4; P2X purinoceptor 4	path:map04020 path:map04080	Calcium signaling pathway | Neuroactive ligand-receptor interaction	br:ko00001 br:ko04040	KEGG Orthology (KO) | Ion channels
c34297_g1	GBRL2_RAT Gamma-aminobutyric acid receptor-associated -like 2 OS=Rattus norvegicus GN=Gabarapl2 PE=3 SV=1	1	2.42021	1.81988	-0.0268424	-0.75791	-0.747917	0.183017	0.351032	-0.58652	0.106006	-0.160853	-0.359108	-0.789146	-0.306033	-1.14582	2.31e-85	GO:0000139 GO:0000045 GO:0034727 GO:0048487 GO:0048102 GO:0005829 GO:0050811 GO:0016239 GO:0044805 GO:0061025 GO:0033110 GO:0032781 GO:0000407 GO:0000329 GO:0006891 GO:0000149 GO:0000422 GO:0009405 GO:1901799 GO:0000421 GO:0008017 GO:0006995 GO:0006888 GO:0005856 GO:0031625 GO:0031386 GO:0019898 GO:0032258 GO:0051117	K08341	GABARAP ATG8 LC3; GABA(A) receptor-associated protein	path:map04068 path:map04136 path:map04137 path:map04138 path:map04139 path:map04140 path:map04212 path:map04371 path:map04621 path:map04727	FoxO signaling pathway | Autophagy - other | Mitophagy - animal | Autophagy - yeast | Mitophagy - yeast | Autophagy - animal | Longevity regulating pathway - worm | Apelin signaling pathway | NOD-like receptor signaling pathway | GABAergic synapse	br:ko00001 br:ko03029 br:ko04121	KEGG Orthology (KO) | Mitochondrial biogenesis | Ubiquitin system
c11141_g1	TCPA_DROME T-complex 1 subunit alpha OS=Drosophila melanogaster GN=T-cp1 PE=2 SV=2	1	1.79421	1.65738	0.418404	0.702304	0.834448	0.483355	0.122439	-0.699923	-0.61623	-0.941722	-0.873698	-1.12676	-0.661901	-1.09231	6.82e-85	GO:0043209 GO:1904874 GO:1904851 GO:0061077 GO:1904871 GO:0005794 GO:0005874 GO:0000242 GO:0005524 GO:0070062 GO:0044183 GO:0001669 GO:0090666 GO:0007021 GO:0051082 GO:1901998 GO:0002199 GO:0006458 GO:0005720 GO:0044822 GO:0005832 GO:0051973 GO:2000109 GO:0007339 GO:0031625 GO:0044053 GO:0044297 GO:0032212 GO:0050821	K09493	CCT1 TCP1; T-complex protein 1 subunit alpha			br:ko03036 br:ko03110 br:ko04147	Chromosome | Chaperones and folding catalysts | Exosome
c24670_g1	LRRX1_DICDI leucine-rich repeat-containing DDB_G0290503 OS=Dictyostelium discoideum GN=DDB_G0290503 PE=3 SV=1	1	1.85929	1.96571	1.24669	-0.416759	-0.482164	-1.12209	-1.09971	-0.590821	-0.643408	-0.6743	0.0195364	-0.0620762	0.118848	-0.118747	7.55e-85	GO:0000819 GO:0015630 GO:0005515 GO:0051234 GO:0005737 GO:0044430 GO:0097458 GO:0007067 GO:0043234 GO:0000775 GO:0016787
c27952_g1	NIPS2_HUMAN nap homolog 2 OS=Homo sapiens GN=GBAS PE=1 SV=1	1	1.66476	1.7554	1.59379	0.597756	-0.260898	-0.566018	-0.450882	-0.800413	-0.967462	-1.17944	-0.616211	-0.374765	-0.411995	0.0163724	1.44e-84	GO:0005887 GO:0005515 GO:0006119 GO:0005739 GO:2000984 GO:0006754
c25131_g2	LRRX1_DICDI leucine-rich repeat-containing DDB_G0290503 OS=Dictyostelium discoideum GN=DDB_G0290503 PE=3 SV=1	1	1.83872	1.80493	1.5606	0.407479	-0.00408041	-0.744387	-0.515026	-0.448453	-0.758135	-0.497185	-0.733876	-0.696993	-0.88659	-0.32701	1.82e-84	GO:1901363 GO:0015031 GO:0022607 GO:0005794 GO:0007155 GO:0048513 GO:0043168 GO:0042995 GO:0030029 GO:0048522 GO:0061061 GO:0016477 GO:0050896 GO:0051128 GO:0016459 GO:0061024 GO:0065008 GO:0031252 GO:0046907 GO:1902589 GO:0048646 GO:0000226 GO:0048468 GO:0044700 GO:0005886 GO:0002376 GO:0009888 GO:0005911 GO:0097159 GO:0031982 GO:0017111 GO:0032970 GO:0008092 GO:0051239 GO:0034613 GO:0048193 GO:…
c18824_g2	MIB1_HUMAN E3 ubiquitin- ligase MIB1 OS=Homo sapiens GN=MIB1 PE=1 SV=1	1	1.92348	1.90151	1.21586	0.188115	-0.651352	-0.282948	0.0976739	-1.09148	-0.314591	-0.333806	-0.640994	-0.441555	-1.24162	-0.328284	4.06e-84	GO:0009790 GO:0015031 GO:0022607 GO:0007399 GO:0043266 GO:0009653 GO:0086019 GO:0045202 GO:0006368 GO:0007507 GO:0032507 GO:0042383 GO:0005829 GO:0050434 GO:0086002 GO:0086066 GO:1904064 GO:0032021 GO:0046907 GO:0086004 GO:0090002 GO:0048523 GO:0044304 GO:0044765 GO:0044449 GO:1903779 GO:0051279 GO:0004842 GO:0002027 GO:0005813 GO:0005911 GO:0010765 GO:0030154 GO:0012505 GO:0010646 GO:0033365 GO:…	K10645	MIB; E3 ubiquitin-protein ligase mind-bomb [EC:2.3.2.27]			br:ko01000 br:ko04121	Enzymes | Ubiquitin system
c504_g1	B0W3X9_CULQU Prominin OS=Culex quinquefasciatus GN= _CPIJ002145 PE=4 SV=1	1	2.1476	1.83982	0.671509	0.199369	0.0326879	0.318995	-0.40946	-0.664919	-0.411336	-1.37196	-0.512868	-0.74361	-0.140671	-0.955159	6.32e-84	GO:0042805 GO:0060042 GO:0060219 GO:0005783 GO:0005793 GO:0042622 GO:0005886 GO:0009986 GO:0005615 GO:0070062 GO:2000768 GO:0045296 GO:0045494 GO:0043231 GO:0072112 GO:0016020 GO:0016021 GO:0031982 GO:0072139
c23754_g1	MCM7A_XENLA DNA replication licensing factor mcm7-A OS=Xenopus laevis GN=mcm7-a PE=1 SV=2	1	1.77352	1.73083	1.67616	0.403873	-0.290237	-0.501429	-0.883417	-0.827211	-0.799659	-0.593275	-0.465226	-0.680259	0.0938283	-0.637506	1.25e-83	GO:0008283 GO:0006270 GO:0030174 GO:0003682 GO:0004003 GO:0006974 GO:0000785 GO:0042555 GO:0000784 GO:0006268 GO:0042325 GO:0005654 GO:0003697 GO:0005524 GO:0005515 GO:0046872 GO:0042493 GO:0016020 GO:0000082 GO:0071364 GO:0005829 GO:0071466	K02210	MCM7 CDC47; DNA replication licensing factor MCM7 [EC:3.6.4.12]	path:map03030 path:map04110 path:map04111 path:map04113	DNA replication | Cell cycle | Cell cycle - yeast | Meiosis - yeast	br:ko00001 br:ko00002 br:ko01000 br:ko01009 br:ko03032	KEGG Orthology (KO) | KEGG modules | Enzymes | Protein phosphatases and associated proteins | DNA replication proteins
c26731_g1	F4YAX0_9BILA Hsp20 OS=Brachionus ibericus PE=2 SV=1	1	1.89515	1.89411	1.43108	0.173942	-0.15834	-0.399454	-0.52892	-0.586433	-1.21223	-0.766822	-0.597307	-0.60838	-0.213737	-0.322668	3.1e-83
c2978_g1	ALS_RAT Insulin-like growth factor-binding complex acid labile subunit OS=Rattus norvegicus GN=Igfals PE=1 SV=1	1	2.3546	2.09518	0.346302	-0.0898683	-0.250467	-0.409663	-0.148994	-0.515361	-0.318799	-0.638281	-0.356802	-0.212592	-1.0204	-0.834858	3.34e-83	GO:0048583 GO:0005615 GO:0005515 GO:0007165 GO:0016020 GO:0031982 GO:0032991 GO:0048523 GO:0044446 GO:0002376	K17256	IGFALS ALS; insulin-like growth factor-binding protein complex acid labile subunit			br:ko04147	Exosome
c15872_g1	NFYA_RAT Nuclear transcription factor Y subunit alpha OS=Rattus norvegicus GN=Nfya PE=1 SV=1	1	2.06477	1.86655	1.28895	0.356536	-0.197741	-0.352712	-0.542153	-0.556166	-0.555527	-0.822082	-0.586704	-0.890391	-0.537668	-0.535658	3.03e-82	GO:0005634 GO:0005515 GO:0044212 GO:0006355 GO:0043565 GO:0009987	K08064	NFYA; nuclear transcription factor Y alpha	path:map04612 path:map05152	Antigen processing and presentation | Tuberculosis	br:ko00001 br:ko03000	KEGG Orthology (KO) | Transcription factors
c22164_g1	NUP50_HUMAN Nuclear pore complex Nup50 OS=Homo sapiens GN=NUP50 PE=1 SV=2	1	1.896	1.71354	1.50152	-0.0190147	0.0292463	-0.418704	-1.09742	-0.718617	-0.807563	-0.541382	-0.789955	-0.858331	0.00539284	0.105295	2.86e-81	GO:0007077 GO:0016925 GO:1900034 GO:0015031 GO:0005643 GO:0005654 GO:0006406 GO:0019083 GO:0010827 GO:0031965 GO:0005515 GO:0075733 GO:0005737 GO:0006409 GO:0031047	K14295	NUP50 NPAP60; nuclear pore complex protein Nup50	path:map03013	RNA transport	br:ko00001 br:ko00002 br:ko03019	KEGG Orthology (KO) | KEGG modules | Messenger RNA biogenesis
c26522_g1	U520_MOUSE U5 small nuclear ribonucleo 200 kDa helicase OS=Mus musculus GN=Snrnp200 PE=1 SV=1	1	2.02036	1.89821	1.18438	0.116203	-0.000818682	-0.244887	-0.15096	-0.697621	-0.29583	-0.992139	-0.502918	-0.544626	-1.12589	-0.663474	4.35e-81	GO:0008283 GO:0042802 GO:0005682 GO:0005794 GO:0005654 GO:0004004 GO:0044822 GO:0000354 GO:0006307 GO:0005524 GO:0071013 GO:0043140 GO:0032508 GO:0016020 GO:0001649	K12854	SNRNP200 BRR2; pre-mRNA-splicing helicase BRR2 [EC:3.6.4.13]	path:map03040	Spliceosome	br:ko00001 br:ko00002 br:ko01000 br:ko03041	KEGG Orthology (KO) | KEGG modules | Enzymes | Spliceosome
c22183_g1	RSP7_CAEEL Probable splicing arginine serine-rich 7 OS=Caenorhabditis elegans GN=rsp-7 PE=3 SV=3	1	2.13314	2.02777	0.98747	-0.250781	-0.307911	-0.621811	-0.614032	-0.549909	-0.978783	-0.838239	-0.615542	-0.233129	-0.20243	0.064191	1.41e-80	GO:0005634 GO:0097159 GO:1901363	K13165	SFRS12; splicing factor arginine/serine-rich 12			br:ko03041	Spliceosome
c1006_g1	NEDD1_MOUSE NEDD1 OS=Mus musculus GN=Nedd1 PE=1 SV=2	1	2.15382	2.11455	0.915592	-0.384569	-0.446877	-0.102203	-0.615137	-0.614484	-0.619994	-0.103929	-0.410902	-0.275211	-0.789198	-0.821459	6.51e-80	GO:0005813 GO:0005737 GO:0044763	K16547	NEDD1; protein NEDD1			br:ko03036 br:ko04812	Chromosome | Cytoskeleton proteins
c12184_g1	IF5_PONAB Eukaryotic translation initiation factor 5 OS=Pongo abelii GN=EIF5 PE=2 SV=1	1	1.86486	1.93832	1.17795	-0.393866	-0.900282	-1.02309	-0.613877	-1.08748	-0.710257	-0.234499	-0.328385	-0.0663365	0.0108433	0.366108	2.14e-79	GO:0005634 GO:0005515 GO:0005737 GO:0008135 GO:0006446 GO:0005886 GO:0044822	K03262	EIF5; translation initiation factor 5	path:map03013 path:map04214	RNA transport | Apoptosis - fly	br:ko00001 br:ko03012	KEGG Orthology (KO) | Translation factors
c21075_g1	RAN_BRUMA GTP-binding nuclear Ran OS=Brugia malayi GN=Bm1_44725 PE=2 SV=2	1	2.02021	2.08159	1.13605	-0.302695	-0.681276	-0.829425	-0.875157	-0.544233	-0.670684	-0.183146	-0.451003	-0.535229	-0.0472918	-0.117711	3.51e-79	GO:0032092 GO:0007052 GO:0035281 GO:0001673 GO:0034629 GO:0075733 GO:0045893 GO:0003924 GO:0000060 GO:0019003 GO:0005829 GO:0070883 GO:0036126 GO:0032403 GO:0071806 GO:0019904 GO:0090543 GO:0007264 GO:0006259 GO:0006611 GO:0000785 GO:0002177 GO:0005643 GO:0050681 GO:0005913 GO:0042470 GO:0006409 GO:1902570 GO:0008320 GO:0090631 GO:0005730 GO:0061676 GO:0045505 GO:0005654 GO:0005525 GO:0051301 GO:…	K07936	RAN; GTP-binding nuclear protein Ran	path:map03008 path:map03013 path:map05166 path:map05169	Ribosome biogenesis in eukaryotes | RNA transport | HTLV-I infection | Epstein-Barr virus infection	br:ko00001 br:ko03009 br:ko03016 br:ko03019 br:ko03036 br:ko04031 br:ko04147	KEGG Orthology (KO) | Ribosome biogenesis | Transfer RNA biogenesis | Messenger RNA biogenesis | Chromosome | GTP-binding proteins | Exosome
c10532_g1	DPOLA_XENLA DNA polymerase alpha catalytic subunit OS=Xenopus laevis GN=pola1 PE=1 SV=1	1	2.06524	1.91675	1.16691	-0.0617867	-0.158927	-0.275983	-0.871033	-0.640618	-0.681454	-0.920065	-0.643554	-0.273371	-0.775564	0.153456	4.82e-79	GO:0008283 GO:0019901 GO:0006270 GO:0006273 GO:0006272 GO:0003682 GO:0005730 GO:0000731 GO:0006303 GO:0000785 GO:0005654 GO:0005635 GO:0000166 GO:0003896 GO:0003677 GO:0003887 GO:0005658 GO:0005737 GO:0042592 GO:0000082 GO:0016363 GO:0016787	K02320	POLA1; DNA polymerase alpha subunit A [EC:2.7.7.7]	path:map00230 path:map00240 path:map01100 path:map03030	Purine metabolism | Pyrimidine metabolism | Metabolic pathways | DNA replication	br:ko00001 br:ko00002 br:ko01000 br:ko03032	KEGG Orthology (KO) | KEGG modules | Enzymes | DNA replication proteins
c22687_g1	C8KHY3_BRAPC EBF (Fragment) OS=Brachionus plicatilis GN=EBF PE=2 SV=1	1	2.23739	2.04633	0.720397	-0.293711	-0.575839	-0.887843	-0.639971	-0.51596	-0.876134	-0.253278	-0.642191	-0.391164	0.090592	-0.0186219	7.42e-79
c23045_g1	PSA2_XENLA Proteasome subunit alpha type-2 OS=Xenopus laevis GN=psma2 PE=2 SV=2	1	2.1441	2.19599	0.796744	-0.139878	-0.385944	-0.282645	-0.443848	-1.00334	-0.29146	-0.693337	-0.355294	-0.454243	-0.494822	-0.592026	1.11e-78	GO:0000209 GO:0038095 GO:0090263 GO:0000932 GO:0038061 GO:0004298 GO:0043488 GO:0009615 GO:0006521 GO:0005654 GO:0002223 GO:0090090 GO:0000165 GO:0002479 GO:0033209 GO:0070062 GO:0005515 GO:0019773 GO:0031145 GO:0005829 GO:0060071 GO:0051437 GO:0050852 GO:0051436	K02726	PSMA2; 20S proteasome subunit alpha 2 [EC:3.4.25.1]	path:map03050	Proteasome	br:ko00001 br:ko00002 br:ko01000 br:ko01002 br:ko03051	KEGG Orthology (KO) | KEGG modules | Enzymes | Peptidases | Proteasome
c9321_g1	CBX1_MOUSE Chromobox homolog 1 OS=Mus musculus GN=Cbx1 PE=1 SV=1	1	2.05706	1.60829	1.49055	0.232348	-0.173949	-0.762029	-0.6724	-1.23671	-0.585467	-0.293364	-0.21871	-0.176072	-0.640897	-0.628664	3.37e-78	GO:0032183 GO:0019904 GO:0042802 GO:0035102 GO:0016605 GO:0016925 GO:0035064 GO:0000779 GO:0003682 GO:0007596 GO:0005730 GO:0000784 GO:0000122 GO:0005637 GO:0006338 GO:0003714 GO:1990226 GO:0043066 GO:0031618 GO:0005819 GO:0005719 GO:0019789	K11585	CBX1 HP1B SWI6; chromobox protein 1			br:ko03036	Chromosome
c26128_g1	BUB1_HUMAN Mitotic checkpoint serine threonine- kinase BUB1 OS=Homo sapiens GN=BUB1 PE=1 SV=1	1	1.94027	1.82722	1.47843	0.0434101	-0.134116	-0.404146	-0.549811	-0.612669	-0.983916	-0.377507	-0.639281	-0.685844	-0.927203	0.0251633	6.65e-78	GO:0000075 GO:0033045 GO:1903047 GO:0005737 GO:0031981 GO:0000777 GO:0005488 GO:0016740 GO:0044237 GO:0007346	K02178	BUB1; checkpoint serine/threonine-protein kinase [EC:2.7.11.1]	path:map04110 path:map04111 path:map04113 path:map04114 path:map04914	Cell cycle | Cell cycle - yeast | Meiosis - yeast | Oocyte meiosis | Progesterone-mediated oocyte maturation	br:ko00001 br:ko01000 br:ko01001 br:ko03036	KEGG Orthology (KO) | Enzymes | Protein kinases | Chromosome
c11958_g1	RBM4_RABIT RNA-binding 4 OS=Oryctolagus cuniculus GN=RBM4 PE=2 SV=1	1	2.27897	1.88544	1.02859	-0.358569	-0.227891	-0.396053	-0.435056	-0.838606	-0.55645	-0.860301	-0.528186	-0.341661	0.0664838	-0.716703	1.26e-77	GO:0036002 GO:0061013 GO:0007165 GO:0043232 GO:0042221 GO:0006396 GO:0044444 GO:0044763 GO:0006413 GO:0005654 GO:0044822 GO:0005515 GO:0016071 GO:0030529 GO:0051254 GO:0010628 GO:0003727 GO:0033554 GO:0017148	K13187	RBM4; RNA-binding protein 4			br:ko03041	Spliceosome
c27821_g1	REC8_HUMAN Meiotic recombination REC8 homolog OS=Homo sapiens GN=REC8 PE=1 SV=1	1	2.25713	1.96751	1.04579	-0.226145	-0.195812	-0.377309	-0.507522	-0.459262	-0.664614	-0.478714	-0.389549	-0.38882	-0.707727	-0.874958	1.29e-77	GO:0051276 GO:0007283 GO:0044454 GO:0006310 GO:0008278 GO:0098813 GO:0000794 GO:0007127	K13054	REC8L; meiotic recombination protein REC8 animal type	path:map04114	Oocyte meiosis	br:ko00001 br:ko03036	KEGG Orthology (KO) | Chromosome
c23735_g1	ANX13_HUMAN Annexin A13 OS=Homo sapiens GN=ANXA13 PE=1 SV=3	1	0.61999	0.859176	1.51816	2.05291	0.602251	0.0235378	-0.828139	-1.22584	-0.612027	-0.471167	-0.582275	-0.812764	-1.0992	-0.0445984	4.88e-77	GO:2000483 GO:0005789 GO:0001786 GO:0034704 GO:0042581 GO:0005509 GO:0006914 GO:0042582 GO:0005829 GO:0032088 GO:0045335 GO:0042584 GO:0051059 GO:0030855 GO:0010629 GO:0030496 GO:0016323 GO:0016324 GO:0042998 GO:0055074 GO:0005178 GO:0008201 GO:0005654 GO:0042997 GO:0070382 GO:0070062 GO:0031210 GO:0030246 GO:0035374 GO:0035176 GO:0042802 GO:0007165 GO:0005262 GO:0048306 GO:1901611 GO:0023026 GO:…	K17095	ANXA7_11; annexin A7/11			br:ko04147	Exosome
c24664_g3	MC6ZB_XENLA Zygotic DNA replication licensing factor mcm6-B OS=Xenopus laevis GN=zmcm6-b PE=1 SV=1	1	2.03869	2.11124	0.979184	-0.111505	-0.481531	-0.791967	-0.838522	-0.438075	-0.760679	-0.291309	-0.513074	-0.537345	0.252714	-0.617825	1.23e-76	GO:0003677 GO:0005524 GO:0042802 GO:0030174 GO:0000082 GO:0003682 GO:0004003 GO:0000785 GO:0042555 GO:0000784 GO:0006268 GO:0005654	K02542	MCM6; DNA replication licensing factor MCM6 [EC:3.6.4.12]	path:map03030 path:map04110 path:map04111 path:map04113	DNA replication | Cell cycle | Cell cycle - yeast | Meiosis - yeast	br:ko00001 br:ko00002 br:ko01000 br:ko03032	KEGG Orthology (KO) | KEGG modules | Enzymes | DNA replication proteins
c24254_g1	NF2IP_XENTR NFATC2-interacting OS=Xenopus tropicalis GN=nfatc2ip PE=2 SV=1	1	2.08464	2.27348	0.80464	-0.0956585	-0.426029	-0.676279	-0.763226	-0.262723	-0.587992	-0.243147	-0.511042	-0.616135	-0.41203	-0.568493	1.73e-76	GO:0005634 GO:0005737 GO:0016925 GO:0031386
c6781_g1	ZFR2_HUMAN Zinc finger RNA-binding 2 OS=Homo sapiens GN=ZFR2 PE=2 SV=3	1	1.11216	1.29307	1.99619	1.13607	0.406687	-0.334398	-0.249431	-0.922164	-0.685027	-0.835267	-0.897079	-0.765413	-1.00205	-0.253347	2.1e-76	GO:0044212 GO:0043565 GO:0005730 GO:0006468 GO:0006479 GO:0005654 GO:0006357 GO:0044767 GO:0005844 GO:0005515 GO:0048027 GO:0045892 GO:0003725 GO:0045893 GO:0005739 GO:0016020 GO:0032501
c22508_g1	B8PDP8_POSPM OS=Postia placenta (strain ATCC 44394 Madison 698-R) GN=POSPLDRAFT_97530 PE=4 SV=1	1	2.50803	1.94423	0.277344	-0.22103	-0.0603948	-0.627672	-0.395287	-0.895377	-0.515032	-0.816743	-0.4297	-0.414224	-0.397426	0.0432761	3.96e-76
c19274_g1	DDX43_HUMAN Probable ATP-dependent RNA helicase DDX43 OS=Homo sapiens GN=DDX43 PE=2 SV=2	1	2.34339	2.0196	0.518434	-0.554576	-0.420657	-0.717753	-0.449343	-0.155938	-0.511541	0.101672	-0.451173	-0.950466	-0.745252	-0.0263998	2e-75	GO:0016070 GO:0003723 GO:0005737 GO:0043231 GO:0022613 GO:0004004	K17043	DDX43; ATP-dependent RNA helicase DDX43 [EC:3.6.4.13]			br:ko01000 br:ko03041	Enzymes | Spliceosome
c26136_g3	RFC1_HUMAN Replication factor C subunit 1 OS=Homo sapiens GN=RFC1 PE=1 SV=4	1	2.04939	2.02154	1.11921	-0.30377	-0.46258	-0.728547	-0.649358	-0.608565	-0.834246	-0.38952	-0.818167	-0.538066	-0.014925	0.157596	2.98e-75	GO:0042769 GO:0006296 GO:0006261 GO:0006283 GO:0007004 GO:0042276 GO:0008047 GO:0000722 GO:0006297 GO:0005663 GO:0005654 GO:0003677 GO:0005524 GO:0070062 GO:0005515 GO:0070987	K10754	RFC1; replication factor C subunit 1	path:map03030 path:map03420 path:map03430	DNA replication | Nucleotide excision repair | Mismatch repair	br:ko00001 br:ko00002 br:ko03032 br:ko03400	KEGG Orthology (KO) | KEGG modules | DNA replication proteins | DNA repair and recombination proteins
c17537_g1	PSF3_MOUSE DNA replication complex GINS PSF3 OS=Mus musculus GN=Gins3 PE=2 SV=1	1	2.11934	1.98751	1.07871	-0.233419	-0.209284	-0.460643	-0.3967	-0.32898	-0.826884	-0.410489	-0.64966	-0.573754	0.00649928	-1.10225	4.78e-75	GO:0006261 GO:0005654	K10734	GINS3; GINS complex subunit 3			br:ko00002 br:ko03032	KEGG modules | DNA replication proteins
c8605_g1	GPAT1_PIG Glycerol-3-phosphate acyltransferase mitochondrial OS=Sus scrofa GN=GPAM PE=2 SV=3	1	1.8578	1.8474	1.38079	-0.457686	-0.0965721	0.218111	-0.223853	-0.488957	-0.18351	-0.382666	-0.772661	-0.349349	-1.26332	-1.08554	6.31e-75	GO:0065007 GO:0046486 GO:0016020 GO:0008610 GO:0044464 GO:0006793 GO:0016740 GO:0044249 GO:0050896	K00629	GPAT1_2; glycerol-3-phosphate O-acyltransferase 1/2 [EC:2.3.1.15]	path:map00561 path:map00564 path:map01100 path:map01110	Glycerolipid metabolism | Glycerophospholipid metabolism | Metabolic pathways | Biosynthesis of secondary metabolites	br:ko00001 br:ko00002 br:ko01000 br:ko01004	KEGG Orthology (KO) | KEGG modules | Enzymes | Lipid biosynthesis proteins
c11874_g1	PTPR2_HUMAN Receptor-type tyrosine- phosphatase N2 OS=Homo sapiens GN=PTPRN2 PE=1 SV=2	1	2.07085	2.08762	0.877078	0.224257	-0.113892	-0.0854399	-0.577621	-1.08685	-0.560837	-0.807084	-0.489466	-0.565181	-0.484715	-0.488716	8.65e-75	GO:1904692 GO:0040011 GO:0005794 GO:1902532 GO:0043025 GO:0045785 GO:0048699 GO:0048584 GO:0005887 GO:0030667 GO:0005768 GO:0030507 GO:1990502 GO:0050776 GO:0019901 GO:0060255 GO:0035773 GO:0006470 GO:0043235 GO:0005001 GO:0007167 GO:0000302 GO:0005102 GO:0043679 GO:0007269 GO:0001553 GO:0051896 GO:0007417 GO:0043086 GO:0051130 GO:0030054 GO:0030672 GO:0080090 GO:0031323	K07817	PTPRN; receptor-type tyrosine-protein phosphatase N [EC:3.1.3.48]	path:map04940	Type I diabetes mellitus	br:ko00001 br:ko01000 br:ko01009	KEGG Orthology (KO) | Enzymes | Protein phosphatases and associated proteins
c19413_g2	NO66_DANRE Bifunctional lysine-specific demethylase and histidyl-hydroxylase NO66 OS=Danio rerio GN=no66 PE=2 SV=1	1	2.02165	1.90919	1.02437	-0.869114	-1.02341	-1.03179	-0.827838	-0.0841188	-0.0541882	0.282184	-0.400605	-0.287934	-0.570276	-0.0881155	9.91e-75	GO:0005634 GO:0005515 GO:0045892 GO:0005506 GO:0070544 GO:0034720 GO:0032453 GO:0051864 GO:0045668	K16914	NO66; bifunctional lysine-specific demethylase and histidyl-hydroxylase NO66 [EC:1.14.11.- 1.14.11.27]			br:ko01000 br:ko03009	Enzymes | Ribosome biogenesis
c12875_g1	ACADS_RAT Short-chain specific acyl- mitochondrial OS=Rattus norvegicus GN=Acads PE=1 SV=2	1	1.8865	2.10624	1.17145	-0.416544	-0.791937	-0.696242	-1.25403	-0.529021	-0.380364	-0.297193	-0.140468	-0.473714	-0.108072	-0.0766044	2.22e-74	GO:0008470 GO:0071949 GO:1902196 GO:0009083 GO:0016628 GO:0004085 GO:0009055 GO:0016937 GO:0055088 GO:1902198 GO:0042594 GO:0046359 GO:0005634 GO:0033539 GO:0031966 GO:0070062 GO:0051289 GO:0005759 GO:0000062 GO:0051384	K00248	ACADS bcd; butyryl-CoA dehydrogenase [EC:1.3.8.1]	path:map00071 path:map00280 path:map00650 path:map01100 path:map01110 path:map01120 path:map01200 path:map01212	Fatty acid degradation | Valine leucine and isoleucine degradation | Butanoate metabolism | Metabolic pathways | Biosynthesis of secondary metabolites | Microbial metabolism in diverse environments | Carbon metabolism | Fatty acid metabolism	br:ko00001 br:ko01000	KEGG Orthology (KO) | Enzymes
c27994_g1	TDRD9_MOUSE ATP-dependent RNA helicase TDRD9 OS=Mus musculus GN=Tdrd9 PE=1 SV=3	1	2.066	1.93542	1.35388	-0.500305	-0.352267	-0.56168	-0.739127	-0.657131	-0.425234	-0.338405	-0.370766	-0.400423	-0.941795	-0.0681716	1.14e-73	GO:0036464 GO:0019219 GO:0060255 GO:0004386 GO:0007276 GO:0044763 GO:0048518 GO:0042623 GO:0005634 GO:0003677 GO:0016070 GO:0003723 GO:0005515	K18408	TDRD9; ATP-dependent RNA helicase TDRD9 [EC:3.6.4.13]			br:ko01000 br:ko03036	Enzymes | Chromosome
c1905_g1	RFA1_CHICK Replication A 70 kDa DNA-binding subunit OS=Gallus gallus GN=RPA1 PE=2 SV=1	1	2.17227	2.02821	1.06631	-0.367908	-0.319405	-0.189068	-0.618441	-0.578529	-0.621251	-0.939261	-0.433022	-0.465521	-0.58883	-0.145561	1.16e-73	GO:0016605 GO:0006284 GO:0016925 GO:1900034 GO:0006261 GO:0006283 GO:0036297 GO:0042276 GO:0003697 GO:0000082 GO:0070987 GO:0042769 GO:0006295 GO:0006296 GO:0006293 GO:0006294 GO:0000724 GO:1901796 GO:0005662 GO:0000722 GO:0006297 GO:0006298 GO:0003684 GO:0000784 GO:0005515	K07466	RFA1 RPA1 rpa; replication factor A1	path:map03030 path:map03420 path:map03430 path:map03440 path:map03460	DNA replication | Nucleotide excision repair | Mismatch repair | Homologous recombination | Fanconi anemia pathway	br:ko00001 br:ko00002 br:ko03000 br:ko03032 br:ko03400	KEGG Orthology (KO) | KEGG modules | Transcription factors | DNA replication proteins | DNA repair and recombination proteins
c2634_g1	SAS6_XENLA Spindle assembly abnormal 6 homolog OS=Xenopus laevis GN=sas6 PE=2 SV=1	1	1.64888	1.50335	0.767231	1.04337	0.934829	0.161524	-0.0840458	-0.605913	-0.810664	-1.20885	-1.10392	-0.857627	-0.564586	-0.823569	1.82e-73	GO:0005634 GO:0005768 GO:0005515 GO:0016192 GO:0005814 GO:0098536 GO:0007099 GO:0016020 GO:0043167 GO:0005694 GO:0007127 GO:0032501	K16487	SAS-6 SASS6; spindle assembly abnormal protein 6			br:ko03036	Chromosome
c30971_g1	STM2B_XENLA Stathmin-2-B OS=Xenopus laevis GN=stmn2-b PE=2 SV=1	1	1.92086	1.97834	1.30149	0.195411	-0.189255	-0.467896	-0.27115	-0.328906	-1.00391	-0.718725	-0.981285	-0.665542	-0.413435	-0.356001	3.88e-73	GO:0043229 GO:0015631 GO:0007165 GO:0007052 GO:1990090 GO:0048306 GO:0007026 GO:0043025 GO:0009615 GO:0007019 GO:0030426 GO:0048471 GO:0070062 GO:0010977 GO:0000281 GO:0010976 GO:0031117 GO:0030027 GO:0031115	K04381	STMN1; stathmin	path:map04010 path:map05206	MAPK signaling pathway | MicroRNAs in cancer	br:ko00001 br:ko04812	KEGG Orthology (KO) | Cytoskeleton proteins
c23046_g2	AQR_HUMAN Intron-binding aquarius OS=Homo sapiens GN=AQR PE=1 SV=4	1	1.73912	1.63789	1.81901	-0.0636964	-0.408367	-0.332025	-0.522159	-0.587449	-0.838287	-1.14231	-0.42978	-0.635842	-0.597997	0.361898	4.84e-73	GO:0065008 GO:0000956 GO:0006283 GO:0043232 GO:0051171 GO:0005654 GO:0044822 GO:0000398 GO:0005515 GO:0071013 GO:0016020 GO:0010468 GO:2000112 GO:0080090 GO:0016787	K12874	AQR; intron-binding protein aquarius	path:map03040	Spliceosome	br:ko00001 br:ko00002 br:ko03041	KEGG Orthology (KO) | KEGG modules | Spliceosome
c21146_g1	PSA3_BOVIN Proteasome subunit alpha type-3 OS=Bos taurus GN=PSMA3 PE=1 SV=3	1	2.40045	2.11593	0.0591299	-0.459475	-0.351983	-0.572356	-0.355139	0.144384	-0.501693	-0.639853	-0.595116	-0.244744	-0.931577	-0.0679563	4.41e-72	GO:0000209 GO:0038095 GO:0090263 GO:0038061 GO:0004298 GO:0043488 GO:0006521 GO:0005654 GO:0002223 GO:0090090 GO:0000165 GO:0002479 GO:0033209 GO:0070062 GO:0005515 GO:0019773 GO:0016032 GO:0031145 GO:0005829 GO:0060071 GO:0051437 GO:0052548 GO:0050852 GO:0051436	K02727	PSMA3; 20S proteasome subunit alpha 7 [EC:3.4.25.1]	path:map03050	Proteasome	br:ko00001 br:ko00002 br:ko01000 br:ko01002 br:ko03051	KEGG Orthology (KO) | KEGG modules | Enzymes | Peptidases | Proteasome
c12750_g1	CDC45_XENLA Cell division control 45 homolog OS=Xenopus laevis GN=cdc45 PE=1 SV=2	1	2.06877	2.15471	1.00802	-0.216655	-0.402637	-0.695956	-0.662807	-0.746364	-0.649026	-0.106288	-0.68291	-0.397837	-0.546688	-0.124339	4.72e-72	GO:0003677 GO:0006270 GO:0033260 GO:0005813 GO:0000076 GO:0005515 GO:0065004 GO:0000083 GO:0044451 GO:0032993 GO:0003682	K06628	CDC45; cell division control protein 45	path:map04110 path:map04111 path:map04113	Cell cycle | Cell cycle - yeast | Meiosis - yeast	br:ko00001 br:ko03032	KEGG Orthology (KO) | DNA replication proteins
c23562_g1	TATD2_HUMAN deoxyribonuclease TATDN2 OS=Homo sapiens GN=TATDN2 PE=2 SV=2	1	2.43677	1.80851	-0.0909948	0.0611835	0.13798	-0.581955	-0.149834	-0.658469	-0.40454	-1.15616	-0.743017	-0.641949	0.491744	-0.509261	8.7e-72	GO:0005634 GO:0090503 GO:0000175 GO:0046872 GO:0000738 GO:0005829 GO:0008310 GO:0042542	K03424	tatD; TatD DNase family protein [EC:3.1.21.-]			br:ko01000	Enzymes
c10633_g1	NUP58_RAT Nucleoporin p58 p45 OS=Rattus norvegicus GN=Nup58 PE=1 SV=1	1	1.92019	1.93769	1.58593	-0.0186437	-0.693075	-0.45616	-0.683058	-0.593823	-0.414516	-0.588009	-0.509688	-0.46973	-0.608115	-0.408993	2.09e-71	GO:0005635 GO:0043170 GO:0006913 GO:0016032 GO:0016043 GO:0050658 GO:0043234 GO:0005488 GO:0044699 GO:0050789	K14307	NUPL1 NUP49; nucleoporin p58/p45	path:map03013	RNA transport	br:ko00001 br:ko00002 br:ko03019	KEGG Orthology (KO) | KEGG modules | Messenger RNA biogenesis
c12719_g1	SMC3_XENLA Structural maintenance of chromosomes 3 OS=Xenopus laevis GN=smc3 PE=1 SV=2	1	1.78621	1.95613	1.51998	0.148772	0.0139912	-0.410627	-0.443681	-0.864505	-0.676935	-0.389985	-0.934617	-0.654633	-0.33303	-0.717076	2.15e-71	GO:0007062 GO:1901363 GO:0007165 GO:0016925 GO:0007052 GO:0000922 GO:0000228 GO:0000775 GO:0000785 GO:0045502 GO:0007126 GO:0005654 GO:0005604 GO:0097159 GO:0046982 GO:0005829 GO:0016363 GO:0030893 GO:0032876	K06669	SMC3 CSPG6; structural maintenance of chromosome 3 (chondroitin sulfate proteoglycan 6)	path:map04110 path:map04111 path:map04113 path:map04114	Cell cycle | Cell cycle - yeast | Meiosis - yeast | Oocyte meiosis	br:ko00001 br:ko00535 br:ko03036	KEGG Orthology (KO) | Proteoglycans | Chromosome
c15272_g1	HNRPF_MACFA Heterogeneous nuclear ribonucleo F OS=Macaca fascicularis GN=HNRNPF PE=2 SV=3	1	2.04197	1.84704	1.34476	0.206832	-0.106378	-0.607392	-0.503342	-0.408601	-0.995355	-0.310115	-0.791678	-0.776155	-0.408406	-0.533167	4.46e-71	GO:0005515 GO:0050794 GO:0070013 GO:0005739 GO:0003727 GO:0005681 GO:0043232 GO:0006397 GO:0060429 GO:0044822 GO:0044767	K12898	HNRNPF_H; heterogeneous nuclear ribonucleoprotein F/H			br:ko03041	Spliceosome
c26055_g2	ZN595_HUMAN Zinc finger 595 OS=Homo sapiens GN=ZNF595 PE=2 SV=1	1	2.0764	1.91179	1.38433	-0.0446666	-0.327583	-0.411218	-0.904451	-0.712249	-0.422048	-0.607676	-0.554928	-0.566518	-0.404722	-0.416458	4.77e-71	GO:0005488
c24768_g1	SMAL1_HUMAN SWI SNF-related matrix-associated actin-dependent regulator of chromatin subfamily A 1 OS=Homo sapiens GN=SMARCAL1 PE=1 SV=1	1	2.35187	1.99263	0.569782	-0.156475	-0.584757	-0.456613	-0.771518	0.0394629	-0.32441	-0.217124	-0.444331	-0.204568	-0.874703	-0.919242	5.42e-71	GO:0036310 GO:0006281 GO:0008094 GO:0035861 GO:0007275 GO:0005662 GO:0009411 GO:0036292 GO:0004520 GO:0005654 GO:0006357 GO:0045910 GO:0003678 GO:0048478 GO:0070530 GO:0031297	K14440	SMARCAL1 HARP; SWI/SNF-related matrix-associated actin-dependent regulator of chromatin subfamily A-like protein 1 [EC:3.6.4.12]			br:ko01000 br:ko03036	Enzymes | Chromosome
c19958_g1	USO1_YEAST Intracellular transport USO1 OS=Saccharomyces cerevisiae (strain ATCC 204508 S288c) GN=USO1 PE=1 SV=2	1	1.83265	1.66562	1.72095	0.327049	0.0151267	-0.714688	-0.707505	-0.659004	-0.750503	-0.431434	-0.454124	-0.558743	-1.00232	-0.283085	7.01e-71	GO:0044802 GO:1902580 GO:0043167 GO:0005794 GO:0000226 GO:0006886 GO:0042147 GO:0042995 GO:0090150 GO:0005874 GO:0044087 GO:0006928 GO:0016020 GO:1990778 GO:0051716 GO:0031410 GO:0033365 GO:0008092 GO:0048193 GO:0010256 GO:0051128
c26287_g1	TOP2B_CHICK DNA topoisomerase 2-beta OS=Gallus gallus GN=TOP2B PE=2 SV=1	1	1.88063	1.88013	1.57529	0.205122	-0.211289	-0.507881	-0.597544	-0.644973	-0.95162	-0.479495	-0.551124	-0.664609	-0.547696	-0.384942	7.51e-71	GO:0009295 GO:0040016 GO:0000819 GO:0008144 GO:0008022 GO:0016925 GO:0009330 GO:0006266 GO:0008301 GO:0000712 GO:0006265 GO:0044774 GO:0005730 GO:0042752 GO:0045944 GO:0002244 GO:0006268 GO:0005654 GO:0000287 GO:0005524 GO:0001764 GO:0030900 GO:0043130 GO:0045870 GO:0046982 GO:0007409 GO:0005829 GO:0030263 GO:0005080 GO:0042803 GO:0042826 GO:0000228 GO:0003682 GO:0006974 GO:0006312 GO:0044822 GO:…	K03164	TOP2; DNA topoisomerase II [EC:5.99.1.3]	path:map01524	Platinum drug resistance	br:ko00001 br:ko01000 br:ko03032 br:ko03036	KEGG Orthology (KO) | Enzymes | DNA replication proteins | Chromosome
c26709_g1	SMC5_HUMAN Structural maintenance of chromosomes 5 OS=Homo sapiens GN=SMC5 PE=1 SV=2	1	1.96259	2.14472	0.97538	-0.34064	-0.60832	-0.73705	-0.58789	-0.602365	-0.367379	-0.670981	-0.661258	-0.703104	-0.303854	0.500157	1.69e-70	GO:0034184 GO:0035861 GO:0016605 GO:0090398 GO:0000724 GO:0022402 GO:0045842 GO:0000722 GO:0035061 GO:0006303 GO:0000781 GO:0005515 GO:0030915 GO:0030054
c6941_g1	COFI_SCHPO Cofilin OS=Schizosaccharomyces pombe (strain 972 ATCC 24843) GN=cof1 PE=1 SV=1	1	2.46809	1.90098	0.342834	-0.584853	-0.190032	-0.329228	-0.286397	-0.254389	-0.0739247	-0.0324736	-0.405553	-0.842021	-0.542867	-1.17016	1.75e-70	GO:0043229 GO:0065008 GO:0005515 GO:0022604 GO:0016020 GO:0044421 GO:0005829 GO:0031982 GO:0030036 GO:0050896 GO:0071944	K05765	CFL; cofilin	path:map04360 path:map04666 path:map04810 path:map05133	Axon guidance | Fc gamma R-mediated phagocytosis | Regulation of actin cytoskeleton | Pertussis	br:ko00001 br:ko04131 br:ko04147 br:ko04812	KEGG Orthology (KO) | Membrane trafficking | Exosome | Cytoskeleton proteins
c18255_g1	ECT2_HUMAN ECT2 OS=Homo sapiens GN=ECT2 PE=1 SV=4	1	2.31062	1.97372	0.557271	-0.268463	-0.198659	-0.558997	-0.301524	-0.713286	-0.84858	-0.833638	-0.691309	-0.703267	0.190656	0.0854485	2.07e-70	GO:0042327 GO:0042802 GO:0045859 GO:0005085 GO:0022607 GO:0048856 GO:0008047 GO:0042981 GO:0044444 GO:1902533 GO:0007049 GO:0043547 GO:0048869 GO:0051301 GO:0005634 GO:0005911 GO:0072686 GO:0033554 GO:0010035 GO:0070887 GO:0010212 GO:0010564	K20704	ECT2 ARHGEF31; protein ECT2			br:ko04131	Membrane trafficking
c6925_g1	PRP19_BOVIN Pre-mRNA-processing factor 19 OS=Bos taurus GN=PRPF19 PE=2 SV=1	1	1.81084	1.79164	1.63916	0.358841	-0.338762	-0.458171	-0.802099	-0.960235	-0.689967	-0.845172	-0.428747	-0.241854	-0.526118	-0.309353	3.76e-70	GO:0042802 GO:0035861 GO:0016607 GO:0034450 GO:0006283 GO:0000349 GO:0005662 GO:0000974 GO:0006303 GO:0000245 GO:0000244 GO:0005856 GO:0071013 GO:0048522 GO:0072422 GO:0005737 GO:0016020 GO:0071006 GO:0070534 GO:0050767 GO:0034613 GO:0010498	K10599	PRPF19 PRP19; pre-mRNA-processing factor 19 [EC:2.3.2.27]	path:map03040 path:map04120	Spliceosome | Ubiquitin mediated proteolysis	br:ko00001 br:ko00002 br:ko01000 br:ko03041 br:ko03400 br:ko04121	KEGG Orthology (KO) | KEGG modules | Enzymes | Spliceosome | DNA repair and recombination proteins | Ubiquitin system
c26107_g1	AT12A_CAVPO Potassium-transporting ATPase alpha chain 2 OS=Cavia porcellus GN=ATP12A PE=2 SV=1	1	2.24977	2.26576	0.483613	-0.362688	-0.454376	-0.462993	-0.381482	-0.440889	-0.625117	-0.578201	-0.525022	-0.330664	-0.0889237	-0.748794	5.11e-70	GO:1903561 GO:0090533 GO:0015992 GO:0055075 GO:0032550 GO:0040011 GO:0043168 GO:0006942 GO:0006885 GO:0005887 GO:0006814 GO:0050794 GO:0098657 GO:0042383 GO:0043231 GO:0030004 GO:0044707 GO:0090662 GO:0008016 GO:0008015 GO:0044444 GO:0014070 GO:0086009 GO:0006875 GO:0008556 GO:0032559 GO:0002028 GO:0031420 GO:0051716 GO:0012505 GO:0010107 GO:0019899 GO:1903170	K01539	ATP1A; sodium/potassium-transporting ATPase subunit alpha [EC:3.6.3.9]	path:map04022 path:map04024 path:map04260 path:map04261 path:map04911 path:map04918 path:map04919 path:map04960 path:map04961 path:map04964 path:map04970 path:map04971 path:map04972 path:map04973 path:map04974 path:map04976 path:map04978	cGMP-PKG signaling pathway | cAMP signaling pathway | Cardiac muscle contraction | Adrenergic signaling in cardiomyocytes | Insulin secretion | Thyroid hormone synthesis | Thyroid hormone signaling pathway | Aldosterone-regulated sodium reabsorption | Endocrine and other factor-regulated calcium reabsorption | Proximal tubule bicarbonate reclamation | Salivary secretion | Gastric acid secretion |…	br:ko00001 br:ko01000 br:ko04147	KEGG Orthology (KO) | Enzymes | Exosome
c24431_g1	CDT1_XENLA DNA replication factor Cdt1 OS=Xenopus laevis GN=cdt1 PE=1 SV=2	1	1.72398	1.69364	1.66554	0.381086	-0.0912968	-0.640804	-0.467068	-0.813993	-1.08493	-0.737796	-0.900248	-0.634426	-0.0168615	-0.0768138	6.75e-70	GO:0019219 GO:2000112 GO:0044424 GO:0009987	K10727	CDT1; chromatin licensing and DNA replication factor 1			br:ko03032 br:ko03036	DNA replication proteins | Chromosome
c1962_g1	DNLI4_CHICK DNA ligase 4 OS=Gallus gallus GN=LIG4 PE=2 SV=2	1	1.77829	2.01355	1.42384	0.158324	-0.235512	-0.915391	-0.824336	-0.739578	-0.621935	-0.629752	-0.709094	-0.527811	-0.211124	0.0405274	7.44e-70	GO:0033151 GO:0010165 GO:2001252 GO:0008022 GO:0030097 GO:0044454 GO:0006297 GO:0046649 GO:0005886 GO:0005654 GO:0097680 GO:0000793 GO:0000012 GO:0051103 GO:0003677 GO:0003910 GO:0005925 GO:0005958 GO:0032807 GO:0005737 GO:0030154 GO:0034645	K10777	LIG4 DNL4; DNA ligase 4 [EC:6.5.1.1]	path:map03450	Non-homologous end-joining	br:ko00001 br:ko01000 br:ko03400	KEGG Orthology (KO) | Enzymes | DNA repair and recombination proteins
c21009_g1	MAN1_MOUSE Inner nuclear membrane Man1 OS=Mus musculus GN=Lemd3 PE=1 SV=2	1	1.64009	1.63898	1.71988	0.301146	-0.170275	-0.521653	-0.764856	-1.55973	-0.814707	-0.555119	-0.387725	-0.342237	-0.097337	-0.0864584	1.55e-69	GO:0030514 GO:0005637 GO:0015630 GO:0003723 GO:0005515 GO:0048731 GO:0032926 GO:0016021 GO:0006396 GO:0044763 GO:0030512 GO:0005654	K19410	LEMD3; inner nuclear membrane protein Man1
c22360_g1	TIM_MOUSE timeless homolog OS=Mus musculus GN=Timeless PE=1 SV=3	1	1.86855	2.00592	1.37544	-0.407521	-0.465605	-0.861908	-0.487185	-0.428571	-0.656013	-0.905701	-0.524895	-0.508618	-0.363426	0.359527	1.87e-69	GO:0005515 GO:0045892 GO:0031981 GO:0022402 GO:0051716 GO:0043232 GO:0048513 GO:0048754	K03155	TIMELESS; timeless			br:ko03400	DNA repair and recombination proteins
c24788_g2	K9YHL9_XENLA Myelodysplasia syndrome 1-ectopic viral integration site 1 OS=Xenopus laevis PE=2 SV=1	1	0.80356	1.80175	2.03625	0.803885	0.365712	-0.256545	-0.412089	-0.662503	-0.642642	-0.960525	-0.854815	-0.654421	-0.487055	-0.880556	2.27e-69	GO:0050794 GO:0005737 GO:0005654
c19710_g1	PSB7_MOUSE Proteasome subunit beta type-7 OS=Mus musculus GN=Psmb7 PE=1 SV=1	1	2.34872	1.89061	-0.113361	-0.268651	-0.265936	-0.146621	0.251467	0.533105	-0.38292	-1.07315	-0.7048	-0.419292	-0.988475	-0.660697	2.9e-69	GO:0038095 GO:0043488 GO:0006521 GO:0005654 GO:0002223 GO:0000165 GO:0002479 GO:0070062 GO:0006959 GO:0016032 GO:0005829 GO:0060071 GO:0050852 GO:0000209 GO:0090263 GO:0038061 GO:0004298 GO:1903955 GO:1990111 GO:0090090 GO:0033209 GO:0005515 GO:0005839 GO:0031145 GO:0051437 GO:0051436	K02739	PSMB7; 20S proteasome subunit beta 2 [EC:3.4.25.1]	path:map03050	Proteasome	br:ko00001 br:ko00002 br:ko01000 br:ko01002 br:ko03051	KEGG Orthology (KO) | KEGG modules | Enzymes | Peptidases | Proteasome
c32654_g1	H2AO_CHITH Histone orphon OS=Chironomus thummi thummi PE=3 SV=2	1	1.81003	1.95079	1.66968	-0.0241216	-0.472979	-0.329697	-0.331117	-0.702404	-0.665362	-0.456221	-0.543149	-0.640495	-0.49413	-0.770814	8.2e-69	GO:0035861 GO:0090398 GO:0006342 GO:0006303 GO:0000794 GO:0001673 GO:0005654 GO:0000781 GO:0001741 GO:0051321 GO:0070062 GO:0046982 GO:0016032 GO:0050832 GO:0050830 GO:0045739 GO:0007283 GO:0000724 GO:0021987 GO:0000786 GO:0003684 GO:0006334 GO:0005657 GO:0005811 GO:0000077 GO:0005615 GO:0051673 GO:0071480 GO:0000790 GO:0042393 GO:0045087 GO:0031640 GO:0019899	K11251	H2A; histone H2A	path:map05034 path:map05322	Alcoholism | Systemic lupus erythematosus	br:ko00001 br:ko03036 br:ko04147	KEGG Orthology (KO) | Chromosome | Exosome
c18839_g1	DNLI1_DICDI DNA ligase 1 OS=Dictyostelium discoideum GN=lig1 PE=3 SV=1	1	1.63735	1.78927	1.84248	0.364415	-0.575849	-0.656759	-0.380009	-0.417732	-0.804029	-0.338433	-0.923374	-0.766637	-0.455645	-0.315051	1.25e-68
c21244_g1	TPP2_HUMAN Tripeptidyl-peptidase 2 OS=Homo sapiens GN=TPP2 PE=1 SV=4	1	1.13286	1.52961	1.72483	-0.0148933	-1.22122	-2.09917	-0.4973	-0.320011	-0.201333	-0.211926	-0.0858601	0.00266686	0.246906	0.0148475	1.36e-68	GO:0005634 GO:0005515 GO:0000209 GO:0008240 GO:0006508 GO:0004175 GO:0005829 GO:0004177	K01280	TPP2; tripeptidyl-peptidase II [EC:3.4.14.10]			br:ko01000 br:ko01002 br:ko03110	Enzymes | Peptidases | Chaperones and folding catalysts
c17319_g1	RAD21_HUMAN Double-strand-break repair rad21 homolog OS=Homo sapiens GN=RAD21 PE=1 SV=2	1	1.37493	1.42791	1.87608	0.838979	0.313945	-0.100353	-0.708986	-0.799519	-0.843672	-1.0242	-0.879986	-0.866459	-0.05391	-0.554763	2.28e-68	GO:0006281 GO:0051641 GO:0045143 GO:0006310 GO:0030893 GO:0070192 GO:0000794 GO:0006357	K06670	SCC1 MCD1 RAD21; cohesin complex subunit SCC1	path:map04110 path:map04111	Cell cycle | Cell cycle - yeast	br:ko00001 br:ko03036	KEGG Orthology (KO) | Chromosome
c22071_g1	MCCB_MOUSE Methylcrotonoyl- carboxylase beta mitochondrial OS=Mus musculus GN=Mccc2 PE=1 SV=1	1	1.58885	1.58648	1.09172	0.485414	-0.0832437	-0.871444	-0.98454	-1.4097	-1.17103	-0.0938768	-0.8123	-0.416001	0.517037	0.572633	2.29e-68	GO:0005524 GO:0005515 GO:0006768 GO:0005759 GO:1905202 GO:0006552 GO:0005829 GO:0015936 GO:0004485 GO:0071944	K01969	E6.4.1.4B; 3-methylcrotonyl-CoA carboxylase beta subunit [EC:6.4.1.4]	path:map00280 path:map01100	Valine leucine and isoleucine degradation | Metabolic pathways	br:ko00001 br:ko00002 br:ko01000	KEGG Orthology (KO) | KEGG modules | Enzymes
c3016_g2	WDHD1_XENLA WD repeat and HMG-box DNA-binding 1 OS=Xenopus laevis GN=wdhd1 PE=1 SV=1	1	1.99136	2.13674	0.886549	-0.0136625	-0.506691	-0.195058	-0.337877	0.14622	-0.733261	-0.429372	-0.827382	-0.592223	-0.355433	-1.16991	3.48e-68	GO:0003676 GO:0044260 GO:0010604 GO:0043232 GO:0006355 GO:0071840 GO:0043234 GO:0031325 GO:0044238 GO:0005654	K11274	WDHD1 CTF4; chromosome transmission fidelity protein 4			br:ko03036	Chromosome
c26295_g1	XPO1_MOUSE Exportin-1 OS=Mus musculus GN=Xpo1 PE=1 SV=1	1	1.80463	1.98592	1.63935	-0.827595	-0.587471	-0.533587	-0.360772	-0.552597	-0.345658	-0.760797	-0.41252	-0.499745	-0.0592937	-0.489865	1.01e-67	GO:0015030 GO:0042176 GO:0043488 GO:0000776 GO:0005730 GO:0000122 GO:0075733 GO:0030529 GO:0005829 GO:0034504 GO:0051028 GO:0007062 GO:0019904 GO:0005642 GO:0006611 GO:0008536 GO:0046825 GO:0005049 GO:0044822 GO:0000056 GO:0000055 GO:0031965 GO:0010824 GO:0042493 GO:0031047	K14290	XPO1 CRM1; exportin-1	path:map03008 path:map03013 path:map04013 path:map05164 path:map05166 path:map05169	Ribosome biogenesis in eukaryotes | RNA transport | MAPK signaling pathway - fly | Influenza A | HTLV-I infection | Epstein-Barr virus infection	br:ko00001 br:ko03009 br:ko03016 br:ko03019 br:ko03036	KEGG Orthology (KO) | Ribosome biogenesis | Transfer RNA biogenesis | Messenger RNA biogenesis | Chromosome
c22781_g1	ACRC_HUMAN Acidic repeat-containing OS=Homo sapiens GN=ACRC PE=2 SV=1	1	2.16889	2.11322	0.628112	-0.322818	-0.409221	-0.325879	-0.256357	-0.45751	-0.798997	-0.413787	-0.420045	-0.300495	-1.30266	0.0975451	1.17e-67	GO:0005634
c8719_g1	NOSIP_XENLA Nitric oxide synthase-interacting OS=Xenopus laevis GN=nosip PE=2 SV=1	1	1.65035	2.07837	1.36039	0.490881	-0.190256	-0.123377	-0.280696	-0.794331	-0.904143	-0.893312	-0.522499	-0.658529	-0.758487	-0.454369	1.76e-67	GO:0005634 GO:0005515 GO:0051001 GO:0005829 GO:0000139 GO:0044822	K13125	NOSIP; nitric oxide synthase-interacting protein			br:ko03041	Spliceosome
c25440_g1	CYC8_DICDI General transcriptional corepressor trfA OS=Dictyostelium discoideum GN=trfA PE=2 SV=1	1	1.99713	2.06196	0.742498	-0.291479	-0.159592	-0.776059	-0.567854	-0.546191	-1.04385	-0.761162	-0.819737	-0.496422	0.144213	0.516553	1.93e-67	GO:0044424
c20004_g1	SPF27_MOUSE Pre-mRNA-splicing factor SPF27 OS=Mus musculus GN=Bcas2 PE=1 SV=1	1	1.99475	1.9349	1.3299	-0.163035	-0.312733	-0.0957446	-0.320776	-0.473282	-0.62151	-0.307003	-0.55665	-0.430674	-0.748572	-1.22957	3.23e-67	GO:0005515 GO:0071013 GO:0071011 GO:0071012 GO:0030054 GO:0005662 GO:0000974 GO:0005654 GO:0000398	K12861	BCAS2; pre-mRNA-splicing factor SPF27	path:map03040	Spliceosome	br:ko00001 br:ko00002 br:ko03041 br:ko03400	KEGG Orthology (KO) | KEGG modules | Spliceosome | DNA repair and recombination proteins
c23411_g2	RB27C_DROME Heterogeneous nuclear ribonucleo 27C OS=Drosophila melanogaster GN=Hrb27C PE=1 SV=2	1	1.79247	1.7497	1.64676	0.494929	-0.424349	-0.708581	-0.976164	-0.71188	-0.793202	-0.351327	-0.653153	-0.262144	-0.233296	-0.569766	3.34e-67	GO:0005737 GO:0007283 GO:0048856 GO:0005654 GO:0044822 GO:0044767	K14411	MSI; RNA-binding protein Musashi	path:map03015	mRNA surveillance pathway	br:ko00001 br:ko03019	KEGG Orthology (KO) | Messenger RNA biogenesis
c34321_g1	UBP5_MOUSE Ubiquitin carboxyl-terminal hydrolase 5 OS=Mus musculus GN=Usp5 PE=1 SV=1	1	1.95554	1.71858	1.64397	-0.243184	-0.610514	-0.49896	-0.464826	-1.02313	-0.849386	-0.719123	-0.436503	-0.00273609	-0.370109	-0.0996086	3.15e-66	GO:0008283 GO:0070628 GO:1904378 GO:1904454 GO:1904288 GO:0004197 GO:0006355 GO:0044446 GO:0007049 GO:0005764 GO:0004843 GO:0005634 GO:0005768 GO:0031625 GO:0043130 GO:0016020 GO:0051087 GO:0010506 GO:0032436 GO:0050821 GO:1904294 GO:0070536 GO:0071108	K11836	USP5_13 UBP14; ubiquitin carboxyl-terminal hydrolase 5/13 [EC:3.4.19.12]			br:ko01000 br:ko01002 br:ko04147	Enzymes | Peptidases | Exosome
c29437_g1	RNF41_XENLA E3 ubiquitin- ligase NRDP1 OS=Xenopus laevis GN=rnf41 PE=2 SV=1	1	2.4072	1.9258	-0.0108228	-0.627558	-0.623255	-0.0572282	-0.0854255	0.270128	-0.427229	-0.755203	-0.0353734	-0.197511	-1.24332	-0.540196	4.27e-66	GO:1902531 GO:0002684 GO:0048584 GO:0006955 GO:0045595 GO:0051240 GO:0010556 GO:0051603 GO:0033151 GO:0007166 GO:0044444 GO:0048523 GO:0003677 GO:0044093 GO:1903706 GO:0001932 GO:0031981 GO:0010468 GO:0016043 GO:0030098 GO:0031325 GO:0031326 GO:0016787 GO:0019899 GO:0016567	K11981	RNF41 NRDP1; E3 ubiquitin-protein ligase NRDP1 [EC:2.3.2.27]	path:map04144	Endocytosis	br:ko00001 br:ko01000 br:ko03029 br:ko04121 br:ko04131	KEGG Orthology (KO) | Enzymes | Mitochondrial biogenesis | Ubiquitin system | Membrane trafficking
c24096_g1	INX19_CAEBR Innexin-19 OS=Caenorhabditis briggsae GN=inx-19 PE=3 SV=3	1	0.930613	1.23975	1.9025	1.42572	0.528758	-0.119051	-0.663618	-0.647993	-0.87834	-0.59722	-1.00803	-1.02006	-0.612088	-0.480944	1.34e-65	GO:0055085 GO:0007275 GO:0055077 GO:0007399 GO:0005243 GO:0006810 GO:0005886 GO:0005921 GO:0006811 GO:0016020 GO:0016021 GO:0030154 GO:0030054
c10595_g1	SMC2_XENLA Structural maintenance of chromosomes 2 OS=Xenopus laevis GN=smc2 PE=1 SV=1	1	1.84655	1.92907	1.50959	0.0567228	-0.349106	-0.530293	-0.551504	-0.164769	-1.02868	-0.793072	-0.647095	-0.789135	-0.195858	-0.292419	1.56e-65	GO:0070062 GO:0097159 GO:1901363 GO:0007076 GO:0046982 GO:1903046 GO:0000228 GO:0005829 GO:0005730 GO:0000796 GO:0005654	K06674	SMC2; structural maintenance of chromosome 2	path:map04111	Cell cycle - yeast	br:ko00001 br:ko03036	KEGG Orthology (KO) | Chromosome
c22679_g1	UREA_ARATH Urease OS=Arabidopsis thaliana GN=URE PE=3 SV=1	1	1.66622	1.71878	1.59497	0.579335	-0.467493	-0.154926	-0.550005	-0.825608	-0.535414	-0.838164	-0.34935	-0.380806	-1.37869	-0.0788571	1.68e-65	GO:0016810 GO:0006807	K01427	URE; urease [EC:3.5.1.5]	path:map00220 path:map00230 path:map00791 path:map01100 path:map01120	Arginine biosynthesis | Purine metabolism | Atrazine degradation | Metabolic pathways | Microbial metabolism in diverse environments	br:ko00001 br:ko01000	KEGG Orthology (KO) | Enzymes
c26296_g3	GWL_XENTR Serine threonine- kinase greatwall OS=Xenopus tropicalis GN=mastl PE=2 SV=1	1	1.74999	1.89419	1.33455	0.0688182	-0.168557	-0.128637	-0.197897	-0.486532	-0.319949	-0.544716	-0.400066	-0.232777	-0.877205	-1.69121	1.97e-65	GO:0032154 GO:0046777 GO:0007067 GO:0004674 GO:0006974 GO:0005654 GO:0051301 GO:0005524 GO:0005813 GO:0000086 GO:0005737 GO:0034048 GO:0051726 GO:0018105 GO:0051721 GO:0035556	K16309	MASTL GW; serine/threonine-protein kinase greatwall [EC:2.7.11.1]			br:ko01000 br:ko01001	Enzymes | Protein kinases
c25141_g2	RIF1_MOUSE Telomere-associated RIF1 OS=Mus musculus GN=Rif1 PE=1 SV=2	1	2.02504	2.01994	1.05027	-0.394734	-0.362581	-0.39265	-0.76134	-0.32387	-0.783598	-0.523943	-0.723016	-1.06481	0.210471	0.0248179	2e-65	GO:0005634 GO:0044446 GO:0009987	K11138	RIF1; telomere-associated protein RIF1	path:map04550	Signaling pathways regulating pluripotency of stem cells	br:ko00001 br:ko03032	KEGG Orthology (KO) | DNA replication proteins
c23932_g1	APEH_MOUSE Acylamino-acid-releasing enzyme OS=Mus musculus GN=Apeh PE=1 SV=3	1	1.9313	1.81789	1.32577	0.0147622	-0.434597	-0.57859	-0.0807159	-1.2834	-0.218028	-0.798324	-0.219783	0.020968	-1.04502	-0.452238	2.08e-65	GO:0008242 GO:0004252 GO:1901575 GO:0004177 GO:0044248 GO:0044822 GO:0031965 GO:0006415 GO:0070062 GO:0005515 GO:0006508 GO:0005829 GO:0050435	K01303	APEH; acylaminoacyl-peptidase [EC:3.4.19.1]			br:ko01000 br:ko01002	Enzymes | Peptidases
c5021_g1	SCO1_MOUSE SCO1 mitochondrial OS=Mus musculus GN=Sco1 PE=1 SV=1	1	1.99204	2.16264	0.9768	-0.241542	-0.635885	-0.760461	-0.786031	-0.639186	-0.680346	-0.634374	-0.301185	-0.00138674	-0.59667	0.145586	8.1e-65	GO:0001654 GO:0006091 GO:0072492 GO:0005515 GO:0005507 GO:0005759 GO:0055114 GO:0044763 GO:0008535 GO:0005654 GO:0030016 GO:0055070	K07152	SCO1_2; protein SCO1/2			br:ko03029	Mitochondrial biogenesis
c32704_g1	PCNA_MACFA Proliferating cell nuclear antigen OS=Macaca fascicularis GN=PCNA PE=2 SV=1	1	1.84154	2.10703	1.44098	-0.0505081	-0.50832	-0.525277	-0.775682	-0.740261	-0.704069	-0.490923	-0.528721	-0.440055	-0.329253	-0.296477	9.55e-65	GO:0043626 GO:0008283 GO:0016925 GO:0032077 GO:1902990 GO:0006283 GO:0042276 GO:0045740 GO:0005654 GO:0007507 GO:0032405 GO:0070182 GO:0070062 GO:0006977 GO:0000083 GO:0034644 GO:0031297 GO:0033993 GO:0070987 GO:0045739 GO:0035035 GO:0042802 GO:0042769 GO:0006296 GO:0006272 GO:0043596 GO:0000701 GO:0000722 GO:0006297 GO:0046686 GO:0003682 GO:0006298 GO:0005663 GO:0003684 GO:0000784 GO:0030855 GO:…	K04802	PCNA; proliferating cell nuclear antigen	path:map03030 path:map03410 path:map03420 path:map03430 path:map04110 path:map04530 path:map05161 path:map05166	DNA replication | Base excision repair | Nucleotide excision repair | Mismatch repair | Cell cycle | Tight junction | Hepatitis B | HTLV-I infection	br:ko00001 br:ko00002 br:ko03032 br:ko03400	KEGG Orthology (KO) | KEGG modules | DNA replication proteins | DNA repair and recombination proteins
c9338_g1	GLU2B_MOUSE Glucosidase 2 subunit beta OS=Mus musculus GN=Prkcsh PE=1 SV=1	1	1.73365	2.02889	1.31504	-0.239545	-0.329638	-1.01568	-0.933029	-1.00673	-0.763892	-0.370543	-0.41717	-0.335388	0.211188	0.122845	1.06e-64	GO:0005515 GO:0005783 GO:0044238 GO:0044237 GO:0044699 GO:0071704	K08288	PRKCSH; protein kinase C substrate 80K-H	path:map04141	Protein processing in endoplasmic reticulum	br:ko00001 br:ko04091	KEGG Orthology (KO) | Lectins
c24205_g1	VRK1_DANRE Serine threonine- kinase VRK1 OS=Danio rerio GN=vrk1 PE=2 SV=1	1	2.05983	1.82238	1.12547	-0.0253102	-0.0927227	-0.0729306	-0.32231	-1.00343	-0.605377	-1.29686	-0.684921	-0.61437	-0.37631	0.0868614	1.18e-64	GO:0019901 GO:0019904 GO:0043408 GO:0031493 GO:1903047 GO:0090166 GO:0035175 GO:0046777 GO:0043234 GO:0005730 GO:0005795 GO:0043987 GO:0005654 GO:0005789 GO:0006998 GO:0031966 GO:0072355 GO:0072354 GO:2000659 GO:0034599	K08816	VRK; vaccinia related kinase [EC:2.7.11.1]			br:ko01000 br:ko01001	Enzymes | Protein kinases
c31016_g1	LAP2A_MOUSE Lamina-associated polypeptide isoforms alpha zeta OS=Mus musculus GN=Tmpo PE=1 SV=4	1	1.98263	2.07092	1.18132	-0.0153487	-0.145863	-0.348721	-0.761519	-0.394676	-1.02365	-0.846398	-0.422574	-0.378188	-0.356287	-0.541648	1.67e-64
c34544_g1	SRS12_HUMAN Serine arginine-rich splicing factor 12 OS=Homo sapiens GN=SRSF12 PE=2 SV=1	1	1.83924	1.67984	1.62315	0.584527	-0.548694	-0.511247	-0.974285	-0.828703	-0.418382	-0.560017	-0.627694	-0.784028	-0.311281	-0.162423	2.23e-64	GO:0016605 GO:0016607 GO:0006355 GO:0051082 GO:0006369 GO:0044822 GO:0000244 GO:0000166 GO:0006406 GO:0000395 GO:0070062 GO:0000381 GO:0048025 GO:0016482 GO:0005829 GO:0031124 GO:0050733	K12900	FUSIP1; FUS-interacting serine-arginine-rich protein 1	path:map03040	Spliceosome	br:ko00001 br:ko01009 br:ko03041	KEGG Orthology (KO) | Protein phosphatases and associated proteins | Spliceosome
c18826_g1	THO4A_XENLA THO complex subunit 4-A OS=Xenopus laevis GN=alyref-a PE=2 SV=1	1	1.62208	1.67568	1.87676	0.114133	-0.705345	-0.0827249	-0.65854	-0.897083	-0.286761	-0.818892	-0.432399	-0.102427	-0.16145	-1.14304	2.37e-64	GO:0035145 GO:0008380 GO:0000018 GO:0006397 GO:0000346 GO:0000784 GO:0005654 GO:0044822 GO:0070062 GO:0005515 GO:0071013 GO:0005737 GO:0046784 GO:0016020 GO:0001649 GO:0031297 GO:0032786	K12881	THOC4 ALY; THO complex subunit 4	path:map03013 path:map03015 path:map03040 path:map05168	RNA transport | mRNA surveillance pathway | Spliceosome | Herpes simplex infection	br:ko00001 br:ko00002 br:ko03019 br:ko03041	KEGG Orthology (KO) | KEGG modules | Messenger RNA biogenesis | Spliceosome
c24375_g1	RECQ4_HUMAN ATP-dependent DNA helicase Q4 OS=Homo sapiens GN=RECQL4 PE=1 SV=1	1	1.85074	1.84404	1.41726	-0.333816	-0.263264	-0.810839	-0.808193	-0.63965	-0.60528	-1.27142	-0.494546	-0.0791388	0.0176938	0.176414	2.49e-64	GO:0009295 GO:0036310 GO:0006281 GO:0046914 GO:0007275 GO:0006260 GO:0000405 GO:0006310 GO:0000733 GO:0007568 GO:0044427 GO:0005524 GO:0005515 GO:0043140 GO:0032508 GO:0016020 GO:0004518 GO:0031981 GO:0032991 GO:0050789	K10730	RECQL4; ATP-dependent DNA helicase Q4 [EC:3.6.4.12]			br:ko01000 br:ko03032 br:ko03400	Enzymes | DNA replication proteins | DNA repair and recombination proteins
c8036_g1	RPAP1_MOUSE RNA polymerase II-associated 1 OS=Mus musculus GN=Rpap1 PE=1 SV=2	1	1.86991	1.99935	1.42618	-0.462836	-0.996864	-0.403767	-0.285562	-0.00643148	-0.266809	-1.03962	-0.587469	-0.359961	-0.452949	-0.433171	3.18e-64	GO:0003677 GO:0005634 GO:0016779 GO:0005515 GO:0003899 GO:0006366 GO:0016740	K20826	RPAP1; RNA polymerase II-associated protein 1			br:ko03021	Transcription machinery
c24983_g1	EZH2_MOUSE Histone-lysine N-methyltransferase EZH2 OS=Mus musculus GN=Ezh2 PE=1 SV=2	1	2.08047	2.17974	0.875154	-0.510275	-0.640805	-0.456366	-0.579783	-0.499378	-0.715838	-0.987175	-0.126053	-0.319565	-0.00913019	-0.290987	4.26e-64	GO:0043406 GO:0031490 GO:0045814 GO:0035098 GO:0007399 GO:0042752 GO:0043547 GO:0000122 GO:0010718 GO:0000790 GO:0005515 GO:1990841 GO:0005737 GO:0048387 GO:0018024 GO:0070734	K11430	EZH2; histone-lysine N-methyltransferase EZH2 [EC:2.1.1.43]	path:map00310 path:map05206	Lysine degradation | MicroRNAs in cancer	br:ko00001 br:ko01000 br:ko03036	KEGG Orthology (KO) | Enzymes | Chromosome
c26190_g4	H2B_PATGR Histone gonadal OS=Patella granatina PE=1 SV=2	1	0.366473	1.48191	2.26171	1.1048	0.150828	-0.263403	-0.46282	-0.471286	-0.9258	-0.58273	-1.11746	-1.06913	-0.465613	-0.0074802	7.54e-64	GO:0005811 GO:0003677 GO:0035267 GO:0046982 GO:0000788 GO:0042742 GO:0006334	K11252	H2B; histone H2B	path:map05034 path:map05203 path:map05322	Alcoholism | Viral carcinogenesis | Systemic lupus erythematosus	br:ko00001 br:ko03036 br:ko04147	KEGG Orthology (KO) | Chromosome | Exosome
c17359_g1	CKS2_XENLA Cyclin-dependent kinases regulatory subunit 2 OS=Xenopus laevis GN=cks2 PE=3 SV=1	1	1.96866	1.93033	1.54659	-0.206285	-0.582181	-0.434311	-0.269191	-0.462317	-0.758355	-0.724408	-0.334652	-0.609365	-0.542216	-0.522292	7.91e-64	GO:0008283 GO:0051301 GO:0019901 GO:0016538 GO:0009794 GO:0007067 GO:0005654 GO:0000079 GO:0007127	K02219	CKS1; cyclin-dependent kinase regulatory subunit CKS1	path:map04111 path:map05200 path:map05222	Cell cycle - yeast | Pathways in cancer | Small cell lung cancer	br:ko00001	KEGG Orthology (KO)
c24007_g1	PSA_MOUSE Puromycin-sensitive aminopeptidase OS=Mus musculus GN=Npepps PE=1 SV=2	1	1.97777	1.91058	1.08554	0.329624	0.180159	-0.113099	-0.432606	-0.728005	-1.15533	-0.666001	-0.77866	-0.806503	-0.525813	-0.277659	7.91e-64	GO:0008270 GO:0003081 GO:0044707 GO:0000209 GO:0005783 GO:0042277 GO:0044763 GO:0044425 GO:0031090 GO:0044446 GO:0005886 GO:0002376 GO:1903955 GO:0005126 GO:0044767 GO:0070062 GO:0043171 GO:0006508 GO:0005829 GO:0070006 GO:0070851 GO:0071456	K08776	NPEPPS; puromycin-sensitive aminopeptidase [EC:3.4.11.-]			br:ko01000 br:ko01002	Enzymes | Peptidases
c25867_g1	TDR12_HUMAN ATP-dependent RNA helicase TDRD12 OS=Homo sapiens GN=TDRD12 PE=2 SV=2	1	2.06207	2.09097	1.0113	-0.0843485	-0.828556	-0.597942	-0.863485	-0.365207	-0.786517	-0.0211541	-0.375512	-0.259471	-0.728913	-0.253239	4.24e-63	GO:0016070 GO:0030529 GO:0043231 GO:0043232 GO:0010467 GO:0071840 GO:0044444 GO:0044763 GO:0050789 GO:0044702	K18409	TDRD12; ATP-dependent RNA helicase TDRD12 [EC:3.6.4.13]			br:ko01000 br:ko03036	Enzymes | Chromosome
c16559_g1	RCOR1_MOUSE REST corepressor 1 OS=Mus musculus GN=Rcor1 PE=1 SV=2	1	1.91218	1.88876	1.25284	0.0685949	0.0464016	-0.623949	-0.171296	-0.763011	-0.627114	-0.921612	-0.33868	0.1516	-1.11235	-0.762364	1.76e-62	GO:0001078 GO:0070491 GO:0004407 GO:0045892 GO:0017053 GO:0044212 GO:1990391 GO:0001106 GO:0007596 GO:0070933 GO:0005654	K11829	RCOR1 COREST; REST corepressor 1	path:map05016	Huntington's disease	br:ko00001	KEGG Orthology (KO)
c24643_g1	MSH6_MOUSE DNA mismatch repair Msh6 OS=Mus musculus GN=Msh6 PE=1 SV=3	1	2.38423	2.04435	0.472886	-0.447436	-0.25102	-0.528848	-0.384475	-0.605367	-0.216074	-0.269011	-0.546279	-0.614003	-1.0299	-0.00905338	1.82e-62	GO:0016887 GO:0007131 GO:0035064 GO:0008340 GO:0051096 GO:0005794 GO:0009411 GO:0000710 GO:0005654 GO:0000287 GO:0005524 GO:0032405 GO:0043570 GO:0032301 GO:0045190 GO:0042803 GO:0032142 GO:0032143 GO:0000228 GO:0008630 GO:0043531 GO:0000400 GO:0005886 GO:0045910 GO:0032137 GO:0032357 GO:0016446	K08737	MSH6; DNA mismatch repair protein MSH6	path:map01524 path:map03430 path:map05200 path:map05210	Platinum drug resistance | Mismatch repair | Pathways in cancer | Colorectal cancer	br:ko00001 br:ko00002 br:ko03400	KEGG Orthology (KO) | KEGG modules | DNA repair and recombination proteins
c16304_g1	PDS5B_CHICK Sister chromatid cohesion PDS5 homolog B OS=Gallus gallus GN=PDS5B PE=2 SV=3	1	1.70319	1.7512	1.76211	0.322286	-0.625003	-0.840448	-0.813136	-0.692581	-0.686687	-0.829919	-0.467038	-0.442153	-0.041406	-0.100409	3.1e-62	GO:0005634 GO:0007062 GO:0007067 GO:0048523 GO:0005488 GO:0044427 GO:0042127	K11267	PDS5; sister chromatid cohesion protein PDS5			br:ko03036	Chromosome
c25330_g2	U2AF2_DROME Splicing factor U2AF 50 kDa subunit OS=Drosophila melanogaster GN=U2af50 PE=1 SV=1	1	1.46177	1.47445	1.77646	0.928414	0.0540452	-0.388846	-0.782817	-1.16599	-1.17119	-0.512576	-0.489186	-0.424668	-0.697912	-0.0619541	3.46e-62	GO:0089701 GO:1903146 GO:0008187 GO:0016607 GO:0033120 GO:0000974 GO:0006369 GO:1903955 GO:0044822 GO:0000398 GO:0000243 GO:0006406 GO:0030628 GO:0048025 GO:0031124 GO:0071004 GO:0019899	K12837	U2AF2; splicing factor U2AF 65 kDa subunit	path:map03040	Spliceosome	br:ko00001 br:ko03041	KEGG Orthology (KO) | Spliceosome
c26041_g4	H2A_ONCMY Histone H2A OS=Oncorhynchus mykiss PE=1 SV=2	1	0.420476	1.78832	2.36174	0.673108	-0.132426	-0.464743	-0.39443	-0.991462	-0.340153	-0.493675	-0.477853	-0.30653	-1.13077	-0.511602	4.59e-62	GO:0035861 GO:0090398 GO:0006342 GO:0006303 GO:0000794 GO:0001673 GO:0005654 GO:0000781 GO:0001741 GO:0051321 GO:0070062 GO:0046982 GO:0016032 GO:0050832 GO:0050830 GO:0045739 GO:0007283 GO:0000724 GO:0021987 GO:0000786 GO:0003684 GO:0006334 GO:0005657 GO:0005811 GO:0000077 GO:0005615 GO:0051673 GO:0071480 GO:0000790 GO:0042393 GO:0045087 GO:0031640 GO:0019899	K11251	H2A; histone H2A	path:map05034 path:map05322	Alcoholism | Systemic lupus erythematosus	br:ko00001 br:ko03036 br:ko04147	KEGG Orthology (KO) | Chromosome | Exosome
c27803_g1	TYSY_MOUSE Thymidylate synthase OS=Mus musculus GN=Tyms PE=1 SV=1	1	2.0691	1.99809	0.834659	-0.0246747	-0.297565	-0.385545	-0.464922	-1.13498	-0.650602	-0.689605	-0.798403	-0.398915	-0.571769	0.515133	2.03e-61	GO:0008283 GO:0034097 GO:0008144 GO:0032570 GO:0046654 GO:0005730 GO:0004146 GO:0006545 GO:0009636 GO:0005654 GO:0000166 GO:0004799 GO:0045471 GO:0000083 GO:0019088 GO:0046683 GO:0051384 GO:0071897 GO:0005829 GO:0003729 GO:0019860 GO:0035999 GO:0060574 GO:0042803 GO:0006231 GO:0048589 GO:0007568 GO:0007623 GO:0005542 GO:0005743 GO:0006235 GO:0046134 GO:0005759 GO:0048037 GO:0042493 GO:0046078 GO:…	K00560	thyA TYMS; thymidylate synthase [EC:2.1.1.45]	path:map00240 path:map00670 path:map01100 path:map01523	Pyrimidine metabolism | One carbon pool by folate | Metabolic pathways | Antifolate resistance	br:ko00001 br:ko00002 br:ko01000	KEGG Orthology (KO) | KEGG modules | Enzymes
c18805_g1	CC174_MOUSE Coiled-coil domain-containing 174 OS=Mus musculus GN=Ccdc174 PE=2 SV=1	1	2.19237	2.05581	0.86518	-0.247432	-0.506734	-0.448282	-0.389885	-0.577399	-0.826719	-0.157981	-1.06243	-0.463826	-0.0314782	-0.401188	2.04e-61	GO:0005634 GO:0044699 GO:0009987	K18405	TDRD1_4_6_7; tudor domain-containing protein 1/4/6/7			br:ko03036	Chromosome
c29342_g1	SET_RAT SET OS=Rattus norvegicus GN=Set PE=2 SV=2	1	1.40188	1.85275	1.93223	0.0567933	-0.0192271	-0.0555716	-0.281989	-0.560981	-0.788958	-0.639985	-0.90457	-0.972694	-0.784931	-0.234747	3.79e-61	GO:0035067 GO:0006260 GO:0008284 GO:0045446 GO:0043488 GO:0005730 GO:0045944 GO:0005654 GO:0043524 GO:0005524 GO:0006913 GO:0045892 GO:0030308 GO:0016032 GO:0031398 GO:0005829 GO:0034047 GO:0010631 GO:0035556 GO:0045859 GO:0006351 GO:0005783 GO:0043234 GO:0003682 GO:0008156 GO:0004674 GO:0006337 GO:0005886 GO:0006334 GO:0003677 GO:0004864 GO:0005813 GO:0071480 GO:0048471 GO:0043086 GO:0042393 GO:…	K11290	SET TAF1 I2PP2A; template-activating factor I			br:ko03036	Chromosome
c25826_g1	NIPLB_DANRE Nipped-B B OS=Danio rerio GN=nipblb PE=2 SV=1	1	1.17822	1.48296	2.45653	0.301656	-0.241327	-0.73398	-0.532792	-0.381759	-0.416577	-0.896875	-0.695272	-0.372239	-0.551337	-0.597208	4.42e-61	GO:0008022 GO:0031065 GO:0035261 GO:0061010 GO:0003151 GO:0048557 GO:0061038 GO:0048638 GO:0060325 GO:0042634 GO:0000122 GO:0007605 GO:0070062 GO:0050890 GO:0070087 GO:0035115 GO:0042826 GO:0034088 GO:0045995 GO:0007420 GO:0048589 GO:0006974 GO:0048592 GO:0071481 GO:0042471 GO:0047485 GO:0031981 GO:0034613 GO:0032116	K06672	SCC2 NIPBL; cohesin loading factor subunit SCC2	path:map04111	Cell cycle - yeast	br:ko00001 br:ko03036	KEGG Orthology (KO) | Chromosome
c25155_g1	CTR9_HUMAN RNA polymerase-associated CTR9 homolog OS=Homo sapiens GN=CTR9 PE=1 SV=1	1	1.56833	2.08386	1.55127	0.23157	-0.697931	-0.754162	-0.279879	-0.0701098	-0.563122	-0.330354	-0.747775	-1.1008	-0.493708	-0.397195	6.17e-61	GO:0016607 GO:0000993 GO:0007259 GO:0000122 GO:0032968 GO:0016593 GO:2000653 GO:0001826 GO:0016055 GO:0070102 GO:0001829 GO:2001168 GO:2001162 GO:0080182 GO:0019827 GO:0045638 GO:0010390 GO:0006351 GO:1900364 GO:0042169 GO:0042325 GO:0001711 GO:0001832 GO:0071222 GO:0051571 GO:0035327 GO:0016740 GO:0033523	K15176	CTR9; RNA polymerase-associated protein CTR9			br:ko03021	Transcription machinery
c9449_g1	ARI2_DROME ariadne-2 OS=Drosophila melanogaster GN=ari-2 PE=2 SV=1	1	2.32187	1.76414	1.10351	0.0931051	-0.0926225	-0.677603	-0.356057	-0.380406	-0.6062	-0.603531	-0.618476	-0.665391	-0.916786	-0.365554	7.69e-61	GO:0004842 GO:0005515 GO:0048522 GO:0005737 GO:0007275 GO:0000209 GO:0006511	K11969	ARIH2; ariadne-2 [EC:2.3.2.27]			br:ko01000 br:ko04121	Enzymes | Ubiquitin system
c27757_g1	SUMO_CAEEL Small ubiquitin-related modifier OS=Caenorhabditis elegans GN=smo-1 PE=1 SV=1	1	1.53112	1.74774	1.47333	0.508805	0.0427752	-0.025487	-0.704161	-0.779263	-1.2808	-1.35812	-0.410847	-0.0307472	-0.0778001	-0.636546	2.79e-60	GO:0043009 GO:0016605 GO:0016925 GO:0016607 GO:0060021 GO:0045202 GO:0006303 GO:0001650 GO:0001741 GO:0030425 GO:0097165 GO:0043392 GO:0034605 GO:0045892 GO:0071276 GO:0016032 GO:0031334 GO:0045759 GO:1902260 GO:0090204 GO:0032880 GO:0008076 GO:0086004 GO:0043433 GO:0008134 GO:1901896 GO:0060334 GO:0044325 GO:0005643 GO:0044822 GO:0060216 GO:0000792 GO:0031965 GO:0031625 GO:0005737 GO:0031386 GO:…	K12160	SUMO SMT3; small ubiquitin-related modifier	path:map03013 path:map05418	RNA transport | Fluid shear stress and atherosclerosis	br:ko00001 br:ko00002 br:ko03019 br:ko03029 br:ko04121 br:ko04812	KEGG Orthology (KO) | KEGG modules | Messenger RNA biogenesis | Mitochondrial biogenesis | Ubiquitin system | Cytoskeleton proteins
c32681_g1	PDCD4_RAT Programmed cell death 4 OS=Rattus norvegicus GN=Pdcd4 PE=1 SV=2	1	2.43266	1.75116	0.343929	0.245863	0.145044	-0.477467	-0.755898	-0.969401	-0.79268	-1.00292	-0.397603	-0.124232	-0.507164	0.108707	4.17e-60	GO:0005515 GO:0045892 GO:0043508 GO:1904761 GO:0005829 GO:0007569 GO:0005654	K16865	PDCD4; programmed cell death protein 4	path:map05205 path:map05206	Proteoglycans in cancer | MicroRNAs in cancer	br:ko00001	KEGG Orthology (KO)
c24477_g1	SMC1A_MOUSE Structural maintenance of chromosomes 1A OS=Mus musculus GN=Smc1a PE=1 SV=4	1	1.68878	1.83924	1.57204	0.155742	0.0649451	-0.521502	-0.650757	-0.438584	-0.887841	-1.00784	-1.02806	-0.709532	0.0336074	-0.110245	5.29e-60	GO:0006281 GO:0007093 GO:0016925 GO:0007052 GO:0007064 GO:0030261 GO:0009314 GO:0042770 GO:0000776 GO:0003682 GO:0007126 GO:0000794 GO:0005654 GO:0044822 GO:0000166 GO:0046982 GO:0005829 GO:0030893 GO:0032876	K06636	SMC1; structural maintenance of chromosome 1	path:map04110 path:map04111 path:map04113 path:map04114	Cell cycle | Cell cycle - yeast | Meiosis - yeast | Oocyte meiosis	br:ko00001 br:ko03036	KEGG Orthology (KO) | Chromosome
c27763_g1	GRDN_HUMAN Girdin OS=Homo sapiens GN=CCDC88A PE=1 SV=2	1	2.12163	2.11883	0.950076	-0.343373	-0.900767	-0.763101	-0.544358	-0.488056	-0.804141	-0.390714	-0.331226	-0.321196	-0.11842	-0.185178	7.47e-60	GO:0005768 GO:0005515 GO:0043231 GO:0016020 GO:0043167 GO:0016043 GO:0051716 GO:0044763 GO:0006810 GO:0051128
c25007_g1	E41L4_DANRE Band 4 OS=Danio rerio GN= PE=2 SV=1	1	2.02783	1.7981	1.48868	-0.100411	-0.527581	-0.482679	-0.16544	-0.720361	-0.569968	-0.847072	-0.964715	-0.549697	-0.295625	-0.0910491	1.12e-59	GO:0009790 GO:0000902 GO:0007498 GO:0045785 GO:0060429 GO:0044446 GO:0005886 GO:0005634 GO:0005856 GO:0005515 GO:0048731 GO:0005938 GO:0010468 GO:0030154 GO:0030054 GO:0010634 GO:0030036 GO:0034613 GO:0050896
c5963_g1	H2AX_XENLA Histone H2AX OS=Xenopus laevis GN=h2afx PE=1 SV=3	1	2.17118	2.15804	0.801888	-0.0731977	-0.226811	-0.438052	-0.463616	-0.607128	-0.772532	-0.642802	-0.25183	-0.483277	-0.868774	-0.303084	1.26e-59	GO:0035861 GO:0008285 GO:0090398 GO:0006342 GO:0006303 GO:0000794 GO:0001673 GO:0005654 GO:0000781 GO:0001741 GO:0051321 GO:0070062 GO:0046982 GO:0016032 GO:0045739 GO:0007283 GO:0000724 GO:0021987 GO:0000786 GO:0003684 GO:0006334 GO:0005657 GO:0000077 GO:0071480 GO:0000790 GO:0042393 GO:0019899	K11251	H2A; histone H2A	path:map05034 path:map05322	Alcoholism | Systemic lupus erythematosus	br:ko00001 br:ko03036 br:ko04147	KEGG Orthology (KO) | Chromosome | Exosome
c21916_g1	NUP98_HUMAN Nuclear pore complex Nup98-Nup96 OS=Homo sapiens GN=NUP98 PE=1 SV=4	1	2.14411	1.8216	1.36831	-0.516448	-0.728452	-0.481429	-0.504099	-0.256532	-0.515885	-0.521433	-0.812043	-0.740983	-0.333065	0.0763555	1.62e-59	GO:0042405 GO:0044615 GO:1902582 GO:0031080 GO:0006260 GO:0015031 GO:0022402 GO:0000776 GO:0051292 GO:0005215 GO:0031965 GO:0005515 GO:0006405 GO:0051276 GO:0019058 GO:0017056 GO:0010467 GO:0034399 GO:0050789 GO:0051028 GO:0071426	K14297	NUP98 ADAR2 NUP116; nuclear pore complex protein Nup98-Nup96	path:map03013 path:map05164	RNA transport | Influenza A	br:ko00001 br:ko00002 br:ko03019 br:ko03036	KEGG Orthology (KO) | KEGG modules | Messenger RNA biogenesis | Chromosome
c3091_g1	RFC3_BOVIN Replication factor C subunit 3 OS=Bos taurus GN=RFC3 PE=2 SV=1	1	2.09753	2.0511	0.771898	-0.2416	-0.201734	-0.231364	0.00794601	-0.645051	-0.202858	-1.19015	-0.216015	-0.226669	-0.661425	-1.11161	2.15e-59	GO:0031390 GO:0042769 GO:0006296 GO:0006271 GO:0006283 GO:1900264 GO:1901796 GO:0042276 GO:0000722 GO:0006297 GO:0005663 GO:0005654 GO:0003689 GO:0005515 GO:0043142 GO:0046683 GO:0070987	K10756	RFC3_5; replication factor C subunit 3/5	path:map03030 path:map03420 path:map03430	DNA replication | Nucleotide excision repair | Mismatch repair	br:ko00001 br:ko00002 br:ko03032 br:ko03036 br:ko03400	KEGG Orthology (KO) | KEGG modules | DNA replication proteins | Chromosome | DNA repair and recombination proteins
c23312_g2	CAF1B_HUMAN Chromatin assembly factor 1 subunit B OS=Homo sapiens GN=CHAF1B PE=1 SV=1	1	1.98938	1.94562	1.28363	-0.256947	-1.00746	-0.756908	-0.0672308	-0.661588	-0.135684	-0.382749	-0.130657	-0.63359	-0.929489	-0.25634	2.37e-59	GO:0055072 GO:0005381 GO:0006461 GO:0033186 GO:0006355 GO:0051082 GO:0003682 GO:0002230 GO:0044763 GO:0006259 GO:0098792 GO:0005654 GO:0044459 GO:0006335 GO:0000790 GO:0005829 GO:0010467 GO:0098779 GO:0034645 GO:0034755	K10751	CHAF1B; chromatin assembly factor 1 subunit B			br:ko03036	Chromosome
c22336_g1	RIR1_MOUSE Ribonucleoside-diphosphate reductase large subunit OS=Mus musculus GN=Rrm1 PE=1 SV=2	1	2.11285	2.08167	1.06771	-0.0298616	-0.35272	-0.404033	-0.517234	-0.649191	-0.505005	-0.760045	-0.212506	-0.367544	-0.720415	-0.743673	4.39e-59	GO:0008584 GO:0021846 GO:0060041 GO:0006260 GO:0009263 GO:0043025 GO:0005971 GO:0042995 GO:0051290 GO:0000278 GO:0005654 GO:0005635 GO:0005524 GO:0006206 GO:0070062 GO:0005515 GO:0004748 GO:0015949 GO:0055114 GO:0010212	K10807	RRM1; ribonucleoside-diphosphate reductase subunit M1 [EC:1.17.4.1]	path:map00230 path:map00240 path:map00480 path:map01100	Purine metabolism | Pyrimidine metabolism | Glutathione metabolism | Metabolic pathways	br:ko00001 br:ko00002 br:ko01000 br:ko03400	KEGG Orthology (KO) | KEGG modules | Enzymes | DNA repair and recombination proteins
c25743_g1	SMC4_XENLA Structural maintenance of chromosomes 4 OS=Xenopus laevis GN=smc4 PE=1 SV=1	1	1.66322	2.0391	1.51524	0.0799995	-0.741969	-0.520355	-0.312617	-0.388067	-1.11854	-0.763517	-0.825563	-0.389721	-0.054712	-0.182489	6.36e-59	GO:0005524 GO:0050794 GO:0007076 GO:0046982 GO:1903046 GO:0005829 GO:0000775 GO:0006974 GO:0000796 GO:0005654	K06675	SMC4; structural maintenance of chromosome 4	path:map04111	Cell cycle - yeast	br:ko00001 br:ko03036	KEGG Orthology (KO) | Chromosome
c26054_g6	GMCL1_HUMAN Germ cell-less -like 1 OS=Homo sapiens GN=GMCL1 PE=1 SV=1	1	1.66457	1.94057	1.70129	0.410518	-0.627784	-0.547171	-0.687422	-0.598796	-0.559451	-0.689842	-0.369168	-0.495568	-0.734226	-0.407513	6.58e-59	GO:0005635 GO:0043170 GO:0005515 GO:0033036 GO:0043234 GO:0051704 GO:0000775 GO:0050789 GO:0007049 GO:0071702	K10485	BTBD13 GMCL1 GCL; BTB/POZ domain-containing protein 13 (germ cell-less protein-like 1)			br:ko04121	Ubiquitin system
c17017_g1	NC2A_RAT Dr1-associated corepressor OS=Rattus norvegicus GN=Drap1 PE=2 SV=1	1	1.01042	1.6125	2.04331	0.784634	0.126182	-0.060863	-0.305024	-1.08909	-0.564656	-0.462984	-0.529082	-0.47836	-0.856917	-1.23008	9.22e-59	GO:0000122 GO:0005634 GO:0003677 GO:0003700 GO:0042802 GO:0003714 GO:0046982 GO:0006351
c17733_g1	FDXA1_MOUSE Ferredoxin-fold anticodon-binding domain-containing 1 homolog OS=Mus musculus GN=Fdxacb1 PE=2 SV=2	1	1.98427	2.20786	0.855418	-0.882032	-0.732821	-0.405145	-0.167159	0.16704	-0.642046	-0.788019	-0.768389	-0.467452	-0.0976962	-0.26383	9.99e-59	GO:0005488
c17617_g1	LRRX1_DICDI leucine-rich repeat-containing DDB_G0290503 OS=Dictyostelium discoideum GN=DDB_G0290503 PE=3 SV=1	1	1.91848	1.96952	1.3533	-0.103511	-0.1799	-0.597082	-0.138068	-0.287279	-0.942733	-0.642724	-0.888211	-0.907171	-0.419251	-0.135372	1.08e-58	GO:0000819 GO:0015630 GO:1901363 GO:0022607 GO:0043167 GO:0005794 GO:0048699 GO:0000775 GO:0042995 GO:0007507 GO:0005768 GO:0032989 GO:0055002 GO:0051649 GO:0050896 GO:0051128 GO:0016459 GO:0031032 GO:0007067 GO:0005515 GO:0097159 GO:0006928 GO:0099512 GO:0016020 GO:0017111 GO:0048193 GO:0051656
c18293_g4	CLSPN_XENLA Claspin OS=Xenopus laevis GN=clspn PE=1 SV=2	1	1.80761	1.96419	1.54061	0.0592112	-0.600816	-0.314964	-0.589228	-0.422829	-0.570433	-0.354346	-0.360439	-0.30913	-0.674983	-1.17445	1.13e-58	GO:0005737 GO:0032147 GO:0031572 GO:0010997 GO:0006259 GO:0018105 GO:0005654 GO:0033314
c32719_g1	AURAB_XENLA Aurora kinase A-B OS=Xenopus laevis GN=aurka-b PE=2 SV=3	1	2.316	2.01224	0.697661	-0.564646	-0.800689	-0.685808	0.158752	-0.226204	-0.172899	-0.524783	-0.677819	-0.455916	-0.392492	-0.683397	1.73e-58	GO:0043988 GO:0045727 GO:0016925 GO:0046777 GO:0000776 GO:0007057 GO:0045840 GO:0032091 GO:0043987 GO:0051642 GO:0009948 GO:0000780 GO:0045171 GO:0034501 GO:0005829 GO:0071539 GO:0036089 GO:0019901 GO:0007062 GO:1904146 GO:1901796 GO:0042585 GO:0007100 GO:0000785 GO:0042787 GO:1990385 GO:0005876 GO:0009838 GO:0051973 GO:0031625 GO:0051256 GO:0046872 GO:1990138 GO:0031145 GO:0030496 GO:0032436 GO:…	K11481	AURKA; aurora kinase A [EC:2.7.11.1]	path:map04114	Oocyte meiosis	br:ko00001 br:ko01000 br:ko01001 br:ko01009 br:ko03036	KEGG Orthology (KO) | Enzymes | Protein kinases | Protein phosphatases and associated proteins | Chromosome
c21432_g1	MELK_XENTR Maternal embryonic leucine zipper kinase OS=Xenopus tropicalis GN=melk PE=2 SV=1	1	2.00554	1.9122	1.28864	0.243383	-0.180393	-0.569305	-0.173241	-0.717911	-0.899468	-0.570453	-0.893202	-0.695921	-0.345581	-0.404279	2.16e-58	GO:0018108 GO:1902531 GO:0030097 GO:0061351 GO:0008202 GO:0046777 GO:0008289 GO:0048699 GO:0045821 GO:0005524 GO:0004679 GO:0004712 GO:0000086 GO:0051641 GO:0004715 GO:0005509 GO:0006914 GO:0006915 GO:0033554 GO:0035556 GO:0070887 GO:0051128 GO:0055089 GO:0008610 GO:0048523 GO:0044446 GO:0005634 GO:0010508 GO:0005856 GO:0005515 GO:0005938 GO:2000505 GO:0043065 GO:0016241 GO:0031326 GO:0016324	K08799	MELK; maternal embryonic leucine zipper kinase [EC:2.7.11.1]			br:ko01000 br:ko01001	Enzymes | Protein kinases
c17567_g2	RBP2_BOVIN E3 SUMO- ligase 2 (Fragment) OS=Bos taurus GN=RANBP2 PE=2 SV=2	1	1.88575	1.84077	1.45801	0.219349	-0.18489	-0.840708	-0.704465	-0.845053	-0.924327	-0.507457	-0.707483	-0.553247	-0.0329983	-0.103247	4.97e-58	GO:0015630 GO:0005092 GO:1903047 GO:0007165 GO:0044267 GO:0006996 GO:0008536 GO:0005643 GO:0006405 GO:0005737 GO:0044430 GO:0006606 GO:0050790 GO:0016032	K12172	RANBP2 NUP358; E3 SUMO-protein ligase RanBP2	path:map03013	RNA transport	br:ko00001 br:ko00002 br:ko03019 br:ko03110 br:ko04121	KEGG Orthology (KO) | KEGG modules | Messenger RNA biogenesis | Chaperones and folding catalysts | Ubiquitin system
c11880_g1	RIR2_SPISO Ribonucleoside-diphosphate reductase small chain OS=Spisula solidissima PE=2 SV=2	1	1.35556	1.77568	2.09172	0.267061	-0.564302	-0.310346	-0.683499	-0.337759	-0.938496	-0.85746	-0.643683	-0.59168	-0.399807	-0.162981	5.02e-58	GO:0006281 GO:0009200 GO:0014075 GO:0009186 GO:0009263 GO:1902254 GO:0006264 GO:0005971 GO:0051290 GO:0003014 GO:0005654 GO:0006979 GO:0070062 GO:0005515 GO:0004748 GO:0046872 GO:0001822 GO:0000083 GO:0005739 GO:0015949 GO:0055114	K10808	RRM2; ribonucleoside-diphosphate reductase subunit M2 [EC:1.17.4.1]	path:map00230 path:map00240 path:map00480 path:map01100 path:map04115	Purine metabolism | Pyrimidine metabolism | Glutathione metabolism | Metabolic pathways | p53 signaling pathway	br:ko00001 br:ko00002 br:ko01000 br:ko03400	KEGG Orthology (KO) | KEGG modules | Enzymes | DNA repair and recombination proteins
c21113_g1	NCBP1_MOUSE Nuclear cap-binding subunit 1 OS=Mus musculus GN=Ncbp1 PE=1 SV=2	1	1.17447	1.42599	2.06283	0.867046	0.0773873	-0.376268	-0.436023	-0.59173	-0.470568	-0.181754	-0.827268	-0.430973	-1.40969	-0.883453	5.43e-58	GO:0006370 GO:1900363 GO:0000339 GO:0008334 GO:0008543 GO:0042795 GO:0006369 GO:0006446 GO:0005654 GO:0044822 GO:0000398 GO:0006368 GO:0006406 GO:0030307 GO:0005845 GO:0005515 GO:0030529 GO:0000184 GO:0098789 GO:0005739 GO:0031442 GO:0005829	K12882	NCBP1 CBP80; nuclear cap-binding protein subunit 1	path:map03013 path:map03015 path:map03040	RNA transport | mRNA surveillance pathway | Spliceosome	br:ko00001 br:ko00002 br:ko03019 br:ko03041	KEGG Orthology (KO) | KEGG modules | Messenger RNA biogenesis | Spliceosome
c515_g1	HEXB_MOUSE Beta-hexosaminidase subunit beta OS=Mus musculus GN=Hexb PE=1 SV=2	1	1.85285	1.80014	1.5433	0.427185	-0.252047	-0.595851	-0.631756	-0.572573	-0.752256	-0.728265	-0.821071	-0.87611	-0.221524	-0.172023	5.74e-58	GO:0042803 GO:0008375 GO:0006024 GO:0043202 GO:0004563 GO:0006687 GO:0070062 GO:0030207 GO:0050794 GO:0048731 GO:0046982 GO:0016020 GO:0042582 GO:0042340 GO:0019953 GO:0050877 GO:0030214	K12373	HEXA_B; hexosaminidase [EC:3.2.1.52]	path:map00511 path:map00513 path:map00520 path:map00531 path:map00603 path:map00604 path:map01100 path:map04142	Other glycan degradation | Various types of N-glycan biosynthesis | Amino sugar and nucleotide sugar metabolism | Glycosaminoglycan degradation | Glycosphingolipid biosynthesis - globo and isoglobo series | Glycosphingolipid biosynthesis - ganglio series | Metabolic pathways | Lysosome	br:ko00001 br:ko00002 br:ko01000 br:ko03110	KEGG Orthology (KO) | KEGG modules | Enzymes | Chaperones and folding catalysts
c10068_g1	NPL4_RAT Nuclear localization 4 homolog OS=Rattus norvegicus GN=Nploc4 PE=1 SV=3	1	1.75112	2.02136	1.02326	-0.693113	-0.775784	-0.872296	-0.130719	-0.251965	-0.892451	-0.668236	-0.439065	-0.39062	0.945954	-0.627448	9.08e-58	GO:0031625 GO:0070530 GO:0007030 GO:0034098 GO:0030970 GO:0030433 GO:0036501 GO:0036435 GO:0005654 GO:0051117 GO:0070987	K14015	NPLOC4 NPL4; nuclear protein localization protein 4 homolog	path:map04141	Protein processing in endoplasmic reticulum	br:ko00001 br:ko00002	KEGG Orthology (KO) | KEGG modules
c21171_g1	DPOE1_HUMAN DNA polymerase epsilon catalytic subunit A OS=Homo sapiens GN=POLE PE=1 SV=5	1	1.94752	1.88139	1.40993	-0.0703346	-0.21906	-0.240452	-0.109258	-0.121379	-0.460327	-1.01317	-0.727033	-0.836624	-0.856129	-0.58508	1.26e-57	GO:0006270 GO:0090305 GO:0008270 GO:0000722 GO:0006297 GO:0048568 GO:0003682 GO:0006287 GO:0048523 GO:0000731 GO:0005886 GO:0005654 GO:0008622 GO:0000166 GO:0003677 GO:0008408 GO:0003887 GO:0000082 GO:0051539	K02324	POLE1; DNA polymerase epsilon subunit 1 [EC:2.7.7.7]	path:map00230 path:map00240 path:map01100 path:map03030 path:map03410 path:map03420 path:map05166	Purine metabolism | Pyrimidine metabolism | Metabolic pathways | DNA replication | Base excision repair | Nucleotide excision repair | HTLV-I infection	br:ko00001 br:ko00002 br:ko01000 br:ko03032 br:ko03400	KEGG Orthology (KO) | KEGG modules | Enzymes | DNA replication proteins | DNA repair and recombination proteins
c30919_g1	CCNA_PATVU G2 mitotic-specific cyclin-A OS=Patella vulgata PE=2 SV=1	1	1.96433	1.95259	1.26386	0.338986	-0.576969	-0.510691	-0.568421	-0.886235	-0.775585	-0.465914	-0.717043	-0.616593	0.0442513	-0.446567	1.26e-57	GO:0007095 GO:0015630 GO:0007283 GO:0007141 GO:0005794 GO:0007265 GO:0048513 GO:1901701 GO:0043434 GO:0005654 GO:0005515 GO:0048522 GO:0045120 GO:0000083 GO:0032355 GO:0005829 GO:0032870 GO:0071417 GO:0071407	K06627	CCNA; cyclin A	path:map04110 path:map04152 path:map04914 path:map05161 path:map05169 path:map05203	Cell cycle | AMPK signaling pathway | Progesterone-mediated oocyte maturation | Hepatitis B | Epstein-Barr virus infection | Viral carcinogenesis	br:ko00001 br:ko00002 br:ko03032 br:ko03036	KEGG Orthology (KO) | KEGG modules | DNA replication proteins | Chromosome
c25977_g1	BRAT_DROME Brain tumor OS=Drosophila melanogaster GN=brat PE=1 SV=2	1	2.43802	2.01714	0.246877	-0.601106	0.106814	-0.528135	-0.121759	-0.455014	-0.850162	-0.267973	-0.654394	-0.755894	-0.0709287	-0.503488	1.34e-57	GO:0043229 GO:0005515 GO:0007399 GO:0044444 GO:0017148 GO:0009987	K11997	TRIM2_3; tripartite motif-containing protein 2/3			br:ko04121	Ubiquitin system
c25901_g1	SMCA5_MOUSE SWI SNF-related matrix-associated actin-dependent regulator of chromatin subfamily A member 5 OS=Mus musculus GN=Smarca5 PE=1 SV=1	1	1.95932	2.10774	1.29113	-0.633734	-0.521645	-0.380404	-0.219043	-0.250936	-0.53825	-0.287816	-0.82349	-0.813971	-0.527509	-0.361389	1.76e-57	GO:0036310 GO:0004386 GO:0000733 GO:0005730 GO:0071280 GO:0005677 GO:0006302 GO:0005524 GO:0030447 GO:0000183 GO:0045893 GO:0031213 GO:0090537 GO:0008094 GO:0045815 GO:0030182 GO:0035690 GO:0031491 GO:0043596 GO:0006352 GO:0007420 GO:0034080 GO:0001410 GO:0006357 GO:0000793 GO:0003677 GO:0042393 GO:0016584 GO:0070615 GO:0016589	K11654	SMARCA5 SNF2H ISWI; SWI/SNF-related matrix-associated actin-dependent regulator of chromatin subfamily A member 5 [EC:3.6.4.-]			br:ko01000 br:ko03021 br:ko03036	Enzymes | Transcription machinery | Chromosome
c20228_g1	MTCH2_MOUSE Mitochondrial carrier homolog 2 OS=Mus musculus GN=Mtch2 PE=1 SV=1	1	1.57661	1.40347	1.74431	-0.0372082	-0.427021	-0.964074	-0.617525	-1.27019	-0.940964	-1.1273	0.235947	0.414306	0.0772638	-0.0676195	3.08e-57	GO:0005634 GO:0070062 GO:0005515 GO:0070585 GO:0005739 GO:0016020 GO:0006919 GO:0044763	K17885	MTCH; mitochondrial carrier			br:ko02000 br:ko03029	Transporters | Mitochondrial biogenesis
c34292_g1	ORC4_PONAB Origin recognition complex subunit 4 OS=Pongo abelii GN=ORC4 PE=2 SV=1	1	1.97193	2.1636	1.129	-0.318058	-0.643852	-0.809837	-0.627073	-0.713886	-0.414192	-0.175369	-0.738119	-0.382036	-0.00836749	-0.433743	3.67e-57	GO:0000166 GO:0003688 GO:0006270 GO:0005515 GO:0005737 GO:0000082 GO:0015629 GO:0005664 GO:0005730 GO:0000784 GO:0005654	K02606	ORC4; origin recognition complex subunit 4	path:map04110 path:map04111 path:map04113	Cell cycle | Cell cycle - yeast | Meiosis - yeast	br:ko00001 br:ko00002 br:ko03032	KEGG Orthology (KO) | KEGG modules | DNA replication proteins
c32652_g1	HDAC1_BOVIN Histone deacetylase 1 OS=Bos taurus GN=HDAC1 PE=2 SV=1	1	1.3985	1.76863	1.8571	0.758691	-0.518324	-0.503476	-0.0815546	-0.32956	-0.67447	-0.537218	-0.708748	-0.926365	-0.852884	-0.650318	3.99e-57	GO:0055093 GO:0000978 GO:0001106 GO:0001103 GO:0042733 GO:0048714 GO:0060766 GO:0000980 GO:0032922 GO:0043392 GO:0032967 GO:2000757 GO:0005829 GO:0032760 GO:0033613 GO:0031072 GO:0042826 GO:0032041 GO:0061000 GO:0042220 GO:1901796 GO:0043433 GO:0003300 GO:0051059 GO:0071560 GO:0009913 GO:0043044 GO:0047485 GO:0043922 GO:0042517 GO:0008284 GO:0061198 GO:0045786 GO:0060789 GO:0006344 GO:0045347 GO:…	K06067	HDAC1_2; histone deacetylase 1/2 [EC:3.5.1.98]	path:map04110 path:map04213 path:map04330 path:map04919 path:map05016 path:map05034 path:map05169 path:map05200 path:map05202 path:map05203 path:map05220	Cell cycle | Longevity regulating pathway - multiple species | Notch signaling pathway | Thyroid hormone signaling pathway | Huntington's disease | Alcoholism | Epstein-Barr virus infection | Pathways in cancer | Transcriptional misregulation in cancer | Viral carcinogenesis | Chronic myeloid leukemia	br:ko00001 br:ko01000 br:ko03036	KEGG Orthology (KO) | Enzymes | Chromosome
c22578_g1	MCM5_XENTR DNA replication licensing factor mcm5 OS=Xenopus tropicalis GN=mcm5 PE=2 SV=1	1	1.90821	1.9662	1.44017	-0.0561333	-0.199293	-0.532129	-0.301148	-0.358582	-0.545312	-0.655078	-0.970739	-0.942215	-0.504588	-0.249366	7.36e-57	GO:0016887 GO:0006270 GO:0043009 GO:0030174 GO:0003682 GO:0000785 GO:0042555 GO:0000784 GO:0006268 GO:0005654 GO:0003688 GO:0005524 GO:0003678 GO:0005515 GO:0043066 GO:0016020 GO:0000082	K02209	MCM5 CDC46; DNA replication licensing factor MCM5 [EC:3.6.4.12]	path:map03030 path:map04110 path:map04111 path:map04113	DNA replication | Cell cycle | Cell cycle - yeast | Meiosis - yeast	br:ko00001 br:ko00002 br:ko01000 br:ko03032 br:ko03036	KEGG Orthology (KO) | KEGG modules | Enzymes | DNA replication proteins | Chromosome
c26374_g1	ZNFX1_HUMAN NFX1-type zinc finger-containing 1 OS=Homo sapiens GN=ZNFX1 PE=2 SV=2	1	2.09262	1.93887	1.26265	-0.209069	-0.777081	-0.484205	-0.617647	-0.306804	-0.736371	-0.927531	-0.50999	-0.265392	-0.418294	-0.0417576	8.56e-57	GO:0044428 GO:0065008 GO:0000956 GO:0043232 GO:0006259 GO:0044822 GO:0003677 GO:0051252 GO:0010468 GO:0051716 GO:2000112 GO:0032991 GO:0016787 GO:0034645
c4954_g1	TSN9_SALSA Tetraspanin-9 OS=Salmo salar GN=tspan9 PE=2 SV=1	1	1.58145	1.70384	1.61484	0.579454	-0.353061	-0.29202	-0.941828	-1.13041	-0.816728	-1.10184	-0.330671	-0.0502155	0.0666173	-0.529414	9.59e-57	GO:0045184 GO:0005515 GO:0050794 GO:0030054 GO:0031982 GO:0044699 GO:0009987 GO:0034613 GO:0044459	K06537	CD151 TSPAN24; CD151 antigen			br:ko04090	Cellular antigens
c26178_g1	FANCI_HUMAN Fanconi anemia group I OS=Homo sapiens GN=FANCI PE=1 SV=4	1	2.04249	2.00849	1.01291	-0.184939	-0.473726	-0.740341	0.00846929	-0.144923	-0.446773	-0.89813	-0.750117	-0.547562	0.139874	-1.02573	1.04e-56	GO:0009987	K10895	FANCI; fanconi anemia group I protein	path:map03460	Fanconi anemia pathway	br:ko00001 br:ko03400	KEGG Orthology (KO) | DNA repair and recombination proteins
c32904_g1	SET5_SCHPO SET domain-containing 5 OS=Schizosaccharomyces pombe (strain 972 ATCC 24843) GN=set5 PE=1 SV=1	1	1.84625	1.88863	1.39672	0.178612	-0.198919	-0.207719	-0.960877	-0.495053	-0.831561	-0.957254	-0.210138	-0.131059	-1.01476	-0.302865	1.06e-56	GO:0000122 GO:0043516 GO:0002039 GO:0031981 GO:0018024 GO:0018026
c8849_g1	SUH_XENLA Suppressor of hairless homolog OS=Xenopus laevis GN=rbpj PE=1 SV=1	1	1.55703	1.50565	1.67342	1.10433	-0.393182	-0.673203	-0.792384	-0.993211	-0.652518	-1.10928	-0.204802	-0.410863	-0.385978	-0.225008	1.62e-56	GO:0060045 GO:0060486 GO:1901186 GO:0000979 GO:1901189 GO:0000978 GO:0060844 GO:0061419 GO:0009912 GO:0001103 GO:0003256 GO:0006367 GO:0005667 GO:0001077 GO:0002437 GO:0006959 GO:0035912 GO:0030183 GO:0007221 GO:0003222 GO:0042742 GO:0021983 GO:0003214 GO:0030216 GO:0003139 GO:0009957 GO:0060716 GO:0000150 GO:0001756 GO:0047485 GO:0008285 GO:0003151 GO:0048733 GO:0003198 GO:0005730 GO:0061314 GO:…	K06053	RBPSUH RBPJK; recombining binding protein suppressor of hairless	path:map04330 path:map04658 path:map05169 path:map05203	Notch signaling pathway | Th1 and Th2 cell differentiation | Epstein-Barr virus infection | Viral carcinogenesis	br:ko00001 br:ko00002	KEGG Orthology (KO) | KEGG modules
c21635_g1	ARID2_HUMAN AT-rich interactive domain-containing 2 OS=Homo sapiens GN=ARID2 PE=1 SV=2	1	1.92428	1.73453	1.46228	0.125144	-0.0366339	-0.495534	-0.360252	-0.795249	-0.852797	-0.527536	-0.678274	-0.750886	-1.0131	0.264022	2.08e-56	GO:0044464	K11765	ARID2; AT-rich interactive domain-containing protein 2			br:ko03021 br:ko03036	Transcription machinery | Chromosome
c16429_g1	HGV2_HALRO HGV2 OS=Halocynthia roretzi GN=HGV2 PE=2 SV=1	1	1.96668	2.0546	1.36107	-0.392926	-0.575456	-0.679839	-0.662979	-0.10484	-0.695663	-0.577125	-0.573295	-0.539108	-0.456096	-0.125037	2.71e-56	GO:0005515 GO:0031981 GO:0044699 GO:0006334	K11291	NASP; nuclear autoantigenic sperm protein			br:ko03036	Chromosome
c11047_g1	PRC1_MOUSE regulator of cytokinesis 1 OS=Mus musculus GN=Prc1 PE=1 SV=2	1	1.33515	1.84764	2.06541	-0.0601221	-0.0517143	-0.113197	-0.639339	-0.7261	-0.661295	-0.894662	-0.911278	-0.4532	-0.232109	-0.505179	9.64e-56	GO:0015630 GO:0005515 GO:0044430 GO:0044763	K16732	PRC1; protein regulator of cytokinesis 1			br:ko03036 br:ko04812	Chromosome | Cytoskeleton proteins
c12054_g1	NADK_MOUSE NAD kinase OS=Mus musculus GN=Nadk PE=1 SV=2	1	1.83807	2.04459	1.18585	-0.470641	-0.515362	0.209906	0.0957979	-0.00473834	-0.656634	-0.465932	-0.784503	-0.769822	-1.15497	-0.551609	1.27e-55	GO:0003951 GO:0005515 GO:0046496 GO:0044444	K00858	ppnK NADK; NAD+ kinase [EC:2.7.1.23]	path:map00760 path:map01100	Nicotinate and nicotinamide metabolism | Metabolic pathways	br:ko00001 br:ko01000	KEGG Orthology (KO) | Enzymes
c17620_g1	PPIB_CHICK Peptidyl-prolyl cis-trans isomerase B OS=Gallus gallus GN=PPIB PE=2 SV=1	1	1.81907	2.08496	1.31512	-0.15231	-0.341302	-0.511461	-0.237677	0.10979	-0.67795	-0.911983	-0.961029	-0.679819	-0.202273	-0.653136	3.23e-55	GO:0016018 GO:0044829 GO:0005790 GO:0061077 GO:1901873 GO:0051082 GO:0000413 GO:0040018 GO:0044822 GO:0060348 GO:0070063 GO:0005634 GO:0005788 GO:0003755 GO:0048471 GO:0070062 GO:0005925 GO:0005518 GO:0042470 GO:0016021 GO:0034663 GO:0050821	K03768	PPIB ppiB; peptidyl-prolyl cis-trans isomerase B (cyclophilin B) [EC:5.2.1.8]			br:ko01000 br:ko03110	Enzymes | Chaperones and folding catalysts
c25502_g1	IGF1R_HUMAN Insulin-like growth factor 1 receptor OS=Homo sapiens GN=IGF1R PE=1 SV=1	1	0.464358	1.69129	2.49113	0.608454	-0.259846	-0.55984	-0.752072	-0.452551	-0.579724	-0.834028	-0.706407	-0.777913	-0.218409	-0.114434	3.6e-55	GO:0043229 GO:0043408 GO:0046777 GO:0048513 GO:0043168 GO:1902533 GO:0044459 GO:0000166 GO:0032869 GO:0003006 GO:0050793 GO:0004714 GO:0051262 GO:0032147 GO:2000112 GO:0010557 GO:0051704 GO:0065008 GO:0019904 GO:0045935 GO:0007169 GO:0048523 GO:0005520 GO:0044702 GO:0031328 GO:0032879 GO:0005737 GO:0010605 GO:0016021 GO:0010468 GO:0030154 GO:0031982 GO:0032991	K05087	IGF1R CD221; insulin-like growth factor 1 receptor [EC:2.7.10.1]	path:map01521 path:map01522 path:map04014 path:map04015 path:map04066 path:map04068 path:map04114 path:map04140 path:map04144 path:map04150 path:map04151 path:map04152 path:map04211 path:map04213 path:map04510 path:map04520 path:map04550 path:map04730 path:map04913 path:map04914 path:map05200 path:map05202 path:map05205 path:map05214 path:map05215 path:map05218 path:map05224	EGFR tyrosine kinase inhibitor resistance | Endocrine resistance | Ras signaling pathway | Rap1 signaling pathway | HIF-1 signaling pathway | FoxO signaling pathway | Oocyte meiosis | Autophagy - animal | Endocytosis | mTOR signaling pathway | PI3K-Akt signaling pathway | AMPK signaling pathway | Longevity regulating pathway | Longevity regulating pathway - multiple species | Focal adhesion | Adh…	br:ko00001 br:ko01000 br:ko01001 br:ko01020 br:ko04050 br:ko04090	KEGG Orthology (KO) | Enzymes | Protein kinases | Enzyme-linked receptors | Cytokine receptors | Cellular antigens
c26134_g1	MAST4_MOUSE Microtubule-associated serine threonine- kinase 4 OS=Mus musculus GN=Mast4 PE=1 SV=3	1	1.2567	1.74263	1.87618	0.35909	0.268051	0.0834012	-0.183685	-0.325704	-1.01359	-0.47227	-0.989115	-1.00049	-0.84885	-0.752351	4.67e-55	GO:0000166 GO:0019902 GO:0005634 GO:0005856 GO:0046872 GO:0007165 GO:0016020 GO:0044444 GO:0004674 GO:0006468 GO:0006996 GO:0051239	K08789	MAST; microtubule-associated serine/threonine kinase [EC:2.7.11.1]			br:ko01000 br:ko01001	Enzymes | Protein kinases
c20892_g1	ARHG7_HUMAN Rho guanine nucleotide exchange factor 7 OS=Homo sapiens GN=ARHGEF7 PE=1 SV=2	1	1.79659	2.12694	1.11769	-0.0673598	-0.69288	-0.675674	-0.750478	-0.0627368	-0.862512	-0.314996	-0.599728	-0.976524	-0.427631	0.389296	7.96e-55	GO:0098772 GO:0023051 GO:0048522 GO:0005737 GO:0007165 GO:0016043 GO:0010646 GO:0044763 GO:0042995 GO:0065009	K13710	ARHGEF7 PIXB; Rho guanine nucleotide exchange factor 7	path:map04810	Regulation of actin cytoskeleton	br:ko00001 br:ko04131	KEGG Orthology (KO) | Membrane trafficking
c4047_g1	RBP2_MOUSE E3 SUMO- ligase 2 OS=Mus musculus GN=Ranbp2 PE=1 SV=2	1	1.83966	1.95561	1.21975	-0.787282	-1.38682	-0.688258	-0.615169	-0.032391	-0.128342	-0.215501	-0.467903	-0.0305925	-0.781267	0.118502	1.49e-54	GO:0005635 GO:0046907 GO:0033036 GO:0005488 GO:0044699 GO:0050789 GO:0009987 GO:0071702	K12172	RANBP2 NUP358; E3 SUMO-protein ligase RanBP2	path:map03013	RNA transport	br:ko00001 br:ko00002 br:ko03019 br:ko03110 br:ko04121	KEGG Orthology (KO) | KEGG modules | Messenger RNA biogenesis | Chaperones and folding catalysts | Ubiquitin system
c26215_g1	APC1_HUMAN Anaphase-promoting complex subunit 1 OS=Homo sapiens GN=ANAPC1 PE=1 SV=1	1	2.03909	2.06114	1.03313	0.021093	-0.504128	-0.312671	-0.449934	-0.83044	-0.871492	-0.896653	-0.638682	-0.418538	0.117036	-0.34895	2.24e-54	GO:0005634 GO:0050794 GO:1903047 GO:0016567	K03348	APC1; anaphase-promoting complex subunit 1	path:map04110 path:map04111 path:map04113 path:map04114 path:map04120 path:map04914 path:map05166	Cell cycle | Cell cycle - yeast | Meiosis - yeast | Oocyte meiosis | Ubiquitin mediated proteolysis | Progesterone-mediated oocyte maturation | HTLV-I infection	br:ko00001 br:ko00002 br:ko03036 br:ko04121	KEGG Orthology (KO) | KEGG modules | Chromosome | Ubiquitin system
c18191_g1	CWC15_BOVIN Spliceosome-associated CWC15 homolog OS=Bos taurus GN=CWC15 PE=2 SV=1	1	1.72719	1.99537	1.61446	0.0931956	-0.598409	-0.595007	-0.151959	-0.637475	-0.405191	-0.586026	-0.810114	-0.862082	-0.2128	-0.571149	2.28e-54	GO:0003723 GO:0005515 GO:0071013 GO:0000398	K12863	CWC15; protein CWC15	path:map03040	Spliceosome	br:ko00001 br:ko00002 br:ko03041	KEGG Orthology (KO) | KEGG modules | Spliceosome
c19455_g2	KC15L_DANRE BTB POZ domain-containing kctd15-like OS=Danio rerio GN=kctd15l PE=1 SV=1	1	2.05593	2.12384	0.925042	-0.245144	-0.370647	-0.974875	-0.433041	-0.397819	-0.873529	0.248919	-0.505527	-0.609184	-0.561201	-0.382758	2.63e-54	GO:0005634 GO:0045892 GO:0003714 GO:0030506 GO:0008134 GO:0009987
c32723_g1	CND2_HUMAN Condensin complex subunit 2 OS=Homo sapiens GN=NCAPH PE=1 SV=3	1	1.97719	1.96032	1.4167	-0.0574628	-0.539297	-0.523858	-0.481216	-0.774874	-0.688335	-0.374872	-0.655142	-0.768053	-0.453173	-0.0379284	3.53e-54	GO:0044763 GO:0044424	K06676	BRRN1 BRN1 CAPH; condensin complex subunit 2	path:map04111	Cell cycle - yeast	br:ko00001 br:ko03036	KEGG Orthology (KO) | Chromosome
c31030_g1	PSB6_MOUSE Proteasome subunit beta type-6 OS=Mus musculus GN=Psmb6 PE=1 SV=3	1	2.09068	1.95951	0.420337	-0.706144	-1.02955	-0.0463336	0.142007	0.0687702	-0.0223578	-0.718056	-0.232286	-0.323269	-1.53212	-0.0711907	1.31e-53	GO:0038095 GO:0005794 GO:0043488 GO:0048513 GO:0006521 GO:0005654 GO:0002223 GO:0000165 GO:0002479 GO:0070062 GO:0005829 GO:0060071 GO:2000116 GO:0050852 GO:0000209 GO:0004175 GO:0090263 GO:0038061 GO:0090090 GO:0033209 GO:0005515 GO:0005839 GO:0031145 GO:0051437 GO:0051436	K02738	PSMB6; 20S proteasome subunit beta 1 [EC:3.4.25.1]	path:map03050	Proteasome	br:ko00001 br:ko00002 br:ko01000 br:ko01002 br:ko03051	KEGG Orthology (KO) | KEGG modules | Enzymes | Peptidases | Proteasome
c25516_g1	TEX10_HUMAN Testis-expressed sequence 10 OS=Homo sapiens GN=TEX10 PE=1 SV=2	1	1.88837	1.84005	1.52147	0.37557	-0.326351	-0.588083	-1.01474	-0.648866	-0.774684	-0.318922	-0.544736	-0.569501	-0.503185	-0.336389	2.06e-53	GO:0005515 GO:0071339	K14827	IPI1 TEX10; pre-rRNA-processing protein IPI1			br:ko03009	Ribosome biogenesis
c23889_g1	CND1_XENLA Condensin complex subunit 1 OS=Xenopus laevis GN=ncapd2 PE=1 SV=1	1	1.96186	1.71319	1.55375	0.375508	-0.100641	-0.726472	-0.859656	-0.659359	-0.905102	-0.486363	-0.475193	-0.445103	-0.577418	-0.369007	2.15e-53	GO:0005515 GO:0005737 GO:0030261 GO:0000228 GO:0007059 GO:0007067 GO:0000796	K06677	YCS4 CNAP1 CAPD2; condensin complex subunit 1	path:map04111	Cell cycle - yeast	br:ko00001 br:ko03036	KEGG Orthology (KO) | Chromosome
c26026_g2	WEE1_RAT Wee1 kinase OS=Rattus norvegicus GN=Wee1 PE=1 SV=1	1	2.18567	1.68872	1.4699	0.0729866	-0.279928	-0.224261	-0.633107	-0.660107	-0.525928	-0.784023	-0.634138	-0.638114	-0.539783	-0.497899	2.25e-53	GO:0018108 GO:0051445 GO:0004713 GO:0051321 GO:1900194 GO:0007088 GO:0000280 GO:0031981 GO:0005829 GO:0005488 GO:0033314	K06632	WEE1; wee1-like protein kinase [EC:2.7.11.1]	path:map04110	Cell cycle	br:ko00001 br:ko00002 br:ko01000 br:ko01001 br:ko03400	KEGG Orthology (KO) | KEGG modules | Enzymes | Protein kinases | DNA repair and recombination proteins
c24878_g1	NUP93_XENLA Nuclear pore complex Nup93 OS=Xenopus laevis GN=nup93 PE=2 SV=1	1	2.19749	2.03404	0.76598	-0.0437834	-0.949027	-0.659669	-0.706103	-0.448462	-0.580447	0.0602417	-0.370663	-0.320592	-0.907617	-0.0713817	2.37e-53	GO:1902582 GO:0080135 GO:0002230 GO:0051292 GO:0044238 GO:0048519 GO:0098792 GO:0005643 GO:0006406 GO:0051049 GO:0031965 GO:0006998 GO:0044260 GO:0072001 GO:0019058 GO:0017056 GO:0098779 GO:0034399	K14309	NUP93 NIC96; nuclear pore complex protein Nup93	path:map03013	RNA transport	br:ko00001 br:ko00002 br:ko03019	KEGG Orthology (KO) | KEGG modules | Messenger RNA biogenesis
c23077_g2	WDR70_HUMAN WD repeat-containing 70 OS=Homo sapiens GN=WDR70 PE=1 SV=1	1	1.87766	2.02283	1.42893	-0.170598	-0.34664	-0.657717	-1.07661	-0.507168	-0.493315	-0.628679	-0.34039	-0.158271	-0.238602	-0.711423	2.53e-53	GO:0044428 GO:0005856 GO:0030529 GO:0006396 GO:0019899
c21968_g1	CE120_HUMAN Centrosomal of 120 kDa OS=Homo sapiens GN=CEP120 PE=1 SV=2	1	1.28607	1.26524	1.02014	1.49136	0.988729	-0.106101	-0.835105	-1.60199	-0.824048	-0.675687	-0.616097	-0.63765	-0.274881	-0.479984	3.82e-53	GO:0005515 GO:0051297 GO:0005814 GO:0010825 GO:0007399 GO:0045724	K16459	CEP120; centrosomal protein CEP120			br:ko03036	Chromosome
c23905_g1	MCM3Z_XENLA Zygotic DNA replication licensing factor mcm3 OS=Xenopus laevis GN=zmcm3 PE=1 SV=1	1	2.0023	1.94604	0.958819	0.263631	-0.570692	-0.611591	-0.994458	-0.866588	-0.621492	-0.560333	-0.67102	-0.686415	0.0204633	0.391333	4.67e-53	GO:0016887 GO:0006270 GO:0030174 GO:0003682 GO:0000785 GO:0042555 GO:0000784 GO:0006268 GO:0005654 GO:0003677 GO:0005524 GO:0005813 GO:0003678 GO:0005658 GO:0048471 GO:0005515 GO:0016020 GO:0000082	K02541	MCM3; DNA replication licensing factor MCM3 [EC:3.6.4.12]	path:map03030 path:map04110 path:map04111 path:map04113	DNA replication | Cell cycle | Cell cycle - yeast | Meiosis - yeast	br:ko00001 br:ko00002 br:ko01000 br:ko03032 br:ko03036	KEGG Orthology (KO) | KEGG modules | Enzymes | DNA replication proteins | Chromosome
c22034_g1	DPOLQ_MOUSE DNA polymerase theta OS=Mus musculus GN=Polq PE=1 SV=2	1	1.98212	2.01149	1.25753	-0.162959	-0.141179	-0.520568	-0.311347	-0.947442	-0.838907	-0.540494	-0.792159	-0.448039	0.0064747	-0.554516	6.21e-53	GO:0006284 GO:2000042 GO:0000724 GO:0051260 GO:0043232 GO:0003682 GO:0003684 GO:0097681 GO:0005654 GO:0003887 GO:0005515 GO:0051575 GO:0043142 GO:0034645	K02349	POLQ; DNA polymerase theta [EC:2.7.7.7]			br:ko01000 br:ko03400	Enzymes | DNA repair and recombination proteins
c2760_g1	NOX5_HUMAN NADPH oxidase 5 OS=Homo sapiens GN=NOX5 PE=1 SV=1	1	1.92953	2.16318	0.999921	-0.603545	-0.621222	-1.07511	-0.378978	-0.938944	0.0213868	-0.539189	-0.53735	-0.262298	-0.0270263	-0.130345	6.67e-53	GO:0065008 GO:0009055 GO:0015252 GO:0005783 GO:0044763 GO:0045730 GO:0042554 GO:0044446 GO:1901700 GO:0020037 GO:0006979 GO:0043020 GO:0046982 GO:0050660 GO:0001525 GO:0045087 GO:0016175 GO:0001935 GO:0055114 GO:0098805 GO:2000379
c34184_g1	RD23A_HUMAN UV excision repair RAD23 homolog A OS=Homo sapiens GN=RAD23A PE=1 SV=1	1	2.00325	1.85591	1.23464	-0.152352	-0.623964	-0.475807	-0.571558	-0.257781	-0.0735577	-0.180022	-0.214742	-0.562585	-0.432698	-1.54873	1.02e-52	GO:0000717 GO:0005737 GO:0031593 GO:0000715 GO:0006294 GO:0071942 GO:1990381 GO:0045070 GO:0070911 GO:0032434 GO:0005654 GO:0003697	K10839	RAD23 HR23; UV excision repair protein RAD23	path:map03420 path:map04141	Nucleotide excision repair | Protein processing in endoplasmic reticulum	br:ko00001 br:ko03051 br:ko03400	KEGG Orthology (KO) | Proteasome | DNA repair and recombination proteins
c34381_g1	NSE1_BOVIN Non-structural maintenance of chromosomes element 1 homolog OS=Bos taurus GN=NSMCE1 PE=2 SV=2	1	2.10903	1.92647	1.10883	0.0924327	-0.765152	-0.396678	-0.755706	-0.302189	-0.608084	-0.705926	-0.338332	-0.00925588	-1.06257	-0.292862	1.91e-52	GO:0005634 GO:0050794 GO:0003824 GO:0005488 GO:0006259 GO:0006974 GO:0044427
c31220_g1	SMD1_MOUSE Small nuclear ribonucleo Sm D1 OS=Mus musculus GN=Snrpd1 PE=1 SV=1	1	1.99649	2.10458	1.16363	-0.245891	-0.756478	-0.691326	-0.583085	-0.477947	-0.323704	-0.386815	-0.0318043	-0.177193	-0.791599	-0.798863	2.61e-52	GO:0005682 GO:0051170 GO:0002230 GO:0005686 GO:0005685 GO:0098792 GO:0000245 GO:0005654 GO:0005687 GO:0044822 GO:0000387 GO:0000243 GO:0005689 GO:0071010 GO:0034715 GO:0005515 GO:0071013 GO:0034709 GO:0071011 GO:0034719 GO:0097526 GO:0005829 GO:0098779	K11087	SNRPD1 SMD1; small nuclear ribonucleoprotein D1	path:map03040 path:map05322	Spliceosome | Systemic lupus erythematosus	br:ko00001 br:ko00002 br:ko03032 br:ko03041	KEGG Orthology (KO) | KEGG modules | DNA replication proteins | Spliceosome
c28051_g1	RN219_MOUSE RING finger 219 OS=Mus musculus GN=Rnf219 PE=1 SV=2	1	0.95147	1.41314	2.24022	0.846535	0.0871565	-0.515333	-0.31807	-0.218578	-1.21425	-0.532908	-1.12267	-0.631494	-0.62957	-0.355654	3.84e-52	GO:0005488
c24137_g6	SMCA4_RAT Transcription activator BRG1 OS=Rattus norvegicus GN=Smarca4 PE=1 SV=1	1	1.76874	1.65928	1.69158	0.60691	-0.134516	-0.387073	-0.933215	-0.448401	-0.562265	-0.342781	-0.679374	-0.755591	-0.944756	-0.538537	4.18e-52	GO:0043923 GO:0016569 GO:0007070 GO:0008285 GO:0000978 GO:0007399 GO:0004386 GO:1902895 GO:0005730 GO:0001105 GO:0051091 GO:1904837 GO:0005654 GO:0060766 GO:0000980 GO:0005524 GO:0002039 GO:0070182 GO:1901838 GO:0045111 GO:0030308 GO:0003407 GO:2000134 GO:0031213 GO:0016514 GO:0008094 GO:0045815 GO:0031492 GO:1902661 GO:0043596 GO:0006352 GO:0006337 GO:0034080 GO:0000793 GO:0005615 GO:0000790 GO:…	K11647	SMARCA2_4; SWI/SNF-related matrix-associated actin-dependent regulator of chromatin subfamily A member 2/4 [EC:3.6.4.-]			br:ko01000 br:ko03021 br:ko03036	Enzymes | Transcription machinery | Chromosome
c12537_g1	KTNA1_DANRE Katanin p60 ATPase-containing subunit A1 OS=Danio rerio GN=katna1 PE=2 SV=1	1	2.19459	2.04968	0.940452	-0.0168911	-0.310782	-0.265714	-0.627119	-0.634947	-0.787228	-0.673745	-0.664624	-0.629386	-0.117156	-0.457133	5.1e-52	GO:0000922 GO:0007067 GO:0008568 GO:0005874 GO:0008017 GO:0051301 GO:0005634 GO:0005524 GO:0005813 GO:0051013 GO:0005737 GO:0046982 GO:0097458 GO:0030496 GO:0031122	K07767	KATNA1; katanin p60 ATPase-containing subunit A1 [EC:3.6.4.3]			br:ko01000 br:ko04812	Enzymes | Cytoskeleton proteins
c27784_g1	AURKA_HUMAN Aurora kinase A OS=Homo sapiens GN=AURKA PE=1 SV=2	1	1.79067	1.97842	1.53105	0.0243398	-0.517664	-0.730447	-0.68982	-0.373829	-0.909509	-0.447375	-0.804588	-0.336191	-0.571487	0.0564296	6.3e-52	GO:0043988 GO:0045727 GO:0016925 GO:0046777 GO:0000776 GO:0007057 GO:0045840 GO:0032091 GO:0043987 GO:0051642 GO:0009948 GO:0000780 GO:0045171 GO:0034501 GO:0005829 GO:0071539 GO:0036089 GO:0019901 GO:0007062 GO:1904146 GO:1901796 GO:0042585 GO:0007100 GO:0000785 GO:0042787 GO:1990385 GO:0005876 GO:0009838 GO:0051973 GO:0031625 GO:0051256 GO:0046872 GO:1990138 GO:0031145 GO:0032355 GO:0030496 GO:…	K08850	AURKX; aurora kinase other [EC:2.7.11.1]			br:ko01000 br:ko01001 br:ko03036	Enzymes | Protein kinases | Chromosome
c632_g1	ARI4A_HUMAN AT-rich interactive domain-containing 4A OS=Homo sapiens GN=ARID4A PE=1 SV=3	1	1.22505	1.24822	1.83433	1.15829	0.687546	-0.225503	-0.367582	-0.974374	-0.772824	-0.840713	-0.895599	-0.797321	-0.821777	-0.45774	6.31e-52	GO:0090544 GO:0006351 GO:0005794 GO:0044763 GO:0005730 GO:0005654 GO:0003677 GO:0003700 GO:0005515 GO:0045892 GO:0048522 GO:0048731 GO:0017053 GO:0045121 GO:0016570	K19195	ARID4B; AT-rich interactive domain-containing protein 4B			br:ko03036	Chromosome
c29839_g1	TPX2_BOVIN Targeting for Xklp2 OS=Bos taurus GN=TPX2 PE=2 SV=1	1	0.159431	1.69244	2.40593	0.584358	0.295745	-0.198787	-0.180511	-0.622143	-0.627055	-0.585399	-1.15029	-1.04413	-0.269316	-0.46027	7.05e-52	GO:0005856 GO:0007049
c24033_g1	BRPF1_HUMAN Peregrin OS=Homo sapiens GN=BRPF1 PE=1 SV=2	1	1.74457	1.85304	1.34984	-0.0222791	-0.439211	-0.98322	-1.01332	-0.569397	-0.610143	-0.913281	-0.695413	-0.458834	0.410529	0.347127	7.38e-52	GO:0043967 GO:0043966 GO:0005737 GO:0042393 GO:1901796 GO:0070776 GO:0044763 GO:0045944	K11348	BRPF1; bromodomain and PHD finger-containing protein 1			br:ko03036	Chromosome
c25176_g1	LRRX1_DICDI leucine-rich repeat-containing DDB_G0290503 OS=Dictyostelium discoideum GN=DDB_G0290503 PE=3 SV=1	1	2.06298	2.21626	0.725707	-0.6497	-0.873978	-0.876585	-0.398395	-0.69423	-0.304303	-0.558568	-0.0750217	-0.522305	-0.140435	0.0885647	7.43e-52	GO:0043167 GO:1902589 GO:0044444 GO:0048523 GO:0042995 GO:0044446 GO:0007049 GO:0043227 GO:0005856 GO:0005515 GO:0051179 GO:0044087 GO:0006928 GO:0016740 GO:0035556 GO:0051128
c18247_g1	CCNB2_CHICK G2 mitotic-specific cyclin-B2 OS=Gallus gallus GN=CCNB2 PE=2 SV=1	1	1.66993	1.71522	1.79263	0.27578	-0.319516	-0.375464	-0.910075	-0.547742	-0.707376	-0.872896	-0.760585	-0.873891	-0.0540676	-0.0319517	7.82e-52	GO:0007077 GO:0007052 GO:0005113 GO:0005654 GO:0000086 GO:0006977 GO:0005829 GO:0051987 GO:0070887 GO:0019901 GO:0010033 GO:0090266 GO:0000922 GO:0060317 GO:0000942 GO:0004693 GO:0002376 GO:0040007 GO:0042787 GO:0045931 GO:0005813 GO:0031145 GO:0051437 GO:0007080 GO:0051436	K05868	CCNB; cyclin B	path:map04068 path:map04110 path:map04115 path:map04914	FoxO signaling pathway | Cell cycle | p53 signaling pathway | Progesterone-mediated oocyte maturation	br:ko00001 br:ko00002 br:ko03032 br:ko03036	KEGG Orthology (KO) | KEGG modules | DNA replication proteins | Chromosome
c26159_g1	SETX_HUMAN Probable helicase senataxin OS=Homo sapiens GN=SETX PE=1 SV=4	1	1.70262	1.96302	1.33649	-0.69235	-0.281464	-0.202007	0.0824752	-0.141907	-0.143528	-0.180398	-0.178887	-0.760216	-1.11517	-1.38868	9.21e-52	GO:0006260 GO:0033120 GO:0000956 GO:0008543 GO:0004386 GO:0001147 GO:0005654 GO:0006302 GO:0030426 GO:0006417 GO:0000781 GO:0000165 GO:0043491 GO:0003723 GO:0030529 GO:0010976 GO:0070301 GO:0030424 GO:0042802 GO:0006376 GO:0000228 GO:0000723 GO:0006353 GO:2000806 GO:0005737 GO:0071300 GO:0043066 GO:2000144	K10706	SETX ALS4; senataxin [EC:3.6.4.-]			br:ko01000 br:ko03021	Enzymes | Transcription machinery
c24487_g1	HMG2_DROME High mobility group DSP1 OS=Drosophila melanogaster GN=Dsp1 PE=2 SV=1	1	0.477501	1.48699	2.2686	1.18626	0.00127933	-0.54046	-0.66888	-0.119916	-0.792259	-1.22358	-0.501142	-0.345508	-0.576904	-0.651977	9.21e-52	GO:0008584 GO:1901224 GO:0045648 GO:0003697 GO:0001786 GO:0002755 GO:0050716 GO:0019887 GO:0032689 GO:2001200 GO:0050830 GO:0035711 GO:1902042 GO:0019904 GO:0045654 GO:0043234 GO:0005125 GO:0001158 GO:0006334 GO:0045931 GO:0002643 GO:1990774 GO:0042393 GO:0017053 GO:0002407 GO:0017055 GO:0071642 GO:0032392 GO:0072091 GO:0006265 GO:0005730 GO:0045944 GO:0001530 GO:0097350 GO:0097100 GO:0003700 GO:…	K10802	HMGB1; high mobility group protein B1	path:map03410 path:map04140	Base excision repair | Autophagy - animal	br:ko00001 br:ko03036 br:ko03400 br:ko04147	KEGG Orthology (KO) | Chromosome | DNA repair and recombination proteins | Exosome
c19119_g1	CCD94_MOUSE Coiled-coil domain-containing 94 OS=Mus musculus GN=Ccdc94 PE=1 SV=1	1	1.99185	1.78929	1.0333	-0.161456	-0.308993	-0.688971	-1.02167	-0.692497	-0.820246	-1.13057	-0.388761	-0.437804	0.416077	0.420453	9.93e-52	GO:0005515
c21274_g1	PSD12_MOUSE 26S proteasome non-ATPase regulatory subunit 12 OS=Mus musculus GN=Psmd12 PE=1 SV=4	1	2.06591	2.09942	0.658236	-0.525885	-0.579169	-1.10907	-0.530593	-0.369963	-1.02724	-0.0583063	-0.584621	-0.396387	0.110865	0.2468	1.58e-51	GO:0000209 GO:0038095 GO:0090263 GO:0038061 GO:0043488 GO:0008541 GO:0006521 GO:0005654 GO:0002223 GO:0090090 GO:0000165 GO:0002479 GO:0033209 GO:0070062 GO:0016020 GO:0031145 GO:0005829 GO:0060071 GO:0031595 GO:0051437 GO:0050852 GO:0051436	K03035	PSMD12 RPN5; 26S proteasome regulatory subunit N5	path:map03050 path:map05169	Proteasome | Epstein-Barr virus infection	br:ko00001 br:ko00002 br:ko03051	KEGG Orthology (KO) | KEGG modules | Proteasome
c23779_g1	H3_GUITH Histone H3 OS=Guillardia theta PE=3 SV=3	1	1.71083	1.55185	1.8828	0.421861	-0.150765	-0.33448	-0.715432	-0.467739	-0.882871	-1.16511	-0.493091	-0.631492	-0.493614	-0.232755	1.71e-51	GO:0005515 GO:0005694 GO:0005654	K11253	H3; histone H3	path:map05034 path:map05202 path:map05322	Alcoholism | Transcriptional misregulation in cancer | Systemic lupus erythematosus	br:ko00001 br:ko03036 br:ko04147	KEGG Orthology (KO) | Chromosome | Exosome
c34730_g1	PPIH_HUMAN Peptidyl-prolyl cis-trans isomerase H OS=Homo sapiens GN=PPIH PE=1 SV=1	1	1.57459	1.8427	1.81932	0.438511	-0.572639	-0.405667	-1.05364	-0.680651	-0.538199	-0.542742	-0.528568	-0.342913	-0.686221	-0.323883	4.55e-51	GO:0016018 GO:0006461 GO:0016607 GO:0005681 GO:0005783 GO:0000413 GO:0006457 GO:0000398 GO:0003755 GO:0005515 GO:0046540 GO:0071001 GO:0043021 GO:0045070	K09567	PPIH CYPH; peptidyl-prolyl isomerase H (cyclophilin H) [EC:5.2.1.8]	path:map03040	Spliceosome	br:ko00001 br:ko00002 br:ko01000 br:ko03041 br:ko03110	KEGG Orthology (KO) | KEGG modules | Enzymes | Spliceosome | Chaperones and folding catalysts
c23276_g1	CCNB3_DROME G2 mitotic-specific cyclin-B3 OS=Drosophila melanogaster GN= 3 PE=1 SV=1	1	2.14753	1.6369	1.38414	0.408198	-0.162734	-0.614213	-0.682773	-0.82044	-0.344283	-0.824416	-0.371491	-0.475888	-0.864547	-0.415987	5.66e-51	GO:0005515 GO:0048513 GO:0044763 GO:0005654	K05868	CCNB; cyclin B	path:map04068 path:map04110 path:map04115 path:map04914	FoxO signaling pathway | Cell cycle | p53 signaling pathway | Progesterone-mediated oocyte maturation	br:ko00001 br:ko00002 br:ko03032 br:ko03036	KEGG Orthology (KO) | KEGG modules | DNA replication proteins | Chromosome
c6858_g1	NUP54_MOUSE Nuclear pore complex Nup54 OS=Mus musculus GN=Nup54 PE=1 SV=1	1	1.96792	1.87559	1.18465	-0.101872	-0.381687	-0.582954	-0.589667	-0.990837	-0.538138	-0.0642551	-0.325419	0.000957163	-1.40669	-0.0476024	6.15e-51	GO:1902582 GO:0015630 GO:0048519 GO:0005643 GO:0006605 GO:0051049 GO:0006998 GO:0005515 GO:0006405 GO:0050794 GO:0003824 GO:0044430 GO:0010468 GO:0019058 GO:0010467 GO:0032774 GO:0034504 GO:0051028 GO:0071426 GO:0071822 GO:0032446	K14308	NUP54 NUP57; nuclear pore complex protein Nup54	path:map03013	RNA transport	br:ko00001 br:ko00002 br:ko03019	KEGG Orthology (KO) | KEGG modules | Messenger RNA biogenesis
c19995_g2	MIB2_CHICK E3 ubiquitin- ligase MIB2 OS=Gallus gallus GN=MIB2 PE=2 SV=1	1	1.842	1.35918	0.539756	1.18825	0.735997	0.126734	0.14383	-1.00157	-0.842192	-1.15049	-0.845495	-0.748183	-0.314095	-1.03373	8.69e-51	GO:0086001 GO:0007165 GO:1903169 GO:0046907 GO:0098590 GO:0086019 GO:0044444 GO:0044446 GO:0043227 GO:0007507 GO:0005856 GO:0016192 GO:0043270 GO:0023051 GO:0048522 GO:0003824 GO:0010646 GO:0033365 GO:0086070 GO:0008092 GO:0055117 GO:0072659 GO:0019899	K10645	MIB; E3 ubiquitin-protein ligase mind-bomb [EC:2.3.2.27]			br:ko01000 br:ko04121	Enzymes | Ubiquitin system
c34231_g1	TSPO_RAT Translocator OS=Rattus norvegicus GN=Tspo PE=1 SV=1	1	1.58634	1.83893	1.38962	0.410263	-0.959795	-1.31307	-0.669589	-1.12145	-0.718938	-0.334673	-0.125549	-0.0359286	0.0702911	-0.0164613	9.3e-51	GO:0008283 GO:0046906 GO:0010033 GO:0015485 GO:0007154 GO:0032374 GO:0006783 GO:0008202 GO:0022008 GO:0006820 GO:0044700 GO:0008503 GO:0006950 GO:0006626 GO:0031965 GO:0031966 GO:0070062 GO:0005515 GO:0048522 GO:0006915 GO:0016021 GO:0051716 GO:0080090 GO:0031324	K05770	TSPO BZRP; benzodiazapine receptor	path:map04080 path:map04214 path:map05166	Neuroactive ligand-receptor interaction | Apoptosis - fly | HTLV-I infection	br:ko00001 br:ko02000	KEGG Orthology (KO) | Transporters
c23549_g1	LRRX1_DICDI leucine-rich repeat-containing DDB_G0290503 OS=Dictyostelium discoideum GN=DDB_G0290503 PE=3 SV=1	1	2.18972	1.82405	0.469238	-0.535521	-0.497647	-0.171021	0.441056	-0.0894925	0.277712	-0.219379	-0.461886	-0.84668	-1.23244	-1.1477	1.58e-50	GO:0007010 GO:0015031 GO:0022402 GO:0009653 GO:0048699 GO:0000775 GO:0044238 GO:0000278 GO:0050793 GO:0016192 GO:0044260 GO:0044463 GO:0033554 GO:0051649 GO:0051128 GO:0007165 GO:1902589 GO:0043234 GO:0044444 GO:0021591 GO:0005634 GO:0005815 GO:0016020 GO:0099513 GO:0012505 GO:0031982 GO:0072359 GO:0008092
c32736_g1	MGN_CHICK mago nashi homolog OS=Gallus gallus GN=MAGOH PE=2 SV=2	1	1.15635	1.4627	1.8525	1.19237	0.263584	-0.283297	-0.632512	-0.989013	-0.990372	-0.557823	-0.405465	-0.349234	-0.654059	-1.06572	1.91e-50	GO:0035145 GO:0016607 GO:0043025 GO:0007530 GO:0006369 GO:0044822 GO:0000398 GO:0006406 GO:0006417 GO:0005515 GO:0071013 GO:0000184 GO:0000381 GO:0005829 GO:0031124	K12877	MAGOH; protein mago nashi	path:map03013 path:map03015 path:map03040	RNA transport | mRNA surveillance pathway | Spliceosome	br:ko00001 br:ko00002 br:ko03019 br:ko03041	KEGG Orthology (KO) | KEGG modules | Messenger RNA biogenesis | Spliceosome
c19837_g1	M5_STRP5 M serotype 5 OS=Streptococcus pyogenes serotype M5 GN=emm5 PE=1 SV=2	1	1.81046	1.88721	1.57321	0.199246	-0.206052	-0.853445	-0.484739	-0.239037	-0.856747	-0.556555	-0.694195	-0.806489	-0.619116	-0.153754	3.42e-50	GO:0043231 GO:0046907 GO:0015031 GO:0044444 GO:0044763 GO:0005488 GO:0006996 GO:0034613 GO:0048193
c24933_g1	SF3B3_HUMAN Splicing factor 3B subunit 3 OS=Homo sapiens GN=SF3B3 PE=1 SV=4	1	1.62104	1.86536	1.7326	0.155489	-9.43e-05	-0.973126	-0.209182	-0.866744	-0.631484	-0.161648	-0.777993	-0.685077	-0.698199	-0.370946	4.8e-50	GO:0005689 GO:0003723 GO:0005515 GO:0071013 GO:0006461 GO:0042177 GO:0005730 GO:0030532 GO:0005654 GO:0000398	K12830	SF3B3 SAP130 RSE1; splicing factor 3B subunit 3	path:map03040	Spliceosome	br:ko00001 br:ko00002 br:ko03021 br:ko03036 br:ko03041	KEGG Orthology (KO) | KEGG modules | Transcription machinery | Chromosome | Spliceosome
c19956_g1	GPKOW_DANRE G patch domain and KOW motifs-containing OS=Danio rerio GN=gpkow PE=2 SV=2	1	2.00849	2.33871	0.229061	-0.196149	-0.0850522	-0.326155	-0.22139	-0.154593	-0.35421	-1.34792	-0.334445	-0.615371	-0.884783	-0.0561998	5.01e-50	GO:0003676 GO:0008150 GO:0005634 GO:0005515 GO:0003674 GO:0000398 GO:0005654	K13101	GPKOW; G patch domain and KOW motifs-containing protein			br:ko03041	Spliceosome
c22828_g1	THOC2_PLEMO THO complex subunit 2 OS=Plecturocebus moloch GN=THOC2 PE=3 SV=1	1	1.9827	2.07708	0.887188	-0.993438	-0.241887	-0.300306	-0.69922	-0.923617	-0.82319	-0.24083	-0.614313	-0.0776301	-0.446604	0.414071	6.86e-50	GO:0005515 GO:0046784 GO:0031124 GO:0048666 GO:0000445 GO:0006369 GO:0000784 GO:0016973 GO:0005654	K12879	THOC2; THO complex subunit 2	path:map03013 path:map03040	RNA transport | Spliceosome	br:ko00001 br:ko00002 br:ko03019 br:ko03041	KEGG Orthology (KO) | KEGG modules | Messenger RNA biogenesis | Spliceosome
c24055_g1	BLM_DROME Bloom syndrome homolog OS=Drosophila melanogaster GN=Blm PE=1 SV=1	1	2.17768	1.99958	0.980765	-0.399039	-0.331534	-0.312149	-0.727542	-0.0684536	-0.547239	-0.262268	-0.601395	-0.921557	-0.900089	-0.0867623	8.46e-50	GO:0036310 GO:0007095 GO:0032392 GO:0010165 GO:0016605 GO:0009378 GO:0005730 GO:0004003 GO:0003697 GO:0000079 GO:0000781 GO:0005524 GO:0048583 GO:0002039 GO:0051880 GO:0045893 GO:0051782 GO:0071479 GO:0031297 GO:0000729 GO:0000405 GO:0006310 GO:0000800 GO:0045910 GO:0005737 GO:0016363 GO:0072711 GO:0051259 GO:0072757	K10901	BLM RECQL3 SGS1; bloom syndrome protein [EC:3.6.4.12]	path:map03440 path:map03460	Homologous recombination | Fanconi anemia pathway	br:ko00001 br:ko00002 br:ko01000 br:ko03032 br:ko03400	KEGG Orthology (KO) | KEGG modules | Enzymes | DNA replication proteins | DNA repair and recombination proteins
c21996_g1	K0556_XENLA KIAA0556 homolog OS=Xenopus laevis PE=2 SV=1	1	1.90314	1.642	1.26753	0.248814	0.163113	0.00980024	-0.325246	-0.407271	-0.550613	-1.25762	-0.834036	-0.757364	0.139355	-1.24161	9.41e-50	GO:0005856 GO:0005737 GO:0042995
c14681_g1	ZCHC8_CHICK Zinc finger CCHC domain-containing 8 OS=Gallus gallus GN=ZCCHC8 PE=2 SV=1	1	1.40325	1.23247	1.94033	0.689608	0.0478055	0.178589	-0.17735	-0.0305329	-0.633121	-0.747321	-0.685619	-1.03807	-1.49104	-0.68899	9.85e-50	GO:0003676 GO:0005681 GO:0006396	K13128	ZCCHC8; zinc finger CCHC domain-containing protein 8			br:ko03041	Spliceosome
c17358_g1	LIPG_HUMAN Gastric triacylglycerol lipase OS=Homo sapiens GN=LIPF PE=1 SV=1	1	2.0768	1.8725	1.26626	-0.628946	-0.255752	-0.113317	-0.761139	-0.0202585	-0.228486	-0.155478	-0.542258	-0.6631	-0.987252	-0.859575	1.28e-49	GO:0005615 GO:0070062 GO:0016615 GO:0006108 GO:0044241 GO:0005739 GO:0044255 GO:0004771 GO:0004465 GO:0005764	K01052	LIPA; lysosomal acid lipase/cholesteryl ester hydrolase [EC:3.1.1.13]	path:map00100 path:map04142	Steroid biosynthesis | Lysosome	br:ko00001 br:ko01000	KEGG Orthology (KO) | Enzymes
c24461_g1	CDC16_HUMAN Cell division cycle 16 homolog OS=Homo sapiens GN=CDC16 PE=1 SV=2	1	1.82828	1.98157	1.39432	-0.844712	-0.4736	-0.60788	-0.27837	-1.25952	-0.252549	-0.239881	-0.190328	-0.52857	0.0811026	-0.609855	1.34e-49	GO:0008283 GO:0070979 GO:0007088 GO:0005680 GO:0007067 GO:0042787 GO:0005654 GO:0005876 GO:0005813 GO:0005515 GO:0031145 GO:0005829 GO:0051437 GO:0051436	K03353	APC6 CDC16; anaphase-promoting complex subunit 6	path:map04110 path:map04111 path:map04113 path:map04114 path:map04120 path:map04914 path:map05166	Cell cycle | Cell cycle - yeast | Meiosis - yeast | Oocyte meiosis | Ubiquitin mediated proteolysis | Progesterone-mediated oocyte maturation | HTLV-I infection	br:ko00001 br:ko00002 br:ko01009 br:ko03036 br:ko04121	KEGG Orthology (KO) | KEGG modules | Protein phosphatases and associated proteins | Chromosome | Ubiquitin system
c31327_g1	ZC4H2_MOUSE Zinc finger C4H2 domain-containing OS=Mus musculus GN=Zc4h2 PE=2 SV=1	1	0.91464	1.33259	1.74317	1.43559	0.411992	0.177797	-0.743804	-0.757933	-0.530585	-1.19205	-0.938412	-0.835233	-0.792029	-0.225741	1.47e-49	GO:0007528 GO:0005634 GO:0005515 GO:0005737 GO:0045211 GO:0021522
c32734_g1	DUT_HUMAN Deoxyuridine 5 -triphosphate mitochondrial OS=Homo sapiens GN=DUT PE=1 SV=4	1	1.84602	2.19383	1.22371	-0.144027	-0.337273	-0.589888	-0.973545	-0.353285	-0.663345	-0.437902	-0.191036	-0.404125	-0.259214	-0.909927	2.14e-49	GO:0000287 GO:0070062 GO:0005515 GO:0046134 GO:0004170 GO:0006260 GO:2000272 GO:0005739 GO:0006226 GO:0005654 GO:0044822 GO:0046081	K01520	dut DUT; dUTP pyrophosphatase [EC:3.6.1.23]	path:map00240 path:map01100	Pyrimidine metabolism | Metabolic pathways	br:ko00001 br:ko00002 br:ko01000 br:ko03400	KEGG Orthology (KO) | KEGG modules | Enzymes | DNA repair and recombination proteins
c19027_g1	PSB4_MOUSE Proteasome subunit beta type-4 OS=Mus musculus GN=Psmb4 PE=1 SV=1	1	2.07495	2.28524	0.59612	-0.963853	-0.843604	-0.556772	-0.398312	0.0717301	-0.41523	-0.522196	-0.50065	-0.489651	-0.0985477	-0.239219	2.25e-49	GO:0000209 GO:0004175 GO:0038095 GO:0090263 GO:0038061 GO:0043488 GO:0006521 GO:0005654 GO:0002223 GO:0090090 GO:0000165 GO:0002479 GO:0033209 GO:0070062 GO:0005515 GO:0005839 GO:0031145 GO:0005829 GO:0060071 GO:0051437 GO:0050852 GO:0051436	K02736	PSMB4; 20S proteasome subunit beta 7 [EC:3.4.25.1]	path:map03050	Proteasome	br:ko00001 br:ko00002 br:ko01000 br:ko01002 br:ko03051	KEGG Orthology (KO) | KEGG modules | Enzymes | Peptidases | Proteasome
c9358_g1	TSN15_MOUSE Tetraspanin-15 OS=Mus musculus GN=Tspan15 PE=1 SV=2	1	2.32293	1.91433	0.12759	0.718578	-0.0845871	-0.299189	-0.358269	-0.995174	-0.648233	-0.235909	-0.797353	-0.865751	-0.325389	-0.473573	2.36e-49	GO:0045184 GO:0019538 GO:0005515 GO:0050794 GO:0044699 GO:0005886 GO:0009987 GO:0034613	K17297	TSPAN15; tetraspanin-15			br:ko04147	Exosome
c25443_g1	HEM_DROME Membrane-associated Hem OS=Drosophila melanogaster GN=Hem PE=2 SV=1	1	0.663007	1.20338	2.10432	1.34876	0.419826	-0.342619	-1.18526	-0.831232	-0.916097	-0.874425	-0.784019	-0.275259	-0.407589	-0.122801	2.4e-49	GO:0016601 GO:0030295 GO:0005096 GO:0038096 GO:0030866 GO:0070062 GO:0005925 GO:0048365 GO:0006915 GO:0005829 GO:0032403 GO:0050853 GO:0010592 GO:0042327 GO:0048821 GO:0044425 GO:0005886 GO:0031209 GO:0048010 GO:0007417 GO:0035509 GO:0042493 GO:0043066 GO:0045582 GO:0030838 GO:0030011 GO:0030593 GO:0030890 GO:0070358 GO:2000601	K05750	NCKAP1 NAP125; NCK-associated protein 1	path:map04810	Regulation of actin cytoskeleton	br:ko00001	KEGG Orthology (KO)
c15151_g1	PEPL1_PONAB Probable aminopeptidase NPEPL1 OS=Pongo abelii GN=NPEPL1 PE=3 SV=2	1	1.93044	2.02774	1.36537	-0.597697	-0.950577	-0.763219	-0.312878	-0.210815	-0.254122	-0.0843745	-0.347796	-0.755794	-0.539732	-0.506541	4.23e-49	GO:0005634 GO:0005515 GO:0008233	K09611	NPEPL1; probable aminopeptidase NPEPL1 [EC:3.4.11.-]			br:ko01000 br:ko01002	Enzymes | Peptidases
c25567_g1	ABL1_HUMAN Tyrosine- kinase ABL1 OS=Homo sapiens GN=ABL1 PE=1 SV=4	1	1.21674	1.13503	1.49813	1.4153	0.496241	0.0244286	-0.553083	-1.14387	-0.896703	-0.464383	-0.820602	-1.09545	-1.0767	0.26493	4.35e-49	GO:0007050 GO:0014066 GO:0008022 GO:0022407 GO:1904531 GO:0042770 GO:1990051 GO:0044710 GO:0007610 GO:0051444 GO:0051882 GO:0007409 GO:0015629 GO:0050715 GO:0005829 GO:0031234 GO:0031113 GO:0001948 GO:0030145 GO:0010976 GO:0030100 GO:0050877 GO:0005080 GO:2001020 GO:0019905 GO:0035791 GO:0042100 GO:0007067 GO:0008630 GO:0006298 GO:0007420 GO:0006975 GO:0007346 GO:0003785 GO:0051015 GO:0045184 GO:…	K06619	ABL1; abelson tyrosine-protein kinase 1 [EC:2.7.10.2]	path:map04012 path:map04014 path:map04110 path:map04360 path:map04722 path:map05130 path:map05131 path:map05200 path:map05206 path:map05220 path:map05416	ErbB signaling pathway | Ras signaling pathway | Cell cycle | Axon guidance | Neurotrophin signaling pathway | Pathogenic Escherichia coli infection | Shigellosis | Pathways in cancer | MicroRNAs in cancer | Chronic myeloid leukemia | Viral myocarditis	br:ko00001 br:ko01000 br:ko01001	KEGG Orthology (KO) | Enzymes | Protein kinases
c26992_g1	CDK2_BOVIN Cyclin-dependent kinase 2 OS=Bos taurus GN=CDK2 PE=2 SV=1	1	2.16703	2.11365	0.738489	-0.0108464	-0.42263	-0.3125	-0.283984	-0.958649	-0.543194	-0.905422	-0.319508	-0.360618	-0.089355	-0.812461	7.12e-49	GO:0007099 GO:0015030 GO:0060968 GO:0002088 GO:0009636 GO:0005667 GO:0000187 GO:0097124 GO:0097123 GO:0045893 GO:0034501 GO:0071732 GO:0005829 GO:0016572 GO:0032403 GO:0051602 GO:1900182 GO:0008353 GO:0007344 GO:1901796 GO:0007067 GO:0007265 GO:0042542 GO:0000784 GO:0042787 GO:0000793 GO:0030855 GO:0005876 GO:0097135 GO:0097134 GO:0045023 GO:0046872 GO:0031145 GO:0032355 GO:0030332 GO:0030496 GO:…	K02206	CDK2; cyclin-dependent kinase 2 [EC:2.7.11.22]	path:map04068 path:map04110 path:map04114 path:map04115 path:map04151 path:map04914 path:map05161 path:map05162 path:map05168 path:map05169 path:map05200 path:map05203 path:map05215 path:map05222	FoxO signaling pathway | Cell cycle | Oocyte meiosis | p53 signaling pathway | PI3K-Akt signaling pathway | Progesterone-mediated oocyte maturation | Hepatitis B | Measles | Herpes simplex infection | Epstein-Barr virus infection | Pathways in cancer | Viral carcinogenesis | Prostate cancer | Small cell lung cancer	br:ko00001 br:ko00002 br:ko01000 br:ko01001 br:ko03032 br:ko03036	KEGG Orthology (KO) | KEGG modules | Enzymes | Protein kinases | DNA replication proteins | Chromosome
c23005_g1	XPC_DROME DNA repair complementing XP-C cells homolog OS=Drosophila melanogaster GN=Xpc PE=1 SV=2	1	2.32599	2.26425	-0.0171975	-0.37459	-0.29034	-0.582858	-0.874949	-0.497986	-0.593572	-0.151284	-0.485778	-0.393808	-0.343838	0.0159555	7.68e-49	GO:0060044 GO:0000978 GO:0008544 GO:0000217 GO:0042771 GO:0005794 GO:0000733 GO:0048512 GO:0043588 GO:0097252 GO:0003697 GO:0005667 GO:0001077 GO:0002039 GO:0051289 GO:0005507 GO:0030308 GO:0043153 GO:0005829 GO:0010332 GO:0070887 GO:2000871 GO:0019901 GO:0070914 GO:1900740 GO:1901796 GO:0006298 GO:0005886 GO:0009887 GO:0001046 GO:0030855 GO:0000790 GO:0044451 GO:0030054 GO:0030850 GO:0043405 GO:…	K10838	XPC; xeroderma pigmentosum group C-complementing protein	path:map03420	Nucleotide excision repair	br:ko00001 br:ko03400	KEGG Orthology (KO) | DNA repair and recombination proteins
c26078_g1	CTNB_XENLA Catenin beta OS=Xenopus laevis GN=ctnnb1 PE=1 SV=1	1	1.48167	1.53958	1.88973	0.698177	-0.104475	-0.864524	-0.940285	-0.649837	-0.868511	-0.284899	-0.925202	-0.765876	-0.0256393	-0.179911	8.19e-49	GO:0060485 GO:1905269 GO:0005198 GO:0048514 GO:0048754 GO:0051091 GO:0045892 GO:0070602 GO:0042307 GO:0019903 GO:0060993 GO:0031076 GO:0048646 GO:0007420 GO:0009725 GO:0009967 GO:0044325 GO:2000008 GO:0071363 GO:0005915 GO:0070830 GO:0086091 GO:0034333 GO:0008283 GO:0043009 GO:0090279 GO:0008285 GO:0030097 GO:0008284 GO:0044212 GO:0002062 GO:0044334 GO:0045944 GO:0044336 GO:0043525 GO:0009898 GO:…	K02105	CTNNB1; catenin beta 1	path:map04015 path:map04310 path:map04390 path:map04510 path:map04520 path:map04550 path:map04670 path:map04916 path:map04919 path:map05100 path:map05130 path:map05166 path:map05200 path:map05205 path:map05210 path:map05213 path:map05215 path:map05216 path:map05217 path:map05224 path:map05412 path:map05418	Rap1 signaling pathway | Wnt signaling pathway | Hippo signaling pathway | Focal adhesion | Adherens junction | Signaling pathways regulating pluripotency of stem cells | Leukocyte transendothelial migration | Melanogenesis | Thyroid hormone signaling pathway | Bacterial invasion of epithelial cells | Pathogenic Escherichia coli infection | HTLV-I infection | Pathways in cancer | Proteoglycans in…	br:ko00001 br:ko00002	KEGG Orthology (KO) | KEGG modules
c12175_g1	PRDM5_HUMAN PR domain zinc finger 5 OS=Homo sapiens GN=PRDM5 PE=1 SV=2	1	2.08612	2.09132	1.01009	-0.210644	-0.784716	-0.393817	-0.315324	-0.324368	-0.626956	-1.16442	-0.253167	-0.357805	-0.318	-0.438315	1.12e-48	GO:0005634 GO:0010629 GO:0005515 GO:0044260 GO:0044212 GO:0006355 GO:0043565 GO:0048523 GO:0044238	K12463	PRDM4; PR domain zinc finger protein 4	path:map04722	Neurotrophin signaling pathway	br:ko00001	KEGG Orthology (KO)
c10488_g1	GLYR1_AEDAE oxidoreductase GLYR1 homolog OS=Aedes aegypti GN=AAEL006684 PE=3 SV=1	1	1.99259	1.87044	1.43036	-0.445742	-0.841	-0.7588	-0.696938	-0.618787	-0.171202	-0.856064	-0.532545	-0.178806	0.041672	-0.235171	1.15e-48	GO:0004616 GO:0016491 GO:0051287 GO:0055114
c23573_g1	ACE_CHICK Angiotensin-converting enzyme (Fragment) OS=Gallus gallus GN=ACE PE=2 SV=1	1	2.06399	1.91842	1.29722	-0.0415739	-0.0801411	-0.381378	-0.741679	-0.695651	-1.02609	-0.517082	-0.551735	-0.530382	-0.237706	-0.476203	2.13e-48	GO:0008144 GO:0004181 GO:0008241 GO:1902033 GO:0008240 GO:0003051 GO:0009897 GO:0042312 GO:0046813 GO:0048519 GO:0002003 GO:0005768 GO:0070062 GO:0002019 GO:0001822 GO:0001948 GO:0050435 GO:0031711 GO:0032800 GO:0032943 GO:0019229 GO:0050731 GO:0031434 GO:0008270 GO:1903598 GO:0004175 GO:0060218 GO:0002474 GO:1903779 GO:0005764 GO:0042447 GO:0002005 GO:0044093 GO:0005615 GO:0031404 GO:0001974 GO:…	K01283	ACE CD143; peptidyl-dipeptidase A [EC:3.4.15.1]	path:map04614 path:map04924 path:map05142 path:map05410	Renin-angiotensin system | Renin secretion | Chagas disease (American trypanosomiasis) | Hypertrophic cardiomyopathy (HCM)	br:ko00001 br:ko01000 br:ko01002 br:ko04090 br:ko04147	KEGG Orthology (KO) | Enzymes | Peptidases | Cellular antigens | Exosome
c10835_g1	ASF1_DROME Histone chaperone asf1 OS=Drosophila melanogaster GN=asf1 PE=1 SV=1	1	2.01911	2.04469	1.09935	-0.0803076	-0.671097	-0.0495141	-0.632916	-0.142768	-0.50439	-0.623044	-0.375246	-0.36772	-0.495832	-1.22031	2.43e-48	GO:0006281 GO:0044707 GO:0048856 GO:0043234 GO:0003682 GO:0006336 GO:0005654 GO:0006335 GO:0000790 GO:0042393 GO:0031936 GO:0016570 GO:0030154	K10753	ASF1; histone chaperone ASF1			br:ko03036	Chromosome
c9362_g1	NNTM_BOVIN NAD(P) mitochondrial OS=Bos taurus GN=NNT PE=1 SV=3	1	1.77831	1.81689	1.48738	-0.380454	-0.966874	-0.100671	-0.303863	-1.01829	-0.364443	-0.496249	-0.556469	-0.82599	-0.639557	0.570268	2.43e-48	GO:1902600 GO:0006740 GO:0046983 GO:0006099 GO:0045454 GO:0008750 GO:0006116 GO:0005887 GO:0072593 GO:0050661 GO:0005746 GO:0003957 GO:0034599 GO:0070403 GO:0070404	K00323	NNT; NAD(P) transhydrogenase [EC:1.6.1.2]	path:map00760 path:map01100	Nicotinate and nicotinamide metabolism | Metabolic pathways	br:ko00001 br:ko01000	KEGG Orthology (KO) | Enzymes
c32914_g1	IPO9_HUMAN Importin-9 OS=Homo sapiens GN=IPO9 PE=1 SV=3	1	1.89954	2.11714	1.11765	-0.935086	-1.23677	-0.607079	-0.601	-0.318296	-0.402679	-0.288616	-0.188689	-0.0624939	-0.342888	-0.15074	2.76e-48	GO:0005634 GO:0005515 GO:0005737 GO:0006606 GO:0016020 GO:0008565	K20224	IPO9 RANBP9; importin-9			br:ko03009	Ribosome biogenesis
c9291_g2	DCTP1_MOUSE dCTP pyrophosphatase 1 OS=Mus musculus GN=Dctpp1 PE=1 SV=1	1	1.93872	2.13299	1.24663	-0.26737	-0.181227	-0.428413	-0.329115	-0.806324	-0.259975	-0.791211	-0.665834	-0.40331	-0.381934	-0.803627	3e-48	GO:0000287 GO:0042802 GO:0009143 GO:0005829 GO:0047429	K16904	DCTPP1; dCTP diphosphatase [EC:3.6.1.12]	path:map00240 path:map01100	Pyrimidine metabolism | Metabolic pathways	br:ko00001 br:ko01000	KEGG Orthology (KO) | Enzymes
c24466_g1	PG12A_MOUSE Group XIIA secretory phospholipase A2 OS=Mus musculus GN=Pla2g12a PE=1 SV=2	1	1.96938	1.84261	1.41132	-0.36181	-0.764227	-0.591178	-0.84029	-0.864824	-0.446383	0.115603	-0.120945	-0.215653	-0.179672	-0.953938	3.48e-48	GO:1901564 GO:0006650 GO:0016787	K16725	CEP192; centrosomal protein CEP192			br:ko01009 br:ko03036	Protein phosphatases and associated proteins | Chromosome
c17295_g1	ERF3A_MOUSE Eukaryotic peptide chain release factor GTP-binding subunit ERF3A OS=Mus musculus GN=Gspt1 PE=1 SV=2	1	1.52413	1.59558	1.21871	0.773386	0.68091	0.187318	-0.307449	-0.330213	-0.879969	-1.37882	-1.0279	-1.03235	-0.40194	-0.621378	4.99e-48	GO:0002184 GO:0006479 GO:0044822 GO:0005525 GO:0070062 GO:0005515 GO:0000184 GO:0003747 GO:0003924 GO:0016020 GO:0000082 GO:0005829 GO:0018444	K03267	ERF3 GSPT; peptide chain release factor subunit 3	path:map03015	mRNA surveillance pathway	br:ko00001 br:ko03012 br:ko03019	KEGG Orthology (KO) | Translation factors | Messenger RNA biogenesis
c20386_g1	Y0417_DROME Probable phosphatase CG10417 OS=Drosophila melanogaster GN=CG10417 PE=1 SV=1	1	2.03222	1.89299	0.772664	-0.514309	-0.278888	-1.00236	-0.688591	-0.608503	-0.968219	-0.542302	-0.481877	-0.672119	0.633739	0.425559	5.9e-48	GO:0005634 GO:0004721 GO:0006470 GO:0005488	K17499	PPM1G PP2CG; protein phosphatase 1G [EC:3.1.3.16]			br:ko01000 br:ko01009	Enzymes | Protein phosphatases and associated proteins
c17760_g1	H2B_PATGR Histone gonadal OS=Patella granatina PE=1 SV=2	1	2.00383	1.9933	1.30833	-0.25007	-0.397032	-0.508923	-1.10461	-0.407938	-0.806006	-0.491748	-0.512743	-0.399296	-0.333785	-0.0933083	7.24e-48	GO:0005811 GO:0003677 GO:0035267 GO:0046982 GO:0000788 GO:0042742 GO:0006334	K11252	H2B; histone H2B	path:map05034 path:map05203 path:map05322	Alcoholism | Viral carcinogenesis | Systemic lupus erythematosus	br:ko00001 br:ko03036 br:ko04147	KEGG Orthology (KO) | Chromosome | Exosome
c29441_g1	SUN1_HUMAN SUN domain-containing 1 OS=Homo sapiens GN=SUN1 PE=1 SV=3	1	2.62784	1.95021	0.0384072	-0.395002	-0.546979	-0.741915	-0.447357	-0.483131	-0.593804	-0.548786	-0.235274	-0.195971	-0.289187	-0.139046	8.16e-48	GO:0042802 GO:0007052 GO:0007097 GO:0043232 GO:0090286 GO:0005521 GO:0090292 GO:0044702 GO:0008017 GO:0031965 GO:0006998 GO:0031410 GO:0034993 GO:0032501	K19347	SUN1_2; SUN domain-containing protein 1/2			br:ko03036	Chromosome
c9649_g1	BCL7A_XENTR B-cell CLL lymphoma 7 family member A OS=Xenopus tropicalis GN=bcl7a PE=2 SV=1	1	1.57006	1.93394	1.74321	0.109794	-0.327407	-0.563234	-0.117794	-1.172	-0.634716	-0.521336	-0.74601	-0.518044	-0.107651	-0.648801	1.37e-47	GO:0005515 GO:0006915
c34222_g1	ASPP_AEDAE Lysosomal aspartic protease OS=Aedes aegypti GN=AAEL006169 PE=1 SV=2	1	1.16624	1.31666	1.35711	1.0261	1.3042	0.047661	-0.752685	-0.590746	-0.661939	-0.754769	-1.02949	-1.29086	-0.646218	-0.491263	2.78e-47	GO:0004190 GO:0003081 GO:0030163 GO:0004197 GO:0004252 GO:0044267 GO:0048856 GO:0043202 GO:0043129 GO:0044767 GO:0005615 GO:0070062 GO:0097486 GO:0005515 GO:0006914 GO:0045121 GO:0033619 GO:0030574 GO:0031012 GO:0097208 GO:0019886 GO:0050789	K01379	CTSD; cathepsin D [EC:3.4.23.5]	path:map04071 path:map04140 path:map04142 path:map04210 path:map05152	Sphingolipid signaling pathway | Autophagy - animal | Lysosome | Apoptosis | Tuberculosis	br:ko00001 br:ko01000 br:ko01002 br:ko04147	KEGG Orthology (KO) | Enzymes | Peptidases | Exosome
c22674_g1	XPO2_BOVIN Exportin-2 OS=Bos taurus GN=CSE1L PE=2 SV=1	1	2.43457	1.858	0.679067	-0.475324	-0.605249	0.0148651	-0.378912	-0.673192	-0.438914	-0.724627	-0.0657291	-0.378752	-1.0284	-0.217398	3.61e-47	GO:0005635 GO:0008283 GO:0065007 GO:0070062 GO:0005515 GO:0006606 GO:0016020 GO:0006915 GO:0005829 GO:0006611 GO:0005654 GO:0005049	K18423	CSE1 CAS XPO2; exportin-2 (importin alpha re-exporter)			br:ko03036	Chromosome
c1739_g1	E4XC28_OIKDI Whole genome shotgun reference scaffold scaffold scaffold_21 OS=Oikopleura dioica GN=GSOID_T00007680001 PE=4 SV=1	1	1.73265	1.80863	1.7052	0.197504	-0.683374	-0.576308	-0.300796	-0.825985	-0.749334	-0.510823	-0.173455	-0.269591	-1.10488	-0.249444	3.85e-47
c20791_g1	B3MS48_DROAN GF20870 OS=Drosophila ananassae GN=Dana\GF20870 PE=4 SV=1	1	1.72991	1.89234	1.676	-0.255187	-0.0118444	-0.0969203	-0.76887	-0.579409	-0.391769	-0.235481	-0.969938	-0.590746	-0.963578	-0.434503	3.87e-47	GO:0004930 GO:0004888 GO:0007186 GO:0007165 GO:0016020 GO:0016021 GO:0007166 GO:0004871
c24487_g3	ADT3_ARATH ADP ATP carrier mitochondrial OS=Arabidopsis thaliana GN=AAC3 PE=2 SV=1	1	1.51733	1.58468	1.37551	0.326794	-0.477809	-0.88431	-1.37982	-1.3084	-0.917971	-0.547916	-0.170434	0.0278934	0.318139	0.536322	4.6e-47	GO:0055085 GO:0003735 GO:0016021 GO:0005743 GO:0005215 GO:0006412	K05863	SLC25A4S ANT; solute carrier family 25 (mitochondrial adenine nucleotide translocator) member 4/5/6/31	path:map04020 path:map04022 path:map05012 path:map05016 path:map05166	Calcium signaling pathway | cGMP-PKG signaling pathway | Parkinson's disease | Huntington's disease | HTLV-I infection	br:ko00001 br:ko02000 br:ko03029	KEGG Orthology (KO) | Transporters | Mitochondrial biogenesis
c34182_g1	RAGP1_HUMAN Ran GTPase-activating 1 OS=Homo sapiens GN=RANGAP1 PE=1 SV=1	1	1.60296	1.81079	1.36789	-0.324409	-1.37932	-1.0092	-0.581652	-0.705775	-0.819196	-0.224897	-0.354599	-0.32404	0.365329	0.576114	4.77e-47	GO:0007062 GO:0031965 GO:0046826 GO:0005856 GO:0005515 GO:0007165 GO:0016925 GO:0005096 GO:0005829 GO:0000776 GO:0005643	K14319	RANGAP1; Ran GTPase-activating protein 1	path:map03013	RNA transport	br:ko00001 br:ko00002 br:ko03019	KEGG Orthology (KO) | KEGG modules | Messenger RNA biogenesis
c24068_g1	DNS2A_HUMAN Deoxyribonuclease-2-alpha OS=Homo sapiens GN=DNASE2 PE=1 SV=2	1	2.02553	2.2603	0.876406	-0.317878	-0.396966	-0.579373	-0.130133	-0.194907	-0.209582	-0.672315	-0.553389	-0.460391	-0.823653	-0.823653	5.01e-47	GO:0004519 GO:0005576 GO:0006259 GO:0044699 GO:0005622 GO:0043227	K01158	DNASE2; deoxyribonuclease II [EC:3.1.22.1]	path:map04142	Lysosome	br:ko00001 br:ko01000	KEGG Orthology (KO) | Enzymes
c8751_g1	MAT1_MARGL CDK-activating kinase assembly factor MAT1 OS=Marthasterias glacialis PE=1 SV=1	1	1.78004	1.92284	1.02191	0.173482	0.328415	0.0285712	-0.365882	-0.03708	-0.315126	-1.28665	-0.55309	-0.649857	-0.679838	-1.36773	6.89e-47	GO:0008283 GO:0008094 GO:0008270 GO:0008353 GO:0006361 GO:0006362 GO:0006461 GO:0006370 GO:0006283 GO:0006294 GO:0006363 GO:0048513 GO:0005675 GO:0006468 GO:0045944 GO:0006367 GO:0000079 GO:0006368 GO:0000086 GO:0005737 GO:0047485 GO:0000082	K10842	MNAT1; CDK-activating kinase assembly factor MAT1	path:map03022 path:map03420	Basal transcription factors | Nucleotide excision repair	br:ko00001 br:ko00002 br:ko03021 br:ko03400	KEGG Orthology (KO) | KEGG modules | Transcription machinery | DNA repair and recombination proteins
c26781_g1	PORCN_MOUSE -serine O-palmitoleoyltransferase porcupine OS=Mus musculus GN=Porcn PE=1 SV=1	1	2.15098	2.01259	0.58267	-0.192677	-0.22619	-0.142358	0.158761	-0.106065	-0.373646	-0.76363	-0.395702	-0.326908	-1.30078	-1.07705	8.63e-47	GO:0044464 GO:0044425 GO:0009987	K00181	PORCN; O-palmitoleoyl transferase [EC:2.3.1.250]	path:map04310	Wnt signaling pathway	br:ko00001 br:ko01000	KEGG Orthology (KO) | Enzymes
c248_g1	EXOSX_HUMAN Exosome component 10 OS=Homo sapiens GN=EXOSC10 PE=1 SV=2	1	1.87063	1.81263	1.12843	0.498616	0.325544	-0.170779	-0.613138	-0.692399	-0.963761	-0.916869	-1.12097	-0.775133	-0.2266	-0.156208	1.01e-46	GO:0008408 GO:0003723 GO:0034661 GO:0031981 GO:0071028 GO:0043232 GO:0006364 GO:0016896 GO:0000178	K12591	RRP6 EXOSC10; exosome complex exonuclease RRP6 [EC:3.1.13.-]	path:map03018	RNA degradation	br:ko00001 br:ko01000 br:ko03019	KEGG Orthology (KO) | Enzymes | Messenger RNA biogenesis
c19501_g1	SAR1_CAEEL GTP-binding SAR1 OS=Caenorhabditis elegans GN= PE=3 SV=1	1	2.25781	2.22254	-0.0376577	-0.594688	-0.817176	-0.356975	-0.346491	0.0468475	-0.0951386	-1.06112	-0.236305	-0.337298	-0.620392	-0.0239566	1.06e-46	GO:0015031 GO:0043167 GO:0000139 GO:0002474 GO:0048208 GO:0005789 GO:0000166 GO:0070062 GO:0005515 GO:0003924 GO:0012507 GO:0005829 GO:0019886	K07953	SAR1; GTP-binding protein SAR1 [EC:3.6.5.-]	path:map04141 path:map05134	Protein processing in endoplasmic reticulum | Legionellosis	br:ko00001 br:ko00002 br:ko01000 br:ko04031 br:ko04131	KEGG Orthology (KO) | KEGG modules | Enzymes | GTP-binding proteins | Membrane trafficking
c25812_g1	PIWL1_CHICK Piwi 1 OS=Gallus gallus GN=PIWIL1 PE=2 SV=1	1	2.20571	1.92417	1.22283	-0.710728	-0.478733	-0.33371	-0.415122	-0.646878	-0.330069	-0.389122	-0.41339	-0.715233	-0.719576	-0.200143	1.36e-46	GO:0090304 GO:0005515 GO:0044260 GO:0048522 GO:0034584 GO:0043186 GO:0010468 GO:0030154 GO:0048856 GO:0032268 GO:0007276	K02156	AUB PIWI; aubergine	path:map04320	Dorso-ventral axis formation	br:ko00001 br:ko03036	KEGG Orthology (KO) | Chromosome
c9468_g1	MAEL_MACFA maelstrom homolog OS=Macaca fascicularis GN=MAEL PE=2 SV=1	1	2.11609	1.91517	0.797501	-0.230468	-0.263366	-0.306866	-0.370702	0.106012	-0.287703	-0.577804	0.00623875	-0.322508	-1.29125	-1.29034	1.45e-46	GO:0010629 GO:0050794 GO:0043232 GO:0044444 GO:0044763 GO:0044702	K18411	MAEL; protein maelstrom			br:ko03036	Chromosome
c32586_g1	DVL3_XENLA Segment polarity dishevelled homolog DVL-3 OS=Xenopus laevis GN=dvl3 PE=2 SV=1	1	1.46418	1.31806	2.03174	0.601051	0.00204383	0.185722	-0.528394	-0.453563	-0.826753	-1.2298	-0.951663	-0.371072	-0.844628	-0.396934	1.74e-46	GO:0014069 GO:0015630 GO:0016328 GO:0043507 GO:0035282 GO:0090179 GO:0032053 GO:1902474 GO:0006366 GO:0007411 GO:0022007 GO:0009950 GO:0051091 GO:0032091 GO:0030426 GO:0009948 GO:0005109 GO:0030900 GO:0046982 GO:0001702 GO:0043197 GO:0048365 GO:0005829 GO:0010976 GO:0034504 GO:0019901 GO:0090103 GO:0051260 GO:0090263 GO:0045334 GO:0007269 GO:0060997 GO:0007416 GO:0000790 GO:0044297 GO:0048013 GO:…	K02353	DVL; segment polarity protein dishevelled	path:map04150 path:map04310 path:map04330 path:map04390 path:map04550 path:map04916 path:map05166 path:map05200 path:map05217 path:map05224	mTOR signaling pathway | Wnt signaling pathway | Notch signaling pathway | Hippo signaling pathway | Signaling pathways regulating pluripotency of stem cells | Melanogenesis | HTLV-I infection | Pathways in cancer | Basal cell carcinoma | Breast cancer	br:ko00001 br:ko00002	KEGG Orthology (KO) | KEGG modules
c9016_g1	DCTN2_DANRE Dynactin subunit 2 OS=Danio rerio GN=dctn2 PE=2 SV=1	1	1.82494	1.66743	1.0861	0.393443	0.257136	-0.0379219	-1.11083	-1.26549	-0.636805	-0.787007	-0.476911	-1.15812	0.00260762	0.241429	2.2e-46	GO:0008283 GO:0005813 GO:0070062 GO:0030507 GO:0005737 GO:0005869 GO:0046907 GO:0007067 GO:0000776 GO:0071539	K10424	DCTN2; dynactin 2	path:map04962 path:map05016	Vasopressin-regulated water reabsorption | Huntington's disease	br:ko00001 br:ko03036 br:ko04812	KEGG Orthology (KO) | Chromosome | Cytoskeleton proteins
c34215_g1	ICE2_HUMAN Little elongation complex subunit 2 OS=Homo sapiens GN=ICE2 PE=1 SV=2	1	1.46649	1.69916	1.5206	-0.221977	0.0277864	-0.126875	-0.75572	-0.200222	-1.15047	-1.57307	-0.688036	-0.618527	0.0595796	0.561287	2.96e-46	GO:0006351 GO:0044451
c20426_g1	RYK_MOUSE Tyrosine- kinase RYK OS=Mus musculus GN=Ryk PE=1 SV=2	1	1.33584	1.44552	1.80579	0.934286	0.325748	-0.455264	-0.903355	-0.612145	-0.948239	-0.580828	-0.576817	-0.392251	-1.32757	-0.0507147	5.59e-46	GO:0045807 GO:0043168 GO:0043227 GO:0006935 GO:0004713 GO:0071310 GO:0007409 GO:0051240 GO:0016032 GO:0016055 GO:0016310 GO:0051249 GO:0044421 GO:0007169 GO:0007420 GO:0044425 GO:0009967 GO:0005886 GO:0002521 GO:0004888 GO:0005515 GO:2000107 GO:0006928 GO:0006909 GO:0001818 GO:2000026	K05128	RYK; RYK receptor-like tyrosine kinase [EC:2.7.10.1]	path:map04360	Axon guidance	br:ko00001 br:ko01000 br:ko01001 br:ko01020 br:ko04050	KEGG Orthology (KO) | Enzymes | Protein kinases | Enzyme-linked receptors | Cytokine receptors
c27894_g1	TBP_ACACA TATA-box-binding OS=Acanthamoeba castellanii GN=TFIID PE=2 SV=1	1	1.85909	2.11566	1.22719	0.0125433	0.13869	-0.219971	-0.656815	-0.712144	-0.581855	-0.723148	-0.641199	-0.514746	-0.941947	-0.36135	7.1e-46	GO:0006361 GO:0006383 GO:0006362 GO:0000979 GO:0030097 GO:0000978 GO:0006363 GO:0005672 GO:0042795 GO:0001103 GO:0006367 GO:0006368 GO:0001940 GO:0003700 GO:0005669 GO:0045893 GO:0016032 GO:0045815 GO:0007283 GO:0009880 GO:1901796 GO:0007369 GO:0005737 GO:0005719 GO:0001939 GO:0019899	K03120	TBP tbp; transcription initiation factor TFIID TATA-box-binding protein	path:map03022 path:map05016 path:map05166 path:map05168 path:map05169 path:map05203	Basal transcription factors | Huntington's disease | HTLV-I infection | Herpes simplex infection | Epstein-Barr virus infection | Viral carcinogenesis	br:ko00001 br:ko03000 br:ko03021	KEGG Orthology (KO) | Transcription factors | Transcription machinery
c22978_g1	K1QA33_CRAGI Structure-specific endonuclease subunit SLX4 OS=Crassostrea gigas GN=CGI_10019710 PE=4 SV=1	1	1.9999	1.87281	1.15523	-0.632212	-0.937019	-1.00732	-0.544739	-0.252893	-0.735849	-0.0134181	-0.77393	-0.309366	-0.266276	0.445076	1.1e-45	GO:0090305 GO:0017108 GO:0006281 GO:0005634 GO:0006260 GO:0004519 GO:0033557
c17304_g1	V4BML2_LOTGI Uncharacterized protein OS=Lottia gigantea GN=LOTGIDRAFT_164505 PE=4 SV=1	1	2.0975	1.95467	0.652679	0.347437	-0.066832	-0.455018	-0.151475	-1.44428	-0.76429	-0.824383	-0.410656	-0.599687	0.0114665	-0.347136	1.14e-45	GO:0046872
c22162_g1	PERQ1_HUMAN PERQ amino acid-rich with GYF domain-containing 1 OS=Homo sapiens GN=GIGYF1 PE=1 SV=2	1	1.44024	1.55715	1.61919	0.926639	0.593006	-0.448003	-0.899606	-0.709802	-0.79392	-0.437896	-0.922892	-1.04037	-0.506791	-0.376946	1.29e-45	GO:0044707 GO:0016020 GO:0017148 GO:0009987 GO:0044822	K18730	GIGYF; PERQ amino acid-rich with GYF domain-containing protein			br:ko03019	Messenger RNA biogenesis
c25634_g1	HAUS6_DANRE HAUS augmin-like complex subunit 6 OS=Danio rerio GN=haus6 PE=2 SV=1	1	1.85887	2.18911	1.10597	0.0795066	-0.0762711	-0.109322	-0.717351	-1.11076	-0.633498	-0.591681	-0.540365	-0.427588	-0.47126	-0.555372	1.3e-45		K16589	HAUS6; HAUS augmin-like complex subunit 6			br:ko03036	Chromosome
c9018_g1	INT3_MOUSE Integrator complex subunit 3 OS=Mus musculus GN=Ints3 PE=1 SV=2	1	2.08269	2.08643	0.687265	-0.766431	-0.403942	-0.697828	-0.667919	-0.714846	-0.13844	-0.55626	-0.469778	-0.674439	-0.435875	0.66937	1.41e-45	GO:0090304 GO:0044428 GO:0044260 GO:0050896	K13140	INTS3; integrator complex subunit 3			br:ko03041	Spliceosome
c18320_g1	PMS2_HUMAN Mismatch repair endonuclease PMS2 OS=Homo sapiens GN=PMS2 PE=1 SV=2	1	1.7404	2.06254	1.53348	-0.361992	-0.444833	-0.817165	-0.331576	-0.928834	-0.441093	-0.430665	-0.243183	-0.562879	-0.799603	0.0254006	2.8e-45	GO:0016887 GO:0015630 GO:0006298 GO:0000794 GO:0005654 GO:0003697 GO:0007127 GO:0032407 GO:0005737 GO:0004519 GO:0045132 GO:0032389 GO:0032138 GO:0016446	K10858	PMS2; DNA mismatch repair protein PMS2	path:map03430 path:map03460	Mismatch repair | Fanconi anemia pathway	br:ko00001 br:ko00002 br:ko03400	KEGG Orthology (KO) | KEGG modules | DNA repair and recombination proteins
c9381_g1	IDHC_RAT Isocitrate dehydrogenase	1	1.73237	1.47052	1.96256	0.332561	-0.0650775	-0.552541	-0.482229	-0.397183	-0.936842	-0.493177	-0.663177	-0.765942	-0.137839	-1.004	3.11e-45	GO:0006102 GO:0006740 GO:0008585 GO:0006103 GO:0000287 GO:0006979 GO:0009507 GO:0070062 GO:0051287 GO:0005829 GO:0042803 GO:0060696 GO:0006097 GO:0004450 GO:0006099 GO:0005782 GO:0048545 GO:0071071 GO:0005102 GO:0005743 GO:0098641 GO:0050661 GO:0051990 GO:0005759 GO:0005913 GO:0006749 GO:0098609	K00031	IDH1 IDH2 icd; isocitrate dehydrogenase [EC:1.1.1.42]	path:map00020 path:map00480 path:map00720 path:map01100 path:map01110 path:map01120 path:map01130 path:map01200 path:map01210 path:map01230 path:map04146	Citrate cycle (TCA cycle) | Glutathione metabolism | Carbon fixation pathways in prokaryotes | Metabolic pathways | Biosynthesis of secondary metabolites | Microbial metabolism in diverse environments | Biosynthesis of antibiotics | Carbon metabolism | 2-Oxocarboxylic acid metabolism | Biosynthesis of amino acids | Peroxisome	br:ko00001 br:ko00002 br:ko01000	KEGG Orthology (KO) | KEGG modules | Enzymes
c21945_g1	WLS_DROMO wntless OS=Drosophila mojavensis GN=wls PE=3 SV=1	1	2.01408	1.69091	1.70058	-0.122158	-0.544371	-0.24331	-0.772609	-0.678963	-0.639295	-0.414858	-0.55933	-0.824684	-0.245581	-0.360407	3.44e-45	GO:0061355 GO:0090263 GO:0098590 GO:0000139 GO:0044456 GO:0006886 GO:0061357 GO:0005789 GO:0048793 GO:0005769 GO:0005802 GO:0030659 GO:0097458 GO:0043010 GO:0016021 GO:0031300 GO:0010008 GO:0017147
c25866_g1	MCM10_DROME MCM10 homolog OS=Drosophila melanogaster GN=Mcm10 PE=1 SV=2	1	1.88631	1.87275	1.54573	-0.249614	-0.758609	-0.789016	-0.593865	-0.255166	-0.719632	-0.690338	-0.653554	-0.664519	0.0635776	0.00594388	3.78e-45	GO:0042802 GO:0005737 GO:0006260 GO:0005730 GO:0006974 GO:0044699	K10736	MCM10; minichromosome maintenance protein 10			br:ko03032	DNA replication proteins
c22967_g2	DDX4_PELLE Probable ATP-dependent RNA helicase DDX4 OS=Pelophylax lessonae GN=ddx4 PE=2 SV=1	1	2.18737	2.07374	0.787914	-0.53005	-0.202547	-0.0696571	-0.167099	-0.273631	-1.06798	-0.615028	-0.885629	-0.568598	-0.419488	-0.24931	5.58e-45	GO:0008143 GO:0043024 GO:0007059 GO:0042256 GO:0008625 GO:0030307 GO:0051321 GO:0043273 GO:0071651 GO:0030308 GO:0003924 GO:0032728 GO:0043154 GO:0016055 GO:2001243 GO:0017148 GO:0034063 GO:0005635 GO:0043280 GO:1903608 GO:0071243 GO:0010501 GO:0010467 GO:0008190 GO:0045948 GO:0022627 GO:0097193 GO:0004003 GO:0009615 GO:0045944 GO:0005852 GO:0004004 GO:0070062 GO:0071470 GO:0048027 GO:0035613 GO:…	K13982	DDX4 VASA; probable ATP-dependent RNA helicase DDX4 [EC:3.6.4.13]			br:ko01000 br:ko03036	Enzymes | Chromosome
c22143_g1	SETB1_DROME Histone-lysine N-methyltransferase eggless OS=Drosophila melanogaster GN=egg PE=1 SV=1	1	1.66729	2.20793	1.11473	-0.838354	-0.97487	-0.0866056	-0.202114	-0.256279	0.0871734	-0.497369	-0.0822387	-0.519763	-1.30576	-0.313769	6.35e-45	GO:0007275 GO:0007265 GO:0005694 GO:0005886 GO:0007049 GO:0005654 GO:0005515 GO:0034968 GO:1990841 GO:0045892 GO:0005737 GO:0018024 GO:0031667 GO:0090309	K11421	SETDB1; histone-lysine N-methyltransferase SETDB1 [EC:2.1.1.43]	path:map00310 path:map04550	Lysine degradation | Signaling pathways regulating pluripotency of stem cells	br:ko00001 br:ko01000 br:ko03036	KEGG Orthology (KO) | Enzymes | Chromosome
c23967_g1	RSF1_HUMAN Remodeling and spacing factor 1 OS=Homo sapiens GN=RSF1 PE=1 SV=2	1	1.26525	1.5238	1.81352	0.669	0.413763	-0.0865003	-0.584488	-0.38894	-1.04011	-0.986889	-1.14302	-1.11729	-0.195387	-0.142706	1.08e-44	GO:1902680 GO:0006351 GO:0006261 GO:0008623 GO:0006334 GO:0005654 GO:0070063 GO:0006338 GO:0001164 GO:0045892 GO:0005737 GO:0003824 GO:0042393 GO:0010628 GO:0016020	K11657	RSF1; remodeling and spacing factor 1			br:ko03036	Chromosome
c6775_g1	MSH2_CHLAE DNA mismatch repair Msh2 OS=Chlorocebus aethiops GN=MSH2 PE=2 SV=1	1	2.04587	2.23143	0.615686	-0.402887	-0.100861	-0.261646	-0.644012	-0.266532	-0.927699	-0.308759	-0.936632	-0.938281	-0.124088	0.0184148	1.1e-44	GO:0016887 GO:0010165 GO:0007131 GO:0008022 GO:0042771 GO:0051096 GO:0048513 GO:0000710 GO:0006301 GO:0045128 GO:0005654 GO:0003697 GO:0006302 GO:0000287 GO:0005524 GO:0003006 GO:0032405 GO:0043570 GO:0032301 GO:0031573 GO:0032302 GO:0045190 GO:0019901 GO:0032181 GO:0042803 GO:0032142 GO:0032143 GO:0000406 GO:0000404 GO:0006311 GO:0000403 GO:0043531 GO:0000400 GO:0000784 GO:0016020 GO:0030154 GO:…	K08735	MSH2; DNA mismatch repair protein MSH2	path:map01524 path:map03430 path:map05200 path:map05210	Platinum drug resistance | Mismatch repair | Pathways in cancer | Colorectal cancer	br:ko00001 br:ko00002 br:ko03400	KEGG Orthology (KO) | KEGG modules | DNA repair and recombination proteins
c22808_g1	MYB_MOUSE Transcriptional activator Myb OS=Mus musculus GN=Myb PE=1 SV=2	1	0.543615	1.34212	2.56432	0.820366	-0.618028	-0.660846	-0.260452	-0.872879	-0.62452	-0.52437	-0.749549	-0.819754	0.150655	-0.290687	1.19e-44	GO:0000978 GO:0006366 GO:0042025 GO:0045944 GO:0007049 GO:0005654 GO:0045624 GO:0000122 GO:0001077 GO:0006338 GO:0051574 GO:0005515 GO:0051571 GO:0016363 GO:0051726	K09420	MYB; myb proto-oncogene protein	path:map04151 path:map05166	PI3K-Akt signaling pathway | HTLV-I infection	br:ko00001 br:ko03000	KEGG Orthology (KO) | Transcription factors
c24529_g1	SIR6_HUMAN NAD-dependent deacetylase sirtuin-6 OS=Homo sapiens GN=SIRT6 PE=1 SV=2	1	2.36022	1.81329	0.434059	-0.385068	-0.255809	-0.0512297	0.197947	0.0862534	-0.865154	-1.2985	-0.437088	-0.492272	-0.229558	-0.877092	1.23e-44	GO:0008270 GO:0046969 GO:0006471 GO:0006351 GO:0005730 GO:0042127 GO:0005654 GO:0003950 GO:0005724 GO:0005515 GO:0045892 GO:0048522 GO:0003956 GO:0010569 GO:0070403 GO:0070932	K11416	SIRT6 SIR2L6; mono-ADP-ribosyltransferase sirtuin 6 [EC:2.4.2.31]	path:map05230	Central carbon metabolism in cancer	br:ko00001 br:ko01000 br:ko03036	KEGG Orthology (KO) | Enzymes | Chromosome
c34461_g1	RPB3_BOVIN DNA-directed RNA polymerase II subunit RPB3 OS=Bos taurus GN=POLR2C PE=1 SV=1	1	2.01302	1.80064	1.27069	-0.177103	-0.450076	-0.631024	-0.357811	-0.47974	-0.108649	-0.201233	-0.323231	-0.0629444	-1.54118	-0.751347	1.27e-44	GO:0015630 GO:0006370 GO:0006283 GO:0008543 GO:0046983 GO:0042795 GO:0006367 GO:0005665 GO:0000398 GO:0006368 GO:0003677 GO:0001055 GO:0005737 GO:0035019 GO:0031047 GO:0050434	K03011	RPB3 POLR2C; DNA-directed RNA polymerase II subunit RPB3	path:map00230 path:map00240 path:map01100 path:map03020 path:map05016 path:map05169	Purine metabolism | Pyrimidine metabolism | Metabolic pathways | RNA polymerase | Huntington's disease | Epstein-Barr virus infection	br:ko00001 br:ko00002 br:ko03021 br:ko03400	KEGG Orthology (KO) | KEGG modules | Transcription machinery | DNA repair and recombination proteins
c2484_g1	PSMD4_HUMAN 26S proteasome non-ATPase regulatory subunit 4 OS=Homo sapiens GN=PSMD4 PE=1 SV=1	1	2.16462	2.12384	0.082317	0.034552	-0.467057	-0.825421	-0.987843	-0.384462	-0.400855	-0.722733	-0.616617	-0.400841	-0.283766	0.684272	1.31e-44	GO:0042802 GO:0000209 GO:0038095 GO:0090263 GO:0038061 GO:0022624 GO:0043488 GO:0006521 GO:0005654 GO:0044822 GO:0002223 GO:0090090 GO:0000165 GO:0002479 GO:0033209 GO:0031145 GO:0005829 GO:0060071 GO:0051437 GO:0050852 GO:0051436	K03029	PSMD4 RPN10; 26S proteasome regulatory subunit N10	path:map03050 path:map05169	Proteasome | Epstein-Barr virus infection	br:ko00001 br:ko00002 br:ko03051	KEGG Orthology (KO) | KEGG modules | Proteasome
c7575_g1	PPIE_HUMAN Peptidyl-prolyl cis-trans isomerase E OS=Homo sapiens GN=PPIE PE=1 SV=1	1	2.19207	1.92656	1.02256	-0.124741	-0.651302	-0.544165	-0.630929	-0.424074	-0.15193	-0.992726	-0.43634	-0.0192246	-0.232925	-0.932835	1.51e-44	GO:0006283 GO:0000413 GO:0005654 GO:0005753 GO:0000398 GO:0000166 GO:0002931 GO:0008637 GO:0010939 GO:0071013 GO:0071277 GO:0070266 GO:2000276 GO:0070301 GO:0045070 GO:2001243 GO:0016018 GO:0090324 GO:0032780 GO:0090201 GO:0090200 GO:0006355 GO:1902445 GO:0006457 GO:0044822 GO:0003677 GO:0010849 GO:0003755 GO:0005515 GO:0005759 GO:0071243	K09564	PPIE; peptidyl-prolyl isomerase E (cyclophilin E) [EC:5.2.1.8]	path:map03040	Spliceosome	br:ko00001 br:ko00002 br:ko01000 br:ko03041 br:ko03110	KEGG Orthology (KO) | KEGG modules | Enzymes | Spliceosome | Chaperones and folding catalysts
c10537_g1	DNLI3_HUMAN DNA ligase 3 OS=Homo sapiens GN=LIG3 PE=1 SV=2	1	1.26935	1.28181	0.980273	0.829572	0.0444327	-0.883574	-1.4947	-1.60254	-1.11332	-0.726059	-0.04345	0.412236	0.637345	0.408627	1.97e-44	GO:0033151 GO:0043504 GO:1901363 GO:0006260 GO:0090298 GO:0006283 GO:0043167 GO:0000724 GO:0006288 GO:0006297 GO:0097681 GO:0005654 GO:0003910 GO:0005515 GO:0097159 GO:0005739 GO:0070421	K10776	LIG3; DNA ligase 3 [EC:6.5.1.1]	path:map03410	Base excision repair	br:ko00001 br:ko00002 br:ko01000 br:ko03400	KEGG Orthology (KO) | KEGG modules | Enzymes | DNA repair and recombination proteins
c25906_g1	DHX9_MOUSE ATP-dependent RNA helicase A OS=Mus musculus GN=Dhx9 PE=1 SV=2	1	1.46529	1.3207	1.90358	0.875291	0.167956	-0.328566	-1.06322	-0.880319	-0.466957	-0.514798	-1.24754	-0.707403	-0.250842	-0.27316	2.09e-44	GO:0042254 GO:0005730 GO:0004003 GO:0005654 GO:0001047 GO:0004004 GO:0000398 GO:0097165 GO:0070062 GO:0051880 GO:0003725 GO:0001649 GO:0005829 GO:0032206 GO:0070937 GO:0036464 GO:0032481 GO:0002151 GO:0006996 GO:0044822 GO:0005813 GO:1903608 GO:0001085 GO:0005739 GO:0016020 GO:0010501 GO:0070934	K13184	DHX9; ATP-dependent RNA helicase A [EC:3.6.4.13]			br:ko01000 br:ko03041	Enzymes | Spliceosome
c22257_g1	SELH_MOUSE Seleno H OS=Mus musculus GN=Selh PE=1 SV=2	1	1.77292	1.85482	1.44313	0.34921	-0.162699	-0.663736	-0.940528	-0.411559	-0.90386	-0.546494	-0.943631	-0.743541	-0.303521	0.199487	2.34e-44	GO:0044822
c115_g1	RFC4_MOUSE Replication factor C subunit 4 OS=Mus musculus GN=Rfc4 PE=1 SV=1	1	1.94175	2.04479	1.13845	-0.789358	-0.768142	-0.660205	-0.442612	-0.655921	-0.510394	-0.818034	0.115146	-0.0397164	0.157027	-0.712781	2.79e-44	GO:0031390 GO:0042769 GO:0006296 GO:0006271 GO:0006283 GO:1900264 GO:1901796 GO:0042276 GO:0000722 GO:0006297 GO:0005663 GO:0005654 GO:0005524 GO:0003689 GO:0005515 GO:0043142 GO:0070987	K10755	RFC2_4; replication factor C subunit 2/4	path:map03030 path:map03420 path:map03430	DNA replication | Nucleotide excision repair | Mismatch repair	br:ko00001 br:ko00002 br:ko03032 br:ko03036 br:ko03400	KEGG Orthology (KO) | KEGG modules | DNA replication proteins | Chromosome | DNA repair and recombination proteins
c18928_g1	RBBP6_HUMAN E3 ubiquitin- ligase RBBP6 OS=Homo sapiens GN=RBBP6 PE=1 SV=1	1	2.51961	1.98178	0.457754	-0.296634	-0.530144	-0.347736	-0.588624	-0.371517	-0.224223	-0.749954	-0.313935	-0.58107	-0.345613	-0.609699	3.75e-44	GO:0003676 GO:0004842 GO:0031981 GO:0016567	K10624	RBBP6; E3 ubiquitin-protein ligase RBBP6 [EC:2.3.2.27]			br:ko01000 br:ko04121	Enzymes | Ubiquitin system
c15984_g1	RECQ5_RAT ATP-dependent DNA helicase Q5 OS=Rattus norvegicus GN=Recql5 PE=1 SV=1	1	1.31333	1.32721	1.28856	1.25307	0.718104	-0.266655	-1.44121	-1.13983	-0.815616	-0.291259	-0.439454	-1.10068	-0.40662	0.00105502	3.78e-44	GO:0036310 GO:0007095 GO:0010165 GO:0016605 GO:0009378 GO:0005730 GO:0000993 GO:0003697 GO:0000079 GO:0000781 GO:0005524 GO:0048583 GO:0043590 GO:0002039 GO:0051880 GO:0045893 GO:0051782 GO:0016591 GO:0032508 GO:0071479 GO:0031297 GO:0051304 GO:0008270 GO:0000729 GO:0034244 GO:0000405 GO:0000724 GO:0000800 GO:0007067 GO:0045910 GO:0005737 GO:0043140 GO:0016363 GO:0072711 GO:0030894 GO:0017116 GO:…	K10902	RECQL5; ATP-dependent DNA helicase Q5 [EC:3.6.4.12]			br:ko01000 br:ko03400	Enzymes | DNA repair and recombination proteins
c6845_g1	LRWD1_XENTR Leucine-rich repeat and WD repeat-containing 1 OS=Xenopus tropicalis GN=lrwd1 PE=2 SV=1	1	1.70065	1.84864	1.56201	-0.253382	-0.685527	-0.592685	0.505633	-0.472055	-0.18686	-0.482897	-0.472201	-0.341038	-0.994207	-1.13608	4.48e-44	GO:0044427
c32606_g1	UFD1_DROME Ubiquitin fusion degradation 1 homolog OS=Drosophila melanogaster GN=Ufd1-like PE=2 SV=1	1	2.33374	2.16373	0.146519	0.148117	-0.154726	-0.228868	-0.457903	-0.803615	-0.483427	-0.371412	-0.562372	-0.232346	-0.618904	-0.878529	6.29e-44	GO:0004843 GO:0001501 GO:0034098 GO:0030970 GO:0036501 GO:0071712 GO:0005654 GO:0051117 GO:0070987	K14016	UFD1; ubiquitin fusion degradation protein 1	path:map04141	Protein processing in endoplasmic reticulum	br:ko00001 br:ko00002	KEGG Orthology (KO) | KEGG modules
c13823_g1	YETS2_HUMAN YEATS domain-containing 2 OS=Homo sapiens GN=YEATS2 PE=1 SV=2	1	1.67854	1.92266	1.33609	-0.0886598	-0.302103	-0.407179	-0.947976	-0.39048	-0.988658	-1.01429	-0.860134	-0.611485	0.474375	0.199303	1.14e-43	GO:0005515 GO:0045892 GO:1902562 GO:0016573 GO:0043234
c21981_g1	PSME3_PIG Proteasome activator complex subunit 3 OS=Sus scrofa GN=PSME3 PE=2 SV=1	1	2.1768	2.1457	0.554043	-0.353643	-0.123535	-0.517727	-1.06848	-0.224209	-0.531644	-0.492628	-0.329706	-0.159245	-1.04395	-0.0317865	1.6e-43	GO:0061133 GO:0061136 GO:0038095 GO:0043488 GO:0097371 GO:0006521 GO:0005654 GO:0002223 GO:0000165 GO:0002039 GO:0002479 GO:0070062 GO:0005829 GO:0060071 GO:0010950 GO:0050852 GO:0042802 GO:0000209 GO:0090263 GO:0038061 GO:0000502 GO:0090090 GO:0033209 GO:0016020 GO:0031145 GO:2001237 GO:2000045 GO:0051437 GO:0051436	K06698	PSME3; proteasome activator subunit 3 (PA28 gamma)	path:map03050 path:map04612 path:map05160	Proteasome | Antigen processing and presentation | Hepatitis C	br:ko00001 br:ko03051 br:ko04147	KEGG Orthology (KO) | Proteasome | Exosome
c25478_g1	LAS1L_HUMAN Ribosomal biogenesis LAS1L OS=Homo sapiens GN=LAS1L PE=1 SV=2	1	2.25488	1.8838	0.929719	-0.0694737	-0.405669	-0.364022	-0.0126458	-0.671936	-0.630096	-0.775443	-0.377771	-0.0931924	-1.1564	-0.511754	1.69e-43	GO:0031981 GO:0006364	K16912	LAS1; ribosomal biogenesis protein LAS1			br:ko03009	Ribosome biogenesis
c24594_g1	INCE_MOUSE Inner centromere OS=Mus musculus GN=Incenp PE=1 SV=2	1	1.4581	1.72751	1.98657	0.524727	-0.160478	-0.562841	-0.678861	-0.570288	-0.951374	-0.606496	-0.590505	-0.76863	-0.424024	-0.38341	2.63e-43	GO:0005856 GO:0031981 GO:0022402 GO:0043234 GO:0000775	K11515	INCENP; inner centromere protein			br:ko03036	Chromosome
c21050_g1	C2CD3_HUMAN C2 domain-containing 3 OS=Homo sapiens GN=C2CD3 PE=1 SV=4	1	1.00455	0.898587	0.835605	1.52444	1.2955	-0.0341072	-1.44105	-1.11087	-1.20038	-0.771149	-0.779114	-0.6216	0.376292	0.0232825	3.1e-43	GO:0005815 GO:0005737 GO:0007275	K16751	C2CD3; C2 domain-containing protein 3			br:ko03036	Chromosome
c17489_g1	BUB3_XENLA Mitotic checkpoint BUB3 OS=Xenopus laevis GN=bub3 PE=1 SV=1	1	1.51045	1.99398	1.78787	0.120634	-0.711052	-0.606169	-0.428106	-0.666204	-0.308002	-0.737993	-0.173144	-0.203437	-0.982025	-0.596801	3.83e-43	GO:0007094 GO:0007062 GO:0007067 GO:0000776 GO:0042787 GO:0005654 GO:0005635 GO:1990298 GO:0006405 GO:0043130 GO:0008608 GO:0016032 GO:0031145 GO:0005829 GO:0033597 GO:0051437 GO:0051436	K02180	BUB3; cell cycle arrest protein BUB3	path:map04110 path:map04111 path:map05166	Cell cycle | Cell cycle - yeast | HTLV-I infection	br:ko00001 br:ko03036 br:ko03041	KEGG Orthology (KO) | Chromosome | Spliceosome
c25511_g1	NFX1_BOVIN Transcriptional repressor NF-X1 OS=Bos taurus GN=NFX1 PE=2 SV=1	1	2.18489	2.06285	0.313015	-0.633487	-0.651742	-0.42287	-0.0577637	-0.324315	-0.491192	-1.29491	-0.543604	-0.0767394	0.486585	-0.550714	4.46e-43	GO:0000122 GO:0001078 GO:0005737 GO:0006351 GO:0000977 GO:0005730 GO:0005886 GO:0044822	K12236	NFX1; transcriptional repressor NF-X1			br:ko03000 br:ko04121	Transcription factors | Ubiquitin system
c22717_g1	RN168_RAT E3 ubiquitin- ligase RNF168 OS=Rattus norvegicus GN=Rnf168 PE=1 SV=1	1	1.43089	1.81398	1.80196	0.621651	-0.388727	-0.489144	0.0109824	-0.574651	-0.665768	-0.860432	-0.330278	-0.690702	-1.09218	-0.587575	4.83e-43	GO:0045739 GO:0035861 GO:0034244 GO:0016925 GO:0031491 GO:0036351 GO:0036297 GO:0036352 GO:0043234 GO:0006303 GO:0044699 GO:1903900 GO:0005654 GO:0006511 GO:0004842 GO:0006955 GO:0000151 GO:0035518 GO:0005737 GO:0042393 GO:0070530 GO:0070535 GO:0010212	K20779	RNF168; E3 ubiquitin-protein ligase RNF168 [EC:2.3.2.27]			br:ko01000 br:ko03400 br:ko04121	Enzymes | DNA repair and recombination proteins | Ubiquitin system
c26734_g1	PSB5_DICDI Proteasome subunit beta type-5 OS=Dictyostelium discoideum GN=psmB5 PE=1 SV=1	1	2.07152	2.07658	1.13522	-0.0971273	-0.5854	-0.379597	-0.431629	-0.280915	-0.528985	-0.633239	-0.586598	-0.578645	-0.210395	-0.970794	5.71e-43	GO:0038095 GO:0043488 GO:0045444 GO:0006521 GO:0005654 GO:0002223 GO:0000165 GO:0006979 GO:0002479 GO:0070062 GO:0016032 GO:0005829 GO:0060071 GO:0050852 GO:0000209 GO:0090263 GO:0038061 GO:0004298 GO:0060337 GO:1990111 GO:0090090 GO:0005813 GO:0033209 GO:0005515 GO:0005839 GO:0031145 GO:0051437 GO:0052548 GO:0051436	K02737	PSMB5; 20S proteasome subunit beta 5 [EC:3.4.25.1]	path:map03050	Proteasome	br:ko00001 br:ko00002 br:ko01000 br:ko01002 br:ko03051	KEGG Orthology (KO) | KEGG modules | Enzymes | Peptidases | Proteasome
c24358_g1	RAF1_CHICK RAF proto-oncogene serine threonine- kinase OS=Gallus gallus GN=RAF1 PE=2 SV=1	1	1.27028	1.40393	1.69096	1.11311	0.41192	-0.358006	-0.754047	-0.341633	-0.815835	-0.818019	-1.10727	-1.02087	-0.838959	0.164437	5.8e-43	GO:0008283 GO:0035023 GO:0008285 GO:0005794 GO:0090150 GO:1901700 GO:0002223 GO:0000165 GO:0000186 GO:0009628 GO:0009968 GO:0071277 GO:0005509 GO:0043154 GO:0006915 GO:0005829 GO:0031333 GO:0010975 GO:0030168 GO:0032006 GO:0033138 GO:0042802 GO:0010033 GO:0045935 GO:0007264 GO:0034220 GO:0005741 GO:0004674 GO:0005886 GO:0009887 GO:0030217 GO:0031328 GO:0010628 GO:0051130 GO:0070374 GO:0016043 GO:…	K04365	BRAF; B-Raf proto-oncogene serine/threonine-protein kinase [EC:2.7.11.1]	path:map01521 path:map01522 path:map04010 path:map04012 path:map04013 path:map04015 path:map04024 path:map04062 path:map04068 path:map04150 path:map04214 path:map04270 path:map04320 path:map04510 path:map04650 path:map04720 path:map04722 path:map04726 path:map04730 path:map04810 path:map04910 path:map04914 path:map05034 path:map05160 path:map05200 path:map05205 path:map05210 path:map05211 path:ma…	EGFR tyrosine kinase inhibitor resistance | Endocrine resistance | MAPK signaling pathway | ErbB signaling pathway | MAPK signaling pathway - fly | Rap1 signaling pathway | cAMP signaling pathway | Chemokine signaling pathway | FoxO signaling pathway | mTOR signaling pathway | Apoptosis - fly | Vascular smooth muscle contraction | Dorso-ventral axis formation | Focal adhesion | Natural killer cel…	br:ko00001 br:ko00002 br:ko01000 br:ko01001	KEGG Orthology (KO) | KEGG modules | Enzymes | Protein kinases
c9386_g1	SAE2_XENTR SUMO-activating enzyme subunit 2 OS=Xenopus tropicalis GN=uba2 PE=2 SV=1	1	1.66205	1.97493	1.3331	0.126656	-0.222992	-0.0251308	-0.192014	0.370652	-0.566061	-0.933142	-0.877722	-0.925588	-0.779351	-0.945387	6.76e-43	GO:0019948 GO:0050794 GO:0046982 GO:0016925 GO:0019781 GO:0006508 GO:0005829 GO:0008047 GO:0044763 GO:0031510 GO:0005654	K10685	UBLE1B SAE2 UBA2; ubiquitin-like 1-activating enzyme E1 B [EC:6.2.1.45]	path:map04120	Ubiquitin mediated proteolysis	br:ko00001 br:ko01000 br:ko04121	KEGG Orthology (KO) | Enzymes | Ubiquitin system
c17327_g1	CWC22_HUMAN Pre-mRNA-splicing factor CWC22 homolog OS=Homo sapiens GN=CWC22 PE=1 SV=3	1	1.14651	1.43713	1.96823	0.813926	0.296151	-0.191923	-0.316137	-0.0283322	-0.766156	-1.12366	-0.956283	-0.882942	-1.11037	-0.286148	7.38e-43	GO:0003723 GO:0005515 GO:0071013 GO:0016607 GO:0048024 GO:0071006 GO:0005794 GO:0000398	K13100	CWC22; pre-mRNA-splicing factor CWC22			br:ko03041	Spliceosome
c24246_g1	MPIP2_RAT M-phase inducer phosphatase 2 OS=Rattus norvegicus GN=Cdc25b PE=1 SV=1	1	1.76433	2.03491	1.48261	0.0732748	-0.551578	-0.869381	-0.987566	-0.353567	-0.609499	-0.640926	-0.576958	-0.445074	-0.0659215	-0.254649	7.62e-43	GO:0019901 GO:0006470 GO:0000922 GO:0009314 GO:0044772 GO:0044444 GO:0006468 GO:0045931 GO:0005654 GO:0004721 GO:0005813 GO:0000280 GO:0051716 GO:0032467	K05866	CDC25B; M-phase inducer phosphatase 2 [EC:3.1.3.48]	path:map04010 path:map04110 path:map04914 path:map05206	MAPK signaling pathway | Cell cycle | Progesterone-mediated oocyte maturation | MicroRNAs in cancer	br:ko00001 br:ko00002 br:ko01000 br:ko01009 br:ko03400	KEGG Orthology (KO) | KEGG modules | Enzymes | Protein phosphatases and associated proteins | DNA repair and recombination proteins
c25196_g1	ASPM_CANLF Abnormal spindle-like microcephaly-associated homolog OS=Canis lupus familiaris GN=ASPM PE=2 SV=2	1	1.86219	1.95437	1.30434	0.0447899	-0.577455	-0.0245556	0.165481	-0.225808	-0.997067	-0.743845	-0.617591	-0.730904	-0.966053	-0.447891	1.47e-42	GO:0065007 GO:0005819 GO:0007399 GO:0022402	K16743	ASPM ASP; abnormal spindle-like microcephaly-associated protein			br:ko03036	Chromosome
c22595_g1	TXNL1_RAT Thioredoxin 1 OS=Rattus norvegicus GN=Txnl1 PE=1 SV=3	1	2.21622	2.2301	0.0718174	0.162786	-0.57299	-0.37038	-0.8514	-0.5322	-0.276483	-0.973664	-0.319898	-0.387894	-0.55442	0.158401	1.62e-42	GO:0008283 GO:0030091 GO:0016668 GO:0015036 GO:0009314 GO:1903206 GO:0043388 GO:0005654 GO:0009409 GO:0070062 GO:0004857 GO:0015949 GO:0005829 GO:0016671 GO:0033158 GO:0010497 GO:0032148 GO:0033138 GO:0007165 GO:0007267 GO:0000302 GO:0044822 GO:0005515 GO:0043086 GO:0006928 GO:0055114 GO:0051897
c3022_g1	APC7_HUMAN Anaphase-promoting complex subunit 7 OS=Homo sapiens GN=ANAPC7 PE=1 SV=4	1	1.83038	1.9006	1.3227	0.055384	-0.570409	-0.143673	-0.094324	-0.590306	-0.35828	-0.385375	-0.367113	-0.405179	-1.64399	-0.550417	3.2e-42	GO:0005634 GO:0050794 GO:1903047 GO:0044446 GO:0016567	K03354	APC7; anaphase-promoting complex subunit 7	path:map04110 path:map04111 path:map04113 path:map04114 path:map04120 path:map04914 path:map05166	Cell cycle | Cell cycle - yeast | Meiosis - yeast | Oocyte meiosis | Ubiquitin mediated proteolysis | Progesterone-mediated oocyte maturation | HTLV-I infection	br:ko00001 br:ko00002 br:ko03036 br:ko04121	KEGG Orthology (KO) | KEGG modules | Chromosome | Ubiquitin system
c26182_g1	ACINU_HUMAN Apoptotic chromatin condensation inducer in the nucleus OS=Homo sapiens GN=ACIN1 PE=1 SV=2	1	0.838083	1.26672	2.03529	1.16564	0.515812	-0.22547	-0.465183	-0.251168	-0.834346	-0.91714	-1.18849	-1.12151	-0.572199	-0.246048	3.23e-42	GO:0016607 GO:0006355 GO:0051082 GO:0044763 GO:0044822 GO:0000244 GO:0000166 GO:0006406 GO:0000395 GO:0000381 GO:0048025 GO:0016482 GO:0005829 GO:0050733	K12875	ACIN1 ACINUS; apoptotic chromatin condensation inducer in the nucleus	path:map03013 path:map03015 path:map03040	RNA transport | mRNA surveillance pathway | Spliceosome	br:ko00001 br:ko00002 br:ko03019 br:ko03041	KEGG Orthology (KO) | KEGG modules | Messenger RNA biogenesis | Spliceosome
c23396_g1	RFWD2_MOUSE E3 ubiquitin- ligase RFWD2 OS=Mus musculus GN=Rfwd2 PE=1 SV=2	1	2.36936	1.85362	0.371174	0.449054	0.177925	-0.269054	-0.610486	-0.322147	-0.616848	-0.278432	-0.813558	-0.951701	-0.477787	-0.881117	4.02e-42	GO:0043967 GO:0005813 GO:0061630 GO:0005515 GO:0005925 GO:0035097 GO:0005829 GO:0032436 GO:0010485 GO:0044699 GO:0010212	K10143	RFWD2 COP1; E3 ubiquitin-protein ligase RFWD2 [EC:2.3.2.27]	path:map04115 path:map04120 path:map04712	p53 signaling pathway | Ubiquitin mediated proteolysis | Circadian rhythm - plant	br:ko00001 br:ko01000 br:ko04121	KEGG Orthology (KO) | Enzymes | Ubiquitin system
c25984_g8	K7GGP5_PELSI Uncharacterized protein OS=Pelodiscus sinensis PE=4 SV=1	1	2.25867	1.85369	0.978403	-0.0947267	-0.152733	-0.630691	-0.990249	-0.774355	-0.668309	-0.622636	-0.726069	-0.264211	-0.240667	0.0738816	4.17e-42	GO:0003676
c32720_g1	IPO4_HUMAN Importin-4 OS=Homo sapiens GN=IPO4 PE=1 SV=2	1	1.98533	2.04189	1.24076	-0.564921	-0.90769	-0.820119	-0.535401	-0.126124	-0.133322	-0.433596	-0.154144	-0.287835	-0.468262	-0.836561	4.68e-42	GO:0006606 GO:0031981 GO:0034622 GO:0005488	K20221	IPO4 RANBP4; importin-4			br:ko03009	Ribosome biogenesis
c25066_g1	HOP2_MOUSE Homologous-pairing 2 homolog OS=Mus musculus GN=Psmc3ip PE=1 SV=1	1	2.41595	2.04165	0.449879	-0.198162	-0.392258	-0.559675	-0.215219	-0.666243	-0.72966	-0.480021	-0.474251	-0.666928	0.0732415	-0.598307	4.71e-42	GO:0030374	K06695	PSMC3IP; 26S proteasome regulatory subunit ATPase 3 interacting protein			br:ko03051	Proteasome
c2945_g1	TAD3B_XENLA Transcriptional adapter 3-B OS=Xenopus laevis GN=tada3-b PE=2 SV=1	1	1.73624	1.9136	1.3613	0.373806	0.291871	-0.59005	-0.654932	-1.04996	-0.874834	-0.707673	-0.525915	-0.34642	-0.833403	-0.0936233	6.7e-42	GO:0005515 GO:0003713 GO:0070461 GO:0010628 GO:0006355 GO:0016573	K11315	TADA3 ADA3 NGG1; transcriptional adapter 3			br:ko03021 br:ko03036	Transcription machinery | Chromosome
c17368_g1	ICA69_HUMAN Islet cell autoantigen 1 OS=Homo sapiens GN=ICA1 PE=1 SV=2	1	1.84797	1.75306	1.08771	0.708886	0.0793952	-0.485249	-0.874987	-0.827658	-0.425397	-1.4341	-0.674554	-0.655876	0.00535536	-0.104554	8.66e-42	GO:0030667 GO:0005515 GO:0000139	K19863	ICA1; islet cell auto antigen 1	path:map04940	Type I diabetes mellitus	br:ko00001	KEGG Orthology (KO)
c34426_g1	RFA2_RAT Replication A 32 kDa subunit OS=Rattus norvegicus GN=Rpa2 PE=2 SV=2	1	1.97185	2.17395	0.888644	-0.688269	-0.463001	-0.580879	-0.179518	0.00962039	-0.696017	-0.4573	-0.0462986	-0.20437	-0.472376	-1.25604	1.01e-41	GO:0035861 GO:0019903 GO:0016605 GO:0006284 GO:0033683 GO:0031571 GO:0006260 GO:0000724 GO:0000723 GO:0005662 GO:0006298 GO:0000785 GO:0003684 GO:0000784 GO:0003697 GO:0031625 GO:0010569 GO:2000001 GO:0019985	K10739	RFA2 RPA2; replication factor A2	path:map03030 path:map03420 path:map03430 path:map03440 path:map03460	DNA replication | Nucleotide excision repair | Mismatch repair | Homologous recombination | Fanconi anemia pathway	br:ko00001 br:ko00002 br:ko03032 br:ko03400	KEGG Orthology (KO) | KEGG modules | DNA replication proteins | DNA repair and recombination proteins
c9373_g1	CHIA_RAT Acidic mammalian chitinase OS=Rattus norvegicus GN=Chia PE=2 SV=1	1	2.36638	2.12269	0.0248466	-0.290131	-0.322242	-0.755322	-0.637136	-0.610254	-0.766376	-0.71998	-0.206816	0.0716811	0.148452	-0.42579	1.13e-41	GO:0043229 GO:0008061 GO:0006032 GO:0090197 GO:0009620 GO:0044444 GO:0008843 GO:0006037 GO:0045766 GO:0009612 GO:0002532 GO:0005615 GO:0070062 GO:0070374 GO:0051716 GO:0070555 GO:0070741 GO:0019900 GO:0051897 GO:0030324 GO:0034612	K01183	E3.2.1.14; chitinase [EC:3.2.1.14]	path:map00520 path:map01100	Amino sugar and nucleotide sugar metabolism | Metabolic pathways	br:ko00001 br:ko01000	KEGG Orthology (KO) | Enzymes
c25135_g1	CATIN_HUMAN Cactin OS=Homo sapiens GN=CACTIN PE=1 SV=3	1	2.0969	1.73993	1.2143	0.0809271	0.208748	-0.301296	-0.683767	-0.13684	-0.991076	-0.667858	-1.04419	-0.778965	-0.564779	-0.172036	1.3e-41	GO:0032088 GO:0034122 GO:0060339 GO:0044699 GO:0005654 GO:0044822 GO:0000398 GO:0070062 GO:0005515 GO:0071013 GO:0071222 GO:0005737 GO:0001933 GO:0032717 GO:0071347 GO:0071356 GO:0032720 GO:0031665 GO:0032688
c16546_g1	PRC1_HUMAN regulator of cytokinesis 1 OS=Homo sapiens GN=PRC1 PE=1 SV=2	1	1.73965	1.47107	1.95966	0.461397	-0.33158	-0.0992934	-0.692792	-0.709138	-0.692473	-0.1949	-0.75989	-0.810067	-0.634427	-0.707211	1.32e-41	GO:0051301 GO:0005634 GO:0005737 GO:0005819 GO:0022402 GO:0000226 GO:0008092	K16732	PRC1; protein regulator of cytokinesis 1			br:ko03036 br:ko04812	Chromosome | Cytoskeleton proteins
c16493_g1	TTK_MACFA Dual specificity kinase TTK OS=Macaca fascicularis GN=TTK PE=2 SV=1	1	1.89994	2.07393	1.13189	-0.290481	-0.671552	-0.49985	-0.864772	-0.574424	-0.272635	-1.10844	-0.474946	-0.323811	-0.406855	0.381997	1.55e-41	GO:0019901 GO:0007051 GO:0030071 GO:0007093 GO:0007165 GO:0022607 GO:0043123 GO:0000910 GO:0007059 GO:0046777 GO:0007067 GO:0044444 GO:0004674 GO:0004871 GO:0005654 GO:0000287 GO:0005524 GO:0005815 GO:0016020 GO:0005819 GO:0019894 GO:0032268 GO:0031572 GO:0018105	K08866	TTK MPS1; serine/threonine-protein kinase TTK/MPS1 [EC:2.7.12.1]	path:map04110 path:map04111	Cell cycle | Cell cycle - yeast	br:ko00001 br:ko01000 br:ko01001 br:ko03036	KEGG Orthology (KO) | Enzymes | Protein kinases | Chromosome
c24708_g1	CRML_MOUSE cramped-like OS=Mus musculus GN=Cramp1 PE=1 SV=3	1	2.30644	1.94999	0.53837	-0.736194	-0.470016	-0.25389	0.13651	0.219395	-0.327104	-0.47212	-0.430796	-0.716777	-1.14045	-0.603353	1.84e-41	GO:0003677 GO:0005634 GO:0007275 GO:0006351 GO:0006355 GO:0007379
c19554_g1	AKAP1_CAEEL KH domain-containing akap-1 OS=Caenorhabditis elegans GN=akap-1 PE=3 SV=2	1	1.7976	1.7636	0.956029	0.261854	0.568231	0.315919	-0.220689	-0.99188	-0.183369	-1.20885	-0.651799	-0.628966	-1.29202	-0.485662	2.04e-41	GO:0003676 GO:0065007 GO:0005515 GO:0005739 GO:0016020 GO:0044699 GO:0009987	K16518	AKAP1; A-kinase anchor protein 1 mitochondrial			br:ko01009	Protein phosphatases and associated proteins
c8799_g1	S47A1_RABIT Multidrug and toxin extrusion 1 OS=Oryctolagus cuniculus GN=SLC47A1 PE=2 SV=1	1	2.73755	1.39817	-0.0256969	-0.281452	-0.577882	-0.660008	-0.478527	-0.39667	-0.382961	-0.615002	0.0664728	-0.0272585	0.487325	-1.24405	2.72e-41	GO:0055085 GO:0015297 GO:0016020 GO:0044765	K03327	TC.MATE SLC47A norM mdtK dinF; multidrug resistance protein MATE family			br:ko02000	Transporters
c25140_g2	LRRX1_DICDI leucine-rich repeat-containing DDB_G0290503 OS=Dictyostelium discoideum GN=DDB_G0290503 PE=3 SV=1	1	1.84273	2.1215	1.07271	-0.244285	-0.169951	-0.765399	-0.490106	0.197812	-0.643813	-0.934423	-0.397183	-0.231932	-1.21659	-0.141069	3.74e-41	GO:0072594 GO:0006605 GO:0005515 GO:0034067 GO:0005794 GO:0000226 GO:0042147 GO:0048193 GO:0010256
c8916_g1	V3ZS51_LOTGI Uncharacterized protein OS=Lottia gigantea GN=LOTGIDRAFT_154696 PE=4 SV=1	1	1.83994	1.69515	1.79455	0.242459	-0.310767	-0.396756	-0.387899	-0.310306	-0.533909	-0.773292	-0.613139	-0.661148	-0.859986	-0.724896	7.96e-41	GO:0016020 GO:0016021
c20805_g1	TCPZ_RABIT T-complex 1 subunit zeta OS=Oryctolagus cuniculus GN=CCT6 PE=1 SV=3	1	1.42427	0.859243	-0.821748	1.37557	1.5322	0.843623	0.296428	-0.580852	-0.558174	-0.685834	-0.930204	-0.891138	-0.888976	-0.974412	9.61e-41	GO:1904874 GO:1904851 GO:0007283 GO:0015031 GO:1904871 GO:0008565 GO:0051082 GO:1901998 GO:0005874 GO:0044822 GO:0005832 GO:0005524 GO:0070062 GO:0044183 GO:0051086 GO:0051131 GO:0032212 GO:0050821 GO:0071987	K09498	CCT6; T-complex protein 1 subunit zeta			br:ko03110 br:ko04147	Chaperones and folding catalysts | Exosome
c17405_g1	SYF1_RAT Pre-mRNA-splicing factor SYF1 OS=Rattus norvegicus GN=Xab2 PE=2 SV=1	1	2.19893	2.08867	0.450502	0.129147	0.0952176	-0.258332	-0.78141	-0.857597	-0.217967	-1.09123	-0.162307	-0.704219	-0.396884	-0.492521	1.18e-40	GO:0071010 GO:0005515 GO:0071013 GO:0071014 GO:0006351 GO:0007275 GO:0016020 GO:0071012 GO:0006283 GO:0000349 GO:0000974 GO:0005654	K12867	SYF1 XAB2; pre-mRNA-splicing factor SYF1	path:map03040	Spliceosome	br:ko00001 br:ko00002 br:ko03019 br:ko03041	KEGG Orthology (KO) | KEGG modules | Messenger RNA biogenesis | Spliceosome
c19300_g1	LAM0_DROME Lamin Dm0 OS=Drosophila melanogaster GN=Lam PE=1 SV=4	1	2.3573	2.09058	-0.0903579	-0.398421	-0.539661	-0.59548	-0.489473	0.145024	-0.456835	-0.422026	-0.0709211	-0.0294295	-1.24062	-0.259672	1.39e-40	GO:0005635 GO:0050794 GO:0016020 GO:0031981 GO:0044763 GO:0006996 GO:0050896
c24442_g2	NU133_HUMAN Nuclear pore complex Nup133 OS=Homo sapiens GN=NUP133 PE=1 SV=2	1	2.00537	1.86457	1.38633	-0.30168	-0.730339	-0.77272	-0.588707	-0.153678	-0.839143	0.217006	-0.347985	-0.549148	-0.36422	-0.825655	2.34e-40	GO:0005635 GO:0046907 GO:0033036 GO:0043234 GO:0044763 GO:0000775 GO:0006996 GO:0050789 GO:0071702	K14300	NUP133; nuclear pore complex protein Nup133	path:map03013	RNA transport	br:ko00001 br:ko00002 br:ko03019 br:ko03036	KEGG Orthology (KO) | KEGG modules | Messenger RNA biogenesis | Chromosome
c26994_g1	ERH_MOUSE Enhancer of rudimentary homolog OS=Mus musculus GN=Erh PE=1 SV=1	1	1.52187	1.88913	1.43883	0.553706	-0.521745	0.0233596	-0.134209	0.153363	-0.632866	-1.2621	-0.508996	-0.755238	-0.735387	-1.02971	3.36e-40	GO:0005515 GO:0006207 GO:0034709 GO:0016020 GO:0001649 GO:0030496 GO:0006221 GO:0008327 GO:0045747 GO:0006213 GO:0007049 GO:0044822
c12223_g1	PARN_MOUSE Poly(A)-specific ribonuclease PARN OS=Mus musculus GN=Parn PE=1 SV=1	1	1.50096	1.83285	1.16478	0.236897	0.0237722	0.181715	0.017399	0.205748	-0.647535	-0.772412	-0.529964	-0.193589	-1.54535	-1.47526	3.55e-40	GO:0005634 GO:0019901 GO:0000184 GO:0005737 GO:0004527 GO:0044702 GO:0044822	K01148	PARN; poly(A)-specific ribonuclease [EC:3.1.13.4]	path:map03018	RNA degradation	br:ko00001 br:ko01000 br:ko03019	KEGG Orthology (KO) | Enzymes | Messenger RNA biogenesis
c13961_g1	TCPH_CHICK T-complex 1 subunit eta OS=Gallus gallus GN=CCT7 PE=1 SV=1	1	1.63676	1.25853	0.585902	0.905113	0.981972	0.649462	0.123743	-0.535932	-0.351761	-0.682923	-1.1784	-1.34668	-1.04596	-0.999842	4.5e-40	GO:0042802 GO:1904874 GO:1904851 GO:1904871 GO:0051082 GO:0006457 GO:1901998 GO:0002199 GO:0005874 GO:0005832 GO:0005524 GO:0007339 GO:0070062 GO:0005739 GO:0044297 GO:0032212 GO:0050821	K09499	CCT7; T-complex protein 1 subunit eta			br:ko03110 br:ko04147	Chaperones and folding catalysts | Exosome
c17661_g1	MGME1_XENTR Mitochondrial genome maintenance exonuclease 1 OS=Xenopus tropicalis GN=mgme1 PE=2 SV=2	1	1.95452	2.40487	0.390133	-0.0450493	-0.0667935	-0.386071	-0.469873	-0.436364	-1.07614	-0.743346	-0.653225	-0.142605	-0.720929	-0.00913054	5.84e-40	GO:0004527 GO:0032042 GO:0006974	K19465	MGME1 DDK1; mitochondrial genome maintenance exonuclease 1 [EC:3.1.-.-]			br:ko01000 br:ko03029	Enzymes | Mitochondrial biogenesis
c23350_g1	ALDH2_HUMAN Aldehyde mitochondrial OS=Homo sapiens GN=ALDH2 PE=1 SV=2	1	1.56387	1.92191	1.76349	0.206609	-0.305418	-0.594668	-0.509412	-0.407493	-0.57661	-0.373506	-0.560402	-1.12046	-0.125724	-0.88218	8.65e-40	GO:0021915 GO:0034097 GO:0009055 GO:0008285 GO:0005096 GO:0006068 GO:0006069 GO:0005497 GO:0048732 GO:1901700 GO:0005654 GO:0007507 GO:0030326 GO:0002138 GO:0070062 GO:0030900 GO:0048522 GO:0048565 GO:0043010 GO:0072001 GO:0005829 GO:0033993 GO:0018479 GO:0004030 GO:0016918 GO:0048568 GO:0006776 GO:0003002 GO:0061624 GO:0004028 GO:0005515 GO:0005759 GO:0001758 GO:0030154 GO:0051716	K00128	ALDH; aldehyde dehydrogenase (NAD+) [EC:1.2.1.3]	path:map00010 path:map00053 path:map00071 path:map00280 path:map00310 path:map00330 path:map00340 path:map00380 path:map00410 path:map00561 path:map00620 path:map00625 path:map00903 path:map00981 path:map01100 path:map01110 path:map01120 path:map01130	Glycolysis / Gluconeogenesis | Ascorbate and aldarate metabolism | Fatty acid degradation | Valine leucine and isoleucine degradation | Lysine degradation | Arginine and proline metabolism | Histidine metabolism | Tryptophan metabolism | beta-Alanine metabolism | Glycerolipid metabolism | Pyruvate metabolism | Chloroalkane and chloroalkene degradation | Limonene and pinene degradation | Insect ho…	br:ko00001 br:ko00002 br:ko01000	KEGG Orthology (KO) | KEGG modules | Enzymes
c23029_g1	BRAP_HUMAN BRCA1-associated OS=Homo sapiens GN=BRAP PE=1 SV=2	1	1.88112	2.10074	1.3155	-0.505028	-0.04303	-0.194547	-0.74957	-0.606929	-0.864837	-0.873758	-0.430517	-0.18921	-0.358714	-0.481215	8.8e-40	GO:0016579 GO:0015630 GO:0042802 GO:0061630 GO:0008380 GO:0090231 GO:0007265 GO:1904667 GO:0006397 GO:0005730 GO:0006996 GO:0008139 GO:0004843 GO:0000165 GO:0031965 GO:0009968 GO:0000151 GO:0005737 GO:0016567	K10632	BRAP; BRCA1-associated protein [EC:2.3.2.27]	path:map04014	Ras signaling pathway	br:ko00001 br:ko01000 br:ko04121	KEGG Orthology (KO) | Enzymes | Ubiquitin system
c29416_g1	SNRPA_DROME U1 small nuclear ribonucleo A OS=Drosophila melanogaster GN=snf PE=1 SV=1	1	1.59863	1.83	1.51073	0.402503	-0.381542	-0.576135	-0.759778	-0.503294	-1.04589	-1.38042	-0.328452	-0.299554	0.234733	-0.301539	1.25e-39	GO:0002230 GO:0005686 GO:0005730 GO:0005685 GO:0098792 GO:0005654 GO:0044822 GO:0000398 GO:0000166 GO:0005515 GO:0071013 GO:0005737 GO:0030619 GO:0035614	K11094	SNRPB2; U2 small nuclear ribonucleoprotein B''	path:map03040	Spliceosome	br:ko00001 br:ko00002 br:ko03041	KEGG Orthology (KO) | KEGG modules | Spliceosome
c29459_g1	EMC6_MOUSE ER membrane complex subunit 6 OS=Mus musculus GN=Emc6 PE=1 SV=1	1	1.18358	1.16928	1.77214	1.2914	0.635542	0.0612458	-0.735733	-1.1278	-0.851221	-0.939803	-0.605652	-0.456747	-0.548453	-0.847791	1.41e-39	GO:0000045 GO:0005515 GO:0097631 GO:0072546 GO:0034975
c417_g1	UBR7_HUMAN E3 ubiquitin- ligase UBR7 OS=Homo sapiens GN=UBR7 PE=1 SV=2	1	1.78237	1.73048	1.54282	0.217647	-0.451933	-0.862633	-0.797354	-0.933246	-0.635653	-0.944468	-0.517736	-0.543973	0.195347	0.218339	1.43e-39	GO:0008150 GO:0008270 GO:0046872 GO:0016874 GO:0003674 GO:0016567	K11979	UBR7; E3 ubiquitin-protein ligase UBR7 [EC:2.3.2.27]			br:ko01000 br:ko04121	Enzymes | Ubiquitin system
c11129_g1	FAXC_DROME Failed axon connections OS=Drosophila melanogaster GN=fax PE=1 SV=1	1	1.52054	1.81351	1.37895	0.0247986	-0.591404	-0.784728	-0.95668	-0.832842	-1.15315	-1.03073	-0.393546	0.315123	0.207069	0.483092	1.68e-39	GO:0016020 GO:0016021
c16105_g1	XRCC6_CHICK X-ray repair cross-complementing 5 OS=Gallus gallus GN=XRCC6 PE=2 SV=1	1	1.78338	1.86116	1.38412	0.108532	-0.0314044	-0.196446	-0.0661143	0.0583692	-0.361558	-0.916993	-0.881639	-0.837567	-1.19486	-0.708978	2.23e-39	GO:0070419 GO:0008022 GO:0044212 GO:0003691 GO:0004386 GO:0043564 GO:0045944 GO:0051290 GO:0000784 GO:0005654 GO:0044822 GO:0044877 GO:0097680 GO:0005667 GO:0048660 GO:0051575 GO:0045892 GO:0051276 GO:0016020	K10884	XRCC6 KU70 G22P1; ATP-dependent DNA helicase 2 subunit 1	path:map03450	Non-homologous end-joining	br:ko00001 br:ko00002 br:ko03041 br:ko03400	KEGG Orthology (KO) | KEGG modules | Spliceosome | DNA repair and recombination proteins
c23919_g1	DC12B_XENLA DDB1- and CUL4-associated factor 12-B OS=Xenopus laevis GN=dcaf12-b PE=2 SV=1	1	2.03849	2.17921	0.785047	0.277693	-0.0936469	-0.600643	-0.241277	-0.38601	-0.778172	-0.442588	-0.757823	-0.964483	-0.550243	-0.465548	2.4e-39	GO:0005515 GO:0005815	K11803	WDR40A; WD repeat-containing protein 40A			br:ko04121	Ubiquitin system
c23203_g1	RABX5_HUMAN Rab5 GDP GTP exchange factor OS=Homo sapiens GN=RABGEF1 PE=1 SV=2	1	1.69992	2.1194	1.54534	-0.36846	-0.6525	-0.645957	-0.531832	-0.674538	-0.466763	-0.71127	-0.248899	0.0536607	-0.782692	-0.335412	3.84e-39	GO:0031490 GO:0019904 GO:0007275 GO:0015031 GO:0000987 GO:0000788 GO:0006352 GO:0043234 GO:0045653 GO:0006336 GO:0051290 GO:0000784 GO:0005654 GO:0044822 GO:0006335 GO:0048583 GO:0005768 GO:0070062 GO:0042393 GO:0046982 GO:0001503 GO:0016020 GO:0030154 GO:0031012	K11254	H4; histone H4	path:map05034 path:map05203 path:map05322	Alcoholism | Viral carcinogenesis | Systemic lupus erythematosus	br:ko00001 br:ko03036	KEGG Orthology (KO) | Chromosome
c16302_g1	CDK7_HUMAN Cyclin-dependent kinase 7 OS=Homo sapiens GN=CDK7 PE=1 SV=1	1	2.2494	1.95301	0.923929	-0.500222	-0.20921	-0.481359	-0.683065	-0.170356	-0.801406	-1.07023	-0.530372	-0.331655	-0.0988209	-0.249647	4.66e-39	GO:0007050 GO:0008283 GO:0006361 GO:0008022 GO:0006362 GO:0007099 GO:0006260 GO:0006283 GO:0008284 GO:0015030 GO:0043167 GO:0006363 GO:0005694 GO:0042795 GO:0060968 GO:0005675 GO:0045944 GO:0006367 GO:0000079 GO:0006368 GO:0000166 GO:0005768 GO:0000086 GO:0006977 GO:0000082 GO:0071732 GO:0005829 GO:0030521 GO:0008094 GO:0008353 GO:0035173 GO:0006370 GO:0000307 GO:0006294 GO:1901796 GO:0007265 GO:…	K02202	CDK7; cyclin-dependent kinase 7 [EC:2.7.11.22 2.7.11.23]	path:map03022 path:map03420 path:map04110	Basal transcription factors | Nucleotide excision repair | Cell cycle	br:ko00001 br:ko00002 br:ko01000 br:ko01001 br:ko03019 br:ko03021 br:ko03400	KEGG Orthology (KO) | KEGG modules | Enzymes | Protein kinases | Messenger RNA biogenesis | Transcription machinery | DNA repair and recombination proteins
c23848_g1	DDX42_MOUSE ATP-dependent RNA helicase DDX42 OS=Mus musculus GN=Ddx42 PE=1 SV=3	1	1.60829	2.01113	1.13117	-1.24291	-1.28586	-0.113355	0.22501	-0.282089	-0.4873	0.160191	-0.161718	-0.497824	0.0350688	-1.09981	4.79e-39	GO:0005515 GO:0016071 GO:0016020 GO:0008104 GO:0010501 GO:0006396 GO:0022613 GO:0044444 GO:0005654 GO:0004004 GO:0044822	K12835	DDX42 SF3B125; ATP-dependent RNA helicase DDX42 [EC:3.6.4.13]	path:map03040	Spliceosome	br:ko00001 br:ko00002 br:ko01000 br:ko03041	KEGG Orthology (KO) | KEGG modules | Enzymes | Spliceosome
c21803_g1	ORC1_BOVIN Origin recognition complex subunit 1 OS=Bos taurus GN=ORC1 PE=2 SV=2	1	1.9561	2.02364	1.25682	-0.091051	-0.383054	-0.169008	-0.555016	-0.768903	-0.389053	-0.692698	-0.330054	-0.0341669	-0.989704	-0.833851	6.35e-39	GO:0006270 GO:1901990 GO:0090068 GO:0043167 GO:0048523 GO:0005664 GO:0005730 GO:0000784 GO:0005886 GO:0042127 GO:0005654 GO:0009744 GO:0051983 GO:0003688 GO:0005515 GO:0000083 GO:0005819 GO:0005829	K02603	ORC1; origin recognition complex subunit 1	path:map04110 path:map04111 path:map04113	Cell cycle | Cell cycle - yeast | Meiosis - yeast	br:ko00001 br:ko00002 br:ko03032 br:ko03036	KEGG Orthology (KO) | KEGG modules | DNA replication proteins | Chromosome
c7774_g1	LKHA4_HUMAN Leukotriene A-4 hydrolase OS=Homo sapiens GN=LTA4H PE=1 SV=2	1	1.95756	2.02327	1.22311	0.0790992	-0.46625	-0.730835	-0.550983	-0.668566	-1.18506	-0.254052	-0.136963	-0.54139	-0.30827	-0.440675	6.76e-39	GO:0019538 GO:0008270 GO:0004177 GO:0004463 GO:0005654 GO:0004301 GO:0008237 GO:0044822 GO:0070062 GO:0005515 GO:0019370 GO:0043171 GO:0005829 GO:0050896	K01254	LTA4H; leukotriene-A4 hydrolase [EC:3.3.2.6]	path:map00590 path:map01100	Arachidonic acid metabolism | Metabolic pathways	br:ko00001 br:ko01000 br:ko01002	KEGG Orthology (KO) | Enzymes | Peptidases
c31153_g1	ASCC1_MOUSE Activating signal cointegrator 1 complex subunit 1 OS=Mus musculus GN=Ascc1 PE=1 SV=1	1	1.87389	1.94572	1.23354	-0.330048	-0.862891	-0.922288	-0.361661	-0.80617	-0.573989	-0.541294	0.0220987	0.26536	-0.9998	0.0575402	7.14e-39	GO:0005488 GO:0044424	K18666	ASCC1; activating signal cointegrator complex subunit 1
c12576_g1	GPSM2_HUMAN G- -signaling modulator 2 OS=Homo sapiens GN=GPSM2 PE=1 SV=3	1	2.06908	1.9864	1.15792	-0.446498	-0.739001	-0.32519	-0.0440383	-0.872817	-0.574762	-0.925489	-0.217443	-0.0517706	-0.329361	-0.687036	9.13e-39	GO:0042802 GO:0097431 GO:0050794 GO:0051661 GO:0005938 GO:0007052 GO:0044767	K15837	GPSM2; G-protein signaling modulator 2			br:ko03036	Chromosome
c19271_g1	CEP78_XENTR Centrosomal of 78 kDa OS=Xenopus tropicalis GN=cep78 PE=2 SV=1	1	1.31222	1.05605	0.69217	0.949647	1.31394	0.47665	0.274807	-0.00521787	-0.98161	-0.660986	-0.902436	-1.27126	-1.56376	-0.690217	1.11e-38	GO:0005813 GO:0005737	K16765	CEP78; centrosomal protein CEP78			br:ko03036	Chromosome
c19964_g1	CCNH_BOVIN Cyclin-H OS=Bos taurus GN=CCNH PE=2 SV=1	1	1.91628	2.14558	1.29598	-0.117477	-0.407539	-0.986154	-0.531391	-0.394175	-0.519496	-0.547896	-0.592954	-0.466267	-0.39974	-0.394742	1.17e-38	GO:0008094 GO:0008353 GO:0019907 GO:0006360 GO:0006354 GO:0006289 GO:0006366 GO:0044772 GO:0006352 GO:0005675 GO:0045944 GO:0005515 GO:0001932	K06634	CCNH; cyclin H	path:map03022 path:map03420 path:map04110	Basal transcription factors | Nucleotide excision repair | Cell cycle	br:ko00001 br:ko00002 br:ko03021 br:ko03400	KEGG Orthology (KO) | KEGG modules | Transcription machinery | DNA repair and recombination proteins
c22168_g1	CP3AO_SHEEP Cytochrome P450 3A24 OS=Ovis aries GN=CYP3A24 PE=2 SV=1	1	1.69563	2.18268	1.05159	0.642578	-0.149632	-0.747324	-0.538489	-1.01412	-0.711457	-0.758821	-0.348322	-0.178726	-0.370447	-0.755139	1.37e-38	GO:0042737 GO:0016705 GO:0008395 GO:0008202 GO:1901575 GO:0044763 GO:1901615 GO:0044281 GO:0097159 GO:0005737 GO:0046872 GO:0043231 GO:0016020 GO:0034754 GO:0055114 GO:0070887	K07424	CYP3A; cytochrome P450 family 3 subfamily A [EC:1.14.14.1]	path:map00140 path:map00591 path:map00830 path:map01100 path:map05204	Steroid hormone biosynthesis | Linoleic acid metabolism | Retinol metabolism | Metabolic pathways | Chemical carcinogenesis	br:ko00001 br:ko00199 br:ko01000	KEGG Orthology (KO) | Cytochrome P450 | Enzymes
c20309_g1	GSTA_PLEPL Glutathione S-transferase A OS=Pleuronectes platessa PE=2 SV=1	1	1.79394	1.98482	1.40802	0.312541	-0.436237	-0.79148	-0.762223	-0.802886	-1.0399	-0.36674	-0.460007	-0.249741	-0.128146	-0.461963	1.6e-38	GO:0003824 GO:0009987	K00799	GST gst; glutathione S-transferase [EC:2.5.1.18]	path:map00480 path:map00980 path:map00982 path:map01524 path:map05204 path:map05418	Glutathione metabolism | Metabolism of xenobiotics by cytochrome P450 | Drug metabolism - cytochrome P450 | Platinum drug resistance | Chemical carcinogenesis | Fluid shear stress and atherosclerosis	br:ko00001 br:ko01000	KEGG Orthology (KO) | Enzymes
c9258_g1	RA51A_XENLA DNA repair RAD51 homolog A OS=Xenopus laevis GN=rad51-a PE=2 SV=1	1	2.15004	1.96272	0.892714	-0.274455	-0.557531	-0.395924	-0.122119	-1.03647	-0.417925	-0.642731	0.114842	-0.101489	-1.13917	-0.432503	1.87e-38	GO:0010165 GO:0035861 GO:0016605 GO:0007131 GO:0008022 GO:0003691 GO:0000711 GO:0043047 GO:0000732 GO:0000775 GO:0005730 GO:0004520 GO:0000730 GO:0009636 GO:0070192 GO:0006268 GO:0007533 GO:0005524 GO:0070182 GO:1990426 GO:0010833 GO:0051106 GO:0072719 GO:0042802 GO:0051260 GO:0000800 GO:0006355 GO:0000722 GO:1902521 GO:0003682 GO:0000785 GO:0000400 GO:0042148 GO:0000784 GO:0005635 GO:0030998 GO:…	K04482	RAD51; DNA repair protein RAD51	path:map03440 path:map03460 path:map05200 path:map05212	Homologous recombination | Fanconi anemia pathway | Pathways in cancer | Pancreatic cancer	br:ko00001 br:ko03400 br:ko04121 br:ko04131	KEGG Orthology (KO) | DNA repair and recombination proteins | Ubiquitin system | Membrane trafficking
c18276_g1	SF3A1_MOUSE Splicing factor 3A subunit 1 OS=Mus musculus GN=Sf3a1 PE=1 SV=1	1	1.67369	2.12598	0.9624	0.585629	0.309261	-0.450485	-0.0401538	-0.538718	-0.829954	-0.697533	-0.808868	-0.744342	-0.427588	-1.11932	1.88e-38	GO:0005515 GO:0071013 GO:0005684 GO:0005654 GO:0044822 GO:0000398	K12825	SF3A1 SAP114; splicing factor 3A subunit 1	path:map03040	Spliceosome	br:ko00001 br:ko00002 br:ko03041	KEGG Orthology (KO) | KEGG modules | Spliceosome
c24349_g1	F120A_XENTR Constitutive coactivator of PPAR-gamma 1 homolog OS=Xenopus tropicalis GN=fam120a PE=2 SV=1	1	2.03449	1.91717	1.00313	-0.201536	-0.590574	-0.0455498	-0.743142	-0.982452	-0.479544	0.155077	-0.818301	-0.707584	-0.861937	0.320763	2.05e-38	GO:0044464
c25534_g1	KDM1A_HUMAN Lysine-specific histone demethylase 1A OS=Homo sapiens GN=KDM1A PE=1 SV=2	1	2.33118	1.92854	0.418783	0.395954	0.0765079	-0.440084	-0.581112	-0.653155	-0.961683	-0.0644206	-0.402702	-0.808534	-0.482577	-0.756696	2.4e-38	GO:0033184 GO:0031061 GO:0061752 GO:0008284 GO:0044212 GO:1990391 GO:0048513 GO:0007596 GO:0045944 GO:0051091 GO:0032091 GO:0043426 GO:1901307 GO:0005654 GO:0045646 GO:0000122 GO:0005667 GO:0002039 GO:0043392 GO:0042162 GO:0034644 GO:0034720 GO:0034648 GO:0090304 GO:0043518 GO:0045639 GO:0055001 GO:1902166 GO:0009446 GO:0043433 GO:0003682 GO:0046203 GO:0046208 GO:0000784 GO:0009447 GO:0046592 GO:…	K11450	KDM1A AOF2 LSD1; lysine-specific histone demethylase 1A [EC:1.-.-.-]			br:ko01000 br:ko03036	Enzymes | Chromosome
c24201_g1	JMJD6_DANRE Bifunctional arginine demethylase and lysyl-hydroxylase JMJD6 OS=Danio rerio GN=jmjd6 PE=2 SV=2	1	1.86956	1.90348	1.1761	-0.0552475	-0.207837	-0.102938	-0.123537	-1.20136	-0.440693	-1.1482	-1.10502	-0.496937	-0.0394798	-0.0278805	2.56e-38	GO:0008380 GO:0060041 GO:0002040 GO:0005730 GO:0042116 GO:0005654 GO:0007507 GO:0030529 GO:0005506 GO:0001822 GO:0003727 GO:0018395 GO:0048024 GO:0005829 GO:0030324 GO:0042803 GO:0070815 GO:0006351 GO:0033077 GO:0006355 GO:0007166 GO:0048821 GO:0006397 GO:0004872 GO:0043654 GO:0005886 GO:0033749 GO:0070078 GO:0070079 GO:0055114 GO:0033746	K11323	JMJD6; histone arginine demethylase JMJD6 [EC:1.14.11.-]			br:ko01000 br:ko03036	Enzymes | Chromosome
c31201_g1	CDK6_MOUSE Cyclin-dependent kinase 6 OS=Mus musculus GN=Cdk6 PE=1 SV=2	1	1.87117	2.12123	1.25679	-0.284071	-0.298071	-0.451296	0.0480399	-0.916741	-0.237339	-0.819766	-0.428544	-0.71768	-0.324323	-0.819397	3e-38	GO:0007050 GO:0008283 GO:0021537 GO:0030097 GO:0005730 GO:0006468 GO:0009615 GO:1901701 GO:0005654 GO:0045646 GO:0045668 GO:0005524 GO:0042063 GO:0071157 GO:0048146 GO:0071396 GO:0000082 GO:0001726 GO:0005829 GO:0010971 GO:2000773 GO:0045638 GO:0016538 GO:0000307 GO:0043697 GO:0004693 GO:0006974 GO:0000785 GO:0003323 GO:0005813 GO:0031965 GO:0045023 GO:0001954 GO:0042493 GO:0050680 GO:0010468 GO:…	K02091	CDK6; cyclin-dependent kinase 6 [EC:2.7.11.22]	path:map04110 path:map04115 path:map04151 path:map05161 path:map05162 path:map05200 path:map05203 path:map05206 path:map05212 path:map05214 path:map05218 path:map05220 path:map05222 path:map05223 path:map05224	Cell cycle | p53 signaling pathway | PI3K-Akt signaling pathway | Hepatitis B | Measles | Pathways in cancer | Viral carcinogenesis | MicroRNAs in cancer | Pancreatic cancer | Glioma | Melanoma | Chronic myeloid leukemia | Small cell lung cancer | Non-small cell lung cancer | Breast cancer	br:ko00001 br:ko00002 br:ko01000 br:ko01001	KEGG Orthology (KO) | KEGG modules | Enzymes | Protein kinases
c34323_g1	THOC3_MOUSE THO complex subunit 3 OS=Mus musculus GN=Thoc3 PE=2 SV=1	1	1.5184	2.15391	1.56181	-0.492788	-1.00406	-0.248443	-0.627378	-0.0801553	-0.188634	-0.480191	-0.179728	-0.272718	-1.1061	-0.553927	3.09e-38	GO:0097159 GO:1901363 GO:0046784 GO:0035097 GO:0031124 GO:0016573 GO:0000445 GO:0016740 GO:0006369 GO:0000784	K12880	THOC3; THO complex subunit 3	path:map03013 path:map03040	RNA transport | Spliceosome	br:ko00001 br:ko00002 br:ko03019 br:ko03041	KEGG Orthology (KO) | KEGG modules | Messenger RNA biogenesis | Spliceosome
c25725_g1	RECQ1_HUMAN ATP-dependent DNA helicase Q1 OS=Homo sapiens GN=RECQL PE=1 SV=3	1	1.71503	2.11593	1.45838	-0.442448	-0.57301	-0.495621	-0.502501	-0.459326	-0.881516	-0.663282	0.0914565	-0.0263408	-0.442606	-0.894136	3.52e-38	GO:0036310 GO:0010033 GO:0000724 GO:0045005 GO:0000228 GO:0009378 GO:0000733 GO:1901699 GO:0044427 GO:0005654 GO:0000166 GO:0003677 GO:0005515 GO:0005737 GO:0043140 GO:0051053 GO:0016020 GO:2000112 GO:0051726 GO:0010212	K10899	RECQL; ATP-dependent DNA helicase Q1 [EC:3.6.4.12]			br:ko01000 br:ko03400	Enzymes | DNA repair and recombination proteins
c16508_g1	DTL_CHICK Denticleless homolog OS=Gallus gallus GN=DTL PE=2 SV=1	1	2.01278	1.96669	1.26792	-0.370546	-0.663661	-0.280416	-0.432095	-0.527049	-0.164345	-0.364875	-0.34395	-0.73317	-1.23211	-0.13518	6.07e-38	GO:0006355 GO:0005488 GO:0006259 GO:0044403 GO:0080008 GO:0044182 GO:0009605 GO:0005815 GO:0031981 GO:0034654 GO:0031572 GO:0016740 GO:0070887 GO:0016567 GO:0031324 GO:0034645	K11790	DTL CDT2 DCAF2; denticleless			br:ko04121	Ubiquitin system
c22369_g1	TEX14_MOUSE Inactive serine threonine- kinase TEX14 OS=Mus musculus GN=Tex14 PE=1 SV=2	1	2.32403	1.85781	0.62083	0.114171	0.0657537	-0.632521	-0.437645	-1.31916	-0.457258	-0.213186	-0.11496	-0.426778	-0.622382	-0.758691	6.31e-38	GO:1903047 GO:0007154 GO:0015031 GO:0022607 GO:0005694 GO:0051050 GO:0010959 GO:0032507 GO:0050794 GO:0042383 GO:0043231 GO:0030424 GO:0061640 GO:0046907 GO:0090002 GO:1902589 GO:0004672 GO:0044700 GO:0044765 GO:0044449 GO:0006796 GO:0065009 GO:0005911 GO:0005515 GO:0051716 GO:0012505 GO:0016323 GO:0048193 GO:0030016	K17540	TEX14 SGK307; inactive serine/threonine-protein kinase TEX14			br:ko01001	Protein kinases
c11188_g1	DFP3_ANTMY defense 3 OS=Antheraea mylitta PE=2 SV=1	1	2.1357	2.08775	0.962788	-0.768137	-0.654643	-0.626703	-0.54304	-0.70562	-0.626138	-0.583429	-0.318737	-0.331469	0.0341299	-0.062456	8.81e-38	GO:0045087 GO:0005576 GO:0042742 GO:0003674 GO:0002376 GO:0042832
c3056_g1	MEIOB_MOUSE Meiosis-specific with OB domain-containing OS=Mus musculus GN=Meiob PE=1 SV=3	1	2.24319	1.88181	1.03583	-0.405097	-0.436553	-0.122026	-0.0318745	-0.565848	-0.497257	-0.997057	-0.050813	-0.75549	-0.699402	-0.599408	9.43e-38	GO:0016787 GO:0007127
c31615_g1	CC124_XENTR Coiled-coil domain-containing 124 OS=Xenopus tropicalis GN=ccdc124 PE=2 SV=1	1	1.89207	2.0429	1.17653	-0.763725	-1.36415	-0.84113	-0.0182689	-0.323412	-0.358387	-0.145454	-0.255501	-0.312191	-0.481941	-0.247345	1.01e-37	GO:0005737 GO:0005886 GO:0044822
c15972_g4	DX39B_DROME ATP-dependent RNA helicase WM6 OS=Drosophila melanogaster GN=Hel25E PE=1 SV=1	1	1.264	1.68653	1.73104	1.04471	0.100605	-0.0268255	-0.519761	-0.808917	-0.457773	-0.797946	-0.679381	-0.670873	-1.0685	-0.796907	1.38e-37	GO:0045727 GO:0016607 GO:0006369 GO:0043008 GO:0004004 GO:0005524 GO:1904707 GO:0046784 GO:0001889 GO:0032403 GO:2000573 GO:0032786 GO:0030621 GO:0042802 GO:0005681 GO:0000346 GO:0006974 GO:0005688 GO:0000245 GO:0005687 GO:0044822 GO:0017070 GO:0005737 GO:0016020 GO:0010501 GO:0016363 GO:0031124 GO:2000002 GO:0061051	K12812	UAP56 BAT1 SUB2; ATP-dependent RNA helicase UAP56/SUB2 [EC:3.6.4.13]	path:map03013 path:map03015 path:map03040 path:map05164	RNA transport | mRNA surveillance pathway | Spliceosome | Influenza A	br:ko00001 br:ko00002 br:ko01000 br:ko03019 br:ko03041	KEGG Orthology (KO) | KEGG modules | Enzymes | Messenger RNA biogenesis | Spliceosome
c25120_g1	SRRTB_XENLA Serrate RNA effector molecule homolog B OS=Xenopus laevis GN=srrt-b PE=2 SV=1	1	1.79589	1.58801	1.51064	0.577414	0.266114	-0.311188	-0.446677	-1.04787	-0.131727	-0.457034	-0.61821	-0.738364	-1.14293	-0.844075	1.57e-37	GO:0005515 GO:0031053 GO:0006351 GO:0005654 GO:0044822
c34212_g1	PR38A_DANRE Pre-mRNA-splicing factor 38A OS=Danio rerio GN=prpf38a PE=2 SV=1	1	1.63413	2.21986	1.15919	-0.453946	0.170982	-0.677794	-0.549639	-0.622569	-0.817276	-1.07567	-0.639285	-0.622841	0.22214	0.0527267	1.65e-37	GO:0031965 GO:0008380 GO:0005515 GO:0071011 GO:0006397 GO:0044822	K12849	PRPF38A; pre-mRNA-splicing factor 38A	path:map03040	Spliceosome	br:ko00001 br:ko03041	KEGG Orthology (KO) | Spliceosome
c16569_g1	ISY1_HUMAN Pre-mRNA-splicing factor ISY1 homolog OS=Homo sapiens GN=ISY1 PE=1 SV=3	1	1.53187	2.07877	1.51883	-0.210599	-1.12481	-0.389068	-0.640651	-0.00920168	-0.330954	-0.630952	-0.366446	-0.153029	-1.2188	-0.0549456	1.77e-37	GO:0035690 GO:0006283 GO:0000974 GO:0000389 GO:0005654 GO:0044822 GO:0071020 GO:0000384 GO:0005515 GO:0000350 GO:0071013 GO:0005737 GO:0071014 GO:0071012	K12870	ISY1; pre-mRNA-splicing factor ISY1	path:map03040	Spliceosome	br:ko00001 br:ko00002 br:ko03041	KEGG Orthology (KO) | KEGG modules | Spliceosome
c34439_g1	LRRT2_RAT Leucine-rich repeat transmembrane neuronal 2 OS=Rattus norvegicus GN=Lrrtm2 PE=1 SV=1	1	0.058503	1.60052	2.27918	0.983035	0.372833	-0.21694	-0.735865	-0.166226	-0.739993	-0.848772	-0.647311	-1.25806	-0.247836	-0.43307	1.78e-37	GO:1904950 GO:0005794 GO:0048513 GO:0045202 GO:0044459 GO:0048584 GO:0072001 GO:0051704 GO:0051129 GO:0065008 GO:0060255 GO:0007165 GO:0044446 GO:0009966 GO:0002376 GO:0009888 GO:0022610 GO:0005615 GO:0004888 GO:0005515 GO:0023056 GO:0010647 GO:0045088 GO:0016021 GO:0016043 GO:0030154 GO:0032991 GO:0001817 GO:0031323	K16665	LRRTM1_2; leucine-rich repeat transmembrane neuronal protein 1/2			br:ko04516	Cell adhesion molecules and their ligands
c12531_g1	S35G1_MOUSE Solute carrier family 35 member G1 OS=Mus musculus GN=Slc35g1 PE=2 SV=1	1	2.15895	1.87994	1.00776	0.0516504	-0.0749369	-0.352804	-0.301654	-0.841995	-0.978578	-0.920598	-0.914237	-0.354447	-0.0667116	-0.292338	1.89e-37	GO:0016020 GO:0044464
c734_g1	D3L0L1_9BACT B3 4 domain OS=Anaerobaculum hydrogeniformans ATCC BAA-1850 GN=HMPREF1705_00567 PE=4 SV=1	1	2.57171	1.1096	-0.524678	0.6968	0.587752	0.481085	-0.185347	-0.531587	-1.17711	-0.899258	-0.78353	-0.387527	-0.683047	-0.274859	2.02e-37	GO:0097159 GO:1901363 GO:0016874
c26401_g3	KIF4A_HUMAN Chromosome-associated kinesin KIF4A OS=Homo sapiens GN=KIF4A PE=1 SV=3	1	2.02309	1.90603	1.26662	-0.0586236	-0.169273	-0.627869	-0.467383	-0.515901	-0.827675	-1.01962	-0.823201	-0.593357	-0.0565745	-0.0362678	2.44e-37	GO:0016887 GO:0008089 GO:0006890 GO:0030030 GO:0043565 GO:0042127 GO:0005654 GO:0005876 GO:0009937 GO:0097542 GO:0003777 GO:0070062 GO:0005515 GO:0051256 GO:0045893 GO:0000281 GO:0016020 GO:0010215 GO:0005829 GO:0030496 GO:0055028 GO:0019886	K10395	KIF4_21_27; kinesin family member 4/21/27			br:ko04812	Cytoskeleton proteins
c20837_g2	CBX1_MOUSE Chromobox homolog 1 OS=Mus musculus GN=Cbx1 PE=1 SV=1	1	1.68195	2.10304	1.42266	-0.0685615	-0.838584	-0.322265	-0.902416	-0.134572	-0.756376	-0.819229	-0.835161	-0.298954	-0.00818134	-0.22335	3.71e-37	GO:0019904 GO:0042802 GO:0016605 GO:0035097 GO:0035064 GO:0000779 GO:0000118 GO:0003682 GO:0007596 GO:0005730 GO:0000784 GO:0005637 GO:0006338 GO:0070491 GO:0045892 GO:1990226 GO:0017053 GO:0045120 GO:0031618 GO:0005819 GO:0005719 GO:0030674	K11585	CBX1 HP1B SWI6; chromobox protein 1			br:ko03036	Chromosome
c27760_g1	PSB1B_CARAU Proteasome subunit beta type-1-B OS=Carassius auratus GN=psmb1-B PE=2 SV=1	1	2.08387	1.97793	0.891241	-0.226295	-0.0922512	0.0421377	-0.621467	-0.428501	-0.290519	-0.946828	-0.203453	-0.116131	-1.30129	-0.768447	3.82e-37	GO:0000209 GO:0004175 GO:0038095 GO:0090263 GO:0038061 GO:0043488 GO:0006521 GO:0005654 GO:0002223 GO:0090090 GO:0000165 GO:0002479 GO:0033209 GO:0070062 GO:0005515 GO:0005839 GO:0031145 GO:0005829 GO:0060071 GO:0051437 GO:0050852 GO:0051436	K02732	PSMB1; 20S proteasome subunit beta 6 [EC:3.4.25.1]	path:map03050	Proteasome	br:ko00001 br:ko00002 br:ko01000 br:ko01002 br:ko03051	KEGG Orthology (KO) | KEGG modules | Enzymes | Peptidases | Proteasome
c26016_g1	PAHX_RAT Phytanoyl- peroxisomal OS=Rattus norvegicus GN=Phyh PE=1 SV=2	1	1.86308	1.74112	1.10757	0.799859	0.291936	-0.560821	-0.665333	-1.04346	-0.776017	-1.17989	-0.440324	-0.61011	-0.2597	-0.267926	3.83e-37	GO:0009299 GO:1902751 GO:0009792 GO:1900034 GO:0000978 GO:0008284 GO:0043167 GO:0006366 GO:0001228 GO:0048513 GO:0045944 GO:0009416 GO:0005654 GO:0006720 GO:0000122 GO:0097089 GO:0001078 GO:0034605 GO:1902808 GO:0048244 GO:0005829 GO:0031397 GO:0070207 GO:0019903 GO:0042803 GO:0005782 GO:0014070 GO:1903935 GO:0001561 GO:0044702 GO:0001046 GO:0000790 GO:0003713 GO:0001162 GO:0003714 GO:0048037 GO:…	K00477	PHYH; phytanoyl-CoA hydroxylase [EC:1.14.11.18]	path:map04146	Peroxisome	br:ko00001 br:ko01000	KEGG Orthology (KO) | Enzymes
c26320_g1	CUT1_SCHPO Separin OS=Schizosaccharomyces pombe (strain 972 ATCC 24843) GN=cut1 PE=1 SV=3	1	2.27149	1.9393	0.920336	-0.564168	-0.313627	-0.517984	-0.398849	-0.856124	-1.01958	-0.590069	-0.271504	-0.402868	-0.177042	-0.0193071	4.95e-37	GO:0005813 GO:0005515 GO:0033045 GO:0005737 GO:0000070 GO:0008234 GO:0007126	K02365	ESP1; separase [EC:3.4.22.49]	path:map04110 path:map04111 path:map04113 path:map04114	Cell cycle | Cell cycle - yeast | Meiosis - yeast | Oocyte meiosis	br:ko00001 br:ko01000 br:ko01002 br:ko03036	KEGG Orthology (KO) | Enzymes | Peptidases | Chromosome
c24772_g1	ABCB6_XENTR ATP-binding cassette sub-family B member mitochondrial OS=Xenopus tropicalis GN=abcb6 PE=2 SV=1	1	1.86825	1.98537	1.24422	-0.595511	-0.761018	-0.20692	0.246835	-0.56459	0.122004	-0.500534	-0.254934	-0.832363	-0.643358	-1.10745	5.16e-37	GO:0000166 GO:0042626 GO:0015232 GO:0016021 GO:0031982 GO:0005783 GO:0005794 GO:0048513 GO:0005741 GO:0006810 GO:0005886 GO:0009987	K05663	ABC.ATM; mitochondrial ABC transporter ATM	path:map02010	ABC transporters	br:ko00001 br:ko02000	KEGG Orthology (KO) | Transporters
c23531_g1	SRSF7_MOUSE Serine arginine-rich splicing factor 7 OS=Mus musculus GN=Srsf7 PE=1 SV=1	1	1.44693	2.05189	1.48712	0.596628	-0.773824	-0.595042	-0.871298	-0.770164	-0.477797	-0.22465	-0.163533	0.0116688	-1.00416	-0.713767	6.24e-37	GO:0006406 GO:0035145 GO:0000395 GO:0070062 GO:0005515 GO:0071013 GO:0016607 GO:0000380 GO:0048025 GO:0003729 GO:0031124 GO:0006369	K12896	SFRS7; splicing factor arginine/serine-rich 7	path:map03040 path:map05168	Spliceosome | Herpes simplex infection	br:ko00001 br:ko03041	KEGG Orthology (KO) | Spliceosome
c529_g1	M17L2_XENTR Mpv17 2 OS=Xenopus tropicalis GN=mpv17l2 PE=2 SV=1	1	1.91568	2.07462	0.918941	-0.758748	-0.665441	-0.742185	-0.481342	-0.985527	-0.404264	-0.42669	-0.633666	-0.572197	0.229526	0.531303	7.31e-37	GO:0005777 GO:0070131 GO:0005762 GO:0005743 GO:0061668	K13348	MPV17; protein Mpv17	path:map04146	Peroxisome	br:ko00001	KEGG Orthology (KO)
c18674_g2	FADS1_HUMAN Fatty acid desaturase 1 OS=Homo sapiens GN=FADS1 PE=1 SV=3	1	1.29408	1.30299	1.2865	0.667053	0.310207	-0.712028	-1.2884	-1.70236	-1.40689	-0.405564	-0.10717	0.158511	0.256506	0.34657	7.92e-37	GO:0007267 GO:0008654 GO:0043651 GO:0006355 GO:0000248 GO:0009267 GO:0046456 GO:0005789 GO:0006636 GO:0045485 GO:0045595 GO:0016021 GO:0036109	K10226	FADS2; acyl-CoA 6-desaturase (Delta-6 desaturase) [EC:1.14.19.3]	path:map00592 path:map01040 path:map01110 path:map01212 path:map03320	alpha-Linolenic acid metabolism | Biosynthesis of unsaturated fatty acids | Biosynthesis of secondary metabolites | Fatty acid metabolism | PPAR signaling pathway	br:ko00001 br:ko01000 br:ko01004	KEGG Orthology (KO) | Enzymes | Lipid biosynthesis proteins
c21368_g1	FANCM_MOUSE Fanconi anemia group M homolog OS=Mus musculus GN=Fancm PE=1 SV=3	1	1.87808	2.0571	0.734967	-0.779137	-1.03047	-0.946807	-0.90648	0.045185	-0.151997	-0.998392	-0.0534471	0.11928	-0.354339	0.386458	9.36e-37	GO:0005515 GO:0043240 GO:0097159 GO:1901363 GO:0036297 GO:0071821 GO:0000712 GO:0031297 GO:0003682 GO:0016787	K10896	FANCM; fanconi anemia group M protein	path:map03460	Fanconi anemia pathway	br:ko00001 br:ko00002 br:ko03400	KEGG Orthology (KO) | KEGG modules | DNA repair and recombination proteins
c21883_g1	ERCC1_BOVIN DNA excision repair ERCC-1 OS=Bos taurus GN=ERCC1 PE=2 SV=1	1	2.05659	2.04301	0.84219	-0.756825	-1.12098	-0.519296	0.290347	-0.309468	-0.29836	-0.399294	-0.0917311	-0.107212	-0.733848	-0.895122	1e-36	GO:0090656 GO:0008022 GO:0006283 GO:0036297 GO:1904431 GO:0009314 GO:0048513 GO:0000014 GO:0005654 GO:0003697 GO:0002520 GO:0006979 GO:0070522 GO:0032205 GO:0007281 GO:0019904 GO:0006295 GO:0006296 GO:0006293 GO:0042221 GO:0007568 GO:0003684 GO:0000784 GO:0006312 GO:0000110 GO:0005737 GO:0070911	K10849	ERCC1; DNA excision repair protein ERCC-1	path:map01524 path:map03420 path:map03460	Platinum drug resistance | Nucleotide excision repair | Fanconi anemia pathway	br:ko00001 br:ko03400	KEGG Orthology (KO) | DNA repair and recombination proteins
c425_g1	CSTF1_RAT Cleavage stimulation factor subunit 1 OS=Rattus norvegicus GN=Cstf1 PE=2 SV=1	1	2.0917	1.83605	1.05518	0.281129	-0.325727	-0.0759947	-0.883642	-1.03419	-0.176219	-0.533529	-0.204927	-0.182944	-0.889113	-0.957779	1.03e-36	GO:0015630 GO:0005515 GO:0044430 GO:0044763 GO:0006369 GO:0006378 GO:0005654 GO:0044822 GO:0000398 GO:0006379	K14406	CSTF1; cleavage stimulation factor subunit 1	path:map03015	mRNA surveillance pathway	br:ko00001 br:ko03019	KEGG Orthology (KO) | Messenger RNA biogenesis
c19396_g1	TRHY_RABIT Trichohyalin OS=Oryctolagus cuniculus GN=TCHH PE=2 SV=1	1	2.19883	2.00776	0.814758	-0.302171	-0.482959	-0.507307	-0.861157	-0.33637	-0.546738	-0.228128	0.00248336	-0.0402645	-1.17871	-0.540025	1.71e-36	GO:0046872 GO:0005509 GO:0031424
c10406_g1	CDC5L_HUMAN Cell division cycle 5 OS=Homo sapiens GN=CDC5L PE=1 SV=2	1	2.08072	1.7965	1.21276	0.070711	-0.155463	-0.449473	-0.845831	-0.10847	-1.18268	-0.384738	-0.644374	-0.984958	-0.199456	-0.205238	1.95e-36	GO:0016607 GO:0005662 GO:0000974 GO:0005730 GO:0044822 GO:0000398 GO:0003677 GO:0071013 GO:0071310 GO:0072422 GO:0005737 GO:0071495 GO:0016020 GO:0071987	K12860	CDC5L CDC5 CEF1; pre-mRNA-splicing factor CDC5/CEF1	path:map03040	Spliceosome	br:ko00001 br:ko00002 br:ko03041 br:ko03400	KEGG Orthology (KO) | KEGG modules | Spliceosome | DNA repair and recombination proteins
c23281_g1	KLH18_HUMAN Kelch 18 OS=Homo sapiens GN=KLHL18 PE=1 SV=3	1	2.07967	1.64057	1.20038	-0.196612	-0.358039	-0.311333	-0.815057	-0.60221	-0.375088	-0.183696	0.299479	0.0547215	-1.32937	-1.10341	2.37e-36	GO:0036477 GO:0070936 GO:0016605 GO:1990390 GO:0043005 GO:0006895 GO:0042787 GO:0070294 GO:0004842 GO:0032947 GO:0005615 GO:0005802 GO:0043161 GO:0003779 GO:0043066 GO:0072156 GO:0015629 GO:0005829 GO:0050801 GO:0031463 GO:0019964 GO:0030036	K10455	KLHL18; kelch-like protein 18			br:ko04121	Ubiquitin system
c25243_g8	MED15_DANRE Mediator of RNA polymerase II transcription subunit 15 OS=Danio rerio GN=med15 PE=2 SV=1	1	1.61284	1.71754	1.45287	0.848374	0.0465172	-0.420843	-0.652722	-1.13303	-1.08583	-0.3613	-0.62408	0.0338975	-0.702526	-0.731723	2.64e-36	GO:0005634 GO:0005737 GO:0006351 GO:0016592 GO:0006355 GO:0001104 GO:0006357	K15157	MED15; mediator of RNA polymerase II transcription subunit 15			br:ko03021	Transcription machinery
c23219_g1	H4VC83_ECOLX membrane OS=Escherichia coli DEC6C GN=ECDEC6C_0450 PE=4 SV=1	1	1.81031	1.88666	1.5608	0.142207	-0.264211	-0.403496	-0.790686	-0.504435	-0.981749	-0.401349	-0.925993	-0.730071	-0.190752	-0.207237	3e-36	GO:0003676 GO:0005634 GO:0046872 GO:0016020 GO:0016021 GO:0006355
c3328_g1	NTH_CHICK Endonuclease III 1 OS=Gallus gallus GN=NTHL1 PE=2 SV=1	1	1.40597	1.45114	0.682844	1.34704	0.783132	-0.28458	-1.23251	-1.00871	-0.456122	-1.34397	-0.37015	-0.397503	0.393704	-0.970287	3.91e-36	GO:0005515 GO:0006296 GO:0000703 GO:0003690 GO:0098779 GO:0002230 GO:0051536 GO:0098792 GO:0005654 GO:0008534 GO:0045008	K10773	NTH; endonuclease III [EC:4.2.99.18]	path:map03410	Base excision repair	br:ko00001 br:ko01000 br:ko03400	KEGG Orthology (KO) | Enzymes | DNA repair and recombination proteins
c16557_g1	PPP6_RAT Serine threonine- phosphatase 6 catalytic subunit OS=Rattus norvegicus GN=Ppp6c PE=2 SV=2	1	2.17965	1.71982	1.21295	-0.344216	-0.580666	-0.340872	-0.341904	-0.337602	-0.582156	0.291881	-0.637613	-0.361972	-0.555502	-1.32179	4.01e-36	GO:0036178 GO:0036170 GO:0000139 GO:0036171 GO:0006468 GO:1900436 GO:0005654 GO:0051301 GO:0000082 GO:0005829 GO:0030289 GO:0036244 GO:0036168 GO:0006470 GO:0036180 GO:1900442 GO:0007067 GO:0031929 GO:0009405 GO:0005886 GO:0048208 GO:0004722 GO:1900439 GO:0005856 GO:0005515 GO:0004704 GO:0046872 GO:0010569	K15498	PPP6C; serine/threonine-protein phosphatase 6 catalytic subunit [EC:3.1.3.16]			br:ko01000 br:ko01009 br:ko03400	Enzymes | Protein phosphatases and associated proteins | DNA repair and recombination proteins
c23835_g1	C1BP79_CALRO Nucleolar and spindle-associated 1 OS=Caligus rogercresseyi GN=NUSAP PE=2 SV=1	1	1.18675	1.57029	1.93409	0.885511	0.0082109	-0.391657	-0.406534	-0.387636	-1.21648	-1.02674	-0.859105	-0.870349	-0.289105	-0.137243	5.35e-36	GO:0040001 GO:0000281 GO:0005819 GO:0000226 GO:0005874
c31130_g1	CCNE1_RAT G1 S-specific cyclin-E1 OS=Rattus norvegicus GN=Ccne1 PE=2 SV=2	1	2.23013	2.25381	0.188121	-0.100755	-0.122384	0.0292024	-0.229061	-0.654108	-0.358111	-0.504927	-0.450605	-0.532475	-0.929983	-0.818857	5.49e-36	GO:0005515 GO:0007154 GO:0000082 GO:0051716 GO:0006355 GO:0044444 GO:0048545 GO:0051726 GO:0006468 GO:1901700 GO:0005654	K06626	CCNE; cyclin E	path:map04110 path:map04114 path:map04115 path:map04151 path:map04391 path:map05161 path:map05162 path:map05200 path:map05203 path:map05206 path:map05215 path:map05222	Cell cycle | Oocyte meiosis | p53 signaling pathway | PI3K-Akt signaling pathway | Hippo signaling pathway - fly | Hepatitis B | Measles | Pathways in cancer | Viral carcinogenesis | MicroRNAs in cancer | Prostate cancer | Small cell lung cancer	br:ko00001 br:ko00002 br:ko03032 br:ko03036	KEGG Orthology (KO) | KEGG modules | DNA replication proteins | Chromosome
c23330_g1	LIPB1_HUMAN Liprin-beta-1 OS=Homo sapiens GN=PPFIBP1 PE=1 SV=2	1	0.952515	1.23248	1.12663	1.5362	1.21264	-0.441456	-0.684178	-0.631475	-1.4438	-0.425226	-0.981038	-0.889637	0.0603152	-0.623974	5.8e-36	GO:0043229 GO:0001533 GO:0005615 GO:0005515 GO:0005925 GO:0005737 GO:0031982 GO:0030057 GO:0007155 GO:0044763 GO:0051129
c6893_g1	ANKL1_HUMAN Ankyrin repeat and LEM domain-containing 1 OS=Homo sapiens GN=ANKLE1 PE=2 SV=2	1	1.90306	1.42844	1.58324	0.378413	0.134967	-0.0595418	-0.0440061	-0.256999	-0.843695	-1.22948	-0.834891	-0.456594	-0.752966	-0.949954	6.07e-36
c17837_g1	PCID2_MOUSE PCI domain-containing 2 OS=Mus musculus GN=Pcid2 PE=1 SV=1	1	1.94774	2.34226	0.625188	-0.0304701	-0.737291	-0.304944	-0.514346	-0.690414	-0.581976	-0.896076	-0.184545	0.116338	-0.833527	-0.257934	6.1e-36	GO:0005515 GO:0090267 GO:0045893 GO:0043066 GO:0043488 GO:2000117 GO:0044424
c15997_g1	BMI1_PONAB Polycomb complex BMI-1 OS=Pongo abelii GN=BMI1 PE=2 SV=1	1	1.12611	1.09459	1.7205	1.50057	0.569014	-0.287072	-0.578402	-0.947258	-0.810709	-0.400796	-1.21078	-1.04912	-0.496238	-0.230407	6.23e-36	GO:0043009 GO:0008270 GO:0045814 GO:0035102 GO:0030097 GO:0003002 GO:0005654 GO:0000122 GO:0000790 GO:0051443 GO:1990841 GO:0048146 GO:0071535 GO:0018205 GO:0032446	K11459	PCGF4 BMI1; polycomb group RING finger protein 4	path:map04550 path:map05202 path:map05206	Signaling pathways regulating pluripotency of stem cells | Transcriptional misregulation in cancer | MicroRNAs in cancer	br:ko00001 br:ko03036	KEGG Orthology (KO) | Chromosome
c20201_g1	ANKL2_RAT Ankyrin repeat and LEM domain-containing 2 OS=Rattus norvegicus GN=Ankle2 PE=2 SV=2	1	2.0715	1.97494	0.76319	-1.48418	-0.384987	-0.372169	-0.422486	0.273467	-0.299265	0.179249	-0.555869	-0.690419	-0.422783	-0.630186	1.3e-35	GO:0007084 GO:0030176 GO:0035307 GO:0051721 GO:0042326
c23314_g1	THUM1_BOVIN THUMP domain-containing 1 OS=Bos taurus GN=THUMPD1 PE=2 SV=1	1	1.95256	1.76627	1.55665	-0.0529178	-0.102403	-0.430893	-0.775449	-0.51833	-0.285046	-1.00602	-0.216456	-0.646756	-0.26923	-0.971982	1.42e-35	GO:0003723	K06963	TAN1 THUMPD1; tRNA acetyltransferase TAN1			br:ko03016	Transfer RNA biogenesis
c24662_g2	PAPOA_BOVIN Poly(A) polymerase alpha OS=Bos taurus GN=PAPOLA PE=1 SV=3	1	1.82143	1.55364	1.43954	0.604288	0.0675775	-0.300484	-0.487465	-0.147591	-0.215881	-1.1607	-0.444561	-0.849569	-0.495144	-1.38509	1.43e-35	GO:0004652 GO:0006369 GO:0006378 GO:0005654 GO:0000398 GO:0000287 GO:0005524 GO:0003723 GO:0005515 GO:0005737 GO:0016020 GO:0044011 GO:0030145 GO:0031440	K14376	PAP; poly(A) polymerase [EC:2.7.7.19]	path:map03015	mRNA surveillance pathway	br:ko00001 br:ko01000 br:ko03019	KEGG Orthology (KO) | Enzymes | Messenger RNA biogenesis
c16374_g1	SMRD1_MOUSE SWI SNF-related matrix-associated actin-dependent regulator of chromatin subfamily D member 1 OS=Mus musculus GN=Smarcd1 PE=1 SV=3	1	1.13568	1.12056	2.30318	0.892345	-0.00254642	-0.546475	-0.562962	-0.997136	-0.441623	-1.1515	-0.76513	-0.765173	-0.227683	0.00845807	1.84e-35	GO:0016922 GO:0000978 GO:0044255 GO:0005654 GO:0000980 GO:0032947 GO:0003007 GO:0071398 GO:0003407 GO:0035257 GO:0016514 GO:0006351 GO:0031492 GO:0002052 GO:0048646 GO:0008134 GO:0006337 GO:0006357 GO:0000790 GO:0005737 GO:0071564 GO:0043044 GO:0030374 GO:0071565 GO:0048096	K11650	SMARCD; SWI/SNF-related matrix-associated actin-dependent regulator of chromatin subfamily D			br:ko03021 br:ko03036	Transcription machinery | Chromosome
c27982_g1	UBA3_PONAB NEDD8-activating enzyme E1 catalytic subunit OS=Pongo abelii GN=UBA3 PE=2 SV=2	1	2.45296	2.00761	-0.0502575	-0.0878878	-0.757043	-0.427971	-0.461589	-0.856454	-0.556824	-0.158302	-0.241397	-0.345956	0.28596	-0.802846	2.52e-35	GO:0016922 GO:0019948 GO:0042802 GO:0016925 GO:0007113 GO:0038061 GO:0045116 GO:0005654 GO:0005524 GO:0045892 GO:0046982 GO:0019781 GO:0006508 GO:0005829 GO:0016881 GO:0051726 GO:0031510	K10686	UBE1C UBA3; ubiquitin-activating enzyme E1 C [EC:6.2.1.45]	path:map04120	Ubiquitin mediated proteolysis	br:ko00001 br:ko01000 br:ko04121	KEGG Orthology (KO) | Enzymes | Ubiquitin system
c25934_g1	PB1_HUMAN polybromo-1 OS=Homo sapiens GN=PBRM1 PE=1 SV=1	1	1.49968	1.86945	1.76446	0.236664	0.158282	-0.12727	-0.663491	-0.747574	-0.577622	-0.788073	-0.708421	-0.749826	-1	-0.166253	2.89e-35	GO:0016887 GO:0065008 GO:0090544 GO:0000977 GO:0000228 GO:0006366 GO:0003682 GO:0008134 GO:0044763 GO:0006468 GO:0009967 GO:0044403 GO:0045944 GO:0005654 GO:0044877 GO:0006338 GO:0018193 GO:0003713 GO:0045892 GO:0048731 GO:0042393 GO:0016740 GO:0071824 GO:0051128	K11757	PBRM1 PB1; protein polybromo-1			br:ko03021 br:ko03036	Transcription machinery | Chromosome
c17511_g1	PS11A_DANRE 26S proteasome non-ATPase regulatory subunit 11A OS=Danio rerio GN=psmd11a PE=2 SV=1	1	2.44514	2.06352	0.178921	-0.0611099	-0.390663	-0.378301	-0.72774	-0.388383	-0.506445	-0.83751	-0.0435094	-0.234674	-0.794163	-0.325082	2.94e-35	GO:0005198 GO:0038095 GO:0043488 GO:0008541 GO:0043248 GO:1903507 GO:0006521 GO:0005654 GO:0002223 GO:0000165 GO:0002479 GO:0070062 GO:0048863 GO:0005829 GO:0060071 GO:0050852 GO:0090304 GO:0000209 GO:0090263 GO:0038061 GO:0090090 GO:0033209 GO:0005515 GO:0016020 GO:0031145 GO:0051437 GO:0051436	K03036	PSMD11 RPN6; 26S proteasome regulatory subunit N6	path:map03050 path:map05169	Proteasome | Epstein-Barr virus infection	br:ko00001 br:ko00002 br:ko03051	KEGG Orthology (KO) | KEGG modules | Proteasome
c24993_g1	TAF1_MOUSE Transcription initiation factor TFIID subunit 1 OS=Mus musculus GN=Taf1 PE=1 SV=2	1	1.22596	2.03783	1.32693	0.595385	0.519778	-0.14068	-0.476132	-0.445047	-1.01406	-0.170883	-1.3143	-0.895931	-0.895457	-0.353387	3.07e-35	GO:0007140 GO:1901796 GO:0046777 GO:0004674 GO:0045944 GO:0006367 GO:0006368 GO:0003677 GO:0004402 GO:0002039 GO:0005669 GO:0003713 GO:0070577 GO:0017025 GO:0018105 GO:0032436 GO:0018107 GO:0071339	K03125	TAF1; transcription initiation factor TFIID subunit 1	path:map03022	Basal transcription factors	br:ko00001 br:ko01001 br:ko03021 br:ko03036	KEGG Orthology (KO) | Protein kinases | Transcription machinery | Chromosome
c17116_g1	ERCC3_BOVIN TFIIH basal transcription factor complex helicase XPB subunit OS=Bos taurus GN=ERCC3 PE=2 SV=1	1	1.90491	1.97863	1.07987	-0.892464	-0.881389	-0.19935	-0.00378017	-0.568554	-0.382641	-0.341806	-0.128961	-0.314624	-1.39756	0.147711	3.29e-35	GO:0000717 GO:0006361 GO:0008022 GO:0032550 GO:0006362 GO:0006283 GO:0008104 GO:0006363 GO:0009411 GO:0006265 GO:0005675 GO:0006468 GO:0045944 GO:0006367 GO:0006368 GO:0006979 GO:0035639 GO:0006915 GO:0035315 GO:0008094 GO:0008353 GO:0006295 GO:1901990 GO:0006296 GO:0006293 GO:0006370 GO:0006294 GO:0008134 GO:0043138 GO:0003684 GO:0047485 GO:0043065 GO:0030554 GO:0070911 GO:0032555	K10843	ERCC3 XPB; DNA excision repair protein ERCC-3 [EC:3.6.4.12]	path:map03022 path:map03420	Basal transcription factors | Nucleotide excision repair	br:ko00001 br:ko00002 br:ko01000 br:ko03021 br:ko03400	KEGG Orthology (KO) | KEGG modules | Enzymes | Transcription machinery | DNA repair and recombination proteins
c24749_g1	AK17A_HUMAN A-kinase anchor 17A OS=Homo sapiens GN=AKAP17A PE=1 SV=2	1	1.70298	2.06733	1.30594	-0.0524184	0.176653	-0.358471	-0.766288	-0.350973	-0.949642	-0.826023	-0.915767	-0.892769	-0.165106	0.0245452	4.24e-35	GO:0005737 GO:0016607 GO:0043484 GO:0044699 GO:0009987 GO:0044822 GO:0051018	K13169	SFRS17; splicing factor arginine/serine-rich 17			br:ko03041	Spliceosome
c19249_g1	CSN7A_MOUSE COP9 signalosome complex subunit 7a OS=Mus musculus GN=Cops7a PE=1 SV=2	1	2.19301	1.77812	0.854967	-0.42375	-0.907365	-0.886102	-0.199053	-0.717113	-0.226386	0.154459	0.139797	0.074561	-1.21083	-0.624315	4.42e-35	GO:0005515 GO:0005737 GO:0000715 GO:0006283 GO:0008180 GO:0005654	K12180	COPS7 CSN7; COP9 signalosome complex subunit 7			br:ko04121	Ubiquitin system
c19128_g1	FKH2_YEAST Fork head homolog 2 OS=Saccharomyces cerevisiae (strain ATCC 204508 S288c) GN=FKH2 PE=1 SV=1	1	2.50998	2.10822	0.193372	-0.326997	-0.397037	-0.313127	-0.271967	-0.5548	-0.457454	-0.5548	-0.410598	-0.5548	-0.5548	-0.415189	4.47e-35	GO:0003700 GO:0006355 GO:0043565
c9313_g1	SOX4_MOUSE Transcription factor SOX-4 OS=Mus musculus GN=Sox4 PE=1 SV=2	1	2.2243	2.17309	0.640824	-0.175541	-0.511344	-0.435164	-0.123462	-0.382874	-0.641792	-0.355193	-0.370508	-0.431419	-1.04736	-0.563555	4.52e-35	GO:0060563 GO:0045727 GO:0061053 GO:0000979 GO:0048557 GO:0001105 GO:0002089 GO:0003211 GO:0043588 GO:0048485 GO:0001077 GO:0050672 GO:0071333 GO:0035910 GO:0031397 GO:2000678 GO:0046826 GO:0060993 GO:0014032 GO:0003183 GO:0090263 GO:0021782 GO:0001158 GO:0030217 GO:0003215 GO:0005515 GO:0002328 GO:2000648 GO:0042472 GO:0032991 GO:0017015 GO:2000761 GO:0060022 GO:0060023 GO:0003151 GO:0045666 GO:…	K09268	SOX4_11_12; transcription factor SOX4/11/12 (SOX group C)			br:ko03000	Transcription factors
c24664_g2	MCM2_XENLA DNA replication licensing factor mcm2 OS=Xenopus laevis GN=mcm2 PE=1 SV=2	1	1.91705	1.86988	1.11855	0.360049	0.135816	-0.168521	-0.447387	-0.619719	-1.16426	-1.04342	-0.782933	-0.835282	-0.12522	-0.214605	5.71e-35	GO:0016887 GO:0009790 GO:0006270 GO:0015630 GO:0030174 GO:0003682 GO:0005664 GO:0000785 GO:0042555 GO:0000784 GO:0006268 GO:0006334 GO:0005654 GO:0003688 GO:0005524 GO:0003678 GO:0048731 GO:0005737 GO:0042393 GO:0046872 GO:0000082 GO:0071353 GO:0019899	K02540	MCM2; DNA replication licensing factor MCM2 [EC:3.6.4.12]	path:map03030 path:map04110 path:map04111 path:map04113	DNA replication | Cell cycle | Cell cycle - yeast | Meiosis - yeast	br:ko00001 br:ko00002 br:ko01000 br:ko03032 br:ko03036	KEGG Orthology (KO) | KEGG modules | Enzymes | DNA replication proteins | Chromosome
c15471_g1	RPB11_MOUSE DNA-directed RNA polymerase II subunit RPB11 OS=Mus musculus GN=Polr2j PE=1 SV=1	1	1.92953	2.24212	0.90658	-0.282169	-0.924498	-0.631211	-0.404083	-0.00460537	-0.780935	-0.184105	-0.220465	-0.22584	-1.01003	-0.410298	6.62e-35	GO:0006370 GO:0006283 GO:0006360 GO:0008543 GO:0046983 GO:0042795 GO:0006367 GO:0005665 GO:0000398 GO:0006368 GO:0003677 GO:0001055 GO:0030275 GO:0035019 GO:0031047 GO:0050434	K03008	RPB11 POLR2J; DNA-directed RNA polymerase II subunit RPB11	path:map00230 path:map00240 path:map01100 path:map03020 path:map05016 path:map05169	Purine metabolism | Pyrimidine metabolism | Metabolic pathways | RNA polymerase | Huntington's disease | Epstein-Barr virus infection	br:ko00001 br:ko00002 br:ko03021 br:ko03400	KEGG Orthology (KO) | KEGG modules | Transcription machinery | DNA repair and recombination proteins
c8462_g1	MIF_PIG Macrophage migration inhibitory factor OS=Sus scrofa GN=MIF PE=1 SV=3	1	2.07569	2.03461	0.950577	-0.441111	-1.07229	-0.224428	-0.35464	-0.161803	0.0759858	-0.322076	-0.285957	-0.44766	-0.770073	-1.05683	6.81e-35	GO:0008283 GO:0040011 GO:0042056 GO:0004167 GO:0005654 GO:0050178 GO:0010739 GO:0070062 GO:0071157 GO:0048146 GO:0050715 GO:0070207 GO:0050731 GO:0033138 GO:0043518 GO:0090344 GO:1902166 GO:0007166 GO:0042289 GO:0005125 GO:0002376 GO:0009986 GO:0005126 GO:0010629 GO:0005737 GO:0001516 GO:0070374 GO:0030890	K07253	MIF; phenylpyruvate tautomerase [EC:5.3.2.1]	path:map00350 path:map00360	Tyrosine metabolism | Phenylalanine metabolism	br:ko00001 br:ko01000 br:ko04147	KEGG Orthology (KO) | Enzymes | Exosome
c25598_g1	LRRX1_DICDI leucine-rich repeat-containing DDB_G0290503 OS=Dictyostelium discoideum GN=DDB_G0290503 PE=3 SV=1	1	2.20265	1.7309	1.02312	0.000651254	0.465903	-0.435526	-0.429877	-0.915852	-0.5108	-0.127524	-0.444971	-0.758704	-0.947163	-0.852808	6.88e-35	GO:0043229 GO:0005515 GO:0050794 GO:0043167 GO:0044444 GO:0044699 GO:0009987 GO:0043227
c10790_g1	PHOP2_RAT Pyridoxal phosphate phosphatase PHOSPHO2 OS=Rattus norvegicus GN=Phospho2 PE=2 SV=1	1	1.71756	2.16146	1.41784	-0.0330349	-0.878527	-0.787544	-0.651652	-0.560928	-0.51982	-0.813946	-0.330223	-0.126491	-0.277431	-0.317264	8.88e-35	GO:0008152 GO:0016791 GO:0044699	K13248	PHOSPHO2; pyridoxal phosphate phosphatase PHOSPHO2 [EC:3.1.3.74]	path:map00750 path:map01100	Vitamin B6 metabolism | Metabolic pathways	br:ko00001 br:ko01000 br:ko01009	KEGG Orthology (KO) | Enzymes | Protein phosphatases and associated proteins
c21348_g1	SPT22_BOVIN Spermatogenesis-associated 22 OS=Bos taurus GN=SPATA22 PE=2 SV=1	1	1.98922	1.9177	0.772419	-0.707582	-0.842971	-0.578284	0.0241518	-0.85319	0.118456	-0.234049	0.344587	0.124765	-0.774748	-1.30048	9.49e-35	GO:0044699
c34441_g1	RFA3_MOUSE Replication A 14 kDa subunit OS=Mus musculus GN=Rpa3 PE=1 SV=1	1	1.91296	2.13198	1.34481	-0.576298	-0.557139	-0.497726	-0.569949	-0.388568	-0.459934	-0.280481	-0.316475	-0.202126	-0.802064	-0.738993	9.87e-35	GO:0005515 GO:0050794 GO:0006284 GO:0033683 GO:0006260 GO:0000724 GO:0005662 GO:0006298 GO:0003684 GO:0019985 GO:0003697	K10740	RPA3; replication factor A3	path:map03030 path:map03420 path:map03430 path:map03440 path:map03460	DNA replication | Nucleotide excision repair | Mismatch repair | Homologous recombination | Fanconi anemia pathway	br:ko00001 br:ko00002 br:ko03032 br:ko03400	KEGG Orthology (KO) | KEGG modules | DNA replication proteins | DNA repair and recombination proteins
c23247_g1	TYDP2_XENLA Tyrosyl-DNA phosphodiesterase 2 OS=Xenopus laevis GN=tdp2 PE=2 SV=1	1	2.13966	2.18973	0.303816	-0.539693	-0.387243	-0.60314	-0.566971	-0.774951	-0.525277	-0.676342	-0.599329	-0.653049	0.190483	0.502303	1.24e-34	GO:0000287 GO:0045171 GO:0005515 GO:0070260 GO:0050794 GO:0016605 GO:0005737 GO:0036317 GO:0030145 GO:0044699 GO:0003697 GO:0006302	K19619	TDP2; tyrosyl-DNA phosphodiesterase 2 [EC:3.1.4.-]			br:ko01000 br:ko03400	Enzymes | DNA repair and recombination proteins
c23637_g2	FANCJ_HUMAN Fanconi anemia group J OS=Homo sapiens GN=BRIP1 PE=1 SV=1	1	1.88536	1.98698	1.39558	-0.971041	-0.518419	-0.742185	-0.545235	0.0239671	-0.695872	-0.848951	-0.202258	-0.338024	-0.0793202	-0.350578	1.26e-34	GO:0006260 GO:1901796 GO:0008026 GO:0000723 GO:0000732 GO:0048523 GO:0000731 GO:0005654 GO:0006357 GO:0003676 GO:0031965 GO:0003678 GO:0005515 GO:0005737 GO:0032204	K15362	BRIP1 BACH1 FANCJ; fanconi anemia group J protein [EC:3.6.4.12]	path:map03440 path:map03460	Homologous recombination | Fanconi anemia pathway	br:ko00001 br:ko01000 br:ko03400	KEGG Orthology (KO) | Enzymes | DNA repair and recombination proteins
c19209_g1	TFP11_XENTR Tuftelin-interacting 11 OS=Xenopus tropicalis GN=tfip11 PE=2 SV=2	1	1.78636	1.93491	1.39387	-0.416356	-0.649319	-0.222406	-0.0819011	-0.0646032	-0.439645	-0.946557	-0.123599	0.0028495	-1.0894	-1.08421	1.45e-34	GO:0005515 GO:0071013 GO:0016607 GO:0051053 GO:0000390 GO:0031333 GO:0005730 GO:0032091 GO:0000784 GO:0071008	K13103	TFIP11; tuftelin-interacting protein 11			br:ko03041	Spliceosome
c31444_g1	CPSF5_DANRE Cleavage and polyadenylation specificity factor subunit 5 OS=Danio rerio GN=cpsf5 PE=2 SV=1	1	1.48457	1.63349	1.69446	0.922204	0.202551	-0.768905	-1.02944	-0.805973	-0.575097	-0.398814	-0.62947	-0.815306	-0.238258	-0.676021	1.56e-34	GO:0017091 GO:0005813 GO:0042803 GO:0042826 GO:0042382 GO:0051262 GO:0005849 GO:0003729 GO:0006369 GO:0006378 GO:0016787 GO:0000398	K14397	NUDT21 CPSF5 CFIM25; cleavage and polyadenylation specificity factor subunit 5	path:map03015	mRNA surveillance pathway	br:ko00001 br:ko03019	KEGG Orthology (KO) | Messenger RNA biogenesis
c31149_g1	CNOT7_HUMAN CCR4-NOT transcription complex subunit 7 OS=Homo sapiens GN=CNOT7 PE=1 SV=3	1	1.96394	1.92893	-0.0552472	-0.503977	-1.16516	0.239366	0.281469	0.474399	-0.242736	0.355462	-0.466504	-0.646371	-1.45908	-0.704494	1.79e-34	GO:0090503 GO:0006351 GO:0035195 GO:0008285 GO:0008284 GO:0043928 GO:0000932 GO:0045944 GO:0060213 GO:0004871 GO:0000289 GO:0005654 GO:0004535 GO:0005975 GO:0003700 GO:0003723 GO:0005515 GO:0006977 GO:0046872 GO:0016020 GO:0000290 GO:0033962 GO:0005829 GO:0030014	K12581	CNOT7_8 CAF1 POP2; CCR4-NOT transcription complex subunit 7/8	path:map03018	RNA degradation	br:ko00001 br:ko03019	KEGG Orthology (KO) | Messenger RNA biogenesis
c23658_g1	CISY_XIPGL Citrate mitochondrial OS=Xiphias gladius GN=cs PE=2 SV=1	1	1.86631	1.91221	1.1332	-0.3509	-1.10315	-0.889196	-0.800926	-0.628209	-0.815863	-0.614638	-0.375087	0.061271	0.16376	0.441232	1.79e-34	GO:0005634 GO:0005975 GO:0004108 GO:0070062 GO:0005759 GO:0006099 GO:0014823 GO:0044822	K01647	CS gltA; citrate synthase [EC:2.3.3.1]	path:map00020 path:map00630 path:map01100 path:map01110 path:map01120 path:map01130 path:map01200 path:map01210 path:map01230	Citrate cycle (TCA cycle) | Glyoxylate and dicarboxylate metabolism | Metabolic pathways | Biosynthesis of secondary metabolites | Microbial metabolism in diverse environments | Biosynthesis of antibiotics | Carbon metabolism | 2-Oxocarboxylic acid metabolism | Biosynthesis of amino acids	br:ko00001 br:ko00002 br:ko01000	KEGG Orthology (KO) | KEGG modules | Enzymes
c25728_g1	U5S1_MOUSE 116 kDa U5 small nuclear ribonucleo component OS=Mus musculus GN=Eftud2 PE=1 SV=1	1	2.08124	1.81319	1.44953	-0.208435	-0.459175	-0.557351	-0.565399	-0.456283	-0.164164	-0.0389852	-0.557282	-0.648419	-0.875108	-0.813359	1.94e-34	GO:0019901 GO:0045727 GO:0035690 GO:0016607 GO:0015030 GO:0042220 GO:0044699 GO:0005886 GO:0044822 GO:0000398 GO:0006412 GO:0005525 GO:0070062 GO:0071013 GO:0005737 GO:0003924 GO:0016235	K12852	EFTUD2; 116 kDa U5 small nuclear ribonucleoprotein component	path:map03040	Spliceosome	br:ko00001 br:ko00002 br:ko03041	KEGG Orthology (KO) | KEGG modules | Spliceosome
c25094_g1	FBP1_STRPU Fibropellin-1 OS=Strongylocentrotus purpuratus GN=EGF1 PE=1 SV=2	1	2.07956	2.0252	1.22474	-0.441029	-0.176157	-0.701588	-0.378706	-0.686296	-0.341916	-0.541611	-0.649034	-0.858254	-0.177968	-0.376935	2.11e-34	GO:0008284 GO:0008544 GO:0045446 GO:0003197 GO:0022603 GO:0048732 GO:0005576 GO:0044238 GO:0003179 GO:0006955 GO:0044260 GO:0003208 GO:0045893 GO:0043231 GO:0048762 GO:0051240 GO:0035239 GO:0061061 GO:0072006 GO:0010033 GO:0035051 GO:0048646 GO:0048844 GO:0045597 GO:0044444 GO:0048468 GO:0044425 GO:0009967 GO:0044446 GO:0040007 GO:0006357 GO:0005515 GO:0007219 GO:0002009 GO:0048598 GO:0014706 GO:…	K20994	NOTCH2; Notch 2	path:map01522 path:map04320 path:map04330 path:map04658 path:map04919 path:map05206 path:map05224	Endocrine resistance | Dorso-ventral axis formation | Notch signaling pathway | Th1 and Th2 cell differentiation | Thyroid hormone signaling pathway | MicroRNAs in cancer | Breast cancer	br:ko00001 br:ko00002	KEGG Orthology (KO) | KEGG modules
c15843_g1	GEN_HUMAN Flap endonuclease GEN homolog 1 OS=Homo sapiens GN=GEN1 PE=1 SV=2	1	2.00955	2.08277	1.0285	-0.255224	-0.124302	-0.687281	-0.99224	-0.672556	-0.465039	-0.255979	-0.625507	-0.365024	-0.858561	0.180888	2.17e-34	GO:0033683 GO:0090267 GO:0000724 GO:0009411 GO:0043234 GO:0044427 GO:0008821 GO:0005654 GO:0003677 GO:0005813 GO:0070062 GO:0005515 GO:0071140 GO:0010824 GO:0048256 GO:0044265 GO:0034655 GO:0016895	K15338	GEN1 GEN; flap endonuclease GEN [EC:3.1.-.-]			br:ko01000 br:ko03400	Enzymes | DNA repair and recombination proteins
c231_g1	LST8_XENTR Target of rapamycin complex subunit lst8 OS=Xenopus tropicalis GN=mlst8 PE=2 SV=1	1	2.2542	2.11177	0.324076	-0.221445	-0.900946	-0.359858	0.0152656	-0.339436	-0.377331	-1.31658	-0.273696	-0.229075	-0.411421	-0.275514	3.86e-34	GO:0007050 GO:0031295 GO:1900034 GO:0031929 GO:0005654 GO:0031932 GO:0005515 GO:0032956 GO:0048015 GO:0005829 GO:0031931 GO:0032008 GO:0016236	K08266	MLST8 GBL; target of rapamycin complex subunit LST8	path:map04136 path:map04138 path:map04140 path:map04150 path:map04151	Autophagy - other | Autophagy - yeast | Autophagy - animal | mTOR signaling pathway | PI3K-Akt signaling pathway	br:ko00001	KEGG Orthology (KO)
c21801_g1	CUL5_RAT Cullin-5 OS=Rattus norvegicus GN=Cul5 PE=1 SV=3	1	1.71098	2.19982	1.13974	-0.299884	-0.233843	-0.240306	-0.264524	0.0279232	-0.164555	-1.11964	-0.796508	-1.02877	-0.82222	-0.108206	3.88e-34	GO:0007050 GO:0008283 GO:0061630 GO:0005262 GO:0008285 GO:0097193 GO:0004872 GO:0048518 GO:0042787 GO:0043161 GO:0031625 GO:0002768 GO:0000082 GO:0005829 GO:0038128 GO:0031466	K10612	CUL5; cullin 5	path:map04120	Ubiquitin mediated proteolysis	br:ko00001 br:ko00002 br:ko03400 br:ko04121	KEGG Orthology (KO) | KEGG modules | DNA repair and recombination proteins | Ubiquitin system
c29591_g1	P20L1_MOUSE PHD finger 20 1 OS=Mus musculus GN=Phf20l1 PE=1 SV=2	1	1.91687	1.72116	0.958609	0.817873	0.320682	-0.29742	-0.19822	-1.15626	-0.632652	-0.978325	-0.82805	-0.796983	-0.715806	-0.131469	4.26e-34	GO:0043967 GO:0005488 GO:0010485 GO:0005654	K18402	PHF20; PHD finger protein 20			br:ko03036	Chromosome
c23573_g2	ACE_RAT Angiotensin-converting enzyme OS=Rattus norvegicus GN=Ace PE=1 SV=1	1	1.51128	1.8782	1.41383	0.750854	-0.160344	0.0455267	-0.182045	-1.06414	-0.717502	-0.407816	-0.344501	-0.627125	-1.19338	-0.902844	4.98e-34	GO:0008283 GO:0004180 GO:0008144 GO:0008241 GO:0008240 GO:0009897 GO:0002002 GO:0002016 GO:0005768 GO:0070062 GO:0043171 GO:0001822 GO:0097746 GO:0050435 GO:0031711 GO:0031434 GO:0008270 GO:1903596 GO:0004175 GO:0008016 GO:0044763 GO:0002376 GO:0042127 GO:0065009 GO:0005764 GO:0042447 GO:0005615 GO:0031404 GO:0003779 GO:0070573 GO:0050482 GO:0006508 GO:0019058 GO:0051019 GO:0031401	K01283	ACE CD143; peptidyl-dipeptidase A [EC:3.4.15.1]	path:map04614 path:map04924 path:map05142 path:map05410	Renin-angiotensin system | Renin secretion | Chagas disease (American trypanosomiasis) | Hypertrophic cardiomyopathy (HCM)	br:ko00001 br:ko01000 br:ko01002 br:ko04090 br:ko04147	KEGG Orthology (KO) | Enzymes | Peptidases | Cellular antigens | Exosome
c24984_g1	LIN9_HUMAN lin-9 homolog OS=Homo sapiens GN=LIN9 PE=1 SV=1	1	1.60709	1.82029	1.70022	0.105279	-0.252538	-0.345829	-0.660093	-0.409255	-0.702661	-0.737247	-0.0928371	-0.760259	0.0647355	-1.3369	5.76e-34	GO:0005634 GO:0005515 GO:0006351 GO:0017053 GO:0071897 GO:0051726 GO:0007049 GO:0005654
c22116_g1	TDRKH_MOUSE Tudor and KH domain-containing OS=Mus musculus GN=Tdrkh PE=1 SV=1	1	2.18612	2.14625	0.220948	-0.385185	-0.792181	-0.314444	-0.000193475	0.147012	-0.373164	-0.175721	-0.398415	-0.420939	-1.40492	-0.435172	7.03e-34	GO:0005737 GO:0009987 GO:0044702	K18406	TDRKH TDRD2; tudor domain-containing protein 2			br:ko03036	Chromosome
c5462_g1	LMBL2_RAT Lethal(3)malignant brain tumor 2 OS=Rattus norvegicus GN=L3mbtl2 PE=1 SV=1	1	1.59659	1.82079	1.13985	0.519362	0.505441	-0.845954	-0.845703	-0.572965	-1.06048	-0.995527	-0.699784	-0.817982	-0.221603	0.477975	7.25e-34	GO:0010629 GO:0016925 GO:0035064 GO:0030154 GO:0006355 GO:0048513 GO:0005654
c18192_g1	UBN1_MOUSE Ubinuclein-1 OS=Mus musculus GN=Ubn1 PE=2 SV=1	1	1.94658	1.94025	0.988	0.287538	-0.406853	-0.739089	-1.21261	-0.707848	-0.871884	-0.519792	-0.501476	-0.408674	-0.239224	0.445084	7.61e-34	GO:0005634 GO:0005488 GO:0009987 GO:0031323
c11131_g1	CBPD_MOUSE Carboxypeptidase D OS=Mus musculus GN=Cpd PE=1 SV=2	1	2.45666	2.04205	0.0838515	-0.723227	-0.0727969	-0.196639	-0.866523	-0.417293	-0.20895	-0.333422	-0.39888	-0.693465	-0.706894	0.0355256	9.61e-34	GO:0008270 GO:0004181 GO:0050839 GO:0004185 GO:0005794 GO:0043204 GO:0005886 GO:0009986 GO:0003214 GO:0005634 GO:0030425 GO:0030667 GO:0005615 GO:0070062 GO:0006518 GO:0042043 GO:0016021 GO:0072657 GO:0016055 GO:0016485	K07752	CPD; carboxypeptidase D [EC:3.4.17.22]			br:ko01000 br:ko01002	Enzymes | Peptidases
c24112_g1	SAE1_XENTR SUMO-activating enzyme subunit 1 OS=Xenopus tropicalis GN=sae1 PE=2 SV=1	1	1.87055	1.86529	1.18701	-0.141834	0.116142	-0.136232	-0.101544	0.155154	-0.54727	-0.39478	-0.606238	-1.00779	-0.867182	-1.39128	1e-33	GO:0019948 GO:0008022 GO:0046982 GO:0016925 GO:0044763 GO:0031510 GO:0043008 GO:1903955	K10684	UBLE1A SAE1; ubiquitin-like 1-activating enzyme E1 A [EC:6.2.1.45]	path:map04120	Ubiquitin mediated proteolysis	br:ko00001 br:ko01000 br:ko04121	KEGG Orthology (KO) | Enzymes | Ubiquitin system
c22433_g1	MO4L1_RAT Mortality factor 4 1 OS=Rattus norvegicus GN=Morf4l1 PE=2 SV=1	1	1.8849	1.97372	1.09225	0.593778	-0.134476	-0.398998	-0.826071	-0.932907	-0.204865	-1.01911	-0.253121	-0.431563	-0.817677	-0.525867	1.02e-33	GO:0006281 GO:0005515 GO:0045892 GO:0051155 GO:0006310 GO:0016573 GO:0005730 GO:0045944 GO:0044699 GO:0005886 GO:0000123 GO:0070822	K11339	MORF4L1 MRG15 EAF3; mortality factor 4-like protein 1			br:ko03036 br:ko03400	Chromosome | DNA repair and recombination proteins
c32948_g1	RBBP5_DROME Retinoblastoma-binding 5 homolog OS=Drosophila melanogaster GN=Rbbp5 PE=1 SV=2	1	1.0312	1.85054	1.75036	0.865587	-0.355798	-0.442381	-0.0711272	0.0452514	-0.534744	-1.06256	-0.396516	-0.8441	-0.470585	-1.36513	1.03e-33	GO:0042800 GO:0043627 GO:0035064 GO:0044212 GO:0006355 GO:0006396 GO:0005730 GO:0006974 GO:0044666 GO:1904837 GO:0048188 GO:0030529 GO:0016573 GO:0071339 GO:0051568	K14961	RBBP5 SWD1 CPS50; COMPASS component SWD1			br:ko03036	Chromosome
c34249_g1	PELP1_XENLA Proline- glutamic acid- and leucine-rich 1 OS=Xenopus laevis GN=pelp1 PE=1 SV=1	1	2.36121	1.96023	0.482958	-0.739042	0.0799476	-0.590971	-0.41785	-0.426825	-1.07459	-0.263014	-0.71997	-0.570701	-0.1383	0.0569135	1.13e-33	GO:0043229	K16913	PELP1 MNAR; proline- glutamic acid- and leucine-rich protein 1			br:ko03009	Ribosome biogenesis
c21335_g1	MCCA_RAT Methylcrotonoyl- carboxylase subunit mitochondrial OS=Rattus norvegicus GN=Mccc1 PE=1 SV=1	1	1.68334	1.93725	1.6174	-0.219801	-0.900347	-0.657512	-1.07079	-0.920796	-0.358854	-0.356344	0.0664283	-0.189353	-0.407022	-0.223612	1.22e-33	GO:0006768 GO:0005759 GO:0009374 GO:0006552 GO:1901576 GO:0005829 GO:0004485 GO:0006631 GO:0019899	K01968	E6.4.1.4A; 3-methylcrotonyl-CoA carboxylase alpha subunit [EC:6.4.1.4]	path:map00280 path:map01100	Valine leucine and isoleucine degradation | Metabolic pathways	br:ko00001 br:ko00002 br:ko01000	KEGG Orthology (KO) | KEGG modules | Enzymes
c24466_g2	KIF14_HUMAN Kinesin KIF14 OS=Homo sapiens GN=KIF14 PE=1 SV=1	1	1.99355	1.89577	1.23517	-0.241473	-0.0740463	-0.342248	-0.488279	-0.924969	-1.07949	-0.428192	-0.670963	-0.546439	-0.654044	0.325653	1.4e-33	GO:1901363 GO:1903047 GO:1901981 GO:0022607 GO:0005794 GO:0009653 GO:0006886 GO:0007018 GO:0003774 GO:0051301 GO:0050793 GO:0016192 GO:0030900 GO:0030705 GO:0048522 GO:0016197 GO:0030424 GO:0051128 GO:0043933 GO:1902582 GO:0060255 GO:1901990 GO:1902589 GO:0042221 GO:0005813 GO:0043161 GO:0097159 GO:0023051 GO:0043066 GO:0005819 GO:0030154 GO:0010008 GO:0031323 GO:0019899 GO:0051656	K17915	KIF14; kinesin family member 14			br:ko04812	Cytoskeleton proteins
c192_g1	MEST_BOVIN Mesoderm-specific transcript homolog OS=Bos taurus GN=MEST PE=2 SV=2	1	1.97578	2.0829	1.22454	0.0688669	-0.581961	-0.375759	-0.516439	-0.405547	-0.372979	-0.754744	-0.583688	-0.656016	-0.907634	-0.197318	1.57e-33	GO:0070062
c13015_g1	HIRA_CHICK HIRA OS=Gallus gallus GN=HIRA PE=1 SV=2	1	2.20997	2.01092	0.197688	-0.29275	0.326063	-0.127448	-0.31215	-0.991929	0.0686026	-0.397769	-0.264402	-0.371994	-0.665996	-1.3888	1.89e-33	GO:0003700 GO:0000790 GO:0070062 GO:0005515 GO:0003714 GO:0009653 GO:0043234 GO:0006336 GO:0005654 GO:0006357	K11293	HIRA HIR1; protein HIRA/HIR1			br:ko03036	Chromosome
c24945_g1	CDC20_HUMAN Cell division cycle 20 homolog OS=Homo sapiens GN=CDC20 PE=1 SV=2	1	0.553529	1.39415	2.57321	0.830385	-0.137252	-0.56731	-0.467199	-0.602913	-0.42133	-0.892577	-0.860537	-0.749707	-0.442224	-0.210221	2.01e-33	GO:0007062 GO:0090129 GO:0008022 GO:0005680 GO:1904146 GO:0007067 GO:0006974 GO:0042787 GO:0005654 GO:0048731 GO:0031915 GO:0005819 GO:0030154 GO:0031145 GO:0005829 GO:0051437 GO:0019899 GO:0051436	K03363	CDC20; cell division cycle 20 cofactor of APC complex	path:map04110 path:map04111 path:map04113 path:map04114 path:map04120 path:map05166 path:map05203	Cell cycle | Cell cycle - yeast | Meiosis - yeast | Oocyte meiosis | Ubiquitin mediated proteolysis | HTLV-I infection | Viral carcinogenesis	br:ko00001 br:ko00002 br:ko03036 br:ko04121	KEGG Orthology (KO) | KEGG modules | Chromosome | Ubiquitin system
c8331_g1	PRS7_MACFA 26S protease regulatory subunit 7 OS=Macaca fascicularis GN=PSMC2 PE=2 SV=3	1	2.03484	2.00829	0.932365	-0.617606	-1.0673	-0.325831	-0.827564	-0.60987	-0.325549	0.373883	-0.314895	-0.189806	-0.934828	-0.13612	2.03e-33	GO:0008540 GO:0038095 GO:0000932 GO:0043488 GO:1901800 GO:0006521 GO:0005654 GO:0002223 GO:0005524 GO:0000165 GO:0002479 GO:0001649 GO:0016032 GO:0031597 GO:0031531 GO:0060071 GO:0031595 GO:0017025 GO:0036402 GO:0050852 GO:0000209 GO:0044421 GO:0090263 GO:0038061 GO:0045899 GO:0090090 GO:0033209 GO:0016020 GO:0031145 GO:0031982 GO:0030433 GO:0051437 GO:0051436	K03061	PSMC2 RPT1; 26S proteasome regulatory subunit T1	path:map03050 path:map05169	Proteasome | Epstein-Barr virus infection	br:ko00001 br:ko00002 br:ko03051	KEGG Orthology (KO) | KEGG modules | Proteasome
c12169_g1	AT5G_MANSE ATP synthase lipid-binding mitochondrial OS=Manduca sexta PE=2 SV=1	1	1.92882	1.65171	1.36364	0.556239	-0.216454	-0.32828	-0.714218	-1.21573	-0.658059	-0.659533	-0.15719	0.0853727	-0.841297	-0.795027	2.28e-33	GO:0000276 GO:0045471 GO:0005515 GO:0015991 GO:0016021 GO:0008289 GO:0005741 GO:0007568 GO:0042776 GO:0046933	K02128	ATPeF0C ATP5G ATP9; F-type H+-transporting ATPase subunit c	path:map00190 path:map01100 path:map05010 path:map05012 path:map05016	Oxidative phosphorylation | Metabolic pathways | Alzheimer's disease | Parkinson's disease | Huntington's disease	br:ko00001 br:ko00002	KEGG Orthology (KO) | KEGG modules
c4985_g1	SRPK2_MOUSE SRSF kinase 2 OS=Mus musculus GN=Srpk2 PE=1 SV=2	1	1.84514	1.90136	1.52771	-0.788074	-0.745099	-0.809154	-0.265428	-0.108337	-0.306159	-0.966476	-0.630921	-0.513088	-0.201335	0.0598632	2.65e-33	GO:0008283 GO:0035063 GO:0009792 GO:0008284 GO:0007059 GO:0045787 GO:0005730 GO:0006468 GO:0043525 GO:0005654 GO:0000287 GO:0005524 GO:0018193 GO:0004715 GO:0001525 GO:0048024 GO:0016032 GO:0045070 GO:0045071 GO:0035556 GO:0035092 GO:0005783 GO:0004674 GO:0005886 GO:0000245 GO:0044822 GO:0007519 GO:0010628 GO:0045087 GO:0016363 GO:0071889	K08832	SRPK3 STK23; serine/threonine-protein kinase SRPK3 [EC:2.7.11.1]			br:ko01000 br:ko01001	Enzymes | Protein kinases
c27759_g1	NUP53_XENTR Nucleoporin NUP53 OS=Xenopus tropicalis GN=nup35 PE=2 SV=1	1	1.34905	1.81909	1.87726	-0.235355	-0.832335	-0.523885	-0.370998	-0.410945	-0.24621	-0.709554	0.0789548	0.328955	-1.26628	-0.857746	3.34e-33	GO:0005635 GO:0046907 GO:0016020 GO:0033036 GO:0005488 GO:0044699 GO:0050789 GO:0009987 GO:0071702	K14313	NUP35 NUP53; nuclear pore complex protein Nup53	path:map03013	RNA transport	br:ko00001 br:ko00002 br:ko03019	KEGG Orthology (KO) | KEGG modules | Messenger RNA biogenesis
c9513_g1	PPWD1_BOVIN Peptidylprolyl isomerase domain and WD repeat-containing 1 OS=Bos taurus GN=PPWD1 PE=2 SV=1	1	1.73094	2.11705	1.40409	-0.273226	-0.460086	-0.911615	-0.394842	-0.450781	-0.884725	-0.143801	-0.562339	-0.594237	-0.754628	0.178193	3.44e-33	GO:0003755 GO:0070062 GO:0005515 GO:0071013 GO:0000398	K12736	PPWD1; peptidylprolyl isomerase domain and WD repeat-containing protein 1 [EC:5.2.1.8]			br:ko01000 br:ko03041 br:ko03110	Enzymes | Spliceosome | Chaperones and folding catalysts
c17502_g1	CEP44_XENTR Centrosomal of 44 kDa OS=Xenopus tropicalis GN=cep44 PE=2 SV=1	1	1.66088	1.52811	1.10877	1.36678	0.363134	-0.276612	-0.476963	-0.80343	-0.713236	-1.06693	-0.582313	-0.34603	-1.06693	-0.695218	4.4e-33	GO:0005815	K16761	CEP44; centrosomal protein CEP44			br:ko03036	Chromosome
c10939_g1	PIF1_XENLA ATP-dependent DNA helicase PIF1 OS=Xenopus laevis GN=pif1 PE=2 SV=1	1	1.50368	1.63036	1.85738	0.51734	-0.488966	-0.0812001	-0.011947	-0.869249	-0.355564	-0.76687	-0.17531	-0.69207	-1.04534	-1.02225	4.76e-33	GO:0000166 GO:0005634 GO:0003677 GO:0043167 GO:0004003 GO:0006259 GO:0006996 GO:0044427 GO:0032204 GO:2000279	K15255	PIF1; ATP-dependent DNA helicase PIF1 [EC:3.6.4.12]			br:ko01000 br:ko03029 br:ko03032	Enzymes | Mitochondrial biogenesis | DNA replication proteins
c25053_g2	SOX14_DROME transcription factor SOX-14 OS=Drosophila melanogaster GN=Sox14 PE=2 SV=3	1	0.59142	1.51914	1.93276	1.22558	0.554986	-0.354483	-0.516104	-0.41777	-0.673369	-0.332571	-0.964432	-1.38448	-0.837664	-0.343007	4.76e-33	GO:0061053 GO:0000979 GO:0009791 GO:0060008 GO:0002089 GO:0003211 GO:0048485 GO:0050672 GO:0046982 GO:0001701 GO:0072189 GO:0070168 GO:0000902 GO:0003183 GO:0090184 GO:0001158 GO:0006334 GO:0060512 GO:0003215 GO:2000648 GO:2000761 GO:0060022 GO:0060023 GO:2000020 GO:0003151 GO:0002063 GO:0045666 GO:0021778 GO:0045669 GO:0045944 GO:0060425 GO:0003705 GO:0010634 GO:0032024 GO:0016458 GO:0060253 GO:…	K09268	SOX4_11_12; transcription factor SOX4/11/12 (SOX group C)			br:ko03000	Transcription factors
c13213_g1	EXOS7_HUMAN Exosome complex component RRP42 OS=Homo sapiens GN=EXOSC7 PE=1 SV=3	1	1.58075	1.86225	1.3483	0.739045	-0.0742557	-0.358222	-0.529916	-1.33666	-0.0764498	-0.601154	-0.163516	-0.737089	-0.539977	-1.1131	4.81e-33	GO:0000175 GO:0003723 GO:0005515 GO:0034472 GO:0043928 GO:0005829 GO:0043488 GO:0006364 GO:0071027 GO:0043633 GO:0000178 GO:0005654	K12589	RRP42 EXOSC7; exosome complex component RRP42	path:map03018	RNA degradation	br:ko00001 br:ko00002 br:ko03019	KEGG Orthology (KO) | KEGG modules | Messenger RNA biogenesis
c23575_g1	CCNL1_MOUSE Cyclin-L1 OS=Mus musculus GN=Ccnl1 PE=1 SV=1	1	1.96323	1.71552	1.53608	0.402078	-0.299955	-0.46877	-0.573296	-0.542826	-0.769391	-0.233685	-0.922998	-0.605215	-0.885637	-0.31514	5.77e-33	GO:0045737 GO:0005515 GO:0016538 GO:1901409 GO:0000307 GO:0005739 GO:0006397 GO:0045944 GO:0005654
c11193_g1	CASP7_MOUSE Caspase-7 OS=Mus musculus GN=Casp7 PE=1 SV=2	1	0.854669	1.7459	2.31355	0.450458	-0.198702	-0.783501	-0.775234	-0.348774	-0.145802	-0.183302	-0.819715	-0.731405	-0.490884	-0.887262	6.56e-33	GO:0007399 GO:0097192 GO:1901700 GO:0005654 GO:0009628 GO:0097200 GO:0030220 GO:0005829 GO:0033993 GO:0010035 GO:0042802 GO:0004190 GO:0014070 GO:0008635 GO:0005886 GO:0008656 GO:0006950 GO:0030855 GO:0048011 GO:0030218 GO:0006309 GO:0043066 GO:0006508 GO:0009719 GO:0016241 GO:0035329 GO:0034612	K04397	CASP7; caspase 7 [EC:3.4.22.60]	path:map04210 path:map04214 path:map04215 path:map04668 path:map04932 path:map05010 path:map05133 path:map05134	Apoptosis | Apoptosis - fly | Apoptosis - multiple species | TNF signaling pathway | Non-alcoholic fatty liver disease (NAFLD) | Alzheimer's disease | Pertussis | Legionellosis	br:ko00001 br:ko00002 br:ko01000 br:ko01002	KEGG Orthology (KO) | KEGG modules | Enzymes | Peptidases
c9164_g1	TM10B_DANRE tRNA methyltransferase 10 homolog B OS=Danio rerio GN=trmt10b PE=2 SV=1	1	2.10928	2.05624	0.454734	-0.665257	-0.590658	-0.224568	0.0959885	0.087442	-0.168038	-1.12712	0.0614188	-0.137063	-1.09904	-0.853359	9.69e-33	GO:0003723 GO:0005739 GO:0031981 GO:0043232 GO:0000963 GO:0030488 GO:0016423	K15445	TRMT10A TRM10 RG9MTD2; tRNA (guanine9-N1)-methyltransferase [EC:2.1.1.221]			br:ko01000 br:ko03016	Enzymes | Transfer RNA biogenesis
c9402_g1	NUFP1_HUMAN Nuclear fragile X mental retardation-interacting 1 OS=Homo sapiens GN=NUFIP1 PE=1 SV=2	1	1.94156	1.90283	0.796451	0.931585	0.229543	-0.295521	-0.697051	-0.703776	-0.55672	-0.74501	-0.84346	-0.757468	-0.838593	-0.364378	1.99e-32	GO:0042802 GO:0008023 GO:0022626 GO:0006396 GO:0005730 GO:0045944 GO:0030515 GO:0048786 GO:0000492 GO:0005726 GO:0070761 GO:0016363 GO:0030674 GO:0051259 GO:0051117
c29676_g1	NDC1_HUMAN Nucleoporin NDC1 OS=Homo sapiens GN=NDC1 PE=1 SV=2	1	2.05872	2.2742	0.0247823	0.00685848	-0.562319	-0.393839	-0.042462	-0.476343	-0.0675105	-0.763734	-0.0786398	-0.241181	-1.47159	-0.26694	2.14e-32	GO:0005635 GO:0051641 GO:0016020 GO:0033036 GO:0006810 GO:0006997 GO:0044699	K14315	NDC1 TMEM48; nucleoporin NDC1	path:map03013	RNA transport	br:ko00001 br:ko00002 br:ko03019	KEGG Orthology (KO) | KEGG modules | Messenger RNA biogenesis
c32576_g1	TCPB_MOUSE T-complex 1 subunit beta OS=Mus musculus GN=Cct2 PE=1 SV=4	1	2.10703	1.86749	0.70607	0.223561	0.372563	0.0241038	-0.145921	-1.25502	-0.57495	-0.413189	-0.413864	-0.678193	-0.92571	-0.893965	2.62e-32	GO:0043209 GO:0090666 GO:1904874 GO:1904851 GO:1904871 GO:0051082 GO:1901998 GO:0002199 GO:0005874 GO:0005832 GO:0005524 GO:0051973 GO:0007339 GO:0070062 GO:0031625 GO:0044183 GO:0051086 GO:0044297 GO:0051131 GO:0032212 GO:0031012 GO:0050821	K09494	CCT2; T-complex protein 1 subunit beta			br:ko03036 br:ko03110 br:ko04147	Chromosome | Chaperones and folding catalysts | Exosome
c14784_g1	A0A023FMX5_9ACAR mog (Fragment) OS=Amblyomma cajennense PE=2 SV=1	1	1.93834	2.05457	1.29582	-0.167108	-0.384061	-0.413508	-0.415812	-0.975927	-0.348816	-0.709054	-0.213196	-0.230125	-0.964316	-0.466813	2.73e-32	GO:0046872
c31173_g1	E3M7H1_CAERE CRE-HMG-5 OS=Caenorhabditis remanei GN=Cre-hmg-5 PE=4 SV=1	1	1.17608	1.56111	1.66912	1.07684	0.313454	-0.0770275	-0.867976	-0.529921	-0.938158	-0.557055	-0.951586	-0.886914	-1.09615	0.108187	3.06e-32
c25692_g5	NSRP1_DANRE Nuclear speckle splicing regulatory 1 OS=Danio rerio GN=nsrp1 PE=1 SV=2	1	0.750364	1.82532	2.26419	0.526123	0.0224516	-0.698099	-0.189175	-0.579788	-0.461396	-0.305066	-0.67905	-0.819269	-0.953913	-0.702697	5.94e-32	GO:0036464 GO:0019904 GO:0042802 GO:0008022 GO:0030182 GO:0032880 GO:0016607 GO:0008543 GO:0005730 GO:0005887 GO:0006913 GO:0070062 GO:1901838 GO:0071013 GO:0042382 GO:0042162 GO:0000381 GO:0001525 GO:0005938 GO:0000380 GO:0016363 GO:0003729 GO:0014902 GO:0031012	K13206	CCDC55; coiled-coil domain-containing protein 55			br:ko03041	Spliceosome
c31000_g1	FRIS_LYMST Soma ferritin OS=Lymnaea stagnalis PE=2 SV=2	1	1.64586	2.23411	1.30998	0.109173	-0.700867	-0.215322	-0.492065	-1.13798	-0.32841	-0.270499	-0.441708	-0.706693	-0.743765	-0.261806	5.99e-32	GO:0006879 GO:0005737 GO:0005506 GO:0016491 GO:0048147 GO:0043231 GO:0006826	K00522	FTH1; ferritin heavy chain [EC:1.16.3.2]	path:map04216 path:map04978	Ferroptosis | Mineral absorption	br:ko00001 br:ko01000 br:ko04147	KEGG Orthology (KO) | Enzymes | Exosome
c15986_g1	WDR82_DROME WD repeat-containing 82 OS=Drosophila melanogaster GN=Wdr82 PE=1 SV=1	1	1.97938	1.61445	1.02577	1.04891	0.0307202	-0.646562	-0.504561	-0.435016	-0.721416	-1.16401	-0.677054	-0.422676	-0.169125	-0.958822	6.3e-32	GO:0048188 GO:0042800 GO:0043967 GO:0005515 GO:0072357 GO:0003682 GO:0000785 GO:0010485 GO:0000784 GO:0051568	K14962	WDR82 SWD2 CPS35; COMPASS component SWD2	path:map03015	mRNA surveillance pathway	br:ko00001 br:ko03019 br:ko03036	KEGG Orthology (KO) | Messenger RNA biogenesis | Chromosome
c23450_g1	CND3_XENLA Condensin complex subunit 3 OS=Xenopus laevis GN=ncapg PE=1 SV=1	1	1.65962	2.01994	1.62925	-0.102564	-0.44895	-0.520431	-0.975389	-0.433904	-0.451134	-0.348213	-0.552673	-0.793174	-0.786327	0.103946	6.81e-32	GO:0005694 GO:0006996 GO:0007049	K06678	YCG1 CAPG; condensin complex subunit 3	path:map04111	Cell cycle - yeast	br:ko00001 br:ko03036	KEGG Orthology (KO) | Chromosome
c19701_g1	MTA1_RAT Metastasis-associated MTA1 OS=Rattus norvegicus GN=Mta1 PE=1 SV=1	1	1.33536	1.64815	1.91386	0.50623	0.377624	-0.708921	-0.808801	-0.952892	-0.832147	-0.589318	-0.857023	-0.747288	-0.161051	-0.123784	7.03e-32	GO:0007399 GO:0009314 GO:0044267 GO:0000976 GO:0005783 GO:0043234 GO:0006259 GO:0006325 GO:0043412 GO:0001047 GO:0005856 GO:0003713 GO:0010604 GO:0045892 GO:0001085 GO:0003714 GO:0044451 GO:0051716 GO:0031325 GO:0019899	K11660	MTA; metastasis-associated protein MTA			br:ko03036	Chromosome
c27790_g1	KPCI_RAT kinase C iota type OS=Rattus norvegicus GN=Prkci PE=1 SV=1	1	1.44768	1.42593	1.95934	0.789311	0.120611	-0.174852	-0.383623	-0.767263	-0.676066	-0.245691	-0.845489	-0.694683	-1.0059	-0.94932	7.98e-32	GO:0035089 GO:0070528 GO:0034351 GO:0007179 GO:0007015 GO:0000139 GO:0051291 GO:0051092 GO:0045171 GO:0006954 GO:0043274 GO:0005829 GO:0010976 GO:0060291 GO:2000353 GO:0030864 GO:2000553 GO:0005080 GO:0019904 GO:0046628 GO:0046903 GO:2001181 GO:0042462 GO:0045179 GO:0000226 GO:0006612 GO:0046627 GO:0002376 GO:0005635 GO:0007616 GO:0050681 GO:0042393 GO:0046872 GO:0001954 GO:1990138 GO:0043560 GO:…	K06069	PRKCI; atypical protein kinase C iota type [EC:2.7.11.13]	path:map04015 path:map04144 path:map04390 path:map04391 path:map04530 path:map04611 path:map04910	Rap1 signaling pathway | Endocytosis | Hippo signaling pathway | Hippo signaling pathway - fly | Tight junction | Platelet activation | Insulin signaling pathway	br:ko00001 br:ko01000 br:ko01001	KEGG Orthology (KO) | Enzymes | Protein kinases
c25270_g1	DEP1A_XENLA DEP domain-containing 1A OS=Xenopus laevis GN=depdc1a PE=2 SV=1	1	2.12156	2.13392	0.731704	-0.261334	0.0895999	-0.133842	-0.194552	-0.708961	-0.703301	-0.590466	-0.883204	-0.734024	-0.0891636	-0.777938	8.41e-32	GO:0005634 GO:0051056 GO:0005096 GO:0005829 GO:0006355 GO:0030177 GO:0016477
c24008_g1	ZMYM4_HUMAN Zinc finger MYM-type 4 OS=Homo sapiens GN=ZMYM4 PE=1 SV=1	1	2.08797	2.01491	0.596621	0.116472	0.0243702	-0.722487	-0.108838	-1.00028	-0.816499	-0.628759	-0.763875	-0.356128	0.41283	-0.856308	1.07e-31	GO:0003677 GO:0031624 GO:0016605 GO:0007010 GO:0022604 GO:0005737 GO:0007275
c22900_g1	KT5AA_DANRE N-lysine methyltransferase KMT5A-A OS=Danio rerio GN=kmt5aa PE=2 SV=1	1	1.09888	1.04615	2.15888	1.01019	0.139957	-0.0386891	-0.47346	-0.0103587	-0.723177	-1.48776	-0.930888	-0.47097	-0.855711	-0.463048	1.08e-31	GO:0043516 GO:0006351 GO:0043565 GO:0048513 GO:0007049 GO:0005654 GO:0042799 GO:0000122 GO:0005700 GO:0002039 GO:0005737 GO:0003714 GO:0045893 GO:0018026 GO:0031056 GO:0051568	K11428	SETD8; histone-lysine N-methyltransferase SETD8 [EC:2.1.1.43]	path:map00310	Lysine degradation	br:ko00001 br:ko01000 br:ko03036	KEGG Orthology (KO) | Enzymes | Chromosome
c18891_g1	RBM22_DANRE Pre-mRNA-splicing factor RBM22 OS=Danio rerio GN=rbm22 PE=2 SV=1	1	1.29122	1.04048	1.89465	0.980931	0.488119	0.225826	-0.570354	-1.20566	-0.439547	-0.616364	-0.38693	-0.394105	-0.944538	-1.36373	1.21e-31	GO:0036002 GO:0043009 GO:0090316 GO:0035690 GO:0033120 GO:0048306 GO:0000974 GO:0005487 GO:0005654 GO:0044822 GO:0000387 GO:0000166 GO:0003677 GO:0017070 GO:0045292 GO:0005737 GO:0046872 GO:0000060 GO:0071006 GO:0071007	K12872	RBM22 SLT11; pre-mRNA-splicing factor RBM22/SLT11	path:map03040	Spliceosome	br:ko00001 br:ko00002 br:ko03041	KEGG Orthology (KO) | KEGG modules | Spliceosome
c19722_g1	TAF3_XENLA Transcription initiation factor TFIID subunit 3 OS=Xenopus laevis GN=taf3 PE=2 SV=1	1	1.62642	1.65044	1.48582	0.388706	0.599803	0.0715027	-1.27867	-0.572314	-0.623948	-1.07852	-0.708723	-0.378686	-0.745881	-0.435954	1.37e-31	GO:0000122 GO:0005669 GO:0005515 GO:0006366 GO:0043433 GO:0051457	K14650	TAF3; transcription initiation factor TFIID subunit 3	path:map03022 path:map05168	Basal transcription factors | Herpes simplex infection	br:ko00001 br:ko03021	KEGG Orthology (KO) | Transcription machinery
c23109_g1	RMI1_HUMAN -mediated genome instability 1 OS=Homo sapiens GN=RMI1 PE=1 SV=3	1	2.16879	2.1458	0.628639	-0.455745	-0.446384	-0.662845	-0.761366	-0.0860682	-0.872394	-0.194296	-0.574172	-0.628318	-0.521845	0.260208	1.54e-31	GO:0050896	K10990	RMI1 BRAP75; RecQ-mediated genome instability protein 1	path:map03460	Fanconi anemia pathway	br:ko00001 br:ko00002 br:ko03400	KEGG Orthology (KO) | KEGG modules | DNA repair and recombination proteins
c21813_g1	TPST_DROME -tyrosine sulfotransferase OS=Drosophila melanogaster GN=Tango13 PE=2 SV=2	1	2.14711	1.65235	0.451013	0.658449	0.648332	-0.143228	-0.862978	-1.03504	-0.341243	-0.799017	-0.565615	-1.19332	-0.504343	-0.112468	1.61e-31	GO:0006954 GO:0070062 GO:0016020 GO:0005783 GO:0005794 GO:0008476 GO:0006478	K01021	TPST; protein-tyrosine sulfotransferase [EC:2.8.2.20]			br:ko01000	Enzymes
c26156_g1	VAC14_CHICK VAC14 homolog OS=Gallus gallus GN=VAC14 PE=2 SV=1	1	1.77472	2.13407	0.738476	0.108774	0.296425	-0.20462	-0.233333	-0.209496	-0.619668	-0.924862	-0.306003	-0.358408	-0.533248	-1.66284	1.69e-31	GO:0003677 GO:0005515 GO:0050794 GO:0042791 GO:0010008 GO:0000127 GO:0005730 GO:0042797 GO:0044699 GO:0005654	K15305	VAC14 TAX1BP2; vacuole morphology and inheritance protein 14	path:map05166 path:map05203	HTLV-I infection | Viral carcinogenesis	br:ko00001	KEGG Orthology (KO)
c25420_g1	AP2M1_CHICK AP-2 complex subunit mu OS=Gallus gallus GN=AP2M1 PE=2 SV=1	1	1.17345	1.60432	2.00908	0.717872	0.264158	-0.222594	-0.71244	-0.519723	-0.986247	-0.299609	-0.328202	-0.893306	-0.897968	-0.908794	1.81e-31	GO:1903077 GO:0036020 GO:0000139 GO:0008289 GO:0005048 GO:0006886 GO:0007018 GO:0042059 GO:0044325 GO:0005215 GO:0072583 GO:0070062 GO:0050750 GO:0043195 GO:0050690 GO:0005739 GO:0048013 GO:0005829 GO:0035615 GO:0060071 GO:0030122 GO:0019886	K11826	AP2M1; AP-2 complex subunit mu-1	path:map04144 path:map04721 path:map04961 path:map05016	Endocytosis | Synaptic vesicle cycle | Endocrine and other factor-regulated calcium reabsorption | Huntington's disease	br:ko00001 br:ko04131	KEGG Orthology (KO) | Membrane trafficking
c34260_g1	TAF12_MOUSE Transcription initiation factor TFIID subunit 12 OS=Mus musculus GN=Taf12 PE=1 SV=1	1	1.92101	2.08963	0.683752	0.0335473	-0.574196	-0.29095	-0.308994	0.03305	-0.292911	-1.14958	-0.256316	-0.102974	-1.55841	-0.226652	1.93e-31	GO:0043966 GO:0033276 GO:1901796 GO:0008134 GO:0005763 GO:0051091 GO:0000125 GO:0006367 GO:0006368 GO:0003677 GO:0004402 GO:0003700 GO:0005669 GO:0030914 GO:0003713 GO:0003735 GO:0046982 GO:0032543	K03126	TAF12; transcription initiation factor TFIID subunit 12	path:map03022	Basal transcription factors	br:ko00001 br:ko03021 br:ko03036	KEGG Orthology (KO) | Transcription machinery | Chromosome
c32601_g1	FHKB_DICDI Probable serine threonine- kinase fhkB OS=Dictyostelium discoideum GN=fhkB PE=3 SV=1	1	1.85634	2.09079	1.21377	-0.120008	-0.34024	-0.647392	-0.633721	-0.423852	-0.867884	-0.477981	-0.57925	-0.390115	0.322316	-1.00277	2.71e-31	GO:0005887 GO:0042802 GO:0009651 GO:0043085 GO:0045893 GO:0033676 GO:0007059 GO:0015616 GO:0043565 GO:0000920 GO:0071236
c4982_g1	PI4KB_XENTR Phosphatidylinositol 4-kinase beta OS=Xenopus tropicalis GN=pi4kb PE=2 SV=1	1	2.02734	2.03668	1.04831	-0.274708	0.0500661	-0.640403	-0.260644	-0.224953	-0.678864	-0.97505	-1.0166	-0.678309	-0.0549713	-0.357891	2.76e-31	GO:0007165 GO:0000139 GO:0005783 GO:0004430 GO:0006661 GO:0006898 GO:0000166 GO:0005768 GO:0005739 GO:0044011 GO:0005829 GO:0016310 GO:0071889	K19801	PI4KB; phosphatidylinositol 4-kinase B [EC:2.7.1.67]	path:map00562 path:map01100 path:map04070	Inositol phosphate metabolism | Metabolic pathways | Phosphatidylinositol signaling system	br:ko00001 br:ko00002 br:ko01000	KEGG Orthology (KO) | KEGG modules | Enzymes
c15495_g1	NAKD2_HUMAN NAD kinase mitochondrial OS=Homo sapiens GN=NADK2 PE=1 SV=2	1	2.01072	2.2652	0.543726	-0.609577	-0.44597	-0.433864	-0.238433	-0.265844	-0.121557	-1.04062	-0.204737	-0.514745	0.15777	-1.10207	2.8e-31	GO:0003951 GO:0042803 GO:0005739 GO:0019674	K00858	ppnK NADK; NAD+ kinase [EC:2.7.1.23]	path:map00760 path:map01100	Nicotinate and nicotinamide metabolism | Metabolic pathways	br:ko00001 br:ko01000	KEGG Orthology (KO) | Enzymes
c5387_g1	DMAP1_MOUSE DNA methyltransferase 1-associated 1 OS=Mus musculus GN=Dmap1 PE=1 SV=1	1	1.98966	2.08509	0.663863	0.109807	-0.0810372	-0.505709	-0.238024	-0.529497	-0.2641	-0.0293078	-0.195266	-0.809296	-1.58091	-0.615273	2.98e-31	GO:0000122 GO:0043967 GO:0035267 GO:0006306 GO:0043968 GO:0005737 GO:0042993 GO:0001103	K11324	DMAP1 SWC4 EAF2; DNA methyltransferase 1-associated protein 1			br:ko03036	Chromosome
c20020_g1	D6WN01_TRICA Putative uncharacterized protein OS=Tribolium castaneum GN=TcasGA2_TC014624 PE=4 SV=1	1	2.09835	1.8697	0.510327	0.337443	0.125208	-0.517838	-0.558885	-0.310324	-1.16794	-0.494267	-1.22471	-0.74488	-0.390155	0.467967	3.19e-31	GO:0008270 GO:0046872 GO:0006351 GO:0016817
c3062_g1	RAD54_CHICK DNA repair and recombination RAD54-like (Fragment) OS=Gallus gallus GN=RAD54L PE=2 SV=1	1	2.05252	2.22336	0.452484	-0.991283	-0.577413	-0.91865	-0.62251	0.0876296	-0.414131	0.0931589	-0.398376	0.0745445	-0.827516	-0.233824	3.84e-31	GO:0003677 GO:0005524 GO:0036310 GO:0006338 GO:0043150 GO:0005515 GO:0004386 GO:0015616 GO:0000711 GO:0000733 GO:0005654 GO:0010212	K10875	RAD54L RAD54; DNA repair and recombination protein RAD54 and RAD54-like protein [EC:3.6.4.-]	path:map03440	Homologous recombination	br:ko00001 br:ko01000 br:ko03400	KEGG Orthology (KO) | Enzymes | DNA repair and recombination proteins
c30944_g1	PCCA_CAEBR Propionyl- carboxylase alpha mitochondrial OS=Caenorhabditis briggsae GN=pcca-1 PE=3 SV=1	1	1.4794	1.53091	1.35699	1.18737	0.606238	-0.364168	-0.402888	-0.982948	-1.08391	-0.335432	-0.735397	-0.844254	-0.864152	-0.547757	5.03e-31	GO:0000166 GO:0019626 GO:0004658 GO:0044283 GO:0006768 GO:0009083 GO:0005759 GO:0009374 GO:1901576 GO:0005829 GO:0004485 GO:0019899	K01965	PCCA pccA; propionyl-CoA carboxylase alpha chain [EC:6.4.1.3]	path:map00280 path:map00630 path:map00640 path:map01100 path:map01120 path:map01130 path:map01200	Valine leucine and isoleucine degradation | Glyoxylate and dicarboxylate metabolism | Propanoate metabolism | Metabolic pathways | Microbial metabolism in diverse environments | Biosynthesis of antibiotics | Carbon metabolism	br:ko00001 br:ko00002 br:ko01000	KEGG Orthology (KO) | KEGG modules | Enzymes
c23766_g1	XPF_HUMAN DNA repair endonuclease XPF OS=Homo sapiens GN=ERCC4 PE=1 SV=3	1	2.51258	1.83815	0.0221633	-0.498956	-0.600907	-0.36386	-0.604583	0.315627	-0.3981	-0.347321	-0.345642	-0.108224	-1.29368	-0.127237	6.57e-31	GO:0006295 GO:0008022 GO:0006296 GO:0006293 GO:0006283 GO:0036297 GO:0000724 GO:0000723 GO:0004520 GO:0003684 GO:0000784 GO:0005654 GO:0003697 GO:0000110 GO:0047485 GO:0070522 GO:0034644 GO:0032205 GO:0070911	K10848	ERCC4 XPF; DNA excision repair protein ERCC-4 [EC:3.1.-.-]	path:map03420 path:map03460	Nucleotide excision repair | Fanconi anemia pathway	br:ko00001 br:ko01000 br:ko03032 br:ko03400	KEGG Orthology (KO) | Enzymes | DNA replication proteins | DNA repair and recombination proteins
c17316_g1	ACTY_MOUSE Beta-centractin OS=Mus musculus GN=Actr1b PE=1 SV=1	1	1.87983	1.83129	0.90395	1.00454	0.0377875	-0.317362	-0.267974	-1.18058	-0.600271	-0.434553	-0.856868	-0.649575	-0.900732	-0.449474	8.21e-31	GO:0005524 GO:0005813 GO:0043209 GO:0070062 GO:1990752 GO:0005515 GO:0000086 GO:0016192 GO:0005869 GO:0016020 GO:0005829 GO:0019886	K16575	ACTR1 ARP1; centractin			br:ko03036 br:ko04147 br:ko04812	Chromosome | Exosome | Cytoskeleton proteins
c17277_g1	NSD1_MOUSE Histone-lysine N- H3 lysine-36 and H4 lysine-20 specific OS=Mus musculus GN=Nsd1 PE=1 SV=1	1	2.43538	1.99134	0.456174	-0.473565	-0.512302	-0.269842	-0.684245	-0.187695	-0.478033	-0.529707	-0.539199	-0.762264	-0.642607	0.196571	8.9e-31	GO:1903025 GO:0000979 GO:0046975 GO:0005794 GO:0000414 GO:0005654 GO:0006368 GO:0007507 GO:0034728 GO:0070062 GO:0045893 GO:0048585 GO:0033135 GO:0010793 GO:0008270 GO:0008134 GO:0006298 GO:0044763 GO:0048523 GO:0009887 GO:0097198 GO:0003712 GO:0050681 GO:0097676 GO:0030054	K11424	WHSC1 MMSET NSD2; histone-lysine N-methyltransferase NSD2 [EC:2.1.1.43]	path:map00310 path:map05202	Lysine degradation | Transcriptional misregulation in cancer	br:ko00001 br:ko01000 br:ko03036	KEGG Orthology (KO) | Enzymes | Chromosome
c20386_g2	Y0417_DROME Probable phosphatase CG10417 OS=Drosophila melanogaster GN=CG10417 PE=1 SV=1	1	2.03435	1.91811	1.18894	-0.277465	-0.121826	-0.873519	-0.944709	-0.645393	-0.382855	-0.115736	-0.22029	-1.01285	0.0590207	-0.605776	1.13e-30	GO:0004722 GO:0007050 GO:0035970 GO:0005515 GO:0005654	K17499	PPM1G PP2CG; protein phosphatase 1G [EC:3.1.3.16]			br:ko01000 br:ko01009	Enzymes | Protein phosphatases and associated proteins
c20492_g1	GIT2_MOUSE ARF GTPase-activating GIT2 OS=Mus musculus GN=Git2 PE=1 SV=2	1	1.78865	2.042	1.35568	-0.0239396	0.223753	-0.375569	-0.562311	-1.19292	-0.636782	-0.751798	-0.388632	-0.419296	-0.57436	-0.484476	1.18e-30	GO:0060255 GO:0007165 GO:0031175 GO:0044444 GO:0048519 GO:0009966 GO:0005654 GO:0005515 GO:0005925 GO:0048522 GO:0016020 GO:0032465 GO:0016235 GO:0080090	K12487	GIT2; G protein-coupled receptor kinase interactor 2	path:map04144	Endocytosis	br:ko00001 br:ko04131	KEGG Orthology (KO) | Membrane trafficking
c26692_g1	PRI1_HUMAN DNA primase small subunit OS=Homo sapiens GN=PRIM1 PE=1 SV=1	1	1.83067	2.33022	0.924845	-0.333538	-0.0522601	-0.76274	-0.608959	-0.941267	-0.744048	-0.112997	-0.159632	-0.393177	-0.182817	-0.794307	1.39e-30	GO:0003896 GO:0006270 GO:0006271 GO:0016020 GO:0000082 GO:0000722 GO:0005654 GO:0006269	K02684	PRI1; DNA primase small subunit [EC:2.7.7.-]	path:map00230 path:map00240 path:map01100 path:map03030	Purine metabolism | Pyrimidine metabolism | Metabolic pathways | DNA replication	br:ko00001 br:ko00002 br:ko01000 br:ko03032	KEGG Orthology (KO) | KEGG modules | Enzymes | DNA replication proteins
c10553_g1	ES1_MOUSE ES1 mitochondrial OS=Mus musculus GN=D10Jhu81e PE=1 SV=1	1	1.92751	1.8302	1.35609	0.325487	-0.171555	-0.654386	-0.817748	-1.17325	-0.669808	-0.231602	-0.0668933	-0.554515	-0.364661	-0.734877	1.68e-30	GO:0045828 GO:0005739 GO:0005829 GO:0008299
c25684_g1	HR3_DROME Probable nuclear hormone receptor HR3 OS=Drosophila melanogaster GN=Hr46 PE=2 SV=1	1	-0.391519	1.01728	2.85991	0.801451	0.0517497	-0.130516	-0.32673	-0.438807	-0.591381	-0.198631	-1.03529	-0.838761	-0.0702566	-0.708499	2.11e-30	GO:0061178 GO:0060086 GO:0000978 GO:0048513 GO:0042752 GO:0043401 GO:0006367 GO:0005654 GO:0000122 GO:0001078 GO:0032922 GO:0045893 GO:0043197 GO:0003707 GO:0010871 GO:0010498 GO:0030522 GO:0008270 GO:0070859 GO:0034144 GO:0044321 GO:0045598 GO:0061469 GO:0020037 GO:0001046 GO:0001222 GO:0004887 GO:0005978 GO:0000790 GO:0035947 GO:0071222 GO:0005737 GO:0003714 GO:0030154 GO:2000189	K14033	NR1F4; nuclear receptor subfamily 1 group F member 4			br:ko03000 br:ko03310	Transcription factors | Nuclear receptors
c2799_g1	LLR1_HUMAN Leucine-rich repeat 1 OS=Homo sapiens GN=LRR1 PE=1 SV=2	1	1.8222	1.95615	1.23003	-0.117436	-0.634001	-0.432189	-0.640848	-1.0485	-0.580697	-0.172646	-0.674638	-0.985168	-0.306234	0.583983	2.18e-30	GO:0005515 GO:0016567	K10348	LRR1 PPIL5; LRR-repeat protein 1			br:ko04121	Ubiquitin system
c10721_g1	B3GA3_MOUSE Galactosylgalactosylxylosyl 3-beta-glucuronosyltransferase 3 OS=Mus musculus GN=B3gat3 PE=1 SV=1	1	1.1153	1.78806	2.11373	0.541319	-0.122482	-0.322508	-0.508718	-0.478631	-0.420602	-0.779551	-0.485359	-0.782456	-0.525649	-1.13245	2.55e-30	GO:0090316 GO:0015012 GO:0000139 GO:0005789 GO:0005975 GO:0050650 GO:0005801 GO:0070062 GO:0005515 GO:0050651 GO:0072542 GO:0043085 GO:0016021 GO:0015018	K10158	B3GAT3; galactosylgalactosylxylosylprotein 3-beta-glucuronosyltransferase 3 [EC:2.4.1.135]	path:map00532 path:map00534 path:map01100	Glycosaminoglycan biosynthesis - chondroitin sulfate / dermatan sulfate | Glycosaminoglycan biosynthesis - heparan sulfate / heparin | Metabolic pathways	br:ko00001 br:ko00002 br:ko01000 br:ko01003	KEGG Orthology (KO) | KEGG modules | Enzymes | Glycosyltransferases
c16485_g1	RAE1L_XENTR mRNA export factor OS=Xenopus tropicalis GN=rae1 PE=2 SV=1	1	2.09113	1.8909	0.909967	-0.959923	-0.860634	-0.533508	-0.375469	0.152426	-0.540486	-1.24224	-0.291484	-0.405988	-0.000775203	0.166087	2.85e-30	GO:0007077 GO:0016925 GO:1900034 GO:0000776 GO:0005730 GO:0000972 GO:0005643 GO:0008017 GO:0006511 GO:0006406 GO:0019083 GO:0010827 GO:0003723 GO:0071173 GO:0075733 GO:0043130 GO:0005737 GO:0006606 GO:0006409 GO:0031047 GO:0098813 GO:0071407	K14298	RAE1 GLE2; mRNA export factor	path:map03013 path:map05164	RNA transport | Influenza A	br:ko00001 br:ko00002 br:ko03019 br:ko03036	KEGG Orthology (KO) | KEGG modules | Messenger RNA biogenesis | Chromosome
c11897_g1	SNUT1_RAT U4 tri-snRNP-associated 1 OS=Rattus norvegicus GN=Sart1 PE=1 SV=1	1	1.57866	1.95762	1.31214	0.657249	0.2496	-0.343914	-0.961319	-0.976741	-0.712933	-0.700573	-0.664579	-0.757063	-0.669529	0.0313837	3e-30	GO:0050794 GO:0005681 GO:0044444 GO:0005488 GO:0005654 GO:0000398	K11984	SART1 HAF SNU66; U4/U6.U5 tri-snRNP-associated protein 1	path:map03040	Spliceosome	br:ko00001 br:ko00002 br:ko03041 br:ko04121	KEGG Orthology (KO) | KEGG modules | Spliceosome | Ubiquitin system
c26133_g1	ATR_HUMAN Serine threonine- kinase ATR OS=Homo sapiens GN=ATR PE=1 SV=3	1	1.9922	1.90245	1.12287	-0.678462	-0.2485	-0.272638	-0.82792	-0.962518	-0.577009	-0.539004	-0.223534	-0.199422	-0.989298	0.500785	3.1e-30	GO:0070727 GO:1901796 GO:0080135 GO:0004672 GO:0006275 GO:0005694 GO:0044444 GO:0048523 GO:0006259 GO:0006468 GO:0006974 GO:0007049 GO:0005654 GO:0044767 GO:0051234 GO:0051130 GO:0071478 GO:0032404 GO:0010212	K06640	ATR; serine/threonine-protein kinase ATR [EC:2.7.11.1]	path:map03460 path:map04110 path:map04115 path:map04214 path:map05166	Fanconi anemia pathway | Cell cycle | p53 signaling pathway | Apoptosis - fly | HTLV-I infection	br:ko00001 br:ko00002 br:ko01000 br:ko01001 br:ko03400	KEGG Orthology (KO) | KEGG modules | Enzymes | Protein kinases | DNA repair and recombination proteins
c5308_g1	SAP18_PONAB Histone deacetylase complex subunit SAP18 OS=Pongo abelii GN=SAP18 PE=2 SV=1	1	0.881539	0.955665	1.91946	1.34939	0.329591	-0.0548587	-0.356244	-0.790874	-0.656611	-0.282079	-0.526342	-0.490219	-1.95061	-0.327798	3.21e-30	GO:0061574 GO:0035145 GO:0008380 GO:0006351 GO:0016607 GO:0000118 GO:0006397 GO:1903507 GO:0044822 GO:0006357 GO:0005515 GO:0004407 GO:0005737 GO:0003714 GO:0000381 GO:0048025 GO:0043065 GO:0016575	K14324	SAP18; histone deacetylase complex subunit SAP18	path:map03013 path:map03015	RNA transport | mRNA surveillance pathway	br:ko00001 br:ko00002 br:ko03019 br:ko03036	KEGG Orthology (KO) | KEGG modules | Messenger RNA biogenesis | Chromosome
c6895_g1	NKAP_RAT NF-kappa-B-activating OS=Rattus norvegicus GN=Nkap PE=2 SV=1	1	1.67336	2.11527	1.32272	0.0103169	0.107864	-0.532085	-0.615059	-0.0597841	-1.14973	-0.984358	-0.616635	-0.571317	-0.518085	-0.18247	5.26e-30	GO:0031490 GO:0019827 GO:0006351 GO:0033077 GO:0046638 GO:1903955 GO:0005654 GO:0044822 GO:0000122 GO:0005515 GO:0007219 GO:0005737 GO:0071425 GO:0030851
c19342_g1	GPAA1_MOUSE Glycosylphosphatidylinositol anchor attachment 1 OS=Mus musculus GN=Gpaa1 PE=1 SV=3	1	1.50318	1.79762	1.55629	-0.546271	-1.53025	-0.412261	0.0181277	-0.57004	-0.0977482	0.230305	-0.0571613	-0.444278	-0.157735	-1.28979	5.71e-30	GO:0016020 GO:0005488 GO:0009987	K05289	GAA1; glycosylphosphatidylinositol transamidase	path:map00563 path:map01100	Glycosylphosphatidylinositol (GPI)-anchor biosynthesis | Metabolic pathways	br:ko00001	KEGG Orthology (KO)
c25579_g2	BAZ1A_HUMAN Bromodomain adjacent to zinc finger domain 1A OS=Homo sapiens GN=BAZ1A PE=1 SV=2	1	2.14443	2.20867	-0.283854	0.195041	-0.108762	-0.527908	-0.460244	-0.250823	-0.627971	-1.18243	-0.784183	-0.581222	0.303553	-0.0442969	8.52e-30	GO:0031010 GO:0006355 GO:0006259 GO:0006468 GO:0006974 GO:0048519 GO:0044699 GO:0044427 GO:0040029 GO:0000123 GO:0003677 GO:0004713 GO:0018193 GO:0005737 GO:0042393 GO:0010628 GO:0016570 GO:0008080 GO:0034645	K11655	BAZ1A ACF1; bromodomain adjacent to zinc finger domain protein 1A			br:ko03036	Chromosome
c18272_g2	USO1_YEAST Intracellular transport USO1 OS=Saccharomyces cerevisiae (strain ATCC 204508 S288c) GN=USO1 PE=1 SV=2	1	2.01578	1.6862	1.7487	-0.358929	-0.641717	-0.671282	-0.123105	-0.435008	-0.557688	-0.348211	-0.611418	-0.477495	-0.777758	-0.448069	9.23e-30	GO:0005515 GO:0005737 GO:0044430 GO:0044763 GO:0016740	K16308	CIT; citron Rho-interacting kinase [EC:2.7.11.1]			br:ko01000 br:ko01001	Enzymes | Protein kinases
c9375_g1	BRE1A_MOUSE E3 ubiquitin- ligase BRE1A OS=Mus musculus GN=Rnf20 PE=1 SV=2	1	2.26137	1.73765	0.372333	0.389058	0.385932	-0.602426	-1.01548	-0.315462	-0.94427	-0.814502	-0.826923	-0.819402	0.148456	0.0436747	9.86e-30	GO:0042803 GO:0010390 GO:0000209 GO:1900364 GO:0044763 GO:0005730 GO:0006950 GO:0007346 GO:0005654 GO:0003730 GO:0006511 GO:0004842 GO:0002039 GO:0031625 GO:0003713 GO:0042393 GO:0045893 GO:0016020 GO:0033503 GO:0030336 GO:2001168 GO:0033523	K10696	BRE1; E3 ubiquitin-protein ligase BRE1 [EC:2.3.2.27]			br:ko01000 br:ko04121	Enzymes | Ubiquitin system
c12299_g1	ODR4_PONAB odr-4 homolog OS=Pongo abelii GN=ODR4 PE=2 SV=1	1	2.39865	1.80668	0.71218	-0.499353	-0.694078	-0.74912	-0.638804	-0.994777	-0.243167	-0.2967	-0.313088	-0.124964	0.29701	-0.660473	1.29e-29	GO:0016020 GO:0016021
c24574_g1	FZD7_HUMAN Frizzled-7 OS=Homo sapiens GN=FZD7 PE=1 SV=2	1	1.81226	2.06907	1.36327	0.142245	-0.513491	-0.781576	-0.530473	-0.158086	-1.00499	-0.257293	-0.815299	-0.549955	-0.511829	-0.263856	1.31e-29	GO:1990909 GO:0042813 GO:0008104 GO:0045545 GO:0080135 GO:0009950 GO:0038031 GO:0045944 GO:0051091 GO:1901701 GO:0060027 GO:0044339 GO:0044338 GO:0004930 GO:0005109 GO:0030669 GO:0005925 GO:0071310 GO:0046982 GO:0010812 GO:0030825 GO:0043010 GO:0048585 GO:0030165 GO:0010976 GO:0060071 GO:0001707 GO:0017147 GO:0035412 GO:0060231 GO:0019827 GO:0042803 GO:0007163 GO:0060054 GO:0007223 GO:0048666 GO:…	K02432	FZD1_7 fz; frizzled 1/7	path:map04150 path:map04310 path:map04390 path:map04550 path:map04916 path:map05166 path:map05200 path:map05205 path:map05217 path:map05224	mTOR signaling pathway | Wnt signaling pathway | Hippo signaling pathway | Signaling pathways regulating pluripotency of stem cells | Melanogenesis | HTLV-I infection | Pathways in cancer | Proteoglycans in cancer | Basal cell carcinoma | Breast cancer	br:ko00001 br:ko00002 br:ko04030	KEGG Orthology (KO) | KEGG modules | G protein-coupled receptors
c19236_g1	NCBP2_ESOLU Nuclear cap-binding subunit 2 OS=Esox lucius GN=ncbp2 PE=2 SV=1	1	1.261	1.69234	1.92065	0.256844	-0.560183	-0.168974	-0.228695	0.211537	-0.385704	-0.596165	-0.256809	-0.595465	-0.979643	-1.57073	1.62e-29	GO:0006370 GO:0006446 GO:0046833 GO:0005654 GO:0000166 GO:0005846 GO:0000340 GO:0045292 GO:0005845 GO:0000184 GO:0005737 GO:0006408 GO:0003729 GO:0031047 GO:0017069 GO:0051028	K12883	NCBP2 CBP20; nuclear cap-binding protein subunit 2	path:map03013 path:map03015 path:map03040	RNA transport | mRNA surveillance pathway | Spliceosome	br:ko00001 br:ko00002 br:ko03019 br:ko03041	KEGG Orthology (KO) | KEGG modules | Messenger RNA biogenesis | Spliceosome
c23363_g1	DONS_HUMAN downstream neighbor of Son OS=Homo sapiens GN=DONSON PE=1 SV=2	1	1.90684	1.77774	1.0067	-0.607235	0.143595	0.184932	-0.113423	-0.89321	-0.525171	-0.0272296	-0.690864	-0.446622	-1.73272	0.0166579	1.92e-29	GO:0051301 GO:0008150 GO:0005634 GO:0007275 GO:0005575 GO:0007049 GO:0003674
c17548_g1	CNOT3_HUMAN CCR4-NOT transcription complex subunit 3 OS=Homo sapiens GN=CNOT3 PE=1 SV=1	1	2.05882	1.98885	0.140619	0.189843	-0.27124	-0.635594	-0.485311	-0.988341	-1.04854	-0.556659	-0.871529	-0.566558	0.41446	0.631174	1.92e-29	GO:0006417 GO:0043229 GO:0010629 GO:0005515 GO:0006977 GO:2000036 GO:0005829 GO:0030014 GO:0000289	K12580	CNOT3 NOT3; CCR4-NOT transcription complex subunit 3	path:map03018	RNA degradation	br:ko00001 br:ko03019	KEGG Orthology (KO) | Messenger RNA biogenesis
c24459_g1	ELL_MOUSE RNA polymerase II elongation factor ELL OS=Mus musculus GN=Ell PE=2 SV=2	1	1.47447	2.16224	1.33142	-0.400905	-0.225322	-0.337201	-0.470282	-0.0750152	-0.752029	-1.16188	-1.04526	-0.866435	0.17442	0.191779	1.94e-29	GO:0005856 GO:0016604 GO:0005515 GO:0006366 GO:0009301 GO:0032786	K15183	ELL; RNA polymerase II elongation factor ELL			br:ko01009 br:ko03021	Protein phosphatases and associated proteins | Transcription machinery
c24296_g1	RPB2_MOUSE DNA-directed RNA polymerase II subunit RPB2 OS=Mus musculus GN=Polr2b PE=1 SV=2	1	1.72659	1.79277	1.56797	-0.181452	-0.391618	-0.493665	-0.191602	-0.87034	-0.334002	-0.416039	-0.163958	0.240948	-1.40788	-0.877731	2.1e-29	GO:0006370 GO:0006283 GO:0008543 GO:0003682 GO:0042795 GO:0000784 GO:0005666 GO:0006367 GO:0005665 GO:0044822 GO:0000398 GO:0006368 GO:0003677 GO:0001055 GO:0005515 GO:0032549 GO:0045089 GO:0046872 GO:0032728 GO:0016020 GO:0035019 GO:0031047 GO:0050434	K03010	RPB2 POLR2B; DNA-directed RNA polymerase II subunit RPB2 [EC:2.7.7.6]	path:map00230 path:map00240 path:map01100 path:map03020 path:map05016 path:map05169	Purine metabolism | Pyrimidine metabolism | Metabolic pathways | RNA polymerase | Huntington's disease | Epstein-Barr virus infection	br:ko00001 br:ko00002 br:ko01000 br:ko03021 br:ko03400	KEGG Orthology (KO) | KEGG modules | Enzymes | Transcription machinery | DNA repair and recombination proteins
c25487_g1	L2GL1_HUMAN Lethal(2) giant larvae homolog 1 OS=Homo sapiens GN=LLGL1 PE=1 SV=3	1	1.03386	0.944442	1.64611	1.5037	1.10303	-0.284658	-0.559952	-0.721382	-0.523079	-0.984918	-0.861756	-0.918535	-0.970228	-0.406642	2.35e-29	GO:0007010 GO:0050708 GO:0005096 GO:0006893 GO:0000137 GO:0005654 GO:0031901 GO:0032878 GO:0005856 GO:0007409 GO:0030165 GO:0017137 GO:0030424 GO:0032588 GO:0071944	K06094	LLGL; lethal(2) giant larvae protein	path:map04390 path:map04391 path:map04530	Hippo signaling pathway | Hippo signaling pathway - fly | Tight junction	br:ko00001 br:ko04131	KEGG Orthology (KO) | Membrane trafficking
c4698_g1	ANM1_HUMAN arginine N-methyltransferase 1 OS=Homo sapiens GN=PRMT1 PE=1 SV=2	1	1.91987	2.11247	1.15203	-0.510809	-0.72147	-0.360086	-0.771997	-0.522168	-0.0882543	-0.230133	-0.316767	-0.0843526	-1.19592	-0.382404	2.91e-29	GO:0035242 GO:0019919 GO:0035241 GO:0007552 GO:0043985 GO:0008327 GO:0045648 GO:0005654 GO:0006977 GO:0044020 GO:0046982 GO:0043393 GO:0045893 GO:0034709 GO:0005829 GO:0016275 GO:0031056 GO:0031397 GO:0042803 GO:0006351 GO:0031175 GO:0046985 GO:0007166 GO:0043234 GO:0045653 GO:0005886 GO:0044822 GO:1900745 GO:0048273 GO:0003713	K11434	PRMT1; type I protein arginine methyltransferase [EC:2.1.1.319]	path:map04068 path:map04922	FoxO signaling pathway | Glucagon signaling pathway	br:ko00001 br:ko01000 br:ko03036	KEGG Orthology (KO) | Enzymes | Chromosome
c21293_g1	CDC6_MOUSE Cell division control 6 homolog OS=Mus musculus GN=Cdc6 PE=1 SV=2	1	2.14454	2.06468	0.679943	-0.872794	-1.12668	-0.0475391	-0.244982	-0.671694	-0.401882	-0.772514	-0.358849	-0.488957	0.0603183	0.0364124	3.17e-29	GO:0010033 GO:0030071 GO:0006260 GO:0000922 GO:0006355 GO:0005794 GO:0045934 GO:1901700 GO:0044427 GO:0042127 GO:0005654 GO:0000079 GO:0000166 GO:0051984 GO:0051233 GO:0000082 GO:2000113 GO:0032991 GO:0019900 GO:0032467	K02213	CDC6; cell division control protein 6	path:map04110 path:map04111 path:map04113	Cell cycle | Cell cycle - yeast | Meiosis - yeast	br:ko00001 br:ko03032	KEGG Orthology (KO) | DNA replication proteins
c26368_g1	WDR90_XENTR WD repeat-containing 90 OS=Xenopus tropicalis GN=wdr90 PE=2 SV=1	1	1.34085	1.19543	0.584569	1.68144	1.22398	-0.280119	-0.581986	-1.1897	-0.912428	-1.20174	-0.710233	-0.309842	-0.567257	-0.272961	3.61e-29	GO:0005515 GO:0005819 GO:0009987 GO:0032501
c24631_g3	YIPF4_RAT YIPF4 OS=Rattus norvegicus GN=Yipf4 PE=2 SV=1	1	1.26702	1.76123	1.80073	0.677878	-0.0704324	0.0555506	-0.655903	-0.469725	-0.44587	-0.25398	-0.681831	-0.955319	-0.674293	-1.35506	3.64e-29	GO:0005515 GO:0016021 GO:0005783 GO:0005794 GO:0005886
c18834_g1	ORC2_HUMAN Origin recognition complex subunit 2 OS=Homo sapiens GN=ORC2 PE=1 SV=2	1	2.2089	2.18906	0.140005	0.143793	-0.183508	-0.0390102	-0.475233	-0.301983	-0.718721	-0.608376	-0.168243	-0.216204	-1.11391	-0.856572	3.71e-29	GO:0000792 GO:0005813 GO:0005515 GO:0006260 GO:0016020 GO:0005664 GO:0000784	K02604	ORC2; origin recognition complex subunit 2	path:map04110 path:map04111 path:map04113	Cell cycle | Cell cycle - yeast | Meiosis - yeast	br:ko00001 br:ko00002 br:ko03032 br:ko03036	KEGG Orthology (KO) | KEGG modules | DNA replication proteins | Chromosome
c11912_g1	RPC1_HUMAN DNA-directed RNA polymerase III subunit RPC1 OS=Homo sapiens GN=POLR3A PE=1 SV=2	1	1.85463	1.94017	1.54335	-0.0849655	-0.625091	-0.723635	-0.875568	-0.548545	-0.565659	-0.60843	-0.053229	-0.20677	-0.789547	-0.256709	3.73e-29	GO:0006383 GO:1903146 GO:0003682 GO:0005666 GO:1903955 GO:0001056 GO:0003677 GO:0046872 GO:0032728 GO:0045087 GO:0016020 GO:0005829 GO:0051607	K03018	RPC1 POLR3A; DNA-directed RNA polymerase III subunit RPC1 [EC:2.7.7.6]	path:map00230 path:map00240 path:map01100 path:map03020 path:map04623 path:map05169	Purine metabolism | Pyrimidine metabolism | Metabolic pathways | RNA polymerase | Cytosolic DNA-sensing pathway | Epstein-Barr virus infection	br:ko00001 br:ko00002 br:ko01000 br:ko03021	KEGG Orthology (KO) | KEGG modules | Enzymes | Transcription machinery
c20131_g1	CDK12_DROME Cyclin-dependent kinase 12 OS=Drosophila melanogaster GN=Cdk12 PE=1 SV=1	1	1.10984	1.55756	2.11295	0.443688	0.309018	-0.401288	-0.771285	-0.101752	-1.22602	-0.787103	-0.719819	-1.01091	-0.148422	-0.366456	4.38e-29	GO:0008283 GO:0043405 GO:0016605 GO:0016607 GO:0006282 GO:0030097 GO:0008284 GO:0046777 GO:0005794 GO:0008024 GO:0042795 GO:0005730 GO:0045944 GO:0006367 GO:0001223 GO:0006368 GO:0051147 GO:0005524 GO:0097322 GO:1903839 GO:0071157 GO:0000380 GO:2000737 GO:0016032 GO:0031297 GO:0050434 GO:2001168 GO:0070816 GO:0019901 GO:0008353 GO:0007088 GO:1900364 GO:0004693 GO:0044822 GO:0003677 GO:0005615 GO:…	K08819	CDK12_13; cyclin-dependent kinase 12/13 [EC:2.7.11.22 2.7.11.23]			br:ko01000 br:ko01001	Enzymes | Protein kinases
c23041_g1	SMC6_XENLA Structural maintenance of chromosomes 6 OS=Xenopus laevis GN=smc6 PE=2 SV=1	1	1.92271	1.92671	1.28869	0.00711024	-0.112069	-0.427479	-0.149321	-0.0329928	-0.619181	-0.201743	-0.964373	-0.960414	-0.956721	-0.720923	4.7e-29	GO:0035861 GO:0016605 GO:0090398 GO:0008168 GO:0000722 GO:0035061 GO:0006974 GO:0000781 GO:0051984 GO:0031625 GO:0018193 GO:0030915 GO:0032259
c24601_g1	PRI2_MOUSE DNA primase large subunit OS=Mus musculus GN=Prim2 PE=1 SV=1	1	2.12381	2.01494	0.818061	-0.323426	-0.00171846	0.0352322	-0.706404	-0.21034	-0.396483	-1.077	-0.626562	0.0235879	-0.826622	-0.847082	4.76e-29	GO:0003896 GO:0006270 GO:0003887 GO:0005658 GO:0006271 GO:0000082 GO:0000722 GO:0005654 GO:0003697 GO:0006269	K02685	PRI2; DNA primase large subunit [EC:2.7.7.-]	path:map00230 path:map00240 path:map01100 path:map03030	Purine metabolism | Pyrimidine metabolism | Metabolic pathways | DNA replication	br:ko00001 br:ko00002 br:ko01000 br:ko03032	KEGG Orthology (KO) | KEGG modules | Enzymes | DNA replication proteins
c19325_g1	MINP1_MOUSE Multiple inositol polyphosphate phosphatase 1 OS=Mus musculus GN=Minpp1 PE=1 SV=3	1	2.01697	2.17266	0.677599	-0.286068	-0.785128	-1.05468	0.146326	-0.725584	-0.229195	-0.106124	-0.366359	0.0229803	-0.95965	-0.523737	6.06e-29	GO:0070062 GO:0006793 GO:0034417 GO:0044699 GO:0052745	K03103	MINPP1; multiple inositol-polyphosphate phosphatase / 2 3-bisphosphoglycerate 3-phosphatase [EC:3.1.3.62 3.1.3.80]	path:map00010 path:map00562 path:map01100	Glycolysis / Gluconeogenesis | Inositol phosphate metabolism | Metabolic pathways	br:ko00001 br:ko01000	KEGG Orthology (KO) | Enzymes
c6520_g1	DNA2_RAT DNA replication ATP-dependent helicase nuclease DNA2 OS=Rattus norvegicus GN=Dna2 PE=3 SV=1	1	2.12125	2.10994	0.894208	-0.516785	-0.19083	-0.807906	-0.568853	-0.282715	-0.762463	-0.450997	-0.576027	-0.87354	-0.097478	0.00219973	6.45e-29	GO:0008186 GO:0000956 GO:0043167 GO:0008026 GO:0004520 GO:0006302 GO:0003723 GO:0030529 GO:2000112 GO:0044428 GO:0008094 GO:0045935 GO:0032042 GO:0006310 GO:0043232 GO:0000723 GO:0048523 GO:0043139 GO:0003677 GO:0005515 GO:0044271 GO:0010604 GO:0005759 GO:0051252 GO:0010468 GO:0033567	K10742	DNA2; DNA replication ATP-dependent helicase Dna2 [EC:3.6.4.12]	path:map03030	DNA replication	br:ko00001 br:ko01000 br:ko03032	KEGG Orthology (KO) | Enzymes | DNA replication proteins
c21127_g1	CKAP5_HUMAN Cytoskeleton-associated 5 OS=Homo sapiens GN=CKAP5 PE=1 SV=3	1	2.07764	1.74716	0.458885	0.415355	0.549803	0.185533	-0.241449	-0.35233	-0.326479	-0.562851	-1.22463	-1.35995	-0.578123	-0.788569	8.88e-29	GO:0007051 GO:0005813 GO:0005515 GO:0051297 GO:1903047 GO:0035371 GO:0016020 GO:0000922 GO:0000930 GO:0030951	K16803	CKAP5 XMAP215; cytoskeleton-associated protein 5			br:ko03036 br:ko04812	Chromosome | Cytoskeleton proteins
c26806_g1	GID4_MOUSE Glucose-induced degradation 4 homolog OS=Mus musculus GN=Gid4 PE=1 SV=1	1	2.07784	2.05146	0.965588	-0.496854	-0.765437	-0.489864	-0.554586	-0.878667	-0.577418	-0.513434	-0.0833123	-0.481844	0.383733	-0.6372	9.31e-29
c26805_g1	AAAS_MOUSE Aladin OS=Mus musculus GN=Aaas PE=1 SV=1	1	1.73086	1.93818	0.891245	-0.561334	-1.28213	-0.712353	-0.689362	0.197795	0.472178	-0.259046	0.252384	-0.115327	-1.3616	-0.501489	1.13e-28	GO:0005635 GO:0006913 GO:0033036 GO:0051704 GO:0044699 GO:0050789 GO:0009987 GO:0071702	K14320	AAAS; aladin	path:map03013	RNA transport	br:ko00001 br:ko00002 br:ko03019	KEGG Orthology (KO) | KEGG modules | Messenger RNA biogenesis
c10469_g1	SSRP1_CHICK FACT complex subunit SSRP1 OS=Gallus gallus GN=SSRP1 PE=2 SV=2	1	1.86318	2.02819	1.17617	-0.782432	-0.947028	-0.327513	-0.289603	0.186277	-0.785242	-0.324404	-0.377763	-0.317979	-1.15262	0.0507743	1.15e-28	GO:0036180 GO:1901796 GO:0006355 GO:0036170 GO:0005694 GO:0009267 GO:0005654 GO:0044822 GO:0006368 GO:0003677 GO:0005515 GO:0005737 GO:0051276	K09272	SSRP1; structure-specific recognition protein 1			br:ko03000	Transcription factors
c12193_g1	LAMP1_RAT Lysosome-associated membrane glyco 1 OS=Rattus norvegicus GN=Lamp1 PE=1 SV=1	1	1.97812	1.84908	0.96188	0.623122	-0.407181	-0.13991	-0.607407	-0.393987	-1.1327	-1.28257	-0.400329	-0.575814	0.00209818	-0.474415	1.18e-28	GO:0065007 GO:0036477 GO:0016020 GO:0031410 GO:0005764	K06528	LAMP1_2 CD107; lysosomal-associated membrane protein 1/2	path:map04140 path:map04142 path:map04145 path:map05152	Autophagy - animal | Lysosome | Phagosome | Tuberculosis	br:ko00001 br:ko04090 br:ko04147	KEGG Orthology (KO) | Cellular antigens | Exosome
c25819_g1	ATRX_MOUSE Transcriptional regulator ATRX OS=Mus musculus GN=Atrx PE=1 SV=3	1	1.96602	1.50405	1.66283	0.395353	-0.0973237	-0.84084	-0.453326	-0.702665	-0.609286	-1.10062	-0.557197	-0.724416	-0.121856	-0.320731	1.19e-28	GO:0006281 GO:0007275 GO:1901582 GO:0035064 GO:0006310 GO:0004386 GO:0006336 GO:0007049 GO:0044702 GO:1904908 GO:0000781 GO:0006338 GO:0070087 GO:0015616 GO:0070603 GO:1990707 GO:0034645	K10779	ATRX; transcriptional regulator ATRX [EC:3.6.4.12]			br:ko01000 br:ko03000	Enzymes | Transcription factors
c23027_g1	TF2H4_MOUSE General transcription factor IIH subunit 4 OS=Mus musculus GN=Gtf2h4 PE=1 SV=1	1	2.06201	2.22388	0.864481	-0.0877337	-0.543501	-0.47279	-0.454216	-0.904801	-0.028885	-0.749398	-0.456302	-0.351432	-0.511952	-0.589352	1.31e-28	GO:0008094 GO:0008353 GO:0000717 GO:0006295 GO:0006361 GO:0006296 GO:0006362 GO:0006293 GO:0006370 GO:0006283 GO:0006294 GO:0006363 GO:0005675 GO:0006367 GO:0006368 GO:0003700 GO:0005515 GO:0070911	K03144	TFIIH4 GTF2H4 TFB2; transcription initiation factor TFIIH subunit 4	path:map03022 path:map03420 path:map05203	Basal transcription factors | Nucleotide excision repair | Viral carcinogenesis	br:ko00001 br:ko00002 br:ko03021 br:ko03400	KEGG Orthology (KO) | KEGG modules | Transcription machinery | DNA repair and recombination proteins
c589_g1	EF1D_BOVIN Elongation factor 1-delta OS=Bos taurus GN=EEF1D PE=2 SV=2	1	2.09329	2.09978	0.820687	-0.982081	-0.899397	-0.234594	-0.787879	-0.69457	-0.290523	-0.613935	-0.0563625	-0.0369193	-0.0492383	-0.368263	1.64e-28	GO:0031072 GO:0009299 GO:0043123 GO:0005783 GO:0005730 GO:0004871 GO:0006414 GO:0005853 GO:0003677 GO:0003746 GO:0010941 GO:0071479 GO:0005829 GO:0033613	K03232	EEF1B; elongation factor 1-beta			br:ko03012	Translation factors
c6933_g1	ATX2L_MOUSE Ataxin-2 OS=Mus musculus GN=Atxn2l PE=1 SV=1	1	2.41689	1.8929	0.250491	-0.160157	0.00497426	-0.392016	-0.320435	-0.348986	-0.783077	-0.599319	0.323149	-0.319746	-0.982333	-0.982333	2.04e-28	GO:0005634 GO:0005515 GO:0030529 GO:0016043 GO:0044444 GO:0044446 GO:0044699 GO:0051128
c17294_g1	PUF60_PONAB Poly(U)-binding-splicing factor PUF60 OS=Pongo abelii GN=PUF60 PE=2 SV=1	1	2.27114	2.12528	0.395819	-0.150628	-0.23147	-0.00659196	-0.928509	-0.892772	-0.316434	-0.828951	-0.293025	-0.544466	-0.504304	-0.0950879	2.24e-28	GO:0035770 GO:0042802 GO:1903311 GO:0019907 GO:0044444 GO:0044763 GO:0005654 GO:0044822 GO:0051246 GO:0051641 GO:0010468 GO:0030054 GO:0010467 GO:2000112 GO:0033036	K12838	PUF60; poly(U)-binding-splicing factor PUF60	path:map03040	Spliceosome	br:ko00001 br:ko03041	KEGG Orthology (KO) | Spliceosome
c17768_g1	TRRAP_HUMAN Transformation transcription domain-associated OS=Homo sapiens GN=TRRAP PE=1 SV=3	1	1.84628	1.44736	1.24293	0.349745	0.898486	0.200397	-0.547116	-1.12616	-0.724547	-0.690158	-0.866776	-0.552508	-1.10243	-0.375508	2.31e-28	GO:0043967 GO:0035267 GO:0003712 GO:0005515 GO:0043968 GO:0030914 GO:0033276 GO:0000812 GO:0005794 GO:0016740 GO:0006259 GO:0016578	K08874	TRRAP; transformation/transcription domain-associated protein	path:map05166	HTLV-I infection	br:ko00001 br:ko01001 br:ko03021 br:ko03036	KEGG Orthology (KO) | Protein kinases | Transcription machinery | Chromosome
c21869_g1	NDRG1_BOVIN NDRG1 OS=Bos taurus GN=NDRG1 PE=2 SV=1	1	2.04283	2.12357	1.00929	-0.00581469	-0.567503	-0.417661	-0.58877	-0.804654	-0.618169	-0.0236141	-0.388918	-0.232794	-0.926314	-0.60148	2.31e-28	GO:0015631 GO:0007165 GO:0007399 GO:0042221 GO:0048513 GO:0044444 GO:0044763 GO:0048523 GO:0005634 GO:0005815 GO:0045296 GO:0016020 GO:0012505 GO:0031982 GO:0033554	K18266	NDRG1; protein NDRG1			br:ko04147	Exosome
c4988_g1	SRPK2_MOUSE SRSF kinase 2 OS=Mus musculus GN=Srpk2 PE=1 SV=2	1	1.60828	1.73201	1.56194	-0.234802	-0.729664	-0.763803	-0.0836904	0.266632	0.103109	-1.11667	-0.226855	-0.394516	-1.48452	-0.237463	2.33e-28	GO:0035063 GO:0009792 GO:0008284 GO:0007059 GO:0045787 GO:0005730 GO:0006468 GO:0043525 GO:0005654 GO:0000287 GO:0005524 GO:0001525 GO:0048024 GO:0016032 GO:0045070 GO:0045071 GO:0035556 GO:0035092 GO:0005783 GO:0004674 GO:0005886 GO:0000245 GO:0044822 GO:0007519 GO:0010628 GO:0045087 GO:0016363 GO:0071889	K08831	SRPK2; serine/threonine-protein kinase SRPK2 [EC:2.7.11.1]			br:ko01000 br:ko01001 br:ko03041	Enzymes | Protein kinases | Spliceosome
c17328_g1	BIRC7_MOUSE Baculoviral IAP repeat-containing 7 OS=Mus musculus GN=Birc7 PE=2 SV=1	1	1.25018	1.37231	1.91929	1.04312	0.112535	-0.355206	-0.585233	-0.21642	-0.825111	-0.494638	-0.585094	-0.589672	-0.500968	-1.5451	2.51e-28	GO:0061630 GO:1902530 GO:0043123 GO:0005794 GO:0043027 GO:0005654 GO:0055070 GO:0060546 GO:1990001 GO:0006915 GO:0070247 GO:0005829 GO:0070424 GO:0051704 GO:0032501 GO:0051865 GO:0039535 GO:0034121 GO:0090263 GO:0038061 GO:0006974 GO:0007249 GO:0042127 GO:0005876 GO:0033209 GO:0005515 GO:0046872 GO:0010803 GO:0050727 GO:0030510 GO:0035666 GO:0090307	K16060	BIRC2_3; baculoviral IAP repeat-containing protein 2/3	path:map01524 path:map04064 path:map04120 path:map04210 path:map04215 path:map04510 path:map04621 path:map04624 path:map04668 path:map05145 path:map05200 path:map05222	Platinum drug resistance | NF-kappa B signaling pathway | Ubiquitin mediated proteolysis | Apoptosis | Apoptosis - multiple species | Focal adhesion | NOD-like receptor signaling pathway | Toll and Imd signaling pathway | TNF signaling pathway | Toxoplasmosis | Pathways in cancer | Small cell lung cancer	br:ko00001 br:ko04121	KEGG Orthology (KO) | Ubiquitin system
c6540_g1	Q7PM41_ANOGA AGAP009891-PA OS=Anopheles gambiae GN= _AGAP009891 PE=4 SV=4	1	1.88624	1.98085	0.445508	-1.66373	-1.08551	-0.382105	-0.143876	0.167672	0.116368	-0.00856189	-0.0978548	-0.103866	-1.06909	-0.0420471	2.63e-28	GO:0005615 GO:0006508 GO:0008233
c20868_g1	NU160_HUMAN Nuclear pore complex Nup160 OS=Homo sapiens GN=NUP160 PE=1 SV=3	1	2.08337	1.90707	0.805231	0.195143	-0.431045	0.0372759	0.0731152	-0.456313	-0.424747	-0.892885	-0.376815	-0.769794	-1.46329	-0.286318	2.92e-28	GO:0005634 GO:0033036 GO:0044446 GO:0009987 GO:0071702	K14303	NUP160 NUP120; nuclear pore complex protein Nup160	path:map03013	RNA transport	br:ko00001 br:ko00002 br:ko03019 br:ko03036	KEGG Orthology (KO) | KEGG modules | Messenger RNA biogenesis | Chromosome
c20794_g1	CDC73_CHICK Parafibromin OS=Gallus gallus GN=CDC73 PE=2 SV=1	1	1.6701	1.484	1.33922	0.586658	0.503404	-0.33819	-0.622862	-1.34443	-0.595665	-1.08911	-0.827036	-0.903785	-0.289137	0.426829	3e-28	GO:0045638 GO:0010390 GO:0044699 GO:0000784 GO:0000993 GO:0006378 GO:0000122 GO:0031648 GO:0032968 GO:0005737 GO:0048147 GO:0050680 GO:0016593 GO:0031442 GO:2000134 GO:0030177 GO:0033523	K15175	CDC73; parafibromin			br:ko03021	Transcription machinery
c30965_g1	UCKL1_HUMAN Uridine-cytidine kinase-like 1 OS=Homo sapiens GN=UCKL1 PE=1 SV=2	1	1.61906	2.0527	1.69045	-0.0996594	-0.294756	-0.57647	-0.525291	-0.341898	-0.307167	-0.837946	-0.281232	-0.773408	-0.921734	-0.402652	3.87e-28	GO:0005634 GO:0005524 GO:0006206 GO:0005515 GO:0004849 GO:0016032 GO:0005829 GO:0044211 GO:0016310 GO:0044206	K00876	udk UCK; uridine kinase [EC:2.7.1.48]	path:map00240 path:map00983 path:map01100	Pyrimidine metabolism | Drug metabolism - other enzymes | Metabolic pathways	br:ko00001 br:ko01000	KEGG Orthology (KO) | Enzymes
c8951_g1	A7SAZ5_NEMVE OS=Nematostella vectensis GN=v1g244061 PE=4 SV=1	1	2.13658	1.92487	0.92622	0.0656993	0.192172	-0.559002	-0.671559	-0.876273	0.0472746	-0.683993	-0.617065	-0.542511	-0.31535	-1.02706	4.22e-28
c24065_g1	PRP17_MOUSE Pre-mRNA-processing factor 17 OS=Mus musculus GN=Cdc40 PE=2 SV=1	1	2.23094	1.84341	0.880935	-0.0119965	-0.217892	-0.146211	-0.470099	-0.803323	-0.466815	-1.30209	-0.101245	-0.175648	-0.342633	-0.917336	6.28e-28	GO:0043967 GO:0035097 GO:0006369 GO:0000123 GO:0044822 GO:0000386 GO:0006406 GO:0005515 GO:0000350 GO:0071013 GO:0018024 GO:0031124 GO:0010485	K12816	CDC40 PRP17; pre-mRNA-processing factor 17	path:map03040	Spliceosome	br:ko00001 br:ko00002 br:ko03041	KEGG Orthology (KO) | KEGG modules | Spliceosome
c16808_g1	SRSF3_MOUSE Serine arginine-rich splicing factor 3 OS=Mus musculus GN=Srsf3 PE=1 SV=1	1	0.676987	1.21726	2.29061	0.897581	0.111788	0.265718	-0.456196	-0.531463	-0.0386818	-1.0776	-0.357229	-0.894388	-1.30644	-0.797947	9.06e-28	GO:0008270 GO:0016607 GO:0006376 GO:0005730 GO:0006369 GO:0000166 GO:0006406 GO:0070062 GO:0005737 GO:0048025 GO:0043274 GO:0031124 GO:1990825	K12892	SFRS3; splicing factor arginine/serine-rich 3	path:map03040 path:map05168	Spliceosome | Herpes simplex infection	br:ko00001 br:ko03041	KEGG Orthology (KO) | Spliceosome
c19566_g1	MYCPP_HUMAN C-myc promoter-binding OS=Homo sapiens GN=DENND4A PE=1 SV=2	1	2.29301	1.90782	-0.732361	-0.259369	0.0370614	-0.300646	-0.144205	-0.851973	-0.487905	-1.00618	-0.776433	-0.558681	0.207757	0.672104	1.19e-27	GO:0005515 GO:0016192 GO:0050794 GO:0016020 GO:0005085 GO:0031410 GO:0005794 GO:0044446 GO:0044699 GO:0009987	K20163	DENND4; DENN domain-containing protein 4			br:ko04131	Membrane trafficking
c24186_g1	WASF3_HUMAN Wiskott-Aldrich syndrome family member 3 OS=Homo sapiens GN=WASF3 PE=1 SV=2	1	1.81518	1.58624	1.35369	0.558938	0.0583205	-0.53792	0.369555	-0.569665	-1.03124	-0.152809	-0.832015	-0.484956	-1.05233	-1.081	1.32e-27	GO:0008360 GO:0016601 GO:0035046 GO:0032154 GO:0038096 GO:0070062 GO:0048365 GO:0015629 GO:0005829 GO:0030027 GO:0071933 GO:0010592 GO:0030041 GO:0007188 GO:0048869 GO:0031209 GO:0048010 GO:0051497 GO:0003779 GO:0048731 GO:0006928 GO:0005938 GO:0045120 GO:0034237 GO:0030054 GO:2000601	K06083	WASF3; WAS protein family member 3	path:map04520 path:map04666 path:map05231	Adherens junction | Fc gamma R-mediated phagocytosis | Choline metabolism in cancer	br:ko00001 br:ko04812	KEGG Orthology (KO) | Cytoskeleton proteins
c29698_g1	CNPY4_DANRE canopy 4 OS=Danio rerio GN=cnpy4 PE=2 SV=1	1	1.39093	2.36697	1.2464	-0.13175	-0.74723	-0.536391	-0.253637	-0.530951	-0.626504	-0.927956	-0.734336	-0.755892	-0.27128	0.51163	1.39e-27	GO:0002224 GO:0005788
c26743_g1	SF3B4_RAT Splicing factor 3B subunit 4 OS=Rattus norvegicus GN=Sf3b4 PE=2 SV=1	1	1.49619	1.64194	1.68856	0.676584	-0.153463	0.144107	-0.475393	-0.0964051	-0.570764	-0.686836	-0.77882	-1.30902	-0.547257	-1.02943	1.52e-27	GO:0008022 GO:0008143 GO:0000956 GO:0008266 GO:0043621 GO:0044699 GO:0005654 GO:0000398 GO:0005844 GO:0000166 GO:0005689 GO:0070062 GO:0005925 GO:0071013 GO:0048026 GO:0045070 GO:0010494 GO:0060212 GO:0031370 GO:0044822 GO:0006412 GO:0017130 GO:0016020 GO:0048255 GO:2000623	K12831	SF3B4 SAP49; splicing factor 3B subunit 4	path:map03040	Spliceosome	br:ko00001 br:ko00002 br:ko03041	KEGG Orthology (KO) | KEGG modules | Spliceosome
c24134_g1	CLASR_RAT CLK4-associating serine arginine rich OS=Rattus norvegicus GN=Clasrp PE=1 SV=2	1	1.61677	1.42749	1.59827	0.401952	0.305817	-0.138058	-0.657929	-0.63136	-0.931559	-0.91526	-1.11748	-0.7442	-0.867862	0.65342	1.62e-27	GO:0005634 GO:0008380 GO:0006397	K13168	SFRS16; splicing factor arginine/serine-rich 16			br:ko03041	Spliceosome
c24110_g1	COPD_CHICK Coatomer subunit delta OS=Gallus gallus GN=ARCN1 PE=2 SV=1	1	2.05558	1.72567	0.536999	-0.0887768	0.0474758	0.0849819	0.187857	-0.134857	0.0998278	-0.607912	-0.268662	-0.632651	-1.3172	-1.68833	1.67e-27	GO:0005789 GO:0006888 GO:0005515 GO:0006890 GO:0005829 GO:0000139 GO:0006891 GO:0030133 GO:0006886 GO:0044699 GO:0030126 GO:0044822	K20471	COPD ARCN1 RET2; coatomer subunit delta			br:ko04131	Membrane trafficking
c13133_g1	RNH1_RAT Ribonuclease H1 OS=Rattus norvegicus GN=Rnaseh1 PE=2 SV=1	1	1.90585	1.98902	0.896814	-0.368425	-0.95899	-0.957725	-0.564345	-0.673341	-0.969378	0.441693	-0.215813	-0.363653	0.436873	-0.598578	2.12e-27	GO:0004523 GO:0090305 GO:0003723 GO:0043137	K03469	rnhA RNASEH1; ribonuclease HI [EC:3.1.26.4]	path:map03030	DNA replication	br:ko00001 br:ko01000 br:ko03032	KEGG Orthology (KO) | Enzymes | DNA replication proteins
c545_g2	PCKGC_HUMAN Phosphoenolpyruvate cytosolic	1	2.01007	2.13041	1.24482	-0.442327	-0.498223	-0.511622	-0.27433	-0.256113	-0.613842	-0.519544	-0.345764	-0.51136	-0.706089	-0.706089	2.61e-27	GO:0006094 GO:0006475 GO:0006165 GO:0004550 GO:0061402 GO:0046327 GO:0000287 GO:0005525 GO:0031406 GO:0006107 GO:0051365 GO:0070062 GO:0004613 GO:0005515 GO:0032868 GO:0005759 GO:0042593 GO:0019003 GO:0005829 GO:0017144 GO:0030145 GO:0014823	K01596	E4.1.1.32 pckA PCK; phosphoenolpyruvate carboxykinase (GTP) [EC:4.1.1.32]	path:map00010 path:map00020 path:map00620 path:map01100 path:map01110 path:map01120 path:map01130 path:map03320 path:map04068 path:map04151 path:map04152 path:map04910 path:map04920 path:map04922 path:map04931 path:map04964	Glycolysis / Gluconeogenesis | Citrate cycle (TCA cycle) | Pyruvate metabolism | Metabolic pathways | Biosynthesis of secondary metabolites | Microbial metabolism in diverse environments | Biosynthesis of antibiotics | PPAR signaling pathway | FoxO signaling pathway | PI3K-Akt signaling pathway | AMPK signaling pathway | Insulin signaling pathway | Adipocytokine signaling pathway | Glucagon signa…	br:ko00001 br:ko00002 br:ko01000	KEGG Orthology (KO) | KEGG modules | Enzymes
c26729_g1	NIPA_MOUSE Nuclear-interacting partner of ALK OS=Mus musculus GN=Zc3hc1 PE=1 SV=1	1	2.05036	1.88333	0.816864	-0.340817	-0.971534	-0.361396	-1.29884	0.133689	-0.425018	-0.469069	-0.139602	-0.0528521	-1.09188	0.266761	3.02e-27	GO:0005488
c24061_g1	RHGBA_HUMAN Rho GTPase-activating 11A OS=Homo sapiens GN=ARHGAP11A PE=1 SV=2	1	1.75445	1.63832	1.83873	0.146602	0.093513	-0.455872	-0.876899	-0.939397	-0.583809	-0.538715	-0.655441	-0.867801	-0.263247	-0.290441	3.13e-27	GO:0016887 GO:0008360 GO:0035385 GO:0035024 GO:0032011 GO:0008285 GO:0005096 GO:1900119 GO:0005524 GO:0005901 GO:0030900 GO:0005925 GO:0006915 GO:0005829 GO:0032587 GO:0006919 GO:0017048 GO:0030048 GO:0030864 GO:0042803 GO:0043531 GO:0005884 GO:0042169 GO:0000146 GO:0051895 GO:0005634 GO:0048495 GO:0005516 GO:0051497 GO:0048471 GO:0003779 GO:0035307 GO:0030336	K20635	ARHGAP11; Rho GTPase-activating protein 11			br:ko04131	Membrane trafficking
c9413_g1	EMC2B_XENLA ER membrane complex subunit 2-B OS=Xenopus laevis GN=emc2-b PE=2 SV=1	1	1.21083	1.24646	1.86315	1.12018	-0.0763498	-0.63329	-0.399837	0.0680662	-0.248519	-1.68101	-0.56768	-0.884316	-0.80298	-0.214705	3.31e-27	GO:0005515 GO:0072546
c26021_g1	INT1_HUMAN Integrator complex subunit 1 OS=Homo sapiens GN=INTS1 PE=1 SV=2	1	2.2378	2.05883	0.638444	-0.719164	0.370776	-0.483834	-0.746639	-0.443744	-0.494706	-0.837336	-0.56492	-0.450472	-0.476352	-0.0886883	3.5e-27	GO:0016073 GO:0016020 GO:0010467 GO:0005654	K13138	INTS1; integrator complex subunit 1			br:ko03041	Spliceosome
c29731_g1	NSE2_ARATH E3 SUMO- ligase MMS21 OS=Arabidopsis thaliana GN=MMS21 PE=1 SV=1	1	2.01648	1.98049	1.29354	-0.108643	-0.708116	-0.221031	-0.547062	-0.66901	-0.601908	-0.394604	-0.418753	-0.817241	-0.817241	0.0131045	3.86e-27	GO:0043229 GO:0044260 GO:0044238
c12141_g1	CJ090_HUMAN Centrosomal C10orf90 OS=Homo sapiens GN=C10orf90 PE=2 SV=2	1	2.00615	1.80456	1.4019	-0.501937	-0.403106	-0.703946	-0.370536	-0.677297	-0.359045	-0.219176	-1.07269	-0.74047	0.340994	-0.505399	5.28e-27	GO:0005813 GO:0005737 GO:0015629
c16490_g1	HDAC8_XENTR Histone deacetylase 8 OS=Xenopus tropicalis GN=hdac8 PE=2 SV=1	1	1.18099	2.13515	1.49332	0.189389	-0.0624932	-0.640032	0.0859846	-1.1173	-0.422845	-1.02663	-0.5867	-0.80509	0.419112	-0.842861	5.49e-27	GO:0000978 GO:0008544 GO:0001106 GO:1901701 GO:0001103 GO:0060766 GO:0000980 GO:0032967 GO:0010977 GO:0005829 GO:0031397 GO:0033613 GO:0030544 GO:0032204 GO:0007062 GO:0042826 GO:1901796 GO:0006333 GO:0048646 GO:0043279 GO:0043433 GO:0014070 GO:0005886 GO:0007423 GO:0009887 GO:0051059 GO:0043044 GO:0047485 GO:0071922 GO:0043922 GO:0008284 GO:0045786 GO:0006344 GO:0045347 GO:0007596 GO:0045862 GO:…	K06067	HDAC1_2; histone deacetylase 1/2 [EC:3.5.1.98]	path:map04110 path:map04213 path:map04330 path:map04919 path:map05016 path:map05034 path:map05169 path:map05200 path:map05202 path:map05203 path:map05220	Cell cycle | Longevity regulating pathway - multiple species | Notch signaling pathway | Thyroid hormone signaling pathway | Huntington's disease | Alcoholism | Epstein-Barr virus infection | Pathways in cancer | Transcriptional misregulation in cancer | Viral carcinogenesis | Chronic myeloid leukemia	br:ko00001 br:ko01000 br:ko03036	KEGG Orthology (KO) | Enzymes | Chromosome
c25976_g1	LEO1_XENLA RNA polymerase-associated LEO1 OS=Xenopus laevis GN=leo1 PE=2 SV=1	1	1.54336	1.79202	1.20967	0.68597	-0.278298	-0.324042	-0.512197	-1.40043	-0.819068	-0.649435	-0.409881	-0.487733	0.69311	-1.04304	5.97e-27	GO:0019827 GO:0045638 GO:0010390 GO:0005730 GO:1904837 GO:0006378 GO:0006368 GO:0032968 GO:0005813 GO:1990269 GO:0001711 GO:0016593 GO:0031442 GO:0016055 GO:0033523	K15177	LEO1; RNA polymerase-associated protein LEO1			br:ko03021	Transcription machinery
c23007_g1	LYAG_MOUSE Lysosomal alpha-glucosidase OS=Mus musculus GN=Gaa PE=1 SV=2	1	1.25377	1.51413	1.72209	1.1388	-0.204604	-0.311042	-0.755687	-0.935047	-0.571664	0.021168	-0.337038	-0.329849	-0.709865	-1.49516	6.25e-27	GO:0007040 GO:0044245 GO:0043202 GO:0002086 GO:0005980 GO:0005983 GO:0006006 GO:0060048 GO:0004574 GO:0005765 GO:0005886 GO:0005985 GO:0000023 GO:0043181 GO:0070062 GO:0004558	K12316	GAA; lysosomal alpha-glucosidase [EC:3.2.1.20]	path:map00052 path:map00500 path:map01100 path:map04142	Galactose metabolism | Starch and sucrose metabolism | Metabolic pathways | Lysosome	br:ko00001 br:ko01000 br:ko04147	KEGG Orthology (KO) | Enzymes | Exosome
c19985_g1	DC1I2_MOUSE Cytoplasmic dynein 1 intermediate chain 2 OS=Mus musculus GN=Dync1i2 PE=1 SV=1	1	1.65067	1.63232	1.62419	0.448049	-0.411637	-0.367016	-1.01827	-1.27981	-0.649733	-0.60777	-0.638778	-0.728048	0.216084	0.129756	6.4e-27	GO:0036464 GO:0000922 GO:0000776 GO:0005874 GO:0008017 GO:0005634 GO:0005813 GO:0005868 GO:0003777 GO:0006888 GO:0048471 GO:0000086 GO:0030507 GO:0047496 GO:0005929 GO:0005829 GO:0055037 GO:0019886	K10415	DYNC1I DNCI; dynein intermediate chain cytosolic	path:map04145 path:map04962 path:map05132	Phagosome | Vasopressin-regulated water reabsorption | Salmonella infection	br:ko00001 br:ko03036 br:ko04812	KEGG Orthology (KO) | Chromosome | Cytoskeleton proteins
c26103_g2	CHD7_CHICK Chromodomain-helicase-DNA-binding 7 OS=Gallus gallus GN=CHD7 PE=2 SV=1	1	1.62576	1.41386	1.55801	0.448484	0.640396	-0.576592	-0.771026	-0.741654	-0.991374	-0.239238	-0.928703	-1.38355	-0.136785	0.0824092	7.22e-27	GO:0007051 GO:0060123 GO:0060041 GO:0000977 GO:0008026 GO:0043584 GO:0060324 GO:0036091 GO:0002039 GO:0003007 GO:0044085 GO:0050793 GO:0001501 GO:0030900 GO:0001701 GO:0048565 GO:0016570 GO:0071339 GO:0048806 GO:0021545 GO:0043234 GO:0000785 GO:0005886 GO:0030217 GO:0043044 GO:0042472 GO:0035064 GO:0060021 GO:0044255 GO:0048699 GO:0045945 GO:0000122 GO:0005524 GO:0007626 GO:0001568 GO:0050890 GO:…	K14437	CHD7; chromodomain-helicase-DNA-binding protein 7 [EC:3.6.4.12]			br:ko01000 br:ko03036	Enzymes | Chromosome
c5936_g1	THOC1_MOUSE THO complex subunit 1 OS=Mus musculus GN=Thoc1 PE=1 SV=1	1	1.80595	1.65135	1.53005	-1.12778	-1.15551	-0.358072	-0.492659	-1.03835	-0.356737	-0.630632	0.200926	-0.0699413	0.167796	-0.126388	9.29e-27	GO:0006351 GO:0000018 GO:0006397 GO:0000445 GO:0000784 GO:0005654 GO:0045171 GO:0005515 GO:0005737 GO:0046784 GO:0006915 GO:2000002 GO:0031297 GO:0032786	K12878	THOC1; THO complex subunit 1	path:map03013 path:map03040	RNA transport | Spliceosome	br:ko00001 br:ko00002 br:ko03019 br:ko03041	KEGG Orthology (KO) | KEGG modules | Messenger RNA biogenesis | Spliceosome
c22646_g1	SMAD5_CHICK Mothers against decapentaplegic homolog 5 OS=Gallus gallus GN=SMAD5 PE=2 SV=1	1	0.24768	2.18595	1.91876	0.691288	0.034352	-0.391635	-0.311507	0.143743	-0.522503	-0.939957	-0.621186	-0.590895	-1.1834	-0.66069	9.3e-27	GO:0007050 GO:1903243 GO:0000978 GO:0007179 GO:0023019 GO:0042177 GO:0001102 GO:0043425 GO:0001077 GO:0042060 GO:0001501 GO:0001666 GO:0006955 GO:0030308 GO:0030509 GO:0005829 GO:0019049 GO:0006919 GO:0019902 GO:0019901 GO:0007183 GO:0008270 GO:0005160 GO:0000988 GO:0007389 GO:0045930 GO:0048646 GO:0043235 GO:0000983 GO:0006810 GO:0045216 GO:0061767 GO:0005637 GO:0000790 GO:0031625 GO:0042592 GO:…	K04676	SMAD1; mothers against decapentaplegic homolog 1	path:map04350 path:map04390 path:map04391 path:map04550 path:map05202	TGF-beta signaling pathway | Hippo signaling pathway | Hippo signaling pathway - fly | Signaling pathways regulating pluripotency of stem cells | Transcriptional misregulation in cancer	br:ko00001 br:ko00002	KEGG Orthology (KO) | KEGG modules
c26879_g1	SRR_DICDI Probable serine racemase OS=Dictyostelium discoideum GN=srr PE=3 SV=1	1	1.57626	1.79004	1.2528	0.154817	0.0392828	0.0640285	-0.954298	-1.19286	-1.19991	-1.0956	-0.461985	-0.522176	0.0498711	0.499718	9.89e-27	GO:0042866 GO:0030170 GO:0042803 GO:0006563 GO:0043025 GO:0006567 GO:0043621 GO:0008721 GO:0044767 GO:0000287 GO:0003941 GO:0005524 GO:0005737 GO:0030165 GO:0032496 GO:0070179 GO:0016597 GO:0030378	K12235	SRR; serine racemase [EC:5.1.1.18]	path:map00260 path:map01100	Glycine serine and threonine metabolism | Metabolic pathways	br:ko00001 br:ko01000	KEGG Orthology (KO) | Enzymes
c19054_g1	CSTF2_BOVIN Cleavage stimulation factor subunit 2 OS=Bos taurus GN=CSTF2 PE=2 SV=1	1	1.21853	2.17407	1.26075	0.798432	-0.126106	0.22075	-0.239995	-1.01644	-0.762713	-0.850571	-0.471664	-0.57308	-1.14653	-0.485426	9.94e-27	GO:0000166 GO:0005515 GO:0005847 GO:0098789 GO:0071920 GO:0003729 GO:0006388 GO:0006369 GO:0006378 GO:0000398	K14407	CSTF2 RNA15; cleavage stimulation factor subunit 2	path:map03015	mRNA surveillance pathway	br:ko00001 br:ko03019	KEGG Orthology (KO) | Messenger RNA biogenesis
c12822_g1	SNUT2_HUMAN U4 tri-snRNP-associated 2 OS=Homo sapiens GN=USP39 PE=1 SV=2	1	1.84824	1.84801	1.37462	0.368298	0.0301962	-0.154169	-0.798365	-1.21968	-0.402739	-0.359636	-0.6475	-0.378574	-0.7247	-0.784007	1e-26	GO:0016579 GO:0051301 GO:0008270 GO:0005856 GO:0005515 GO:0050794 GO:0005681 GO:0000245 GO:0007049 GO:0005654 GO:0036459	K12847	USP39 SAD1; U4/U6.U5 tri-snRNP-associated protein 2	path:map03040	Spliceosome	br:ko00001 br:ko00002 br:ko03041	KEGG Orthology (KO) | KEGG modules | Spliceosome
c19022_g1	RGS12_HUMAN Regulator of G- signaling 12 OS=Homo sapiens GN=RGS12 PE=1 SV=1	1	1.94303	1.37645	0.897553	-0.139471	0.586397	0.588471	-0.0847083	-0.0177322	-1.17404	-0.415415	-1.57831	-1.16505	-0.216157	-0.601027	1.01e-26	GO:0015630 GO:0043407 GO:0005096 GO:0007213 GO:0045202 GO:0008277 GO:0005886 GO:0007049 GO:0043547 GO:0007611 GO:0030425 GO:0001965 GO:0044430 GO:0031981 GO:0005829	K16449	RGS; regulator of G-protein signaling
c3086_g1	CEP85_MOUSE Centrosomal of 85 kDa OS=Mus musculus GN=Cep85 PE=1 SV=2	1	1.1983	1.70759	1.60008	1.05104	0.413523	-0.478661	-0.85712	-1.25582	-0.714293	-0.943152	-0.390625	-0.495005	-0.168225	-0.667637	1.02e-26	GO:0044428 GO:0000819 GO:1901990 GO:0007088 GO:0007067 GO:0043234 GO:0044444 GO:0048523 GO:0000775 GO:0005515 GO:0005815 GO:0048731 GO:0044463 GO:0097458 GO:0012505 GO:0051303 GO:0016787	K16766	CEP85; centrosomal protein CEP85			br:ko03036	Chromosome
c18337_g1	H1D_STRPU Histone H1-delta OS=Strongylocentrotus purpuratus PE=3 SV=1	1	2.15183	1.40629	1.14439	0.595448	0.3341	-0.0347029	-0.884612	-0.625635	-0.458582	-0.411466	-0.45091	-0.578263	-0.838725	-1.34916	1.25e-26	GO:0031490 GO:0005515 GO:0006309 GO:0015629 GO:0005719 GO:0005794 GO:0005654 GO:0044822	K11275	H1_5; histone H1/5			br:ko03036	Chromosome
c26437_g1	AFAD_HUMAN Afadin OS=Homo sapiens GN=MLLT4 PE=1 SV=3	1	1.42141	1.29778	1.75675	0.580125	0.66722	0.0938007	-0.393386	-0.657237	-0.567182	-0.695601	-1.45935	-1.23787	-0.263298	-0.543168	1.33e-26	GO:0090557 GO:0034332 GO:0007154 GO:0007275 GO:0007155 GO:0044700 GO:0005886 GO:0043547 GO:0005654 GO:0005911 GO:0050794 GO:0005737 GO:0017016	K05702	AF6 MLLT4; afadin	path:map04014 path:map04015 path:map04024 path:map04520 path:map04530 path:map04670	Ras signaling pathway | Rap1 signaling pathway | cAMP signaling pathway | Adherens junction | Tight junction | Leukocyte transendothelial migration	br:ko00001	KEGG Orthology (KO)
c15949_g2	NU153_DROME Nuclear pore complex Nup153 OS=Drosophila melanogaster GN=Nup153 PE=1 SV=4	1	1.67954	1.19988	1.93424	0.491815	0.235673	0.00988976	-0.529283	-0.667637	-0.631267	-0.958017	-0.612281	-0.704379	-1.33186	-0.116319	1.51e-26	GO:0044428 GO:0006810	K14296	NUP153; nuclear pore complex protein Nup153	path:map03013	RNA transport	br:ko00001 br:ko00002 br:ko03019	KEGG Orthology (KO) | KEGG modules | Messenger RNA biogenesis
c5675_g1	CATL_SARPE Cathepsin L OS=Sarcophaga peregrina PE=1 SV=1	1	1.2013	1.13046	1.88173	1.3334	-0.0260943	0.0907451	-0.312672	-0.222645	-0.42357	-0.628946	-0.914285	-0.699812	-1.20033	-1.20929	1.68e-26	GO:0046718 GO:0048513 GO:0097067 GO:0070062 GO:0043394 GO:0001968 GO:0034769 GO:0019886 GO:0051603 GO:0048608 GO:0036021 GO:0004197 GO:0004252 GO:0002250 GO:0043236 GO:0009888 GO:0044702 GO:0002224 GO:0005634 GO:0005615 GO:0005518 GO:0042393 GO:0097655 GO:2001259 GO:0016485 GO:0030574 GO:0010447 GO:0012501	K01365	CTSL; cathepsin L [EC:3.4.22.15]	path:map04140 path:map04142 path:map04145 path:map04210 path:map04612 path:map05205 path:map05323 path:map05418	Autophagy - animal | Lysosome | Phagosome | Apoptosis | Antigen processing and presentation | Proteoglycans in cancer | Rheumatoid arthritis | Fluid shear stress and atherosclerosis	br:ko00001 br:ko01000 br:ko01002 br:ko03110 br:ko00537	KEGG Orthology (KO) | Enzymes | Peptidases | Chaperones and folding catalysts | Glycosylphosphatidylinositol (GPI)-anchored proteins
c23980_g1	DHX34_HUMAN Probable ATP-dependent RNA helicase DHX34 OS=Homo sapiens GN=DHX34 PE=1 SV=2	1	2.17378	1.37521	1.49921	0.307787	-0.0833639	0.0361679	-0.396752	-0.77642	-0.85497	-0.887886	-0.31595	-0.605372	-0.416001	-1.05544	2.24e-26	GO:0042802 GO:0006405 GO:0071013 GO:0005737 GO:0009451 GO:0016020 GO:0000956 GO:0008026 GO:2000623 GO:0005654 GO:0044822 GO:0000398	K20101	DHX34; ATP-dependent RNA helicase DHX34 [EC:3.6.4.13]			br:ko01000 br:ko03019	Enzymes | Messenger RNA biogenesis
c11294_g1	ORC5_HUMAN Origin recognition complex subunit 5 OS=Homo sapiens GN=ORC5 PE=1 SV=1	1	2.3146	1.90083	0.88948	0.107978	-0.648334	-0.130424	-0.519488	-0.281947	-0.425758	-0.756861	-0.247115	-0.667144	-0.756152	-0.779669	2.77e-26	GO:0031981 GO:0005488 GO:0044427	K02607	ORC5; origin recognition complex subunit 5	path:map04110 path:map04111 path:map04113	Cell cycle | Cell cycle - yeast | Meiosis - yeast	br:ko00001 br:ko00002 br:ko01009 br:ko03032	KEGG Orthology (KO) | KEGG modules | Protein phosphatases and associated proteins | DNA replication proteins
c319_g1	GANAB_PIG Neutral alpha-glucosidase AB OS=Sus scrofa GN=GANAB PE=1 SV=1	1	1.9945	2.21817	0.557873	0.308176	-0.239389	-0.759791	-0.858853	-1.03185	-0.350369	-0.665023	0.0220823	-0.0368503	-0.478298	-0.680382	2.83e-26	GO:0005788 GO:0065008 GO:0090599 GO:0070062 GO:0044262 GO:0016020 GO:0044763 GO:0006457 GO:0006941 GO:0005764 GO:0044822 GO:0044723	K05546	GANAB; alpha 1 3-glucosidase [EC:3.2.1.84]	path:map00510 path:map01100 path:map04141	N-Glycan biosynthesis | Metabolic pathways | Protein processing in endoplasmic reticulum	br:ko00001 br:ko00002 br:ko01000	KEGG Orthology (KO) | KEGG modules | Enzymes
c23359_g1	SAP_CHICK Prosaposin OS=Gallus gallus GN=PSAP PE=1 SV=1	1	1.78064	1.35945	1.78824	0.0916893	-0.197818	-1.03294	-0.799776	-0.937435	-0.214881	-0.464792	-0.00769815	0.343202	-0.458972	-1.24891	3.13e-26	GO:0050794 GO:0044763 GO:0044238 GO:0005773 GO:0071704	K12382	PSAP SGP1; saposin	path:map04142	Lysosome	br:ko00001 br:ko04147	KEGG Orthology (KO) | Exosome
c1348_g1	TBG1_HUMAN Tubulin gamma-1 chain OS=Homo sapiens GN=TUBG1 PE=1 SV=2	1	2.10077	2.04481	1.15939	-0.349193	-0.242115	-0.534005	-0.755552	-0.481027	-0.425062	-0.811545	-0.168093	-0.463901	-0.279018	-0.795463	3.64e-26	GO:0031252 GO:0036064 GO:0007020 GO:0005200 GO:0000930 GO:0005881 GO:0007018 GO:0000212 GO:0000794 GO:0005525 GO:0000242 GO:0005515 GO:0000086 GO:0045177 GO:0005814 GO:0097730 GO:0003924 GO:0005816 GO:0005827 GO:0005829 GO:0055037 GO:0031122	K10389	TUBG; tubulin gamma			br:ko03036 br:ko04812	Chromosome | Cytoskeleton proteins
c14939_g1	MAEA_XENLA Macrophage erythroblast attacher OS=Xenopus laevis GN=maea PE=2 SV=2	1	1.80974	1.77987	1.24427	-0.282557	-0.80416	-0.249344	-0.0835186	-0.452352	-0.0802618	-1.16699	-0.25266	0.249565	-1.5801	-0.131506	3.9e-26	GO:0005887 GO:0005826 GO:0003779 GO:0033033 GO:0005819 GO:0016363 GO:0007155 GO:0048821 GO:0006511 GO:0016567	K18624	MAEA EMP; macrophage erythroblast attacher			br:ko04812	Cytoskeleton proteins
c17114_g1	KT5BB_XENLA Histone-lysine N-methyltransferase KMT5B-B OS=Xenopus laevis GN=kmt5b-b PE=2 SV=1	1	1.65254	2.03765	1.21551	0.204248	0.051962	-0.476789	-1.02203	-0.711734	-1.12182	-0.771534	-0.859953	-0.429307	0.194581	0.0366694	4.06e-26	GO:0005515 GO:0050794 GO:0018024 GO:0016571 GO:0005721 GO:0005654 GO:0005720	K11429	SUV420H; histone-lysine N-methyltransferase SUV420H [EC:2.1.1.43]	path:map00310	Lysine degradation	br:ko00001 br:ko01000 br:ko03036	KEGG Orthology (KO) | Enzymes | Chromosome
c25404_g2	SR140_MOUSE U2 snRNP-associated SURP motif-containing OS=Mus musculus GN=U2surp PE=1 SV=3	1	1.83535	1.76787	0.763074	0.352592	0.0986855	-0.316493	-0.419168	-1.27936	-1.0709	-1.26526	-0.722802	-0.464225	0.103543	0.617092	5.78e-26	GO:0005515 GO:0005654 GO:0044822	K12842	SR140; U2-associated protein SR140	path:map03040	Spliceosome	br:ko00001 br:ko03041	KEGG Orthology (KO) | Spliceosome
c26737_g1	CTBL1_HUMAN Beta-catenin 1 OS=Homo sapiens GN=CTNNBL1 PE=1 SV=1	1	1.99667	2.00118	1.0029	-0.508773	-0.256287	-0.0473346	-0.0322006	-0.766748	-0.742081	-1.10065	-0.621912	-0.45822	-0.78977	0.323228	5.79e-26	GO:0016020 GO:0043065 GO:0005681 GO:0000974 GO:0016445 GO:0005654 GO:0019899 GO:0000398	K12864	CTNNBL1; beta-catenin-like protein 1	path:map03040	Spliceosome	br:ko00001 br:ko00002 br:ko03041	KEGG Orthology (KO) | KEGG modules | Spliceosome
c24027_g1	DPOG1_DROME DNA polymerase subunit gamma- mitochondrial OS=Drosophila melanogaster GN=tam PE=1 SV=2	1	2.4611	1.67597	0.349171	-0.760105	-0.0353787	-0.247713	-0.523961	-0.539094	-0.0457437	0.0804562	-0.412067	-0.341261	-1.58293	-0.0784413	6.29e-26	GO:0003887 GO:0009628 GO:0070062 GO:0006261 GO:0002020 GO:0043234 GO:0003682 GO:0006287 GO:0006298 GO:0000731 GO:0042645	K02332	POLG1 MIP1; DNA polymerase gamma 1 [EC:2.7.7.7]	path:map01100 path:map04139	Metabolic pathways | Mitophagy - yeast	br:ko00001 br:ko00002 br:ko01000 br:ko03029 br:ko03032	KEGG Orthology (KO) | KEGG modules | Enzymes | Mitochondrial biogenesis | DNA replication proteins
c20283_g2	RGAP1_HUMAN Rac GTPase-activating 1 OS=Homo sapiens GN=RACGAP1 PE=1 SV=1	1	1.68501	1.59594	1.76536	0.304681	0.0945453	-0.36064	-0.883103	-1.00804	-0.643969	-0.650654	-0.515557	-0.661631	-0.93855	0.216606	6.89e-26	GO:0015631 GO:0050794 GO:0005819 GO:0006810 GO:0007049 GO:0043227 GO:0032501	K16733	RACGAP1 Tum; Rac GTPase-activating protein 1			br:ko03036 br:ko04131	Chromosome | Membrane trafficking
c24558_g1	SMCE1_MOUSE SWI SNF-related matrix-associated actin-dependent regulator of chromatin subfamily E member 1 OS=Mus musculus GN=Smarce1 PE=1 SV=1	1	1.0387	1.43338	2.17246	0.802149	0.288139	-0.585288	-0.836556	-0.498698	-0.995396	-0.839286	-0.797731	-0.864562	-0.158656	-0.158653	7.13e-26	GO:0016514 GO:0016922 GO:0000978 GO:0031492 GO:0006337 GO:0005654 GO:0000980 GO:0000790 GO:0045892 GO:0017053 GO:0043044 GO:0047485 GO:0008080	K11651	SMARCE1; SWI/SNF-related matrix-associated actin-dependent regulator of chromatin subfamily E member 1			br:ko03021 br:ko03036	Transcription machinery | Chromosome
c18661_g1	SK2L2_HUMAN Superkiller viralicidic activity 2-like 2 OS=Homo sapiens GN=SKIV2L2 PE=1 SV=3	1	1.60036	1.74003	1.76383	0.21322	-0.112684	-0.0468764	-0.205301	-0.371596	-0.4131	-0.760692	-0.422826	-0.687693	-1.25099	-1.04568	7.68e-26	GO:0000166 GO:0005515 GO:0000460 GO:0071013 GO:0003724 GO:0055087 GO:0000178 GO:0005654 GO:0071944 GO:0044822 GO:0000398	K12598	MTR4 SKIV2L2; ATP-dependent RNA helicase DOB1 [EC:3.6.4.13]	path:map03018	RNA degradation	br:ko00001 br:ko00002 br:ko01000 br:ko03009 br:ko03016 br:ko03019 br:ko03041	KEGG Orthology (KO) | KEGG modules | Enzymes | Ribosome biogenesis | Transfer RNA biogenesis | Messenger RNA biogenesis | Spliceosome
c6956_g1	SPF30_XENTR Survival of motor neuron-related-splicing factor 30 OS=Xenopus tropicalis GN=smndc1 PE=2 SV=1	1	1.29464	2.05656	1.43029	0.329674	0.0255393	0.0255612	-0.50895	-0.0468942	-0.25231	-1.44826	-0.620457	-0.815861	-1.17412	-0.2954	7.91e-26	GO:0005634 GO:0008380 GO:0005515 GO:0044822	K12839	SMNDC1 SPF30; survival of motor neuron-related-splicing factor 30	path:map03040	Spliceosome	br:ko00001 br:ko03041	KEGG Orthology (KO) | Spliceosome
c15208_g1	MED31_MOUSE Mediator of RNA polymerase II transcription subunit 31 OS=Mus musculus GN=Med31 PE=1 SV=2	1	1.99122	1.54602	0.703188	1.13859	0.500094	-0.324791	-0.311541	-0.388718	-0.753755	-0.757997	-0.774421	-0.937968	-0.427822	-1.20209	8.97e-26	GO:0070847 GO:0061630 GO:0060173 GO:1900233 GO:0000920 GO:0006259 GO:0001104 GO:0009405 GO:0006367 GO:0006357 GO:0005515 GO:0000151 GO:0003713 GO:0048147 GO:0070783 GO:0016592 GO:0044011 GO:0016567	K15153	MED31 SOH1; mediator of RNA polymerase II transcription subunit 31			br:ko03021	Transcription machinery
c18901_g1	DCR1C_CHICK artemis OS=Gallus gallus GN=DCLRE1C PE=2 SV=1	1	1.96151	2.02948	1.20867	0.0914346	-0.448881	-0.577434	-0.253419	-0.484066	-0.91071	-0.402614	-0.71331	-0.389462	-1.03601	-0.0751981	9.77e-26	GO:0005634 GO:0006281 GO:0004527 GO:0051276 GO:0043232 GO:0044446	K10887	DCLRE1C ARTEMIS SCIDA; DNA cross-link repair 1C protein [EC:3.1.-.-]	path:map03450 path:map05340	Non-homologous end-joining | Primary immunodeficiency	br:ko00001 br:ko01000 br:ko03400	KEGG Orthology (KO) | Enzymes | DNA repair and recombination proteins
c17275_g3	T2FB_DROME General transcription factor IIF subunit 2 OS=Drosophila melanogaster GN= beta PE=2 SV=2	1	2.03784	1.945	1.05701	0.430966	-0.31105	-0.0562198	-1.00623	-0.673772	-0.47442	-0.76854	-0.712821	-0.517648	-0.199724	-0.750393	1.11e-25	GO:0015630 GO:0005515 GO:0006366 GO:0006397 GO:0045944 GO:0005654	K03139	TFIIF2 GTF2F2 TFG2; transcription initiation factor TFIIF subunit beta [EC:3.6.4.12]	path:map03022	Basal transcription factors	br:ko00001 br:ko01000 br:ko03021	KEGG Orthology (KO) | Enzymes | Transcription machinery
c29538_g1	NC2B_RAT Dr1 OS=Rattus norvegicus GN=Dr1 PE=2 SV=1	1	1.77959	1.98714	1.106	-0.0781066	-1.0148	-0.404968	0.280194	-0.798767	-0.73037	-1.37759	0.149564	-0.329399	-0.386689	-0.181797	1.13e-25	GO:0000122 GO:0003677 GO:0043966 GO:0003714 GO:0005671 GO:0017025
c24231_g1	UBXN7_PONAB UBX domain-containing 7 OS=Pongo abelii GN=UBXN7 PE=2 SV=2	1	2.03975	1.81153	1.00577	-0.113228	-0.600744	-0.446573	-0.421984	-1.24865	-0.750651	-0.190002	-0.768585	-0.885901	0.0624664	0.506801	1.36e-25	GO:0031625 GO:0043130 GO:0034098 GO:0008134 GO:0005654
c24820_g1	FAS_HUMAN Fatty acid synthase OS=Homo sapiens GN=FASN PE=1 SV=3	1	2.31692	2.05689	0.748276	-0.452589	-0.361747	-0.591668	-0.703132	-0.665117	-0.577238	-0.588377	-0.162162	-0.315129	-0.0651176	-0.639817	1.45e-25	GO:0043229 GO:0005515 GO:0044444 GO:0043227 GO:0004312 GO:0016787 GO:0032787	K00665	FASN; fatty acid synthase animal type [EC:2.3.1.85]	path:map00061 path:map01100 path:map01212 path:map04152 path:map04910	Fatty acid biosynthesis | Metabolic pathways | Fatty acid metabolism | AMPK signaling pathway | Insulin signaling pathway	br:ko00001 br:ko00002 br:ko01000 br:ko01004 br:ko04147	KEGG Orthology (KO) | KEGG modules | Enzymes | Lipid biosynthesis proteins | Exosome
c24608_g1	ACL6A_MOUSE Actin 6A OS=Mus musculus GN=Actl6a PE=1 SV=2	1	1.53384	2.0636	1.03286	-0.386139	-1.41469	-0.651378	-0.499513	-0.752975	-0.346225	-1.22498	-0.00216858	0.0434783	0.553075	0.0512214	1.55e-25	GO:0043967 GO:0090304 GO:0016514 GO:0035267 GO:0043968 GO:1903146 GO:0007165 GO:0000978 GO:0031492 GO:0006355 GO:0005200 GO:0005730 GO:0005886 GO:1903955 GO:0000980 GO:0005515 GO:0071564 GO:0003407 GO:0043044 GO:0031011	K11340	ACTL6A INO80K; actin-like protein 6A			br:ko03021 br:ko03036 br:ko04147	Transcription machinery | Chromosome | Exosome
c22147_g1	PRPF3_CHICK U4 U6 small nuclear ribonucleo Prp3 OS=Gallus gallus GN=PRPF3 PE=2 SV=1	1	1.42036	1.63456	1.57243	0.570995	-0.471296	0.0432476	-1.31079	-0.0310191	-0.328191	-1.41724	-0.967901	-0.586721	-0.350132	0.221697	1.81e-25	GO:0042802 GO:0005737 GO:0046540 GO:0015030 GO:0005681 GO:0044425 GO:0005886 GO:0044822 GO:0000244	K12843	PRPF3 PRP3; U4/U6 small nuclear ribonucleoprotein PRP3	path:map03040	Spliceosome	br:ko00001 br:ko00002 br:ko03041	KEGG Orthology (KO) | KEGG modules | Spliceosome
c26342_g1	TREA_DICDI Trehalase OS=Dictyostelium discoideum GN=treh PE=3 SV=1	1	1.55357	1.87319	1.23802	0.506727	0.532635	-0.556258	-0.624831	-0.943092	-0.549098	-0.67499	-0.642213	-1.47752	-0.249678	0.0135339	1.82e-25	GO:0070062 GO:0005991 GO:0004555 GO:0031225 GO:0044459	K01194	TREH treA treF; alpha alpha-trehalase [EC:3.2.1.28]	path:map00500 path:map01100	Starch and sucrose metabolism | Metabolic pathways	br:ko00001 br:ko01000 br:ko00537	KEGG Orthology (KO) | Enzymes | Glycosylphosphatidylinositol (GPI)-anchored proteins
c28305_g1	GPI8_PONAB GPI-anchor transamidase OS=Pongo abelii GN=PIGK PE=2 SV=1	1	1.53395	1.95737	1.07803	0.0299642	0.00897554	0.312449	-0.795989	-1.6026	-1.29254	-0.659535	-0.21375	0.0443902	-0.444741	0.0440304	1.84e-25	GO:0034394 GO:0003756 GO:0005515 GO:0003923 GO:0006508 GO:0031982 GO:0008234 GO:0034235 GO:0016255 GO:0048523 GO:0042765 GO:0005764	K05290	PIGK; phosphatidylinositol glycan class K [EC:2.6.-.-]	path:map00563 path:map01100	Glycosylphosphatidylinositol (GPI)-anchor biosynthesis | Metabolic pathways	br:ko00001 br:ko01000	KEGG Orthology (KO) | Enzymes
c31032_g1	PAXI1_HUMAN PAX-interacting 1 OS=Homo sapiens GN=PAXIP1 PE=1 SV=2	1	1.70584	1.77566	1.79887	-0.13755	-0.512799	-0.370675	-0.657952	0.22799	-0.741054	-0.821993	-0.712915	-0.86632	-0.540234	-0.146878	1.86e-25	GO:0019219 GO:0005515 GO:0010604 GO:0051130 GO:0044763 GO:0006259 GO:0006974 GO:0031325 GO:0005654	K14972	PAXIP1 PTIP; PAX-interacting protein 1			br:ko03036	Chromosome
c22638_g1	SRRM2_MOUSE Serine arginine repetitive matrix 2 OS=Mus musculus GN=Srrm2 PE=1 SV=3	1	1.6431	1.72945	1.76615	0.391165	-0.176913	-0.417639	-1.26091	-0.759162	-0.424896	-0.412612	-0.621881	-0.203311	-0.400779	-0.851764	1.87e-25	GO:0071013 GO:0016607 GO:0047485 GO:0015030 GO:0070742 GO:0044822 GO:0000398	K13172	SRRM2 SRM300; serine/arginine repetitive matrix protein 2			br:ko03041	Spliceosome
c22626_g1	LC7L3_PONAB Luc7 3 OS=Pongo abelii GN=LUC7L3 PE=2 SV=1	1	0.583943	1.01464	1.9261	1.37714	0.39744	0.198879	-0.267693	-1.54903	-0.22007	-1.11224	-0.270583	-0.201832	-0.626901	-1.2498	1.9e-25	GO:0042802 GO:0006376 GO:0003729 GO:0071004 GO:0005685 GO:0005654 GO:0019899
c21914_g1	RDR1_ARATH RNA-dependent RNA polymerase 1 OS=Arabidopsis thaliana GN=RDR1 PE=2 SV=1	1	2.13686	2.05576	0.914008	-0.0983358	-0.472697	-0.553284	-0.580957	-0.158069	-0.10665	-0.550937	-0.316554	-0.732291	-1.17965	-0.357201	2.02e-25	GO:0010492 GO:0016779 GO:0003723 GO:0003968 GO:0001172 GO:0005739 GO:0031047 GO:0016740 GO:0016246	K11699	RDR RDRP; RNA-dependent RNA polymerase [EC:2.7.7.48]			br:ko01000 br:ko03036	Enzymes | Chromosome
c13043_g1	NSE3_HUMAN Non-structural maintenance of chromosomes element 3 homolog OS=Homo sapiens GN=NSMCE3 PE=1 SV=1	1	2.38601	1.96	0.566854	-0.123356	-0.430796	-0.314877	-0.458264	-0.385792	-0.254926	-1.1679	-0.431099	-0.446472	-0.814816	-0.0845588	2.23e-25	GO:0006355 GO:0042981 GO:0043234 GO:0048523 GO:0044238 GO:0044699 GO:0044427 GO:0043227 GO:0005515 GO:0044260 GO:0010604 GO:0016020 GO:0031325
c25219_g1	PARG_HUMAN Poly(ADP-ribose) glycohydrolase OS=Homo sapiens GN=PARG PE=1 SV=1	1	2.04647	2.01364	0.858195	0.0289802	-0.185513	-0.154711	-0.152635	-0.813416	-0.342121	-0.781825	-0.674359	-0.0884794	-1.40011	-0.354114	2.39e-25	GO:0004649 GO:0005737 GO:0005654	K07759	PARG; poly(ADP-ribose) glycohydrolase [EC:3.2.1.143]			br:ko01000	Enzymes
c12575_g1	TAF11_MOUSE Transcription initiation factor TFIID subunit 11 OS=Mus musculus GN=Taf11 PE=2 SV=1	1	1.77295	1.68791	1.18647	0.459326	-0.348266	0.252938	-0.523292	-0.597546	-0.481448	-1.53087	-0.0327588	-0.289402	-1.37046	-0.185545	2.51e-25	GO:0043923 GO:1901796 GO:0006355 GO:0005794 GO:0042795 GO:0046966 GO:0006368 GO:0003677 GO:0051123 GO:0005669 GO:0003713 GO:0046982 GO:0047485 GO:0042809	K03135	TAF11; transcription initiation factor TFIID subunit 11	path:map03022	Basal transcription factors	br:ko00001 br:ko03021	KEGG Orthology (KO) | Transcription machinery
c10425_g1	CRNL1_RAT Crooked neck 1 OS=Rattus norvegicus GN=Crnkl1 PE=2 SV=1	1	1.86081	1.95176	1.39928	0.352622	-0.890533	-0.359277	-0.415173	-0.7206	-0.570551	-0.306968	-0.924315	-0.480262	-0.198401	-0.698401	2.91e-25	GO:0016607 GO:0005684 GO:0000974 GO:0002230 GO:0098792 GO:0000245 GO:0044822 GO:0071010 GO:0005515 GO:0071013 GO:0005737 GO:0071014 GO:0071011 GO:0071012 GO:0098779	K12869	CRN CRNKL1 CLF1 SYF3; crooked neck	path:map03040	Spliceosome	br:ko00001 br:ko00002 br:ko03036 br:ko03041	KEGG Orthology (KO) | KEGG modules | Chromosome | Spliceosome
c9332_g1	HPF1_HUMAN Histone PARylation factor 1 OS=Homo sapiens GN=C4orf27 PE=1 SV=2	1	1.94043	1.92527	0.789395	-0.361182	-0.444255	-1.04876	-1.41781	0.294035	-0.202594	-1.07477	-0.279427	0.206759	-0.234514	-0.0925853	4.31e-25	GO:0005634
c11014_g1	SDS3_MOUSE Sin3 histone deacetylase corepressor complex component SDS3 OS=Mus musculus GN=Suds3 PE=1 SV=1	1	2.10839	1.93745	0.771351	-0.307795	-0.214817	-0.833572	-0.66684	-0.770257	-0.911262	-0.336839	-0.832313	-0.51249	0.652699	-0.0837126	4.45e-25	GO:0044260 GO:0045892 GO:0044238 GO:0044699 GO:0005654 GO:0019899
c12534_g1	LRRX1_DICDI leucine-rich repeat-containing DDB_G0290503 OS=Dictyostelium discoideum GN=DDB_G0290503 PE=3 SV=1	1	2.22666	1.72284	1.19537	0.192361	-0.70276	0.0537417	-0.237519	-0.744009	-0.332286	-0.903709	-0.552117	-0.804976	-0.532395	-0.581205	4.47e-25
c26345_g1	TRIPC_MOUSE E3 ubiquitin- ligase TRIP12 OS=Mus musculus GN=Trip12 PE=1 SV=1	1	1.91456	1.35225	0.661063	0.683147	0.0210525	-0.36908	-0.883382	-0.593978	-1.37101	-1.2448	-0.836032	-0.112901	-0.276749	1.05586	5.75e-25	GO:2000780 GO:0007165 GO:0007275 GO:0000209 GO:0006355 GO:0044444 GO:0002682 GO:0006974 GO:1901315 GO:0002376 GO:0042787 GO:0005654 GO:0046966 GO:0004842 GO:0010629 GO:0051049 GO:0010604 GO:0048522 GO:0016020 GO:0012505 GO:0044092	K10590	TRIP12; E3 ubiquitin-protein ligase TRIP12 [EC:2.3.2.26]	path:map04120	Ubiquitin mediated proteolysis	br:ko00001 br:ko01000 br:ko04121	KEGG Orthology (KO) | Enzymes | Ubiquitin system
c18848_g1	HEXDC_HUMAN Hexosaminidase D OS=Homo sapiens GN=HEXDC PE=2 SV=3	1	1.76605	1.98699	1.30533	-0.863424	-0.659897	0.0884846	-0.12467	0.033693	-0.349975	-0.0505237	-0.301618	-0.641161	-1.09207	-1.09721	5.86e-25	GO:0015929	K14459	HEX; hexosaminidase [EC:3.2.1.52]	path:map00511 path:map00513 path:map01100	Other glycan degradation | Various types of N-glycan biosynthesis | Metabolic pathways	br:ko00001 br:ko01000	KEGG Orthology (KO) | Enzymes
c20508_g1	ISOC2_XENTR Isochorismatase domain-containing 2 OS=Xenopus tropicalis GN=isoc2 PE=2 SV=1	1	1.8854	2.35389	0.59885	-0.199781	-1.0502	-0.977292	-0.146621	-0.0622802	-0.00455573	-0.206183	-0.260332	-0.643704	-0.457285	-0.829908	6.28e-25	GO:0031648 GO:0005634 GO:0005777 GO:0070062 GO:0005515
c34435_g1	U2AF1_DROME Splicing factor U2af 38 kDa subunit OS=Drosophila melanogaster GN=U2af38 PE=1 SV=2	1	1.52231	1.72665	1.7536	0.815153	-0.700204	-0.122375	-0.469749	-0.322166	-1.08153	-0.554084	-0.705276	-0.599315	-0.608554	-0.654461	7.68e-25	GO:0089701 GO:1903146 GO:0016607 GO:0015030 GO:1900189 GO:0006369 GO:0000245 GO:1903955 GO:0044822 GO:0006357 GO:0000166 GO:0006406 GO:0005689 GO:0005515 GO:0071013 GO:0030628 GO:0005737 GO:0046872 GO:0044011 GO:0031124	K12836	U2AF1; splicing factor U2AF 35 kDa subunit	path:map03040 path:map05131	Spliceosome | Shigellosis	br:ko00001 br:ko03041	KEGG Orthology (KO) | Spliceosome
c34475_g1	YIPF3_RAT YIPF3 OS=Rattus norvegicus GN=Yipf3 PE=2 SV=1	1	1.22958	1.37274	1.42277	1.49051	0.701632	-0.223531	-0.627644	-0.848865	-0.56181	-0.756177	-0.391731	-0.79225	-1.03891	-0.976308	7.97e-25	GO:0005515 GO:0005794 GO:0030133 GO:0005654
c15439_g1	CTR1_MOUSE High affinity cationic amino acid transporter 1 OS=Mus musculus GN=Slc7a1 PE=1 SV=1	1	2.28302	1.3514	0.728485	-0.331663	-0.464909	-1.01132	-0.546055	-0.583864	0.160963	-0.789145	0.187828	0.0622656	0.52697	-1.57397	8.39e-25	GO:1903352 GO:0015189 GO:0005794 GO:0044763 GO:0044237 GO:0061459 GO:0005887 GO:0000064 GO:0005515 GO:0010923 GO:0006807 GO:0031410 GO:0097638 GO:0097639	K13863	SLC7A1 ATRC1; solute carrier family 7 (cationic amino acid transporter) member 1	path:map05206	MicroRNAs in cancer	br:ko00001 br:ko02000	KEGG Orthology (KO) | Transporters
c21_g1	DTX3L_HUMAN E3 ubiquitin- ligase DTX3L OS=Homo sapiens GN=DTX3L PE=1 SV=1	1	0.747708	1.04081	1.61088	1.6044	0.869228	-0.538545	-1.3526	-0.909211	-1.00292	0.0294455	-0.74216	-0.413575	-0.86748	-0.0759795	1.06e-24	GO:0004842 GO:0010390 GO:0005737 GO:0042393 GO:0005654 GO:0006302	K06058	DTX; deltex [EC:2.3.2.27]	path:map04330	Notch signaling pathway	br:ko00001 br:ko01000 br:ko04121	KEGG Orthology (KO) | Enzymes | Ubiquitin system
c20494_g1	NFYB_CHICK Nuclear transcription factor Y subunit beta OS=Gallus gallus GN=NFYB PE=2 SV=2	1	1.32697	1.94291	1.45353	0.524476	0.17439	-0.32505	-0.358535	-0.75624	-0.219947	-1.66914	-0.194579	-0.337036	-0.649506	-0.91225	1.27e-24	GO:0016602 GO:0003700 GO:0070491 GO:0046982 GO:0006351 GO:0032993 GO:0044212 GO:0006355 GO:0043565 GO:0005654	K08065	NFYB; nuclear transcription Y subunit beta	path:map04612 path:map05152 path:map05166	Antigen processing and presentation | Tuberculosis | HTLV-I infection	br:ko00001 br:ko03000	KEGG Orthology (KO) | Transcription factors
c22111_g1	PACE1_HUMAN -associating with the carboxyl-terminal domain of ezrin OS=Homo sapiens GN=SCYL3 PE=1 SV=3	1	2.15725	1.85822	0.870304	-0.298808	-0.886067	-0.686413	-0.578971	-0.29476	-0.0235468	-0.216099	0.220817	-0.375363	-0.322799	-1.42376	1.29e-24	GO:0044464	K17542	SCYL3; SCY1-like protein 3			br:ko01001	Protein kinases
c34474_g1	MUS81_XENTR Crossover junction endonuclease MUS81 OS=Xenopus tropicalis GN=mus81 PE=2 SV=1	1	1.89129	1.98712	1.32955	-0.483498	-0.689366	-0.474486	-0.394489	-0.779758	-0.2776	-0.824623	-0.567258	-0.506309	0.465471	-0.676046	1.42e-24	GO:0005515 GO:0007131 GO:0044818 GO:0048257 GO:0000737 GO:0036297 GO:0000724 GO:0044773 GO:0005730 GO:0072429 GO:0005654 GO:0034645	K08991	MUS81; crossover junction endonuclease MUS81 [EC:3.1.22.-]	path:map03440 path:map03460	Homologous recombination | Fanconi anemia pathway	br:ko00001 br:ko01000 br:ko03400	KEGG Orthology (KO) | Enzymes | DNA repair and recombination proteins
c15161_g1	FAP24_BOVIN Fanconi anemia core complex-associated 24 OS=Bos taurus GN=FAAP24 PE=2 SV=1	1	1.96391	1.73135	1.4182	0.123974	-0.779825	-0.259469	-0.0277639	-0.497653	-0.581842	-0.834869	-0.167262	-0.0541125	-0.846203	-1.18844	1.6e-24	GO:0005634 GO:0005488	K10898	FAAP24; fanconi anemia-associated protein	path:map03460	Fanconi anemia pathway	br:ko00001 br:ko00002 br:ko03400	KEGG Orthology (KO) | KEGG modules | DNA repair and recombination proteins
c19097_g1	SNW1_PONAB SNW domain-containing 1 OS=Pongo abelii GN=SNW1 PE=2 SV=1	1	2.07534	1.54184	1.479	0.316375	0.0518265	-0.5839	-1.10971	-0.127223	-0.799445	-0.7812	-0.712864	-0.594595	-0.235513	-0.519931	2.18e-24	GO:0043923 GO:0042771 GO:0005112 GO:0008024 GO:0045944 GO:0042974 GO:0006367 GO:0000398 GO:0000122 GO:0048385 GO:0048384 GO:0071013 GO:0048026 GO:0016032 GO:0070564 GO:0000785 GO:0044822 GO:0007219 GO:0003713 GO:0046332 GO:0071146 GO:0003714 GO:0071300 GO:0051571 GO:0016363 GO:0042809 GO:0050769 GO:0030511	K06063	SNW1 SKIIP SKIP; SNW domain-containing protein 1	path:map03040 path:map04330 path:map05169 path:map05203	Spliceosome | Notch signaling pathway | Epstein-Barr virus infection | Viral carcinogenesis	br:ko00001 br:ko00002 br:ko03041	KEGG Orthology (KO) | KEGG modules | Spliceosome
c24872_g1	Z280D_HUMAN Zinc finger 280D OS=Homo sapiens GN=ZNF280D PE=1 SV=3	1	2.11349	1.93424	0.75394	-0.343902	0.437691	0.0297994	-0.806909	-0.864552	-0.655977	-0.564061	-0.649915	-0.90806	-0.688195	0.21241	2.29e-24	GO:0005634 GO:0016043 GO:0044763 GO:0005488
c22294_g2	SRSF7_MOUSE Serine arginine-rich splicing factor 7 OS=Mus musculus GN=Srsf7 PE=1 SV=1	1	0.807545	0.759517	1.82471	1.56445	0.840861	0.124238	-0.35224	-0.575568	-0.886405	-1.33575	-1.10306	-0.783988	-0.551229	-0.333077	2.36e-24	GO:0035198 GO:0010494 GO:0035278 GO:0045947 GO:0032055 GO:0016607 GO:0002192 GO:0005730 GO:0006369 GO:0046822 GO:0000398 GO:0006406 GO:0070062 GO:0005515 GO:0097158 GO:0000381 GO:0046685 GO:0048025 GO:0003729 GO:0031124 GO:0051149 GO:0051403	K12896	SFRS7; splicing factor arginine/serine-rich 7	path:map03040 path:map05168	Spliceosome | Herpes simplex infection	br:ko00001 br:ko03041	KEGG Orthology (KO) | Spliceosome
c34365_g1	KIN17_HUMAN DNA RNA-binding KIN17 OS=Homo sapiens GN=KIN PE=1 SV=2	1	1.91609	2.11918	0.99908	-0.765989	-0.0758691	-0.440111	-0.720627	-0.473485	-1.08902	-0.372136	-0.510968	-0.448641	-0.575488	0.437975	3.66e-24	GO:0003723 GO:0006260 GO:0003690 GO:0016363 GO:0006397 GO:0006974	K13102	KIN; DNA/RNA-binding protein KIN17			br:ko03041	Spliceosome
c24501_g1	RT31_HUMAN 28S ribosomal mitochondrial OS=Homo sapiens GN=MRPS31 PE=1 SV=3	1	1.75232	1.68815	1.14545	-0.239638	-0.663339	-0.508319	-1.34295	-0.513201	-0.684218	-1.11615	-0.224257	-0.509521	0.909482	0.306189	3.76e-24	GO:0005739 GO:0043232 GO:0005488 GO:0044446	K17410	MRPS31; small subunit ribosomal protein S31			br:ko03011	Ribosome
c32638_g1	CCND2_CHICK G1 S-specific cyclin-D2 OS=Gallus gallus GN=CCND2 PE=3 SV=1	1	0.812182	2.02337	2.3485	-0.4648	-0.460678	-0.368925	-0.125055	-0.405392	-0.680663	-0.481561	-0.506061	-0.329593	-0.680663	-0.680663	4.27e-24	GO:1903047 GO:1901992 GO:0000307 GO:0009314 GO:0043232 GO:0006355 GO:0014070 GO:0048732 GO:0006974 GO:0009725 GO:0010948 GO:0005737 GO:0016020 GO:0001934 GO:0031981 GO:0030054 GO:2000045 GO:0019899	K10151	CCND2; cyclin D2	path:map04068 path:map04110 path:map04115 path:map04151 path:map04310 path:map04340 path:map04390 path:map04510 path:map04630 path:map04917 path:map05162 path:map05166 path:map05202 path:map05203 path:map05206	FoxO signaling pathway | Cell cycle | p53 signaling pathway | PI3K-Akt signaling pathway | Wnt signaling pathway | Hedgehog signaling pathway | Hippo signaling pathway | Focal adhesion | Jak-STAT signaling pathway | Prolactin signaling pathway | Measles | HTLV-I infection | Transcriptional misregulation in cancer | Viral carcinogenesis | MicroRNAs in cancer	br:ko00001 br:ko00002	KEGG Orthology (KO) | KEGG modules
c1130_g1	DDX11_MOUSE Probable ATP-dependent DNA helicase DDX11 OS=Mus musculus GN=Ddx11 PE=1 SV=1	1	1.8656	2.44009	0.476036	-0.132117	-0.914338	-0.263598	0.0306568	-0.706566	-0.163161	-0.727416	-0.951403	-0.524044	-0.005254	-0.424487	4.43e-24	GO:0007062 GO:0008094 GO:0036498 GO:0000922 GO:0003690 GO:0004386 GO:0005730 GO:0005654 GO:0003697 GO:0000790 GO:0070062 GO:0005515 GO:0030496	K11273	DDX11 CHL1 CTF1; chromosome transmission fidelity protein 1 [EC:3.6.4.13]			br:ko01000 br:ko03036	Enzymes | Chromosome
c18357_g1	I1F6J4_AMPQE Uncharacterized protein (Fragment) OS=Amphimedon queenslandica PE=4 SV=1	1	1.27316	1.35093	2.41319	0.390275	-0.219983	-0.383587	-0.411268	-0.447817	-0.44936	-0.896944	-0.792544	-0.233976	-0.963998	-0.628069	4.6e-24	GO:0003676 GO:0003677 GO:0046983
c24740_g1	ORC3_MOUSE Origin recognition complex subunit 3 OS=Mus musculus GN=Orc3 PE=1 SV=1	1	1.7992	1.78819	1.53703	0.491699	0.109174	-0.430155	-0.491064	-0.67317	-0.876494	-0.388677	-0.629182	-0.986578	-0.619498	-0.63047	5.43e-24	GO:0031981 GO:0032991 GO:0044699	K02605	ORC3; origin recognition complex subunit 3	path:map04110 path:map04111 path:map04113	Cell cycle | Cell cycle - yeast | Meiosis - yeast	br:ko00001 br:ko00002 br:ko03032 br:ko03036	KEGG Orthology (KO) | KEGG modules | DNA replication proteins | Chromosome
c15293_g1	DDX41_MOUSE Probable ATP-dependent RNA helicase DDX41 OS=Mus musculus GN=Ddx41 PE=1 SV=2	1	1.84872	2.14089	0.734517	-0.700052	-0.103355	-0.930211	0.139281	-0.815351	-0.438336	-0.551967	-0.414181	-0.245457	-1.18656	0.522066	6.36e-24	GO:0045948 GO:0022627 GO:0008143 GO:0007275 GO:0043024 GO:0007059 GO:0097193 GO:0042256 GO:0004003 GO:0008625 GO:0009615 GO:0045944 GO:0005852 GO:0004004 GO:0000398 GO:0000166 GO:0030307 GO:0070062 GO:0071470 GO:0071013 GO:0043273 GO:0048027 GO:0030308 GO:0003924 GO:0043154 GO:0035613 GO:0016055 GO:0031333 GO:0045070 GO:2001243 GO:0017148 GO:0034063 GO:0010494 GO:1900087 GO:0032481 GO:0008134 GO:…	K13116	DDX41 ABS; ATP-dependent RNA helicase DDX41 [EC:3.6.4.13]			br:ko01000 br:ko03041	Enzymes | Spliceosome
c26735_g1	UCHL3_PIG Ubiquitin carboxyl-terminal hydrolase isozyme L3 OS=Sus scrofa GN=UCHL3 PE=2 SV=1	1	1.71905	2.39296	0.538432	-0.637308	-1.35879	-0.63125	-0.67105	-0.0713678	-0.647542	-0.241029	-0.415998	-0.349125	0.38707	-0.0140543	6.36e-24	GO:0016579 GO:0043407 GO:0008242 GO:0030163 GO:0004197 GO:0044444 GO:0044763 GO:0005886 GO:0005654 GO:0004843 GO:0070062 GO:0031625 GO:0043130 GO:0097458 GO:0016241 GO:0031694 GO:0032501	K05609	UCHL3 YUH1; ubiquitin carboxyl-terminal hydrolase L3 [EC:3.4.19.12]			br:ko01000 br:ko01002 br:ko04121	Enzymes | Peptidases | Ubiquitin system
c18865_g1	PPIL4_HUMAN Peptidyl-prolyl cis-trans isomerase-like 4 OS=Homo sapiens GN=PPIL4 PE=1 SV=1	1	2.08705	2.20782	0.600336	-0.474134	-0.446284	-0.348991	-0.990807	-0.370751	-0.548276	-0.840421	-0.557467	-0.334246	-0.388712	0.404885	7.22e-24	GO:0003755 GO:0008380 GO:0005515 GO:0071013 GO:0005737 GO:0006397 GO:0005654 GO:0044822	K12735	PPIL4; peptidyl-prolyl cis-trans isomerase-like 4 [EC:5.2.1.8]			br:ko01000 br:ko03041 br:ko03110	Enzymes | Spliceosome | Chaperones and folding catalysts
c27849_g1	VANG2_RAT Vang 2 OS=Rattus norvegicus GN=Vangl2 PE=2 SV=1	1	0.34552	1.69503	2.09923	1.11331	-0.165776	-0.805275	-0.677854	-0.631313	-0.829177	-0.542866	-0.94061	-0.800534	-0.323273	0.463581	7.49e-24	GO:0003007 GO:0005515 GO:0001843 GO:0006928 GO:0040011 GO:0001736 GO:0030030 GO:0060071 GO:0048666 GO:0044425 GO:0060027 GO:0005886	K04510	VANGL; vang-like	path:map04310	Wnt signaling pathway	br:ko00001	KEGG Orthology (KO)
c723_g1	ZDHC6_MOUSE Palmitoyltransferase ZDHHC6 OS=Mus musculus GN=Zdhhc6 PE=2 SV=1	1	1.82915	2.1011	0.740015	0.174647	0.126516	-0.426308	-1.2139	-1.33141	-0.522989	-0.0399732	-0.610309	-0.571354	-0.45233	0.197139	9.98e-24	GO:0016409 GO:0005783 GO:0018345	K20031	ZDHHC6; palmitoyltransferase ZDHHC6 [EC:2.3.1.225]			br:ko01000 br:ko04131	Enzymes | Membrane trafficking
c2954_g1	TAF5_HUMAN Transcription initiation factor TFIID subunit 5 OS=Homo sapiens GN=TAF5 PE=1 SV=3	1	1.96927	1.79924	0.515085	-0.541591	-0.734852	-0.360383	0.675044	-0.0416404	0.252964	-0.722004	-0.327092	-0.115284	-1.77077	-0.597983	1.02e-23	GO:0043966 GO:0033276 GO:0044212 GO:1901796 GO:0046983 GO:0042795 GO:0005730 GO:0006367 GO:0006368 GO:0004402 GO:0003700 GO:0005669 GO:0005815 GO:0030914 GO:0003713 GO:0015629	K03130	TAF5; transcription initiation factor TFIID subunit 5	path:map03022 path:map05168	Basal transcription factors | Herpes simplex infection	br:ko00001 br:ko03021 br:ko03036	KEGG Orthology (KO) | Transcription machinery | Chromosome
c22073_g1	NRARP_XENTR Notch-regulated ankyrin repeat-containing OS=Xenopus tropicalis GN=nrarp PE=3 SV=1	1	0.25474	1.24176	2.60853	0.839321	-0.666448	-0.351484	0.41599	-0.644197	-0.0701867	-0.665407	-0.754056	-0.518023	-0.931525	-0.759021	1.03e-23	GO:0019902 GO:0007219 GO:0010923 GO:0002040 GO:0090263 GO:0044464 GO:0060429 GO:0016740 GO:0045746	K16289	ANKK1; ankyrin repeat and protein kinase domain-containing protein 1 [EC:2.7.11.1]			br:ko01000 br:ko01001	Enzymes | Protein kinases
c12990_g1	XRCC5_MOUSE X-ray repair cross-complementing 5 OS=Mus musculus GN=Xrcc5 PE=1 SV=4	1	2.10554	1.94462	0.39216	0.0448501	-0.438061	-1.2191	-0.976297	-0.557141	-0.558283	-0.210354	-0.302963	-0.0230788	0.679765	-0.881668	1.03e-23	GO:0000781 GO:0003677 GO:0006281 GO:0019219 GO:0060255 GO:0005515 GO:0031981 GO:0032991 GO:0016787	K10885	XRCC5 KU80 G22P2; ATP-dependent DNA helicase 2 subunit 2	path:map03450	Non-homologous end-joining	br:ko00001 br:ko00002 br:ko03400	KEGG Orthology (KO) | KEGG modules | DNA repair and recombination proteins
c21707_g1	NBAS_DANRE Neuroblastoma-amplified sequence OS=Danio rerio GN=nbas PE=2 SV=1	1	2.16373	1.82606	0.785262	-0.292056	-1.37076	-0.559737	-0.492418	-0.424088	-0.205594	-0.602434	0.31509	-0.403687	-0.972373	0.233014	1.13e-23	GO:0005783 GO:0006810	K20473	NBAS; neuroblastoma-amplified sequence			br:ko04131	Membrane trafficking
c5289_g1	CMTR1_DANRE Cap-specific mRNA (nucleoside-2 -O-)-methyltransferase 1 OS=Danio rerio GN=cmtr1 PE=2 SV=1	1	2.24163	1.81474	0.980636	-0.445983	-0.753627	-0.568506	-0.659198	-0.0910679	-0.483609	-0.249773	-0.521828	-0.158642	-1.25357	0.148802	1.18e-23	GO:0005737 GO:0006370 GO:0004483 GO:0097309 GO:0005654	K14589	CMTR1 FTSJD2 MTR1; cap1 methyltransferase [EC:2.1.1.57]			br:ko01000 br:ko03019	Enzymes | Messenger RNA biogenesis
c27799_g1	FRRS1_XENLA ferric-chelate reductase 1 OS=Xenopus laevis GN=frrs1 PE=2 SV=1	1	2.23653	1.97495	0.568321	-0.226224	-0.20126	-0.784922	-0.594901	-0.221302	-0.714397	0.0647645	-0.768032	-0.640424	-1.02074	0.327635	1.36e-23	GO:0008150 GO:0045202 GO:0005575 GO:0003674 GO:0005886 GO:1900449 GO:0046872 GO:0016491 GO:0000293 GO:0016020 GO:0016021 GO:0030054 GO:0055114
c24742_g1	PRP8_MOUSE Pre-mRNA-processing-splicing factor 8 OS=Mus musculus GN=Prpf8 PE=1 SV=2	1	1.7481	1.6977	1.56302	0.0992483	0.211749	-0.382928	-0.643272	-0.477256	-0.706931	-0.155444	-0.958978	-0.825657	-1.28005	0.110695	1.43e-23	GO:0016607 GO:0005682 GO:0044822 GO:0000244 GO:0000386 GO:0017070 GO:0030623 GO:0097157 GO:0071013 GO:0071222 GO:0070530 GO:0030619 GO:0016020 GO:0071356 GO:0030620	K12856	PRPF8 PRP8; pre-mRNA-processing factor 8	path:map03040	Spliceosome	br:ko00001 br:ko00002 br:ko03041	KEGG Orthology (KO) | KEGG modules | Spliceosome
c34220_g1	FKBP4_HUMAN Peptidyl-prolyl cis-trans isomerase FKBP4 OS=Homo sapiens GN=FKBP4 PE=1 SV=3	1	2.32131	2.05983	0.437504	-0.0648687	-0.0902818	-0.412742	-0.00710906	-0.521444	-0.884845	-0.625407	-0.607871	-0.730904	-0.0736174	-0.799557	1.45e-23	GO:0031072 GO:0048608 GO:0032550 GO:1900034 GO:0061077 GO:0044702 GO:0005654 GO:0044822 GO:0005789 GO:0003755 GO:0005856 GO:0070062 GO:0051179 GO:0035639 GO:0044295 GO:0005528 GO:0010977 GO:0048156 GO:0005829 GO:0031111 GO:0030674 GO:0032555	K09571	FKBP4_5; FK506-binding protein 4/5 [EC:5.2.1.8]	path:map04915	Estrogen signaling pathway	br:ko00001 br:ko01000 br:ko03110	KEGG Orthology (KO) | Enzymes | Chaperones and folding catalysts
c29589_g1	YD019_HUMAN Putative uncharacterized protein FLJ46204 OS=Homo sapiens PE=5 SV=2	1	1.84993	2.21097	1.11747	-0.0784932	-0.816216	-0.712306	-0.731783	-0.527049	-0.797939	-0.412256	-0.528973	-0.309327	0.207514	-0.47155	1.62e-23
c26316_g1	LRRX1_DICDI leucine-rich repeat-containing DDB_G0290503 OS=Dictyostelium discoideum GN=DDB_G0290503 PE=3 SV=1	1	1.19251	1.30865	1.60246	1.04064	0.760688	-0.230064	-0.903709	-0.286962	-0.785707	-0.134276	-1.24596	-1.41207	-0.239112	-0.667093	1.74e-23	GO:0015630 GO:0070925 GO:0007010 GO:0015031 GO:0022402 GO:0007059 GO:0000775 GO:0000278 GO:0007017 GO:0030029 GO:0048522 GO:0043231 GO:0051649 GO:0051128 GO:0016459 GO:1902589 GO:0048646 GO:0044444 GO:0005515 GO:0048731 GO:0051276 GO:0016020 GO:0030154 GO:0017111 GO:0034613 GO:0048193	K16728	CEP152; centrosomal protein CEP152			br:ko03036	Chromosome
c26745_g1	KCNJ5_BOVIN G -activated inward rectifier potassium channel 4 OS=Bos taurus GN=KCNJ5 PE=1 SV=2	1	1.91561	1.87002	0.437719	0.312593	0.491505	-0.0605455	-0.2053	-0.278411	0.026815	-0.403799	-0.69448	-0.752948	-1.79398	-0.864797	2.45e-23	GO:0043229 GO:0034220 GO:0005242 GO:0098590 GO:0044444 GO:0043168 GO:0044763 GO:0061337 GO:0043227 GO:0006813 GO:0005515 GO:0003008 GO:0016021	K05000	KCNJ6; potassium inwardly-rectifying channel subfamily J member 6	path:map04713 path:map04723 path:map04725 path:map04726 path:map04727 path:map04728 path:map04915 path:map04921 path:map05032	Circadian entrainment | Retrograde endocannabinoid signaling | Cholinergic synapse | Serotonergic synapse | GABAergic synapse | Dopaminergic synapse | Estrogen signaling pathway | Oxytocin signaling pathway | Morphine addiction	br:ko00001 br:ko04040	KEGG Orthology (KO) | Ion channels
c23960_g1	CSRN3_HUMAN Cysteine serine-rich nuclear 3 OS=Homo sapiens GN=CSRNP3 PE=2 SV=1	1	2.10361	1.66805	1.24595	0.141001	-0.402731	-0.63679	-0.293386	-1.07752	-0.287526	-0.67574	-0.238029	-0.259136	-1.31955	0.0317902	2.59e-23	GO:0005488 GO:0044699 GO:0031323	K17494	CSRNP; cysteine/serine-rich nuclear protein			br:ko01009 br:ko03021	Protein phosphatases and associated proteins | Transcription machinery
c26933_g1	VPS72_MOUSE Vacuolar sorting-associated 72 homolog OS=Mus musculus GN=Vps72 PE=2 SV=2	1	2.08338	1.99339	0.477424	0.310341	-0.415187	-0.84198	0.00671039	-0.253759	-0.421195	-0.318612	-0.409075	-0.596619	-1.6167	0.00188255	2.79e-23	GO:0005488	K11664	VPS72 TCFL1 YL1; vacuolar protein sorting-associated protein 72			br:ko03036	Chromosome
c10035_g1	ING4_CHICK Inhibitor of growth 4 OS=Gallus gallus GN=ING4 PE=2 SV=1	1	1.76452	1.66536	1.67785	-0.296656	-0.916898	-0.158131	-0.245105	-1.36502	-0.394381	-0.561649	-0.275145	0.0796442	-0.0438861	-0.930504	2.94e-23	GO:0007050 GO:0045926 GO:0043966 GO:0043968 GO:0035064 GO:0006260 GO:0008285 GO:0000812 GO:0043167 GO:0043981 GO:0043983 GO:0043982 GO:0005730 GO:0043984 GO:0006978 GO:0045892 GO:0045893 GO:0006915 GO:0032501 GO:2001020 GO:1901796 GO:0009967 GO:0044702 GO:0004402 GO:0003713 GO:0005737 GO:0043065 GO:0070776 GO:0032777 GO:2001233	K11346	ING4; inhibitor of growth protein 4			br:ko03036	Chromosome
c25603_g1	UBP7_CHICK Ubiquitin carboxyl-terminal hydrolase 7 OS=Gallus gallus GN=USP7 PE=2 SV=1	1	2.50564	1.6752	0.129024	0.0415279	0.363293	-0.234293	-0.635621	-1.1885	-0.830391	-0.310712	-0.69239	-0.270354	-0.724818	0.172386	3e-23	GO:0016579 GO:1904353 GO:0070979 GO:0016604 GO:0008022 GO:0032088 GO:0005680 GO:0006283 GO:0004197 GO:0008134 GO:0042787 GO:0004843 GO:0002039 GO:0031625 GO:0043066 GO:0031145 GO:0005829 GO:0010216 GO:0050821 GO:0051437 GO:0051436	K11838	USP7 UBP15; ubiquitin carboxyl-terminal hydrolase 7 [EC:3.4.19.12]	path:map04068 path:map05168 path:map05169 path:map05203	FoxO signaling pathway | Herpes simplex infection | Epstein-Barr virus infection | Viral carcinogenesis	br:ko00001 br:ko01000 br:ko01002 br:ko04121	KEGG Orthology (KO) | Enzymes | Peptidases | Ubiquitin system
c23910_g1	PCF11_HUMAN Pre-mRNA cleavage complex 2 Pcf11 OS=Homo sapiens GN=PCF11 PE=1 SV=3	1	2.06444	2.01572	-0.813961	0.588739	0.399974	-0.223741	-0.230009	-0.913376	-0.889026	-1.00398	-0.240322	-0.722411	0.292291	-0.324343	3.11e-23	GO:0005634 GO:0006397	K14400	PCF11; pre-mRNA cleavage complex 2 protein Pcf11	path:map03015	mRNA surveillance pathway	br:ko00001 br:ko03019 br:ko03021	KEGG Orthology (KO) | Messenger RNA biogenesis | Transcription machinery
c20839_g1	CSN1_HUMAN COP9 signalosome complex subunit 1 OS=Homo sapiens GN=GPS1 PE=1 SV=4	1	1.92994	2.39156	0.478374	0.111436	-0.805969	-0.25043	-0.514379	-0.399812	-0.698256	-0.690125	-0.0929256	-0.088987	-0.325803	-1.04462	3.43e-23	GO:0005095 GO:0000715 GO:0006283 GO:0007166 GO:0007254 GO:0048518 GO:0007049 GO:0005654 GO:0000188 GO:0005515 GO:0005737 GO:0006508 GO:0008180	K12175	GPS1 COPS1 CSN1; COP9 signalosome complex subunit 1			br:ko04121	Ubiquitin system
c34596_g1	TIPIN_HUMAN TIMELESS-interacting OS=Homo sapiens GN=TIPIN PE=1 SV=2	1	1.45452	1.78925	1.76448	-0.275651	-0.692045	-1.08254	-0.456301	-1.26112	-0.12513	0.0512814	0.0997376	-0.372381	0.0415916	-0.935688	4.59e-23	GO:0000076 GO:0000790 GO:0005515 GO:0008284 GO:0044770 GO:0045005 GO:0005794 GO:0031573 GO:2000104 GO:0005654	K10904	TIPIN; TIMELESS-interacting protein			br:ko03400	DNA repair and recombination proteins
c13892_g1	SMG8_XENTR smg8 OS=Xenopus tropicalis GN=smg8 PE=2 SV=1	1	1.69505	1.80139	1.39859	0.598749	0.0790512	-0.0831037	-0.641438	-1.18144	-0.664678	-1.02775	-0.734829	-0.366436	-0.125647	-0.747504	4.87e-23	GO:0005515 GO:0045859 GO:0000184 GO:0005829 GO:0005575 GO:0003674	K18734	SMG8; protein SMG8			br:ko03019	Messenger RNA biogenesis
c17305_g1	PIAS1_HUMAN E3 SUMO- ligase PIAS1 OS=Homo sapiens GN=PIAS1 PE=1 SV=2	1	1.30456	2.25517	1.75291	-0.630389	-0.570852	-0.348297	-0.597719	-0.494238	-0.223663	-0.221008	-0.310491	-0.280662	-0.614787	-1.02054	5.72e-23	GO:0032270 GO:0016604 GO:0007165 GO:0007275 GO:0016925 GO:0043596 GO:0043433 GO:0044763 GO:0061665 GO:0045944 GO:0060765 GO:0009968 GO:0005739 GO:0010605 GO:0030374 GO:0033233 GO:0019899 GO:0031324	K04706	PIAS1; E3 SUMO-protein ligase PIAS1	path:map04120 path:map04630 path:map05160	Ubiquitin mediated proteolysis | Jak-STAT signaling pathway | Hepatitis C	br:ko00001 br:ko04121 br:ko04812	KEGG Orthology (KO) | Ubiquitin system | Cytoskeleton proteins
c22925_g1	NUP88_RAT Nuclear pore complex Nup88 OS=Rattus norvegicus GN=Nup88 PE=1 SV=1	1	1.41794	2.04154	1.50212	-0.357592	-0.551737	-0.507215	-0.326934	0.228897	-0.978001	-0.88031	-0.686574	-0.538472	0.578912	-0.942574	5.74e-23	GO:0051168 GO:0033036 GO:0044424 GO:0044699 GO:0009987 GO:0071702	K14318	NUP88; nuclear pore complex protein Nup88	path:map03013	RNA transport	br:ko00001 br:ko00002 br:ko03019	KEGG Orthology (KO) | KEGG modules | Messenger RNA biogenesis
c24733_g1	SF3B2_HUMAN Splicing factor 3B subunit 2 OS=Homo sapiens GN=SF3B2 PE=1 SV=2	1	1.25919	1.61256	1.5458	0.869363	0.671536	0.0547927	-1.14595	-1.13707	-0.814319	-0.934761	-0.470574	-0.675984	-0.267017	-0.567571	6.49e-23	GO:0005689 GO:0005515 GO:0071013 GO:0071011 GO:0005684 GO:0005686 GO:0005654 GO:0044822 GO:0000398	K12829	SF3B2 SAP145 CUS1; splicing factor 3B subunit 2	path:map03040	Spliceosome	br:ko00001 br:ko00002 br:ko03041	KEGG Orthology (KO) | KEGG modules | Spliceosome
c5575_g1	RHO_APLCA Ras-like GTP-binding RHO OS=Aplysia californica GN=RHO PE=2 SV=1	1	0.997372	1.11934	2.07794	0.595373	0.0316228	-0.432538	-0.984004	-0.531693	-1.45334	-1.23607	-0.792876	-0.204039	0.416843	0.396065	7.66e-23	GO:0044319 GO:0050919 GO:0033144 GO:1904695 GO:0007179 GO:0043542 GO:0002363 GO:0006886 GO:0043149 GO:0090051 GO:0021795 GO:0045766 GO:0005789 GO:0003924 GO:0006915 GO:0017022 GO:0019003 GO:0005829 GO:0031234 GO:0030027 GO:0038027 GO:1902766 GO:0007266 GO:0003100 GO:0004871 GO:0042346 GO:0021861 GO:0005634 GO:0031902 GO:0048010 GO:0097498 GO:0001998 GO:0048015 GO:0051056 GO:0051496 GO:0048013 GO:…	K04513	RHOA; Ras homolog gene family member A	path:map04011 path:map04014 path:map04015 path:map04022 path:map04024 path:map04062 path:map04071 path:map04072 path:map04144 path:map04150 path:map04270 path:map04310 path:map04350 path:map04360 path:map04510 path:map04520 path:map04530 path:map04611 path:map04621 path:map04660 path:map04670 path:map04722 path:map04810 path:map04921 path:map04972 path:map05100 path:map05130 path:map05133 path:ma…	MAPK signaling pathway - yeast | Ras signaling pathway | Rap1 signaling pathway | cGMP-PKG signaling pathway | cAMP signaling pathway | Chemokine signaling pathway | Sphingolipid signaling pathway | Phospholipase D signaling pathway | Endocytosis | mTOR signaling pathway | Vascular smooth muscle contraction | Wnt signaling pathway | TGF-beta signaling pathway | Axon guidance | Focal adhesion | Ad…	br:ko00001 br:ko04031 br:ko04131 br:ko04147	KEGG Orthology (KO) | GTP-binding proteins | Membrane trafficking | Exosome
c24004_g1	CAF1A_BOVIN Chromatin assembly factor 1 subunit A OS=Bos taurus GN=CHAF1A PE=2 SV=1	1	1.55611	2.16835	1.19038	-0.544369	-0.552284	-0.958814	-0.733657	-0.184738	-1.10629	-0.898304	-0.327938	-0.194097	0.194887	0.390759	7.81e-23	GO:0005634 GO:0005515 GO:0010449 GO:0044772 GO:0010448 GO:0043234 GO:0006259 GO:0006334 GO:0010389	K10750	CHAF1A; chromatin assembly factor 1 subunit A			br:ko03036	Chromosome
c24001_g2	PRP4B_BOVIN Serine threonine- kinase PRP4 homolog OS=Bos taurus GN=PRPF4B PE=2 SV=1	1	1.51034	1.83728	1.2272	-0.0133601	-0.174308	-0.678693	-0.719502	0.00959431	1.10426	-0.811376	-0.584564	-0.58845	-0.962496	-1.15593	9.12e-23	GO:0005524 GO:0005515 GO:0071013 GO:0048856 GO:0005694 GO:0004674 GO:0006468 GO:0005654 GO:0044822 GO:0000398 GO:0044767	K08827	PRPF4B; serine/threonine-protein kinase PRP4 [EC:2.7.11.1]			br:ko01000 br:ko01001 br:ko03041	Enzymes | Protein kinases | Spliceosome
c20693_g1	BRWD1_HUMAN Bromodomain and WD repeat-containing 1 OS=Homo sapiens GN=BRWD1 PE=1 SV=4	1	1.43872	1.39995	1.84811	0.628857	0.305837	-0.296215	-0.703829	-0.371739	-0.50584	-1.3449	-0.613769	-1.11486	0.131448	-0.801774	9.89e-23	GO:0005515 GO:0022604 GO:0044707 GO:0045893 GO:0043066 GO:0044421 GO:0006996 GO:0044424 GO:0009966 GO:0043227 GO:0006357	K11798	BRWD1_3; bromodomain and WD repeat domain containing protein 1/3			br:ko04121	Ubiquitin system
c21057_g1	STRN3_HUMAN Striatin-3 OS=Homo sapiens GN=STRN3 PE=1 SV=3	1	1.95441	1.5044	-0.719335	1.11267	0.603191	-0.841004	-1.23373	-1.31784	-0.577665	-0.513331	-0.375504	-0.0242589	0.188812	0.239189	1.38e-22	GO:0007275 GO:0005794 GO:0043234 GO:0044763 GO:0000159 GO:0045944 GO:0005886 GO:0005654 GO:0000122 GO:0030425 GO:0003700 GO:0070016 GO:0016043 GO:0032403 GO:0051721 GO:0050896	K17608	STRN1_3_4; striatin 1/3/4	path:map04013	MAPK signaling pathway - fly	br:ko00001 br:ko01009	KEGG Orthology (KO) | Protein phosphatases and associated proteins
c22448_g1	DCC1_MOUSE Sister chromatid cohesion DCC1 OS=Mus musculus GN=DSCC1 PE=2 SV=1	1	2.04706	1.92526	0.979894	-0.118466	-0.755816	-0.147154	-0.989932	-0.917076	-0.393499	-1.02517	0.0353817	0.132625	-0.07728	-0.695825	1.5e-22	GO:0031390 GO:0003689 GO:0005515 GO:0034088 GO:0043142 GO:1900264 GO:0034421 GO:0000775 GO:0000785 GO:0005654	K11271	DSCC1 DCC1; sister chromatid cohesion protein DCC1			br:ko03036	Chromosome
c19001_g1	RBM48_MOUSE RNA-binding 48 OS=Mus musculus GN=Rbm48 PE=2 SV=2	1	1.62135	1.92778	0.87536	-0.411269	-1.55372	-0.813351	-0.437748	-0.610602	0.0381199	-1.17856	0.511582	0.153421	-0.506297	0.383935	1.75e-22	GO:0097159 GO:1901363 GO:0005654
c5028_g1	PRIC2_MOUSE Prickle 2 OS=Mus musculus GN=Prickle2 PE=1 SV=3	1	1.47587	1.33325	2.06169	0.76393	0.186469	-0.382881	-0.536196	-0.765472	-0.527777	-0.508208	-0.639498	-0.559873	-1.16112	-0.740181	2.02e-22	GO:2000691 GO:0060027 GO:0005886 GO:0090090 GO:0009948 GO:0031965 GO:0005515 GO:0001568 GO:0001843 GO:0045892 GO:0046872 GO:0006606 GO:0001736 GO:0031398 GO:0005829 GO:0060071 GO:0032436	K04511	PRICKLE; prickle	path:map04310	Wnt signaling pathway	br:ko00001	KEGG Orthology (KO)
c13436_g1	APTX_XENTR Aprataxin OS=Xenopus tropicalis GN=aptx PE=2 SV=1	1	2.00023	1.62337	0.896845	-0.607885	-1.21539	-0.841803	-0.140886	-0.347088	0.771337	0.129115	0.094754	-0.348502	-0.790949	-1.22315	2.32e-22	GO:0003690 GO:0046403 GO:0003682 GO:0042542 GO:0005730 GO:0003684 GO:0005654 GO:0006302 GO:0000012 GO:0000790 GO:0008967 GO:0031647 GO:0003725 GO:0047485 GO:0051219 GO:0033699	K10863	APTX; aprataxin [EC:3.-.-.-]			br:ko01000 br:ko03400	Enzymes | DNA repair and recombination proteins
c17170_g1	BRD8_MOUSE Bromodomain-containing 8 OS=Mus musculus GN=Brd8 PE=1 SV=2	1	1.57961	1.57988	0.885971	0.862364	0.565672	0.0469005	-0.640982	0.217383	-0.813181	-1.82746	-0.982814	-0.561686	-0.423664	-0.487991	2.35e-22	GO:0004887 GO:0043967 GO:0035267 GO:0005515 GO:0043968 GO:0005739 GO:0000812 GO:0007166 GO:0006357	K11321	BRD8; bromodomain-containing protein 8			br:ko03036	Chromosome
c17903_g1	RBMX2_RAT RNA-binding motif X-linked 2 OS=Rattus norvegicus GN=Rbmx2 PE=2 SV=1	1	1.79625	1.96054	1.29902	-0.732598	-0.151002	-0.434649	-1.16008	0.236491	-0.148936	-0.262008	-1.02678	-0.531426	-0.0300837	-0.814728	2.43e-22	GO:0000166 GO:0006406 GO:0003677 GO:0000384 GO:0005515 GO:0071013 GO:0046872 GO:0070274 GO:0071011 GO:0005686 GO:0044822 GO:0000398	K13107	RBMX2 IST3; RNA-binding motif protein X-linked 2			br:ko03041	Spliceosome
c15889_g1	BCD1_PONAB Box C D snoRNA 1 OS=Pongo abelii GN=ZNHIT6 PE=2 SV=1	1	1.60391	2.21254	1.0821	-0.023276	-0.593458	-0.199627	-0.014246	0.354899	-0.632292	-0.124357	-0.808852	-1.07749	-0.771526	-1.00832	2.95e-22	GO:0005515
c34655_g1	SMD3_XENLA Small nuclear ribonucleo Sm D3 OS=Xenopus laevis GN=snrpd3 PE=2 SV=1	1	1.93092	1.89567	1.08334	0.229717	-0.118657	-0.313199	-0.444462	-1.29603	-0.255416	-1.19412	0.0601935	-0.282186	-0.492641	-0.803135	3.62e-22	GO:0051170 GO:0005697 GO:0006369 GO:0005654 GO:0000243 GO:0005689 GO:0071010 GO:0070062 GO:0071013 GO:0034709 GO:0071011 GO:0097526 GO:0005829 GO:0005682 GO:0008334 GO:0005683 GO:0005686 GO:0006479 GO:0005685 GO:0000245 GO:0005687 GO:0044822 GO:0000387 GO:0034715 GO:0070034 GO:0034719 GO:0071208 GO:0071209 GO:0019899	K11088	SNRPD3 SMD3; small nuclear ribonucleoprotein D3	path:map03040 path:map04139 path:map05322	Spliceosome | Mitophagy - yeast | Systemic lupus erythematosus	br:ko00001 br:ko00002 br:ko03032 br:ko03041	KEGG Orthology (KO) | KEGG modules | DNA replication proteins | Spliceosome
c14752_g1	MET18_DICDI Histidine methyltransferase 1 homolog OS=Dictyostelium discoideum GN=DDB_G0270580 PE=3 SV=1	1	1.98958	2.32942	0.0703898	-0.416477	-1.34442	-0.351457	0.231181	-0.181328	-0.199178	-0.450861	-0.0774019	-0.628132	-0.875813	-0.0955062	4.44e-22	GO:0008168 GO:0016740 GO:0032259	K18803	HPM1; protein-histidine N-methyltransferase [EC:2.1.1.85]			br:ko01000 br:ko03009	Enzymes | Ribosome biogenesis
c12003_g1	AAR2_MOUSE AAR2 homolog OS=Mus musculus GN=Aar2 PE=1 SV=3	1	1.92871	2.1972	0.379294	-0.0553693	0.225796	-0.0913383	-0.0506457	-0.00965668	-0.301443	-1.10384	-0.458399	-0.685244	-0.597631	-1.37743	4.57e-22	GO:0000244	K13205	AAR2 C20orf4; A1 cistron-splicing factor AAR2			br:ko03041	Spliceosome
c7238_g1	ALDR_MOUSE Aldose reductase OS=Mus musculus GN=Akr1b1 PE=1 SV=3	1	1.64165	2.31013	0.950074	-0.287957	-1.41217	-0.175954	-0.584902	-0.77999	-0.825845	-0.0908657	-0.370782	-0.0800734	-0.401454	0.108134	4.76e-22	GO:0006081 GO:0009055 GO:0044597 GO:0044598 GO:1901701 GO:0006700 GO:0005654 GO:0070062 GO:0001523 GO:0050794 GO:0045550 GO:0005829 GO:0047718 GO:0010033 GO:0004032 GO:0007586 GO:0043795 GO:0006631 GO:0006950 GO:0006703 GO:0004303 GO:0005615 GO:0046370 GO:0005515 GO:0005759 GO:0001758 GO:0016488	K00011	E1.1.1.21 AKR1; aldehyde reductase [EC:1.1.1.21]	path:map00040 path:map00051 path:map00052 path:map00561 path:map01100	Pentose and glucuronate interconversions | Fructose and mannose metabolism | Galactose metabolism | Glycerolipid metabolism | Metabolic pathways	br:ko00001 br:ko01000	KEGG Orthology (KO) | Enzymes
c5185_g1	NDUAA_DROME NADH dehydrogenase	1	1.21769	1.23448	2.06665	1.03969	0.0591171	-0.0888863	-0.574225	-1.05523	-0.662695	-0.925976	-0.241719	-0.494912	-0.369873	-1.20412	5.08e-22	GO:0005743 GO:0070469	K03954	NDUFA10; NADH dehydrogenase (ubiquinone) 1 alpha subcomplex subunit 10	path:map00190 path:map01100 path:map04932 path:map05010 path:map05012 path:map05016	Oxidative phosphorylation | Metabolic pathways | Non-alcoholic fatty liver disease (NAFLD) | Alzheimer's disease | Parkinson's disease | Huntington's disease	br:ko00001 br:ko00002	KEGG Orthology (KO) | KEGG modules
c22048_g1	G6D978_DANPL Uncharacterized protein OS=Danaus plexippus GN=KGM_10366 PE=4 SV=1	1	2.2222	1.66703	0.403318	-0.0121227	0.661783	0.277763	-0.963658	-0.583142	0.0719675	-0.967389	-0.234083	-0.498033	-1.0161	-1.02953	5.2e-22	GO:0005515
c34326_g1	FL2D_DANRE Pre-mRNA-splicing regulator WTAP OS=Danio rerio GN=wtap PE=2 SV=1	1	1.61794	2.02048	0.584817	0.871253	0.0837177	-0.524184	-1.17266	-0.556146	-1.25419	-0.376114	-1.08807	-0.416001	0.368536	-0.159389	6.38e-22	GO:0031965 GO:0005515 GO:0000381 GO:0016607 GO:0036396 GO:0006396 GO:0080009
c6860_g1	AIG1_HUMAN Androgen-induced gene 1 OS=Homo sapiens GN=AIG1 PE=1 SV=2	1	1.52167	2.16482	0.744255	-0.453761	-1.24885	-1.00182	-1.41847	-0.344263	-0.485349	0.332814	-0.137351	-0.0798196	-0.0095255	0.415663	9.11e-22	GO:0005515
c8246_g1	ATAD5_HUMAN ATPase family AAA domain-containing 5 OS=Homo sapiens GN=ATAD5 PE=1 SV=4	1	1.75957	2.05234	1.17089	-0.225889	-0.0941761	-0.452238	-0.967529	0.0333241	-0.48423	-1.03427	-0.471694	-0.287103	-1.21051	0.211526	9.35e-22	GO:0000166 GO:0003677 GO:0006281 GO:0005634 GO:0005524 GO:0003689 GO:0006260 GO:0006974 GO:0005663	K10754	RFC1; replication factor C subunit 1	path:map03030 path:map03420 path:map03430	DNA replication | Nucleotide excision repair | Mismatch repair	br:ko00001 br:ko00002 br:ko03032 br:ko03400	KEGG Orthology (KO) | KEGG modules | DNA replication proteins | DNA repair and recombination proteins
c21641_g1	TDRD5_MOUSE Tudor domain-containing 5 OS=Mus musculus GN=Tdrd5 PE=1 SV=3	1	2.21623	1.95009	0.837587	-0.457763	-0.541476	-0.514063	-0.409807	-0.497073	0.175008	-1.2476	-0.264761	-0.115614	-0.350909	-0.77985	9.4e-22	GO:0005515 GO:0043186 GO:0030154 GO:0048856 GO:0007276	K18405	TDRD1_4_6_7; tudor domain-containing protein 1/4/6/7			br:ko03036	Chromosome
c12724_g1	UB2L3_PONAB Ubiquitin-conjugating enzyme E2 L3 OS=Pongo abelii GN=UBE2L3 PE=2 SV=1	1	1.64475	1.80345	1.1173	0.707652	0.0704342	0.320681	-0.93881	-0.00368245	-0.771175	-1.20296	-0.755324	-0.251907	-1.10868	-0.631733	9.51e-22	GO:0008283 GO:0061631 GO:0038095 GO:0061418 GO:0044314 GO:0005654 GO:0002223 GO:0005524 GO:0070062 GO:0051443 GO:0043130 GO:0097027 GO:0035519 GO:0005829 GO:0019985 GO:0050852 GO:0051865 GO:0032480 GO:0070979 GO:0070936 GO:0006351 GO:0043234 GO:0042787 GO:1903955 GO:0044822 GO:0031625 GO:0000151 GO:0003713 GO:0071385 GO:0044770 GO:0070534 GO:0085020 GO:0035666	K04552	UBE2L3 UBCH7; ubiquitin-conjugating enzyme E2 L3 [EC:2.3.2.23]	path:map04120 path:map05012	Ubiquitin mediated proteolysis | Parkinson's disease	br:ko00001 br:ko01000 br:ko04121	KEGG Orthology (KO) | Enzymes | Ubiquitin system
c18386_g1	HEAT6_XENLA HEAT repeat-containing 6 OS=Xenopus laevis GN=heatr6 PE=2 SV=1	1	1.30502	1.66905	0.803977	0.974415	0.514885	-0.158838	-0.600925	-0.11981	-1.30987	-1.49456	-1.01497	-0.981099	-0.126933	0.53966	1.1e-21	GO:0044822
c26424_g2	PRKDC_CHICK DNA-dependent kinase catalytic subunit OS=Gallus gallus GN=PRKDC PE=2 SV=1	1	1.99706	1.82775	0.821482	-0.629907	-0.340162	-0.354608	-0.330069	-1.17778	-0.71645	-0.750345	-0.951502	-0.417843	0.208689	0.813682	1.12e-21	GO:0060255 GO:0070419 GO:0006310 GO:0043232 GO:0000723 GO:0042981 GO:0048523 GO:0004674 GO:0006468 GO:0042127 GO:0006302 GO:0003676 GO:0005515 GO:0048522 GO:0031981 GO:0030098 GO:0080090 GO:0031323 GO:0035556	K06642	PRKDC; DNA-dependent protein kinase catalytic subunit [EC:2.7.11.1]	path:map03450 path:map04110	Non-homologous end-joining | Cell cycle	br:ko00001 br:ko00002 br:ko01000 br:ko01001 br:ko03032 br:ko03400	KEGG Orthology (KO) | KEGG modules | Enzymes | Protein kinases | DNA replication proteins | DNA repair and recombination proteins
c22812_g2	THYN1_DANRE Thymocyte nuclear 1 OS=Danio rerio GN=thyn1 PE=2 SV=1	1	1.93675	1.81423	0.443311	-0.716218	0.386934	-0.158694	-0.646585	-0.0491832	-0.339348	-1.05131	-0.52696	-0.454972	-1.49032	0.852353	1.32e-21	GO:0003723 GO:0005515 GO:0090501 GO:0035196 GO:0031332 GO:0016891 GO:0022008 GO:0044444 GO:0005730 GO:0030422 GO:0070922 GO:0036404	K11592	DICER1 DCR1; endoribonuclease Dicer [EC:3.1.26.-]	path:map05206	MicroRNAs in cancer	br:ko00001 br:ko01000 br:ko03036	KEGG Orthology (KO) | Enzymes | Chromosome
c15940_g1	XRN2_CHICK 5 -3 exoribonuclease 2 OS=Gallus gallus GN=XRN2 PE=2 SV=1	1	1.80494	1.53684	1.17915	0.434311	0.700307	-0.436907	-1.018	-1.37736	-0.37839	-1.08298	-0.652105	-0.570438	-0.304386	0.165019	1.48e-21	GO:0090503 GO:0000738 GO:0007283 GO:0006355 GO:0006364 GO:0006397 GO:0005730 GO:0006369 GO:0001147 GO:0005654 GO:0044822 GO:0006401 GO:0004534 GO:0000175 GO:0005515 GO:0046872 GO:0016020 GO:0016235 GO:0016049	K12619	XRN2 RAT1; 5'-3' exoribonuclease 2 [EC:3.1.13.-]	path:map03008 path:map03018	Ribosome biogenesis in eukaryotes | RNA degradation	br:ko00001 br:ko01000 br:ko03009 br:ko03016 br:ko03019 br:ko03021	KEGG Orthology (KO) | Enzymes | Ribosome biogenesis | Transfer RNA biogenesis | Messenger RNA biogenesis | Transcription machinery
c31383_g1	PLDX1_MOUSE Plexin domain-containing 1 OS=Mus musculus GN=Plxdc1 PE=1 SV=2	1	1.37218	1.47187	1.22266	1.38468	0.453914	-0.106704	-0.541674	-0.857068	-0.771668	-0.942357	-1.10201	-1.04407	-0.69379	0.154036	1.51e-21	GO:0005515 GO:0016020 GO:0044421 GO:0044464 GO:0043235
c19866_g3	MPIP2_XENLA M-phase inducer phosphatase 2 OS=Xenopus laevis GN=cdc25-2 PE=2 SV=1	1	0.26259	1.5013	2.01603	1.1391	0.634632	0.0381938	-0.20962	-0.717379	-1.15488	-1.22003	-0.782375	-0.690904	-0.639961	-0.1767	1.55e-21	GO:0008283 GO:0019901 GO:0006260 GO:0006470 GO:0008284 GO:0000922 GO:0007067 GO:0045840 GO:0006468 GO:0005654 GO:0000079 GO:0005813 GO:0000086 GO:0006977 GO:0004725 GO:0034644 GO:0005829 GO:0032467 GO:0050699	K02555	MIH1; M-phase inducer tyrosine phosphatase [EC:3.1.3.48]	path:map04011 path:map04111	MAPK signaling pathway - yeast | Cell cycle - yeast	br:ko00001 br:ko00002 br:ko01000 br:ko01009	KEGG Orthology (KO) | KEGG modules | Enzymes | Protein phosphatases and associated proteins
c16342_g1	ASCC2_HUMAN Activating signal cointegrator 1 complex subunit 2 OS=Homo sapiens GN=ASCC2 PE=1 SV=3	1	2.00801	2.32981	0.50371	-0.574123	-0.691994	-0.490784	-1.15138	-0.0875767	-0.377893	-0.249478	-0.269046	-0.284885	-0.734786	0.0704074	1.55e-21	GO:0006307 GO:0006351 GO:0006355 GO:0005654	K18667	ASCC2; activating signal cointegrator complex subunit 2
c2749_g1	LSM6_MOUSE U6 snRNA-associated Sm LSm6 OS=Mus musculus GN=Lsm6 PE=1 SV=1	1	1.73686	2.08376	0.948229	-0.142917	-1.52367	-0.931609	-0.797479	0.117779	-0.186422	-0.112681	-0.00640091	-0.0339155	-0.867955	-0.283576	1.63e-21	GO:0008033 GO:0030490 GO:0043928 GO:0000932 GO:0005681 GO:0005730 GO:0005688 GO:0005732 GO:0005654 GO:0044822 GO:0000398 GO:0070062 GO:0005515 GO:0046540 GO:0005829	K12625	LSM6; U6 snRNA-associated Sm-like protein LSm6	path:map03018 path:map03040	RNA degradation | Spliceosome	br:ko00001 br:ko00002 br:ko03019 br:ko03041	KEGG Orthology (KO) | KEGG modules | Messenger RNA biogenesis | Spliceosome
c24464_g1	MFN2_HUMAN Mitofusin-2 OS=Homo sapiens GN=MFN2 PE=1 SV=3	1	1.70034	1.91008	1.53477	0.355116	-0.53557	-0.568979	-0.532348	-0.801982	-0.978861	-0.980059	-0.622915	-0.318798	-0.181419	0.0206252	1.65e-21	GO:0006626 GO:0031625 GO:0046580 GO:0034497 GO:0008053 GO:0007596 GO:0005741 GO:0051646 GO:0007006	K06030	MFN2; mitofusin 2 [EC:3.6.5.-]	path:map04137 path:map04214 path:map04621	Mitophagy - animal | Apoptosis - fly | NOD-like receptor signaling pathway	br:ko00001 br:ko01000 br:ko03029	KEGG Orthology (KO) | Enzymes | Mitochondrial biogenesis
c13973_g1	RNPS1_DANRE RNA-binding with serine-rich domain 1 OS=Danio rerio GN=rnps1 PE=2 SV=1	1	1.22796	1.09923	1.98917	0.963167	0.7938	-0.38434	-0.963973	-0.933348	-0.693647	-0.251443	-0.555949	-0.617314	-1.1421	-0.531216	1.78e-21	GO:0061574 GO:0035145 GO:0016607 GO:0006369 GO:0003730 GO:0000398 GO:0000166 GO:0006406 GO:0005515 GO:0000184 GO:0000381 GO:0048025 GO:0043065 GO:0005829 GO:0031124	K14325	RNPS1; RNA-binding protein with serine-rich domain 1	path:map03013 path:map03015	RNA transport | mRNA surveillance pathway	br:ko00001 br:ko00002 br:ko03019	KEGG Orthology (KO) | KEGG modules | Messenger RNA biogenesis
c21433_g1	MPP5_MOUSE MAGUK p55 subfamily member 5 OS=Mus musculus GN=Mpp5 PE=1 SV=1	1	1.29414	1.23989	0.826829	0.912893	0.978699	0.83555	0.29418	-0.315911	-0.68375	-1.13504	-1.35781	-1.13739	-0.884604	-0.867679	1.82e-21	GO:0019904 GO:0043209 GO:0097060 GO:0002011 GO:0005654 GO:0032947 GO:0005923 GO:0097025 GO:0007009 GO:0070062 GO:0005737 GO:0046982 GO:0070830 GO:0030010 GO:0071896 GO:0031334	K06091	MPP5 PALS1; MAGUK p55 subfamily member 5	path:map04390 path:map04391 path:map04530	Hippo signaling pathway | Hippo signaling pathway - fly | Tight junction	br:ko00001	KEGG Orthology (KO)
c29472_g1	DIXC1_HUMAN Dixin OS=Homo sapiens GN=DIXDC1 PE=1 SV=2	1	1.37944	1.84705	0.402829	1.0454	0.770057	0.472474	-0.0539024	-0.380404	-1.07371	-1.09703	-1.07985	-1.14878	-0.678568	-0.405011	1.89e-21	GO:0034394 GO:0044319 GO:0016529 GO:0007097 GO:0032053 GO:0042177 GO:0044238 GO:0021795 GO:0001664 GO:0051764 GO:0051960 GO:0030506 GO:0048365 GO:0005829 GO:0001948 GO:0034988 GO:0070527 GO:2001046 GO:0035556 GO:0014731 GO:0030863 GO:0046907 GO:0090263 GO:0042221 GO:0043433 GO:0043113 GO:1900026 GO:0004871 GO:0051015 GO:0045184 GO:0005911 GO:0032956 GO:0031941 GO:0030334 GO:0031224 GO:0030016 GO:…
c17431_g1	HS74L_MOUSE Heat shock 70 kDa 4L OS=Mus musculus GN=Hspa4l PE=1 SV=2	1	2.17987	1.68984	0.745864	0.328472	0.361386	0.0640131	-0.160401	-0.753149	-0.435006	-1.06191	-0.291983	-0.873513	-1.23388	-0.559598	1.91e-21	GO:1900034 GO:0045345 GO:0006457 GO:0048519 GO:0000774 GO:0006898 GO:0006986 GO:0005654 GO:0070062 GO:0005515 GO:0045040 GO:0051135 GO:0071682 GO:0051131 GO:0005829	K09485	HSP110; heat shock protein 110kDa	path:map04141	Protein processing in endoplasmic reticulum	br:ko00001 br:ko03110	KEGG Orthology (KO) | Chaperones and folding catalysts
c18242_g1	SGF29_RAT SAGA-associated factor 29 OS=Rattus norvegicus GN=Sgf29 PE=1 SV=1	1	1.76651	1.97225	1.29035	-1.23844	-0.676004	-0.930541	0.0674587	-0.243758	-0.260241	-0.721259	-0.735113	-0.438034	-0.117756	0.264576	1.93e-21	GO:0043966 GO:0070461 GO:0035064 GO:0005671	K11364	SGF29; SAGA-associated factor 29			br:ko03021 br:ko03036	Transcription machinery | Chromosome
c22753_g1	FBXW7_MOUSE F-box WD repeat-containing 7 OS=Mus musculus GN=Fbxw7 PE=1 SV=1	1	1.7732	2.22149	0.901071	0.0638928	-0.578875	-0.561594	-0.659844	-0.388541	-0.367065	0.0537206	-0.333114	0.132833	-0.963892	-1.29328	2.07e-21	GO:0022402 GO:0080135 GO:1902533 GO:0031398 GO:2000113 GO:0033554 GO:0019005 GO:0051347 GO:1903052 GO:0007165 GO:0043232 GO:0006355 GO:1903533 GO:0045934 GO:0004842 GO:0043161 GO:0031647 GO:0005737 GO:0001934 GO:0031981 GO:0051219 GO:0010821 GO:0010564 GO:0016567 GO:0090329	K10260	FBXW7 SEL10; F-box and WD-40 domain protein 7	path:map04120	Ubiquitin mediated proteolysis	br:ko00001 br:ko00002 br:ko04121	KEGG Orthology (KO) | KEGG modules | Ubiquitin system
c23414_g1	ACS2L_MOUSE Acetyl-coenzyme A synthetase 2- mitochondrial OS=Mus musculus GN=Acss1 PE=1 SV=1	1	1.69202	2.08148	1.34484	0.342987	-0.647676	-0.918343	-0.86213	-0.913168	0.0228441	-0.26558	-0.339937	-0.601403	-0.629206	-0.306731	2.07e-21	GO:0072330 GO:0006083 GO:0032559 GO:0003987 GO:0005515 GO:0005759 GO:0032550 GO:0006085 GO:0006069 GO:0043169 GO:0043168	K01895	ACSS acs; acetyl-CoA synthetase [EC:6.2.1.1]	path:map00010 path:map00620 path:map00640 path:map00680 path:map00720 path:map01100 path:map01110 path:map01120 path:map01130 path:map01200	Glycolysis / Gluconeogenesis | Pyruvate metabolism | Propanoate metabolism | Methane metabolism | Carbon fixation pathways in prokaryotes | Metabolic pathways | Biosynthesis of secondary metabolites | Microbial metabolism in diverse environments | Biosynthesis of antibiotics | Carbon metabolism	br:ko00001 br:ko00002 br:ko01000 br:ko01004	KEGG Orthology (KO) | KEGG modules | Enzymes | Lipid biosynthesis proteins
[truncated: 10,830 more rows]

## Sheet: B.Deseq_cluster_RE_heatmap
Gene ID	Gene annotation (vs. Uniprot)	Clusters	RE1	RE2	RE3	RE4	RE5	RE6	RE7	RE8	RE9	RE10	RE11	RE12	RE24	RE48	RE92	RE144	RE192	padj	GO	KO	KO_info	Pathway	Pathway_info	brite	brite_info
[truncated: 10,699 more rows]

[truncated: 4 more sheets: C.Deseq_cluster_AMvsRE_heatmap, D.clusters_deseq_AM_KO, E.clusters_deseq_RE_KO, F.clusters_deseq_AM vs RE_KO]
