# Supplementary material for: A transcriptomic examination of encased rotifer embryos reveals the developmental trajectory leading to long-term dormancy; are they “animal seeds”?
Source: BMC Genomics. 2024 Jan 27;25:119. doi: 10.1186/s12864-024-09961-1 (PMC10821554; doi:10.1186/s12864-024-09961-1)
Supplement: Supplementary file 2 — Additional file 2: Tables S1. Embryonic developmental stages in AMs and REs, based on observations of time-lapse photographs. S2 Table. The temporal mean normalized gene counts (DeSeq2-VSD log-scale normalization) during the development of AMs (1–14 h post-extrusion) and REs (1–192 h post-extrusion). S3 Table. Cluster analyses (mean normalized transcript abundance values). S4 Table. (A) Cluster analysis of maternal gene transcripts (1-2 h after extrusion) with differential abundance between AMs and REs, and (B) the corresponding enriched KEGG pathways. S5 Table. (A, C) Cluster analyses of transcripts with differential abundance between early development (1–12 h post-extrusion) and very late development in each egg type. S6 Table. (A)The temporal transcript abundance patterns of transcripts encoding for dormancy hallmark proteins during the very late in RE development (24–192 h post extrusion). (B) The temporal transcript abundance patterns of genes in the KEGG longevity regulating pathway (worm) in AMs (1–14 h post-extrusion) and REs (1–192 h post-extrusion). S7 Table. (A) The temporal transcript abundance patterns of genes associated with the following signaling pathways: Wnt, TGFβ, Notch, Hippo, FoxO, PI3-AKT, Insulin signaling, JAK-STAT, MAPK, AMPK, mTOR, and Hedgehog. S8 Table. The temporal transcript abundance patterns of genes encoding for transcription factors in AMs and REs. S9 Table. The temporal transcript abundance patterns of homeobox genes in AMs and REs. S10 Table. The temporal transcript abundance patterns of genes encoding for nuclear receptors in AMs and REs. S11 Table. The temporal transcript abundance patterns of (A) genes associated with lipid droplets and genes involved in KEGG lipid metabolic pathways. S12 Table. The temporal transcript abundance patterns of genes involved in the (A) phototransduction, (B) circadian rhythm, and (C) circadian entrainment KEGG pathways in AMs and REs. S13 Table. List of opsin-associated genes in AMs and REs. [file 12864_2024_9961_MOESM2_ESM.zip › Additional File 2, S4_Table. xlsx.xlsx]

## Sheet: Table S4
	Addiitonal File, S4 Table

## Sheet: A.Deseq_cluster_heatmap Matern
Gene ID	Gene annotation (vs. Uniprot)	Clusters	AM1	AM2	AM3	AM4	AM5	AM6	AM7	AM8	AM9	AM10	AM11	AM12	RE1	RE2	RE3	RE4	RE5	RE6	RE7	RE8	RE9	RE10	RE11	RE12	padj	GO	KO	KO_info	Pathway	Pathway_info	brite	brite_info
c8796_g1	YCIC_BACSU metal chaperone OS=Bacillus subtilis (strain 168) GN=yciC PE=2 SV=1	1	0.667062	2.33762	0.469839	0.563333	1.16997	0.667483	0.436445	0.684375	0.698429	1.00881	0.767021	1.22857	-0.774612	-0.996485	-1.3087	-1.08574	-0.982997	-0.48284	-0.528548	-0.606478	-0.705213	-0.800714	-1.03705	-1.38959	1.93e-24	GO:0000166 GO:0008152 GO:0043167 GO:0009987
c21835_g2	W2WPK0_PHYPR Uncharacterized protein OS=Phytophthora parasitica CJ01A1 GN=F441_12980 PE=4 SV=1	1	2.55963	2.66265	1.70469	0.121123	-0.0805153	-0.222973	0.260822	0.127747	-0.0708038	-0.311026	-0.077332	0.145278	0.138446	0.0786543	-0.0240117	-0.135144	-0.659281	-0.732873	-0.574738	-0.982069	-0.982069	-0.982069	-0.982069	-0.982069	6.83e-13	GO:0008270 GO:0016020 GO:0016021
c26141_g1	Q06550_CRYPV Precursor of oocyst wall OS=Cryptosporidium parvum PE=4 SV=1	1	1.51896	1.97316	0.851017	0.414901	0.00591235	0.490508	0.724479	0.393267	0.763002	0.603783	0.57824	1.00527	-0.279875	-0.446192	-0.344964	-0.342887	-1.24549	-2.03998	-1.87218	-1.43918	-0.749832	-0.443936	-0.305845	0.18786	2.86e-12	GO:0019825 GO:0004930 GO:0008061 GO:0007186 GO:0015671 GO:0006030 GO:0016020 GO:0016021 GO:0005576 GO:0005344 GO:0006810 GO:0020037
c20991_g1	WDR33_MOUSE pre-mRNA 3 end processing WDR33 OS=Mus musculus GN=Wdr33 PE=1 SV=1	1	1.81568	2.32297	0.705894	-0.643825	-0.830053	0.767863	0.498047	0.611847	0.287561	0.988383	-0.124226	-0.953141	-0.867944	-1.78268	-0.525896	-0.780024	-0.251793	0.227054	0.874226	-1.85817	0.216602	0.0255792	-0.200884	-0.523066	7.6e-09	GO:0005847 GO:0007283 GO:0006397 GO:0005730 GO:0006301 GO:0044822 GO:0006379	K15542	PFS2; polyadenylation factor subunit 2	path:map03015	mRNA surveillance pathway	br:ko00001 br:ko03019	KEGG Orthology (KO) | Messenger RNA biogenesis
c23542_g1	Y6864_DICDI Putative uncharacterized protein DDB_G0271606 OS=Dictyostelium discoideum GN=DDB_G0271606 PE=4 SV=1	1	2.45189	1.09274	1.83707	0.136451	1.60887	1.53987	0.476665	0.0109771	-0.496398	-0.65825	0.167741	-0.0307827	-0.471487	-0.987453	-0.987453	-0.719998	-0.630657	-0.987453	-0.701208	-0.510398	-0.0770792	-0.284166	-0.792042	-0.987453	2.08e-08
c12711_g1	RSMB_DROME Small nuclear ribonucleo -associated B OS=Drosophila melanogaster GN= PE=1 SV=1	1	1.57796	1.59955	1.94345	-0.546	-1.79136	-0.414725	-0.57707	-0.43393	0.131324	-0.256183	0.454679	0.103544	-1.8456	-1.13918	0.0988261	-0.598559	-0.484477	-0.150294	-0.240165	-0.538064	-0.0181669	0.602306	0.784863	1.73728	2.51e-08	GO:0051170 GO:0005697 GO:0006369 GO:0005654 GO:0005689 GO:0070062 GO:0071013 GO:0034709 GO:0046540 GO:0005829 GO:0098779 GO:0030620 GO:0005682 GO:0008334 GO:0005683 GO:0002230 GO:0005686 GO:0006479 GO:0009725 GO:0005685 GO:0098792 GO:0005687 GO:0044822 GO:0000387 GO:0005515 GO:0070034 GO:0034719 GO:0071204 GO:0071004 GO:0071208	K11086	SNRPB SMB; small nuclear ribonucleoprotein B and B'	path:map03040 path:map05322	Spliceosome | Systemic lupus erythematosus	br:ko00001 br:ko00002 br:ko03032 br:ko03041	KEGG Orthology (KO) | KEGG modules | DNA replication proteins | Spliceosome
c15744_g1	ELOV4_MOUSE Elongation of very long chain fatty acids 4 OS=Mus musculus GN=Elovl4 PE=1 SV=2	1	1.93774	1.7603	1.3205	-0.670107	-0.225462	1.28792	1.61862	0.958092	0.115269	-0.900658	0.691509	-0.141796	0.0927337	-1.12163	-0.731894	-0.853375	-0.318023	-1.28859	-0.556525	0.107828	-0.770808	-0.38275	-0.673737	-1.25516	1.79e-07	GO:0001676 GO:0005515 GO:0097447 GO:0030176 GO:0042761 GO:0043025 GO:0019367 GO:0033559 GO:0034626 GO:0009922 GO:0034625	K10249	ELOVL4; elongation of very long chain fatty acids protein 4 [EC:2.3.1.199]	path:map00062 path:map01110	Fatty acid elongation | Biosynthesis of secondary metabolites	br:ko00001 br:ko00002 br:ko01000 br:ko01004	KEGG Orthology (KO) | KEGG modules | Enzymes | Lipid biosynthesis proteins
c34236_g1	FRIS_LYMST Soma ferritin OS=Lymnaea stagnalis PE=2 SV=2	1	1.33693	0.311964	2.40421	0.710143	0.290549	0.395924	1.09763	0.695656	1.21232	0.297617	-0.0569959	-0.129516	-1.97184	-1.84276	-1.17937	-0.546087	-0.77885	-0.935603	-0.581727	-0.376485	-0.375687	-0.376589	0.311131	0.0874245	2.01e-07	GO:0005634 GO:0070062 GO:0005515 GO:0006955 GO:0008199 GO:0048147 GO:0008043 GO:0006826 GO:0005829 GO:0006880 GO:0055114 GO:0004322	K00522	FTH1; ferritin heavy chain [EC:1.16.3.2]	path:map04216 path:map04978	Ferroptosis | Mineral absorption	br:ko00001 br:ko01000 br:ko04147	KEGG Orthology (KO) | Enzymes | Exosome
c22232_g1	GBG1_DROME Guanine nucleotide-binding subunit gamma-1 OS=Drosophila melanogaster GN=Ggamma1 PE=2 SV=1	1	0.963384	0.446496	1.29655	0.117625	0.262002	0.870151	1.44517	0.816427	1.40011	0.861915	1.24975	1.10322	-0.778113	-0.498731	-0.522677	-1.10594	-0.299186	-0.724046	-1.24658	-1.45567	-1.07965	-0.838953	-1.16653	-1.11674	1e-06	GO:0007191 GO:0031681 GO:0007223 GO:0008277 GO:0006457 GO:0071380 GO:0005834 GO:0070062 GO:0048731 GO:0071377 GO:0003924 GO:0071870 GO:0030165 GO:0030168	K04543	GNG7; guanine nucleotide-binding protein G(I)/G(S)/G(O) subunit gamma-7	path:map04014 path:map04062 path:map04151 path:map04371 path:map04713 path:map04723 path:map04724 path:map04725 path:map04726 path:map04727 path:map04728 path:map04740 path:map05032 path:map05034 path:map05200	Ras signaling pathway | Chemokine signaling pathway | PI3K-Akt signaling pathway | Apelin signaling pathway | Circadian entrainment | Retrograde endocannabinoid signaling | Glutamatergic synapse | Cholinergic synapse | Serotonergic synapse | GABAergic synapse | Dopaminergic synapse | Olfactory transduction | Morphine addiction | Alcoholism | Pathways in cancer	br:ko00001 br:ko04031 br:ko04147	KEGG Orthology (KO) | GTP-binding proteins | Exosome
c22226_g1	THIM_MOUSE 3-ketoacyl- mitochondrial OS=Mus musculus GN=Acaa2 PE=1 SV=3	1	0.797259	0.417815	0.839635	0.730933	0.658076	0.95815	1.20154	0.701899	1.1903	1.25151	1.18765	1.2683	-0.458784	-0.638704	-0.545289	-0.51792	-1.21296	-0.886049	-1.07068	-1.08321	-1.36069	-1.27768	-1.30278	-0.848315	1.38e-06	GO:0070062 GO:0005515 GO:0003988 GO:0006695 GO:0071456 GO:1902109 GO:1901029 GO:0005743 GO:0006631 GO:0044822	K07508	ACAA2; acetyl-CoA acyltransferase 2 [EC:2.3.1.16]	path:map00062 path:map00071 path:map00280 path:map01100 path:map01110 path:map01130 path:map01212	Fatty acid elongation | Fatty acid degradation | Valine leucine and isoleucine degradation | Metabolic pathways | Biosynthesis of secondary metabolites | Biosynthesis of antibiotics | Fatty acid metabolism	br:ko00001 br:ko00002 br:ko01000	KEGG Orthology (KO) | KEGG modules | Enzymes
c6847_g1	SYF2_DANRE Pre-mRNA-splicing factor syf2 OS=Danio rerio GN=syf2 PE=2 SV=1	1	0.356223	0.649751	2.16762	1.74246	0.773112	0.3496	0.365678	0.614988	0.386777	-0.234114	0.0670392	0.951986	-2.51384	-1.67018	-1.3426	-0.586523	-0.0980706	-0.00509489	-0.258533	-0.921947	-0.159533	-0.337242	-0.192207	-0.105363	1.42e-06	GO:0009790 GO:0071010 GO:0005515 GO:0050794 GO:0071013 GO:0071014 GO:0071012 GO:0005684 GO:0000974 GO:0044822 GO:0000398	K12868	SYF2; pre-mRNA-splicing factor SYF2	path:map03040	Spliceosome	br:ko00001 br:ko00002 br:ko03041	KEGG Orthology (KO) | KEGG modules | Spliceosome
c15076_g1	CPT1A_RAT Carnitine O-palmitoyltransferase liver isoform OS=Rattus norvegicus GN=Cpt1a PE=1 SV=2	1	0.713617	0.812533	0.725859	0.332866	0.578095	0.823392	1.1803	1.40912	1.28318	0.946487	0.890816	0.729018	-0.575454	-0.307972	-0.178482	-0.184612	-0.334614	-1.12096	-1.57734	-1.9973	-1.45956	-1.07736	-0.865896	-0.745729	5.8e-06	GO:0010033 GO:0004095 GO:0005783 GO:0006853 GO:0007623 GO:0044249 GO:0043005 GO:0009437 GO:0031307 GO:0030855 GO:0005777 GO:0001676 GO:0006635 GO:0005515 GO:0050794 GO:0001505 GO:0016413	K08765	CPT1A; carnitine O-palmitoyltransferase 1 liver isoform [EC:2.3.1.21]	path:map00071 path:map01212 path:map03320 path:map04152 path:map04920 path:map04922 path:map04931	Fatty acid degradation | Fatty acid metabolism | PPAR signaling pathway | AMPK signaling pathway | Adipocytokine signaling pathway | Glucagon signaling pathway | Insulin resistance	br:ko00001 br:ko01000 br:ko03029	KEGG Orthology (KO) | Enzymes | Mitochondrial biogenesis
c19501_g1	SAR1_CAEEL GTP-binding SAR1 OS=Caenorhabditis elegans GN= PE=3 SV=1	1	2.4009	2.44013	0.49343	-0.9852	-1.4722	-0.582435	-0.493966	0.25355	-0.206785	-1.45033	-0.408539	-0.509709	0.489006	0.8229	-0.149809	-0.165721	-0.728995	-0.427234	-0.948362	-0.275516	0.368904	-0.344868	0.952582	0.928258	2.14e-05	GO:0015031 GO:0043167 GO:0000139 GO:0002474 GO:0048208 GO:0005789 GO:0000166 GO:0070062 GO:0005515 GO:0003924 GO:0012507 GO:0005829 GO:0019886	K07953	SAR1; GTP-binding protein SAR1 [EC:3.6.5.-]	path:map04141 path:map05134	Protein processing in endoplasmic reticulum | Legionellosis	br:ko00001 br:ko00002 br:ko01000 br:ko04031 br:ko04131	KEGG Orthology (KO) | KEGG modules | Enzymes | GTP-binding proteins | Membrane trafficking
c22149_g1	ATP5J_RAT ATP synthase-coupling factor mitochondrial OS=Rattus norvegicus GN=Atp5j PE=1 SV=1	1	1.0746	1.27083	1.16863	0.385215	0.641678	0.827531	0.203639	1.01051	0.716235	0.635211	1.24469	1.3142	-0.212904	-0.0626967	-0.210195	-0.260515	-1.19094	-1.54806	-1.33448	-1.20761	-1.42179	-0.855367	-1.07043	-1.11798	2.22e-05	GO:0016887 GO:0022857 GO:0021762 GO:0042776 GO:0005753	K02131	ATPeF0F6 ATP5J; F-type H+-transporting ATPase subunit 6	path:map00190 path:map01100 path:map05010 path:map05012 path:map05016	Oxidative phosphorylation | Metabolic pathways | Alzheimer's disease | Parkinson's disease | Huntington's disease	br:ko00001 br:ko00002	KEGG Orthology (KO) | KEGG modules
c24416_g1	AGRD1_BOVIN Adhesion G- coupled receptor D1 OS=Bos taurus GN=ADGRD1 PE=2 SV=1	1	0.718161	0.589924	0.440842	-0.3003	1.1799	1.34137	1.44334	0.94841	1.19791	1.0088	0.841618	0.924322	-0.576425	-0.686182	-0.818056	-0.813937	-0.27343	-0.576281	-0.518268	-0.343955	-1.93798	-1.01041	-1.60695	-1.17243	3.05e-05	GO:0060562 GO:0065008 GO:0007165 GO:0007399 GO:0045202 GO:0044763 GO:0043005 GO:0044424 GO:0044459 GO:0004888 GO:0005515 GO:0051179 GO:0051960 GO:0048522 GO:0046872 GO:0016021 GO:0098609 GO:0051128	K08465	GPR133; G protein-coupled receptor 133			br:ko04030	G protein-coupled receptors
c26707_g1	MDHM_RAT Malate mitochondrial OS=Rattus norvegicus GN=Mdh2 PE=1 SV=2	1	1.01922	2.15999	0.382841	-2.09005	-1.00296	-0.522878	0.0764932	1.29886	0.826763	1.19008	1.26546	1.11125	-0.659088	-0.0229771	-0.0992189	0.566671	-0.465205	-0.849432	-0.996515	-0.86024	-0.764669	-0.626965	-0.372884	-0.564547	3.87e-05	GO:0006094 GO:0030060 GO:0043209 GO:0006475 GO:0046554 GO:0006099 GO:0043621 GO:0005743 GO:0005886 GO:0005654 GO:0044822 GO:0005777 GO:0006107 GO:0006734 GO:0070062 GO:0006108 GO:0005759	K00026	MDH2; malate dehydrogenase [EC:1.1.1.37]	path:map00020 path:map00270 path:map00620 path:map00630 path:map00710 path:map01100 path:map01110 path:map01120 path:map01130 path:map01200	Citrate cycle (TCA cycle) | Cysteine and methionine metabolism | Pyruvate metabolism | Glyoxylate and dicarboxylate metabolism | Carbon fixation in photosynthetic organisms | Metabolic pathways | Biosynthesis of secondary metabolites | Microbial metabolism in diverse environments | Biosynthesis of antibiotics | Carbon metabolism	br:ko00001 br:ko00002 br:ko01000	KEGG Orthology (KO) | KEGG modules | Enzymes
c2981_g1	QCR7_BOVIN Cytochrome b-c1 complex subunit 7 OS=Bos taurus GN=UQCRB PE=1 SV=3	1	0.537956	1.35556	0.0853217	-0.166865	0.26612	0.59581	0.612761	1.94456	0.823511	1.40489	1.34518	1.46185	-0.600398	-0.639059	-0.737008	-0.679161	-0.969998	-1.33244	-1.17881	-0.448954	-1.07709	-0.78178	-1.18033	-0.641616	5.07e-05	GO:0005515 GO:0008121 GO:0034551 GO:0005750 GO:0006122 GO:0009060	K00417	QCR7 UQCRB; ubiquinol-cytochrome c reductase subunit 7	path:map00190 path:map01100 path:map04260 path:map04932 path:map05010 path:map05012 path:map05016	Oxidative phosphorylation | Metabolic pathways | Cardiac muscle contraction | Non-alcoholic fatty liver disease (NAFLD) | Alzheimer's disease | Parkinson's disease | Huntington's disease	br:ko00001 br:ko00002	KEGG Orthology (KO) | KEGG modules
c32804_g1	ELOV4_MACMU Elongation of very long chain fatty acids 4 OS=Macaca mulatta GN=ELOVL4 PE=3 SV=1	1	1.2023	0.778985	-0.641167	-0.105327	-0.289753	0.751332	1.03442	1.03179	0.968761	1.67808	1.27799	1.53737	-0.204032	-0.626853	-0.876619	-0.902291	-1.55518	-1.55518	-1.08569	-0.38421	-1.0148	-0.17479	0.0207031	-0.865842	8.72e-05	GO:0001676 GO:0005515 GO:0097447 GO:0030176 GO:0042761 GO:0043025 GO:0019367 GO:0033559 GO:0034626 GO:0009922 GO:0034625	K10249	ELOVL4; elongation of very long chain fatty acids protein 4 [EC:2.3.1.199]	path:map00062 path:map01110	Fatty acid elongation | Biosynthesis of secondary metabolites	br:ko00001 br:ko00002 br:ko01000 br:ko01004	KEGG Orthology (KO) | KEGG modules | Enzymes | Lipid biosynthesis proteins
c24955_g1	ATP9B_DANRE Probable phospholipid-transporting ATPase IIB OS=Danio rerio GN=atp9b PE=3 SV=1	1	2.486	0.89841	-0.263907	-1.25962	-0.0848335	0.605696	0.309483	-2.00889	0.299079	0.717703	0.331322	-0.191523	-0.994029	-0.84446	-0.638555	-1.336	-0.124823	-1.02667	1.47681	-0.0107865	1.33274	0.112646	-0.160731	0.374937	0.000106649	GO:0006890 GO:0005783 GO:0004012 GO:0044425 GO:0006897 GO:0005886 GO:0000166 GO:0005769 GO:0005802 GO:0048471 GO:0046872 GO:0045332 GO:0010008 GO:0055037 GO:0072600	K01530	E3.6.3.1; phospholipid-translocating ATPase [EC:3.6.3.1]			br:ko01000	Enzymes
c17105_g1	ATPO_DROME ATP synthase subunit mitochondrial OS=Drosophila melanogaster GN=AT PE=2 SV=2	1	1.29243	1.70278	1.04519	0.687778	0.513863	0.411568	0.167312	0.850682	0.312433	0.495034	0.868327	0.948691	0.0740309	0.0929074	0.307393	0.207436	-0.660252	-1.04224	-0.985228	-0.956533	-1.67073	-1.78101	-1.50233	-1.37954	0.000114279	GO:0016887 GO:0005634 GO:0070062 GO:0005515 GO:0008144 GO:0022857 GO:0005886 GO:0042776 GO:0005753	K02137	ATPeF0O ATP5O ATP5; F-type H+-transporting ATPase subunit O	path:map00190 path:map01100 path:map05010 path:map05012 path:map05016	Oxidative phosphorylation | Metabolic pathways | Alzheimer's disease | Parkinson's disease | Huntington's disease	br:ko00001 br:ko00002	KEGG Orthology (KO) | KEGG modules
c29475_g1	CX6A1_RAT Cytochrome c oxidase subunit mitochondrial OS=Rattus norvegicus GN=Cox6a1 PE=1 SV=2	1	0.0397238	0.553396	1.12497	1.56071	0.603927	0.503529	0.933424	0.937094	1.12149	1.28793	1.09682	1.27533	-1.2834	-0.879034	-0.931067	-0.702815	-1.14161	-1.33119	-0.980313	-0.851302	-0.858572	-0.969025	-0.408092	-0.701932	0.000151106	GO:0045277 GO:0045333 GO:0005743	K02266	COX6A; cytochrome c oxidase subunit 6a	path:map00190 path:map01100 path:map04260 path:map04932 path:map05010 path:map05012 path:map05016	Oxidative phosphorylation | Metabolic pathways | Cardiac muscle contraction | Non-alcoholic fatty liver disease (NAFLD) | Alzheimer's disease | Parkinson's disease | Huntington's disease	br:ko00001 br:ko00002	KEGG Orthology (KO) | KEGG modules
c6780_g1	NDUB8_BOVIN NADH dehydrogenase	1	0.521225	0.653504	1.96226	0.50017	0.481221	0.339726	0.242068	0.729945	1.00868	0.4747	1.57772	1.41881	-0.87841	-1.02179	-0.803662	-0.161441	-0.477131	-0.698814	-1.58505	-1.10254	-1.9539	-0.668651	0.00771409	-0.566355	0.000193971	GO:0005747 GO:0005783 GO:0055114 GO:0009987	K03964	NDUFB8; NADH dehydrogenase (ubiquinone) 1 beta subcomplex subunit 8	path:map00190 path:map01100 path:map04932 path:map05010 path:map05012 path:map05016	Oxidative phosphorylation | Metabolic pathways | Non-alcoholic fatty liver disease (NAFLD) | Alzheimer's disease | Parkinson's disease | Huntington's disease	br:ko00001 br:ko00002	KEGG Orthology (KO) | KEGG modules
c30956_g1	GLRX5_DANRE Glutaredoxin-related mitochondrial OS=Danio rerio GN=glrx5 PE=2 SV=1	1	0.628566	1.25603	1.59111	1.01032	-0.0626629	0.478671	0.529059	1.34123	0.456997	0.690516	1.40678	0.765747	-1.21025	-1.18627	-0.700555	-0.308395	-1.41682	-1.40685	-1.40162	-0.373252	-1.46846	-0.420126	-0.0262392	-0.173539	0.000234417	GO:0015035 GO:0009055 GO:0030097 GO:0045454 GO:0043025 GO:0009536 GO:0044822 GO:0002026 GO:0005634 GO:0030425 GO:0070062 GO:0005515 GO:0005759 GO:0046872 GO:0010614 GO:0055114 GO:0051537	K07390	grxD GLRX5; monothiol glutaredoxin			br:ko03110	Chaperones and folding catalysts
c18414_g1	ARNT_DROME Aryl hydrocarbon receptor nuclear translocator homolog OS=Drosophila melanogaster GN=tgo PE=1 SV=3	1	1.54789	1.07142	1.54843	1.16874	0.309823	0.466444	0.76448	0.455402	0.45207	0.698625	-0.161116	0.402179	-0.229161	-0.108384	0.34516	0.172124	-0.115349	-0.29663	-0.477962	-1.3079	-1.88526	-1.86473	-1.6399	-1.31639	0.000259001	GO:0090575 GO:0043619 GO:0008284 GO:0046886 GO:0006366 GO:0043565 GO:0045597 GO:0007420 GO:0009894 GO:0009967 GO:0005654 GO:0001666 GO:0009968 GO:0045892 GO:0048511 GO:0003714 GO:0017162 GO:0046982 GO:0045893 GO:0003705 GO:0035326 GO:0010575 GO:2000026	K09097	ARNT; aryl hydrocarbon receptor nuclear translocator	path:map04066 path:map05200 path:map05204 path:map05211	HIF-1 signaling pathway | Pathways in cancer | Chemical carcinogenesis | Renal cell carcinoma	br:ko00001 br:ko03000	KEGG Orthology (KO) | Transcription factors
c23219_g1	H4VC83_ECOLX membrane OS=Escherichia coli DEC6C GN=ECDEC6C_0450 PE=4 SV=1	1	1.94234	1.7917	1.9453	0.57528	0.0590737	0.159422	-0.221937	-0.0812251	-0.355778	-0.176882	-0.293422	-0.111698	0.463817	0.510476	0.632496	0.641424	0.446942	-0.247524	-0.995785	-1.13603	-1.42314	-1.27491	-1.32847	-1.52148	0.000296999	GO:0003676 GO:0005634 GO:0046872 GO:0016020 GO:0016021 GO:0006355
c29389_g1	NDUB7_BOVIN NADH dehydrogenase	1	1.00611	1.02746	1.28583	0.318025	0.063064	0.503145	0.215212	1.33565	0.512658	1.16235	1.13974	1.48248	-0.480519	-0.203804	-0.102945	-0.391149	-0.798477	-1.45714	-1.84112	-1.05721	-1.49693	-1.19317	-0.715977	-0.313279	0.00089906	GO:0005747 GO:0005758 GO:0055114 GO:0009987	K03963	NDUFB7; NADH dehydrogenase (ubiquinone) 1 beta subcomplex subunit 7	path:map00190 path:map01100 path:map04932 path:map05010 path:map05012 path:map05016	Oxidative phosphorylation | Metabolic pathways | Non-alcoholic fatty liver disease (NAFLD) | Alzheimer's disease | Parkinson's disease | Huntington's disease	br:ko00001 br:ko00002	KEGG Orthology (KO) | KEGG modules
c16041_g1	SRF_MOUSE Serum response factor OS=Mus musculus GN=Srf PE=1 SV=1	1	1.10687	1.92977	1.69941	0.604069	0.793743	-0.665894	-1.17704	-2.33189	0.0321141	-0.628909	0.477896	1.04874	-0.0967979	0.0195915	0.802385	0.814684	0.216372	-0.0164505	-0.752055	-0.999735	-0.818914	-0.999964	-0.437212	-0.620795	0.000943112	GO:0010022 GO:0090136 GO:0000978 GO:0051491 GO:0002042 GO:0046016 GO:0008306 GO:0043149 GO:0043589 GO:0051091 GO:0009636 GO:0060324 GO:0003257 GO:0001077 GO:0001076 GO:0001666 GO:0010736 GO:0010735 GO:0071333 GO:0030220 GO:0001947 GO:0055003 GO:0035912 GO:0001707 GO:0060292 GO:0001829 GO:0042789 GO:0042826 GO:1900461 GO:0045214 GO:1900222 GO:0045773 GO:0045059 GO:0002011 GO:0009725 GO:0000983 GO:…	K04378	SRF; serum response factor	path:map04010 path:map04022 path:map05166 path:map05203	MAPK signaling pathway | cGMP-PKG signaling pathway | HTLV-I infection | Viral carcinogenesis	br:ko00001 br:ko03000	KEGG Orthology (KO) | Transcription factors
c22690_g1	PELO_RAT pelota homolog OS=Rattus norvegicus GN=Pelo PE=1 SV=1	1	2.79942	2.35842	0.845055	-0.163921	-0.576388	-0.818492	-1.1104	-1.07239	-0.732534	-0.538327	-0.357486	0.0374624	0.713429	0.689301	0.902794	0.45364	-0.103784	-0.411256	0.109445	-0.591293	-0.235331	-1.02831	-0.287233	-0.881812	0.000965887	GO:0008283 GO:0060231 GO:0090305 GO:0019827 GO:0007492 GO:0032790 GO:0007049 GO:0006412 GO:0051301 GO:0070481 GO:0005634 GO:0030513 GO:0005515 GO:0005737 GO:0046872 GO:0051276 GO:0070651 GO:0071025 GO:0004519 GO:0043022 GO:0070966	K06965	PELO DOM34 pelA; protein pelota	path:map03015	mRNA surveillance pathway	br:ko00001	KEGG Orthology (KO)
c20896_g1	TCPD_BOVIN T-complex 1 subunit delta OS=Bos taurus GN=CCT4 PE=1 SV=3	1	1.09713	1.18647	0.00123652	1.0977	1.38214	1.19629	1.40835	-0.195539	0.902473	-0.0679604	0.265988	-0.0937293	-0.51938	-0.519952	-0.398673	-0.711293	-1.77245	-1.85968	-1.57294	-1.50276	-0.249784	0.155214	0.404493	0.366657	0.00101547	GO:0090666 GO:1904874 GO:1904851 GO:1904871 GO:0051082 GO:0006457 GO:1901998 GO:0002199 GO:0005654 GO:0005874 GO:0044822 GO:0005832 GO:0005524 GO:0051973 GO:0005813 GO:0007339 GO:0070062 GO:0044183 GO:0001666 GO:0042470 GO:0044297 GO:0005929 GO:0032212 GO:0050821	K09496	CCT4; T-complex protein 1 subunit delta			br:ko03036 br:ko03110 br:ko04147	Chromosome | Chaperones and folding catalysts | Exosome
c3729_g1	RIC8_DROME Synembryn OS=Drosophila melanogaster GN=ric8a PE=1 SV=2	1	2.27508	2.39609	0.679287	0.493468	0.64212	-0.203531	-0.617409	-0.911259	-0.584536	-1.00092	-0.754926	-0.901163	0.716166	1.04656	0.865957	0.351636	-0.69888	-0.278004	-0.035564	-0.633576	-0.345036	-0.421742	-0.306052	-1.77377	0.00103037	GO:0009790 GO:0050794 GO:0005737 GO:0001965 GO:0005085 GO:0005096 GO:0044763 GO:0005886 GO:0050896
c16180_g1	COX5B_PIG Cytochrome c oxidase subunit mitochondrial OS=Sus scrofa GN=COX5B PE=2 SV=1	1	0.245182	0.348256	1.19371	0.0869373	0.346729	0.643116	0.724234	1.30786	1.27376	1.20184	1.45817	1.77829	-1.03395	-0.850927	-0.541931	-0.267262	-0.749131	-1.09331	-1.29712	-0.887683	-1.23473	-0.944501	-0.821588	-0.885956	0.00105513	GO:0070062 GO:0004129 GO:0005515 GO:0045277 GO:0006123 GO:1902600 GO:0007585 GO:0005743	K02265	COX5B; cytochrome c oxidase subunit 5b	path:map00190 path:map01100 path:map04260 path:map04932 path:map05010 path:map05012 path:map05016	Oxidative phosphorylation | Metabolic pathways | Cardiac muscle contraction | Non-alcoholic fatty liver disease (NAFLD) | Alzheimer's disease | Parkinson's disease | Huntington's disease	br:ko00001 br:ko00002	KEGG Orthology (KO) | KEGG modules
c26776_g1	DHYS_MOUSE Deoxyhypusine synthase OS=Mus musculus GN=Dhps PE=1 SV=2	1	1.25547	0.948675	1.09803	1.07389	1.89531	0.331989	-0.957409	-2.52962	-0.795197	0.887733	1.1433	0.81451	-0.29772	-0.485351	-0.215049	0.204617	-0.294587	-1.04738	-0.365159	-0.15156	-0.135522	-0.538337	-0.894577	-0.946061	0.00118264	GO:0005515 GO:0008284 GO:0005829 GO:0034038 GO:0008612 GO:0006412	K00809	DHPS dys; deoxyhypusine synthase [EC:2.5.1.46]			br:ko01000	Enzymes
c17466_g1	GLT10_CAEBR polypeptide N-acetylgalactosaminyltransferase 10 OS=Caenorhabditis briggsae GN=gly-10 PE=3 SV=2	1	0.257786	0.849996	0.911662	0.761027	0.518019	1.12378	0.990171	1.29888	0.83064	1.12309	0.686601	0.557585	-0.363252	-0.761126	-0.104195	-0.350225	-0.441556	-1.02139	-0.569369	-0.216285	-0.762263	-0.806834	-2.25814	-2.2546	0.00132283	GO:0048471 GO:0070062 GO:0018242 GO:0018243 GO:0000139 GO:0030145 GO:0016266 GO:0044425 GO:0004653	K00710	GALNT; polypeptide N-acetylgalactosaminyltransferase [EC:2.4.1.41]	path:map00512 path:map01100	Mucin type O-glycan biosynthesis | Metabolic pathways	br:ko00001 br:ko00002 br:ko01000 br:ko01003	KEGG Orthology (KO) | KEGG modules | Enzymes | Glycosyltransferases
c11159_g1	INE_DROME Sodium- and chloride-dependent GABA transporter ine OS=Drosophila melanogaster GN=ine PE=1 SV=1	1	2.49285	0.616957	-0.196061	-1.56182	-0.98333	-0.794368	0.276885	-0.444425	0.972484	0.914357	0.572511	0.677316	-0.107239	0.232089	-0.108525	-1.15969	-1.08729	-2.24104	0.108045	0.3502	1.15992	0.576319	-0.0520436	-0.214095	0.00142056	GO:0007270 GO:0015872 GO:0015375 GO:0005332 GO:0043025 GO:0006600 GO:0042136 GO:1903825 GO:1901700 GO:0005887 GO:0006836 GO:0005329 GO:0005309 GO:0006936 GO:0010038 GO:0098779 GO:0050877 GO:0030424 GO:0015881 GO:0044707 GO:0034220 GO:0014070 GO:0009986 GO:0044767 GO:0005515 GO:0005737 GO:0015816 GO:0015812 GO:0010243 GO:0016600	K05039	SLC6A6S; solute carrier family 6 (neurotransmitter transporter GABA) member 6/8/11/12/13			br:ko02000	Transporters
c23531_g1	SRSF7_MOUSE Serine arginine-rich splicing factor 7 OS=Mus musculus GN=Srsf7 PE=1 SV=1	1	2.05719	2.08652	2.01108	0.602791	-0.789889	-1.17929	-0.953495	-0.521555	-0.970183	-0.925283	-0.431486	-0.163714	0.357954	0.399734	0.744239	0.825969	0.492847	-0.492455	-1.03907	-1.01277	-0.615774	-0.449267	0.210939	-0.245032	0.00175547	GO:0006406 GO:0035145 GO:0000395 GO:0070062 GO:0005515 GO:0071013 GO:0016607 GO:0000380 GO:0048025 GO:0003729 GO:0031124 GO:0006369	K12896	SFRS7; splicing factor arginine/serine-rich 7	path:map03040 path:map05168	Spliceosome | Herpes simplex infection	br:ko00001 br:ko03041	KEGG Orthology (KO) | Spliceosome
c15645_g3	NUDT3_RAT Diphosphoinositol polyphosphate phosphohydrolase 1 OS=Rattus norvegicus GN=Nudt3 PE=1 SV=1	1	1.50419	1.37303	0.0699912	-0.387233	-0.424271	0.394971	1.11218	0.180439	1.154	1.40276	1.13343	1.01459	-0.365706	0.258351	0.186642	0.347616	-0.797782	-0.822712	-0.757876	-1.06941	-1.42096	-1.50683	-1.77683	-0.802572	0.00176352	GO:0019935 GO:0034431 GO:0009187 GO:0046907 GO:0007267 GO:0046831 GO:0008486 GO:0050072 GO:1901911 GO:0000287 GO:0000298 GO:0052841 GO:0005634 GO:0052842 GO:0070062 GO:0005515 GO:0030515 GO:0052840 GO:1901907 GO:1901909 GO:0005829 GO:0034432 GO:0071544 GO:0019722	K07766	E3.6.1.52; diphosphoinositol-polyphosphate diphosphatase [EC:3.6.1.52]			br:ko01000	Enzymes
c22033_g1	F26_LITCT 6-phosphofructo-2-kinase fructose-2 6-bisphosphatase OS=Lithobates catesbeiana PE=2 SV=1	1	1.77067	1.48435	0.955299	-0.790461	-0.313788	-0.428104	-0.307672	0.4389	0.882095	0.515307	1.06774	1.15006	0.262724	-0.126878	0.07115	-0.267855	-0.519766	0.390097	-0.24407	-1.00399	-1.52067	-2.37906	-1.50081	0.414723	0.00214317	GO:0019901 GO:0006094 GO:0042802 GO:0033133 GO:0006112 GO:0042594 GO:0043540 GO:0006003 GO:0051591 GO:0004331 GO:0006000 GO:0007420 GO:0046835 GO:0061621 GO:0005654 GO:0003873 GO:0005524 GO:0070095 GO:0032868 GO:0051384 GO:0033762 GO:0031100 GO:0016311 GO:0035556	K01103	PFKFB3; 6-phosphofructo-2-kinase / fructose-2 6-biphosphatase 3&#160; [EC:2.7.1.105 3.1.3.46]	path:map00051 path:map04066 path:map04152	Fructose and mannose metabolism | HIF-1 signaling pathway | AMPK signaling pathway	br:ko00001 br:ko01000	KEGG Orthology (KO) | Enzymes
c10979_g1	SMD2_DROME Probable small nuclear ribonucleo Sm D2 OS=Drosophila melanogaster GN= 2 PE=1 SV=1	1	0.22274	0.378739	1.11954	-0.786477	-2.32638	-0.115059	-0.758906	-1.4703	-0.295741	-0.685063	0.190129	0.347396	-2.01179	-0.66074	0.0693589	0.16496	0.347177	0.836654	0.779923	0.487562	0.00372582	1.13326	1.47359	1.55571	0.00214528	GO:0005682 GO:0051170 GO:0005686 GO:0005685 GO:0000245 GO:0005654 GO:0005687 GO:0044822 GO:0000387 GO:0005689 GO:0034715 GO:0070062 GO:0005515 GO:0071013 GO:0034709 GO:0071011 GO:0034719 GO:0046540 GO:0005829	K11096	SNRPD2 SMD2; small nuclear ribonucleoprotein D2	path:map03040	Spliceosome	br:ko00001 br:ko00002 br:ko03032 br:ko03041	KEGG Orthology (KO) | KEGG modules | DNA replication proteins | Spliceosome
c3030_g1	HMBX1_HUMAN Homeobox-containing 1 OS=Homo sapiens GN=HMBOX1 PE=1 SV=1	1	2.11047	1.59881	1.21086	0.373697	0.640415	0.491074	0.283161	0.838397	-0.399787	0.301677	-1.02352	-0.842133	0.331227	0.380621	1.09064	0.361184	-0.390604	-0.708619	-0.851264	-0.723163	-1.52898	-1.92007	-0.56531	-1.05878	0.00255011	GO:0005634 GO:0003677 GO:0045935 GO:0031328 GO:0006355 GO:0010557
c29495_g1	S17A5_HUMAN Sialin OS=Homo sapiens GN=SLC17A5 PE=1 SV=2	1	0.732483	0.805816	1.38676	0.393168	-1.9283	-1.99511	-1.01818	-2.37558	0.0404988	0.139676	0.245119	0.415552	-1.05502	-0.479919	-0.170401	0.0529495	0.200072	0.765597	1.00475	0.961763	0.808588	0.652495	0.232705	0.184507	0.00255282	GO:0015136 GO:0050794 GO:0098656 GO:0097458 GO:0098588 GO:0015294 GO:0046942 GO:0044456 GO:0044446 GO:0005886 GO:0098805 GO:0005764	K12301	SLC17A5; MFS transporter ACS family solute carrier family 17 (sodium-dependent inorganic phosphate cotransporter) member 5	path:map04142	Lysosome	br:ko00001 br:ko02000	KEGG Orthology (KO) | Transporters
c28037_g1	AL4A1_DANRE Delta-1-pyrroline-5-carboxylate mitochondrial OS=Danio rerio GN=aldh4a1 PE=2 SV=1	1	0.842602	1.10263	-0.0726338	1.13895	1.8197	0.399973	1.35174	0.847947	0.696234	-0.367964	0.785277	0.167435	-1.75211	-0.657767	-1.42075	-2.08592	-1.19715	-0.318123	-0.375431	-0.916732	0.239229	-0.210139	-0.00968714	-0.00731187	0.00287103	GO:0004029 GO:0003842 GO:0042802 GO:0006536 GO:0009084 GO:0019470 GO:0005759 GO:0009055 GO:0034198 GO:0006562	K00294	E1.2.1.88; 1-pyrroline-5-carboxylate dehydrogenase [EC:1.2.1.88]	path:map00250 path:map00330 path:map01100	Alanine aspartate and glutamate metabolism | Arginine and proline metabolism | Metabolic pathways	br:ko00001 br:ko01000	KEGG Orthology (KO) | Enzymes
c26542_g2	NDUF5_RAT NADH dehydrogenase	1	-0.0560197	1.08163	-0.00456752	0.749258	-2.55061	0.43969	-0.16594	-0.102236	-0.903633	0.414972	1.21905	1.46238	-1.62768	-1.94961	-0.0100792	-0.667176	0.101735	0.265686	0.937399	1.36289	0.010517	-0.369912	0.182701	0.179545	0.00338124	GO:0008168 GO:0032981 GO:0031314 GO:0030961	K18162	NDUFAF5; NADH dehydrogenase [ubiquinone] 1 alpha subcomplex assembly factor 5 [EC:2.1.1.-]			br:ko01000 br:ko03029	Enzymes | Mitochondrial biogenesis
c29524_g1	W8C6B2_CERCA NADH dehydrogenase	1	1.21598	0.690918	1.35103	-0.611769	-0.0408345	0.346293	0.636733	1.65961	1.27188	1.17783	1.31091	0.691011	-0.440007	-0.480452	-0.269945	-0.182305	-0.949183	-1.62454	-1.2555	-1.17425	-1.4661	-0.638049	-0.474361	-0.744895	0.00353304	GO:0006120 GO:0005739 GO:0016020 GO:0016021 GO:0008137 GO:0055114 GO:0070469 GO:0005743
c32766_g1	FBX44_HUMAN F-box only 44 OS=Homo sapiens GN=FBXO44 PE=1 SV=3	1	2.02677	2.20165	0.168165	-0.912888	0.165221	0.349609	0.438358	-2.13243	0.454156	1.23041	-0.654062	0.212502	0.681897	0.625729	0.0958187	0.187372	-0.821896	0.234668	-1.02777	-0.963979	-0.644445	-1.14621	0.0951663	-0.86381	0.0036995	GO:0005737 GO:0033554 GO:0005488 GO:0043227 GO:0006511	K10103	FBXO44; F-box protein 44			br:ko04091 br:ko04121	Lectins | Ubiquitin system
c31143_g1	APC11_MOUSE Anaphase-promoting complex subunit 11 OS=Mus musculus GN=Anapc11 PE=3 SV=1	1	1.91021	2.01196	1.91305	-0.32053	-1.04323	-0.836708	1.12825	-1.38406	0.552491	-0.51394	-0.438585	0.968658	0.290579	0.424154	0.070069	0.34878	-0.343757	-0.991514	-0.669357	-0.488677	-1.04171	-0.561114	-1.12475	0.139728	0.00426458	GO:0008270 GO:0070979 GO:0033683 GO:0005680 GO:0034450 GO:0045116 GO:0045842 GO:0007067 GO:0080008 GO:0042787 GO:0005654 GO:0051301 GO:0031145 GO:0005829 GO:0097602 GO:0019005 GO:0019788 GO:0051437 GO:0031466 GO:0051436	K03358	APC11; anaphase-promoting complex subunit 11	path:map04110 path:map04111 path:map04113 path:map04114 path:map04120 path:map04914 path:map05166	Cell cycle | Cell cycle - yeast | Meiosis - yeast | Oocyte meiosis | Ubiquitin mediated proteolysis | Progesterone-mediated oocyte maturation | HTLV-I infection	br:ko00001 br:ko00002 br:ko03036 br:ko04121	KEGG Orthology (KO) | KEGG modules | Chromosome | Ubiquitin system
c29586_g1	ARP2_RAT Actin-related 2 OS=Rattus norvegicus GN=Actr2 PE=2 SV=1	1	0.20764	0.63907	-0.0557672	-0.0861558	-0.142712	0.762328	1.25119	1.60385	1.1272	1.81994	0.925551	0.733436	-1.09456	-1.06698	-0.634354	-0.738182	-1.61651	-0.388407	0.607697	0.471375	-0.593554	-0.893948	-1.45772	-1.38043	0.00434637	GO:0060271 GO:0007163 GO:0008356 GO:0005200 GO:0038096 GO:0042995 GO:0005885 GO:0051015 GO:0051653 GO:0005524 GO:0070062 GO:0005925 GO:0016020 GO:0016482 GO:0048013 GO:0034314 GO:0005829 GO:0016344 GO:0033206 GO:0030478	K17260	ACTR2 ARP2; actin-related protein 2	path:map04138 path:map04530	Autophagy - yeast | Tight junction	br:ko00001 br:ko04131 br:ko04147 br:ko04812	KEGG Orthology (KO) | Membrane trafficking | Exosome | Cytoskeleton proteins
c24738_g1	CAPR1_RAT Caprin-1 OS=Rattus norvegicus GN=Caprin1 PE=1 SV=2	1	1.781	2.15852	-0.724738	0.326908	-1.47208	-1.56773	-0.805493	-0.422604	-0.436552	-0.398122	0.159295	0.521134	0.583811	0.824281	0.218463	0.063714	-1.02709	-1.80222	-0.756087	-0.268906	0.678607	0.564127	0.807136	0.994641	0.00490683	GO:0010494 GO:0048522 GO:0016020 GO:0030154 GO:0000932 GO:0017148 GO:0044822 GO:0051128	K18743	CAPRIN1 GPIAP1; caprin-1			br:ko03019	Messenger RNA biogenesis
c23317_g1	2AAA_PIG Serine threonine- phosphatase 2A 65 kDa regulatory subunit A alpha isoform OS=Sus scrofa GN=PPP2R1A PE=2 SV=2	1	1.59673	2.28429	1.85339	-0.0491725	0.552135	-0.446051	-0.936687	-1.11554	-0.296407	-0.00171502	0.29633	0.203553	0.636468	0.536798	0.953197	0.551145	-0.517313	-0.412723	-0.15836	-0.606886	-1.42619	-1.35975	-1.2243	-0.912941	0.00539506	GO:0060561 GO:0015630 GO:0008380 GO:0042518 GO:0006461 GO:0000159 GO:0000775 GO:0000188 GO:0070262 GO:0070062 GO:0000086 GO:0003823 GO:0000184 GO:0046982 GO:0030308 GO:0005829 GO:0034047 GO:0051306 GO:0019888 GO:0007084 GO:0010033 GO:2001241 GO:0007143 GO:0006355 GO:0006275 GO:0006672 GO:1903538 GO:0004722 GO:0005634 GO:0051232 GO:0005739 GO:0045121 GO:0030111 GO:0030155 GO:0051754 GO:0019932	K03456	PPP2R1; serine/threonine-protein phosphatase 2A regulatory subunit A	path:map03015 path:map04071 path:map04111 path:map04113 path:map04114 path:map04151 path:map04152 path:map04261 path:map04350 path:map04390 path:map04391 path:map04530 path:map04728 path:map04730 path:map05142 path:map05160	mRNA surveillance pathway | Sphingolipid signaling pathway | Cell cycle - yeast | Meiosis - yeast | Oocyte meiosis | PI3K-Akt signaling pathway | AMPK signaling pathway | Adrenergic signaling in cardiomyocytes | TGF-beta signaling pathway | Hippo signaling pathway | Hippo signaling pathway - fly | Tight junction | Dopaminergic synapse | Long-term depression | Chagas disease (American trypanosomia…	br:ko00001 br:ko01009 br:ko03036	KEGG Orthology (KO) | Protein phosphatases and associated proteins | Chromosome
c15271_g1	PERQ1_MOUSE PERQ amino acid-rich with GYF domain-containing 1 OS=Mus musculus GN=Gigyf1 PE=1 SV=2	1	2.00217	2.03443	0.676776	-1.04427	-0.99106	-1.11711	-1.07746	-0.882279	-1.03122	-1.0633	-0.890341	-1.03268	1.20565	1.25012	1.05719	0.875383	0.199304	-0.164194	-0.111879	-0.245869	0.152244	0.111549	0.0742444	0.0125923	0.00559826	GO:0007275 GO:0016020 GO:0051716 GO:0044763 GO:0017148 GO:0007610 GO:0044822	K18730	GIGYF; PERQ amino acid-rich with GYF domain-containing protein			br:ko03019	Messenger RNA biogenesis
c17170_g1	BRD8_MOUSE Bromodomain-containing 8 OS=Mus musculus GN=Brd8 PE=1 SV=2	1	1.51251	2.04351	0.99351	1.69278	0.677637	0.288119	-0.148144	-0.117745	-1.3982	-1.70883	-1.61909	-0.767597	-0.116097	-0.0173133	0.757652	0.572544	0.216691	0.271223	-0.192422	-0.689506	-0.452177	-1.19809	0.270067	-0.871022	0.00571866	GO:0004887 GO:0043967 GO:0035267 GO:0005515 GO:0043968 GO:0005739 GO:0000812 GO:0007166 GO:0006357	K11321	BRD8; bromodomain-containing protein 8			br:ko03036	Chromosome
c29386_g1	PACS1_HUMAN Phosphofurin acidic cluster sorting 1 OS=Homo sapiens GN=PACS1 PE=1 SV=2	1	1.3175	1.78394	1.88269	0.105596	0.536736	0.629139	0.906657	0.124674	0.401979	-1.60063	-1.57539	-0.927279	-0.269911	-0.302665	0.529883	-0.0465325	-1.50883	-1.64179	-0.412594	-0.83205	0.520683	-0.346606	0.403819	0.320987	0.00603987	GO:0043231 GO:0016043 GO:0012505 GO:0044444 GO:0034613
c15429_g1	ARL8A_MOUSE ADP-ribosylation factor 8A OS=Mus musculus GN=Arl8a PE=1 SV=1	1	2.03171	1.93933	0.862406	-2.40585	-1.75029	-1.15434	-0.407037	-0.155955	-0.00234998	-0.632787	-0.031075	-0.508945	0.903043	0.752484	0.640712	0.372757	-1.03996	-0.301341	-0.0216329	0.354881	0.0868574	0.0425125	0.253362	0.171496	0.00650906	GO:0019904 GO:0007264 GO:0034067 GO:0007059 GO:0000139 GO:0008047 GO:0007067 GO:0043014 GO:0042147 GO:0005765 GO:0009404 GO:0005525 GO:0032418 GO:0051301 GO:0031902 GO:0005802 GO:0051233 GO:0070062 GO:0003924 GO:0048487 GO:0019003 GO:0030496 GO:0031584	K07955	ARL8; ADP-ribosylation factor-like protein 8			br:ko04031 br:ko04131	GTP-binding proteins | Membrane trafficking
c31130_g1	CCNE1_RAT G1 S-specific cyclin-E1 OS=Rattus norvegicus GN=Ccne1 PE=2 SV=2	1	2.1313	2.08622	-0.16223	-0.538701	-0.819957	-0.291177	0.180087	-0.369995	-1.01045	-2.06433	-1.03881	-1.21291	0.685666	1.08427	1.09998	0.717751	-0.23613	-0.186889	0.738901	0.387367	0.302149	-0.663391	-0.461355	-0.357357	0.00679936	GO:0005515 GO:0007154 GO:0000082 GO:0051716 GO:0006355 GO:0044444 GO:0048545 GO:0051726 GO:0006468 GO:1901700 GO:0005654	K06626	CCNE; cyclin E	path:map04110 path:map04114 path:map04115 path:map04151 path:map04391 path:map05161 path:map05162 path:map05200 path:map05203 path:map05206 path:map05215 path:map05222	Cell cycle | Oocyte meiosis | p53 signaling pathway | PI3K-Akt signaling pathway | Hippo signaling pathway - fly | Hepatitis B | Measles | Pathways in cancer | Viral carcinogenesis | MicroRNAs in cancer | Prostate cancer | Small cell lung cancer	br:ko00001 br:ko00002 br:ko03032 br:ko03036	KEGG Orthology (KO) | KEGG modules | DNA replication proteins | Chromosome
c12108_g1	LRC40_XENLA Leucine-rich repeat-containing 40 OS=Xenopus laevis GN=lrrc40 PE=2 SV=1	1	0.887504	1.31994	0.359094	0.694446	0.262629	0.14277	0.816694	-0.284182	1.12464	0.552269	1.49647	1.68816	-0.00966065	0.224414	-0.122733	0.363817	-0.49717	-1.11117	-1.46125	-1.19583	-1.53603	-1.17592	-1.54554	-0.993377	0.00707599	GO:0005515 GO:0050794 GO:0016020 GO:0044424
c11083_g1	TCPG_XENLA T-complex 1 subunit gamma OS=Xenopus laevis GN=cct3 PE=2 SV=2	1	1.3914	1.99092	0.621233	1.61982	1.10496	0.836717	0.246026	0.681521	-0.515663	-0.92042	-0.808699	-0.99633	0.198256	0.450293	0.490575	0.47384	0.209759	-0.83353	-1.62238	-1.38812	-1.1869	-0.849839	-0.461572	-0.731866	0.00817258	GO:0043209 GO:1904874 GO:0061077 GO:1904871 GO:0046931 GO:0051082 GO:1901998 GO:0002199 GO:0006458 GO:0005886 GO:0005874 GO:0044822 GO:0005832 GO:0005524 GO:0007339 GO:0070062 GO:0044183 GO:0044297 GO:0032212 GO:0050821	K09495	CCT3 TRIC5; T-complex protein 1 subunit gamma			br:ko03036 br:ko03110 br:ko04147	Chromosome | Chaperones and folding catalysts | Exosome
c20538_g3	NPL1B_XENLA Nucleosome assembly 1-like 1-B OS=Xenopus laevis GN=nap1l1-b PE=1 SV=1	1	1.53233	1.82301	-1.06983	-0.234865	-0.998915	-0.879931	-0.532142	-0.300001	-0.529456	-0.123413	0.105015	0.684911	0.281897	0.196498	-1.32687	-0.949787	-1.70366	-0.828048	-0.0157954	-0.212647	0.8893	1.11577	1.65004	1.42659	0.00922208	GO:0006260 GO:0008284 GO:0051260 GO:0051082 GO:0045944 GO:0006334 GO:0060215 GO:0044822 GO:0005634 GO:0005737 GO:0042393 GO:0016020 GO:0030332	K11279	NAP1L1 NRP; nucleosome assembly protein 1-like 1			br:ko03036	Chromosome
c24962_g1	A9TGY0_PHYPA OS=Physcomitrella patens patens GN=PHYPADRAFT_222249 PE=4 SV=1	1	2.25048	2.16804	0.630669	1.19928	0.261552	-0.362531	-0.658192	-0.82202	-1.63028	-0.585319	-1.97769	-0.711364	-0.106279	0.39799	0.155968	0.0944023	0.168042	1.10972	-0.458761	0.139989	-0.666771	0.00286713	0.12159	-0.721375	0.00936812	GO:0044767
c10191_g1	MPC1_RAT Mitochondrial pyruvate carrier 1 OS=Rattus norvegicus GN=Mpc1 PE=3 SV=1	1	1.20174	1.63828	0.325209	-0.507913	-0.693153	-0.0305018	0.279684	0.362398	0.744137	1.11522	1.69836	1.92265	0.204639	-0.125576	-0.111131	-0.379819	-1.42051	-1.74354	-1.29403	-0.690726	-1.186	-0.424185	-0.307141	-0.578094	0.00981709	GO:1902361 GO:0031305 GO:0050833
c22383_g1	F0SD04_PEDSD Coagulation factor 5 8 type domain OS=Pedobacter saltans (strain ATCC 51119 DSM 12145 JCM 21818 LMG 10337 NBRC 100064 NCIMB 13643) GN=Pedsa_1193 PE=4 SV=1	1	1.12853	0.647779	-0.2385	0.105347	0.498409	-0.189967	-1.61799	0.434999	0.394344	-1.46142	-0.464998	2.8565	-1.07055	-1.90318	-0.435195	-0.236449	0.081425	0.198347	1.2408	0.015132	-0.560334	-0.0381363	-0.126181	0.741287	0.00985512	GO:0005975 GO:0004553 GO:0030246 GO:0030247
c8767_g1	E1C738_CHICK Uncharacterized protein OS=Gallus gallus GN=ZNF592 PE=4 SV=2	1	2.70069	1.77137	-0.0838552	0.329296	-0.287303	-1.04421	-0.46765	-1.54976	-0.873003	-0.547007	-1.08401	-1.35163	1.24654	1.2429	0.957036	0.352327	0.0283273	0.126154	-0.223043	-0.413862	-0.0262266	-0.265609	-0.314926	-0.222536	0.00986478	GO:0046872
c15888_g1	SDF2_BOVIN Stromal cell-derived factor 2 OS=Bos taurus GN=SDF2 PE=2 SV=1	1	0.237522	0.462734	1.23274	0.193817	-0.578861	0.844602	1.34245	1.65746	1.35281	1.22346	0.639021	0.800942	-0.756848	-1.03113	-0.128429	0.37659	-0.37788	-1.21978	-0.548601	-0.569213	-0.737809	-1.63328	-1.21078	-1.57154	0.00994134	GO:0007275 GO:0004169 GO:0005789 GO:0030447 GO:0005615 GO:0005515 GO:0050794 GO:0033554 GO:0032991 GO:0071554 GO:0071840 GO:0051704 GO:0035268 GO:0070887
c22133_g2	SRSF1_XENTR Serine arginine-rich splicing factor 1 OS=Xenopus tropicalis GN=srsf1 PE=2 SV=1	2	-1.72599	-0.697424	0.77612	0.764379	0.4817	0.473971	0.432983	0.565387	0.349957	0.32166	0.386111	0.347802	-2.59059	-2.70259	-0.96285	-0.111254	0.573377	0.388277	0.467252	0.573525	0.575612	0.456649	0.411469	0.444469	2.87e-14	GO:0006406 GO:0035145 GO:0000395 GO:0070062 GO:0005515 GO:0071013 GO:0016607 GO:0000380 GO:0003729 GO:0031124 GO:0006369	K12890	SFRS1 ASF SF2; splicing factor arginine/serine-rich 1	path:map03040 path:map04657 path:map05168	Spliceosome | IL-17 signaling pathway | Herpes simplex infection	br:ko00001 br:ko03041	KEGG Orthology (KO) | Spliceosome
c11511_g1	PARVA_HUMAN Alpha-parvin OS=Homo sapiens GN=PARVA PE=1 SV=1	2	-0.514946	-0.664884	1.44185	1.48789	0.764614	0.232464	-0.314986	0.484621	-0.227069	-0.678771	-0.264963	0.0317305	-2.65187	-2.62879	-0.229345	0.300934	1.09382	0.819129	0.445568	0.152356	0.325672	0.233271	0.326828	0.0348681	8.23e-10	GO:0060271 GO:0006935 GO:0005856 GO:0005515 GO:0005925 GO:0001525 GO:0006928 GO:0034446 GO:0071963 GO:0005829 GO:0030032 GO:0031532 GO:0030027	K06275	PARV; parvin	path:map04510	Focal adhesion	br:ko00001 br:ko04147 br:ko04812	KEGG Orthology (KO) | Exosome | Cytoskeleton proteins
c26461_g2	STT3A_PONAB Dolichyl-diphosphooligosaccharide-- glycosyltransferase subunit STT3A OS=Pongo abelii GN=STT3A PE=2 SV=1	2	-1.4544	-0.351056	0.753128	1.19423	0.90915	1.09214	0.477083	1.03916	0.362766	0.38733	0.43131	0.560816	-2.88032	-2.28609	-0.80027	-0.366863	0.327509	0.35951	0.152932	0.0599165	-0.243512	0.00476797	0.102245	0.168516	1.93e-09	GO:0008250 GO:0004579 GO:0006516 GO:0005515 GO:0016021 GO:0018279 GO:0043686 GO:0030433 GO:0006986 GO:0043687 GO:0009536	K07151	STT3; dolichyl-diphosphooligosaccharide--protein glycosyltransferase [EC:2.4.99.18]	path:map00510 path:map00513 path:map01100 path:map04141	N-Glycan biosynthesis | Various types of N-glycan biosynthesis | Metabolic pathways | Protein processing in endoplasmic reticulum	br:ko00001 br:ko00002 br:ko01000 br:ko01003	KEGG Orthology (KO) | KEGG modules | Enzymes | Glycosyltransferases
c26041_g4	H2A_ONCMY Histone H2A OS=Oncorhynchus mykiss PE=1 SV=2	2	0.101988	1.36743	2.06039	0.520594	-0.217755	-0.663376	-0.566421	-0.833172	-0.525884	-0.932112	-0.660298	-0.456007	-2.19145	-1.12619	1.02707	1.37159	1.4041	1.03057	0.559091	0.346448	-0.10973	-0.329176	-0.477506	-0.700183	9.95e-09	GO:0035861 GO:0090398 GO:0006342 GO:0006303 GO:0000794 GO:0001673 GO:0005654 GO:0000781 GO:0001741 GO:0051321 GO:0070062 GO:0046982 GO:0016032 GO:0050832 GO:0050830 GO:0045739 GO:0007283 GO:0000724 GO:0021987 GO:0000786 GO:0003684 GO:0006334 GO:0005657 GO:0005811 GO:0000077 GO:0005615 GO:0051673 GO:0071480 GO:0000790 GO:0042393 GO:0045087 GO:0031640 GO:0019899	K11251	H2A; histone H2A	path:map05034 path:map05322	Alcoholism | Systemic lupus erythematosus	br:ko00001 br:ko03036 br:ko04147	KEGG Orthology (KO) | Chromosome | Exosome
c34185_g1	ZO3_HUMAN Tight junction ZO-3 OS=Homo sapiens GN=TJP3 PE=1 SV=3	2	-1.03623	0.0192355	1.15684	1.31292	0.802793	0.328308	0.547124	0.252037	-0.0568353	-0.327227	-0.746052	-1.2795	-2.74851	-1.89674	0.313639	0.656143	0.937626	0.849322	0.752252	0.620887	0.539361	0.166769	-0.253737	-0.910427	9.03e-08	GO:0090557 GO:0007010 GO:1902531 GO:0008104 GO:0043266 GO:0009653 GO:0048513 GO:0005923 GO:0050892 GO:0051641 GO:0045177 GO:0048522 GO:0071277 GO:0003824 GO:0044463 GO:0019220 GO:0031410 GO:0030424 GO:0035556 GO:0090559 GO:0019904 GO:0060255 GO:1902589 GO:0044446 GO:0042127 GO:0009986 GO:0005634 GO:0005912 GO:0070830 GO:0032991 GO:0016323 GO:0030674 GO:0080090 GO:0019899 GO:0031324	K05701	TJP1 ZO1; tight junction protein 1	path:map04520 path:map04530 path:map04540 path:map05110 path:map05120 path:map05132	Adherens junction | Tight junction | Gap junction | Vibrio cholerae infection | Epithelial cell signaling in Helicobacter pylori infection | Salmonella infection	br:ko00001 br:ko04812	KEGG Orthology (KO) | Cytoskeleton proteins
c16370_g1	SMAP1_HUMAN Stromal membrane-associated 1 OS=Homo sapiens GN=SMAP1 PE=1 SV=2	2	-0.960693	-0.0648898	1.49921	0.167278	0.92893	0.0428393	-0.829204	-0.759958	0.252743	-1.09316	0.0902475	0.466896	-2.65939	-2.00322	0.117383	-0.331031	1.14727	1.27773	0.967263	0.823556	0.23415	0.580765	-0.0292701	0.134557	2.4e-07	GO:0005737 GO:0046872 GO:0005096 GO:0016020 GO:0030276 GO:0045648 GO:2000369 GO:0043547 GO:0005886
c15836_g1	E41L3_MOUSE Band 3 OS=Mus musculus GN=Epb41l3 PE=1 SV=1	2	-1.91474	-0.528622	1.00644	1.08819	0.980535	0.868164	1.16585	0.775612	0.497058	0.446666	0.0680699	0.00224463	-2.07536	-2.29849	-0.649363	0.133845	0.759314	0.68236	0.361583	0.201205	0.143761	-0.0106609	-0.765396	-0.93826	5.54e-07	GO:0008360 GO:0009790 GO:0032092 GO:0007498 GO:0048812 GO:0060429 GO:0007016 GO:0005654 GO:0030865 GO:0070062 GO:0005925 GO:0030507 GO:0005829 GO:0008180 GO:0016311 GO:0014731 GO:0033270 GO:0031032 GO:0008015 GO:0005200 GO:0044224 GO:0002175 GO:0005545 GO:0043217 GO:0004721 GO:0005911 GO:0030913 GO:0071205 GO:0030673 GO:0008091 GO:0072659	K06107	EPB41 4.1R; erythrocyte membrane protein band 4.1			br:ko04812	Cytoskeleton proteins
c16089_g1	NCAM2_MOUSE Neural cell adhesion molecule 2 OS=Mus musculus GN=Ncam2 PE=1 SV=1	2	-1.82736	-0.629704	0.923108	1.07947	0.984055	1.07039	1.03191	0.903487	0.588079	0.470679	0.436444	0.102193	-2.13647	-2.42521	-1.1181	-0.506529	0.21955	0.172117	-0.176411	-0.158214	0.17849	0.294752	-0.00367475	0.526956	8.14e-07	GO:0050794 GO:0007409 GO:0016020 GO:0044464 GO:0005576 GO:0005488 GO:0050896	K06491	NCAM CD56; neural cell adhesion molecule	path:map04514 path:map05020	Cell adhesion molecules (CAMs) | Prion diseases	br:ko00001 br:ko00536 br:ko04090 br:ko04131 br:ko04516 br:ko00537	KEGG Orthology (KO) | Glycosaminoglycan binding proteins | Cellular antigens | Membrane trafficking | Cell adhesion molecules and their ligands | Glycosylphosphatidylinositol (GPI)-anchored proteins
c24133_g1	ALH13_CAEEL Probable delta-1-pyrroline-5-carboxylate synthase OS=Caenorhabditis elegans GN=alh-13 PE=3 SV=2	2	-1.52148	0.241358	2.30399	0.128564	-0.696028	-0.975937	-0.924557	-0.515495	0.730489	1.31766	1.14704	0.763662	-1.41421	-1.9893	-0.181842	0.578554	0.589396	-0.312261	-0.667185	-0.154722	-0.00753438	0.662066	0.94654	-0.0487612	2.01e-06	GO:0000166 GO:0042802 GO:0006536 GO:0004349 GO:0017084 GO:0006592 GO:0019240 GO:0004350 GO:0006561 GO:0005743 GO:0044822	K12657	ALDH18A1 P5CS; delta-1-pyrroline-5-carboxylate synthetase [EC:2.7.2.11 1.2.1.41]	path:map00330 path:map01100 path:map01110 path:map01230	Arginine and proline metabolism | Metabolic pathways | Biosynthesis of secondary metabolites | Biosynthesis of amino acids	br:ko00001 br:ko00002 br:ko01000	KEGG Orthology (KO) | KEGG modules | Enzymes
c2959_g1	A0A023F006_TRIIF satb1 matrix attachment region binding OS=Triatoma infestans PE=2 SV=1	2	-2.27693	-0.584834	0.485093	0.560699	1.01613	1.12544	1.08323	0.928451	0.994604	1.02685	0.779239	0.718597	-1.8012	-2.19576	0.00364205	-0.166239	-0.320395	-0.00310119	-0.248215	-0.537957	-0.451057	-0.659815	0.0390142	0.484512	3.08e-06	GO:0005634 GO:0043565 GO:0006357	K19774	DVE1; homeobox domain-containing protein	path:map04212	Longevity regulating pathway - worm	br:ko00001	KEGG Orthology (KO)
c25501_g1	LRRX1_DICDI leucine-rich repeat-containing DDB_G0290503 OS=Dictyostelium discoideum GN=DDB_G0290503 PE=3 SV=1	2	-2.16056	-0.437435	0.691563	-0.478914	0.0426221	0.395718	0.355096	0.728007	0.613268	0.618783	0.739051	0.874123	-1.82221	-2.69788	-1.10555	-0.385753	0.327352	0.272545	0.226477	0.453452	0.921613	0.90002	0.305714	0.622893	3.35e-06
c25277_g3	ROA1_SCHAM Heterogeneous nuclear ribonucleo A2 B1 homolog OS=Schistocerca americana GN=HNRNP PE=2 SV=1	2	0.354819	1.24418	2.74941	0.655731	-0.0329185	-0.010801	-0.111068	-0.613124	0.207836	-0.760059	0.373935	-0.170263	-1.62012	-1.67377	0.38399	0.847064	0.722224	-0.61095	-0.959356	-1.373	-0.815512	-0.349177	0.49686	1.06407	5.59e-06	GO:0061752 GO:1905663 GO:0015030 GO:0008543 GO:0051170 GO:0003730 GO:0000398 GO:0000781 GO:0070182 GO:0070062 GO:0071013 GO:1990247 GO:0003727 GO:1990428 GO:0016233 GO:0035198 GO:0031053 GO:0044806 GO:0006406 GO:0051253 GO:0005737 GO:0016020 GO:0032212 GO:0016363 GO:0098505 GO:0032211	K12741	HNRNPA1_3; heterogeneous nuclear ribonucleoprotein A1/A3	path:map03040	Spliceosome	br:ko00001 br:ko03019 br:ko03041	KEGG Orthology (KO) | Messenger RNA biogenesis | Spliceosome
c25410_g1	CC14A_HUMAN Dual specificity phosphatase CDC14A OS=Homo sapiens GN=CDC14A PE=1 SV=1	2	-1.71036	-0.565741	0.829119	0.802141	0.702584	0.588499	0.985059	0.964511	1.19818	1.34514	1.02199	0.965881	-2.18787	-1.77374	-0.244068	0.273158	0.161578	0.0318921	-0.46691	-0.674849	-0.235006	-0.331311	-0.597963	-1.08191	6.11e-06	GO:0008283 GO:0007096 GO:0000922 GO:1904668 GO:0005730 GO:0005654 GO:0008138 GO:0004722 GO:0051301 GO:0005813 GO:0031965 GO:0005515 GO:0051179 GO:0051256 GO:0072686 GO:0005737 GO:0004725 GO:0071850 GO:0016021 GO:0031572 GO:0035335	K06639	CDC14; cell division cycle 14 [EC:3.1.3.16 3.1.3.48]	path:map04110 path:map04111 path:map04113	Cell cycle | Cell cycle - yeast | Meiosis - yeast	br:ko00001 br:ko01000 br:ko01009	KEGG Orthology (KO) | Enzymes | Protein phosphatases and associated proteins
c10359_g1	H13_DROVI Histone OS=Drosophila virilis GN= PE=3 SV=1	2	-0.888319	0.339927	2.21149	1.02753	0.261726	-0.0291642	-0.296368	-0.545755	-0.464868	-0.345293	-0.651487	-0.604054	-2.48657	-1.86174	0.422687	0.950926	1.53042	1.04366	0.409348	-0.182523	0.188869	0.118906	0.193531	-0.342871	6.76e-06	GO:0043229	K11275	H1_5; histone H1/5			br:ko03036	Chromosome
c26491_g6	RTBS_DROME Probable RNA-directed DNA polymerase from transposon BS OS=Drosophila melanogaster GN=RTase PE=2 SV=1	2	-1.43844	1.07854	0.247934	0.5506	-0.682529	-1.53331	0.384357	0.518027	0.304121	1.19653	0.623808	1.0517	-2.23203	-2.28762	-0.83743	-0.0996519	-0.235571	1.04952	0.358985	0.656082	0.106947	0.382726	0.420685	0.416014	8.11e-06	GO:0003964 GO:0016779 GO:0006278 GO:0016740
c18368_g1	RPB1_MOUSE DNA-directed RNA polymerase II subunit RPB1 OS=Mus musculus GN=Polr2a PE=1 SV=3	2	0.702923	2.69599	1.80845	1.64868	0.698599	0.177101	-0.462571	-0.312789	-1.05903	-0.161148	-0.0492296	0.539735	-1.07984	-1.55683	-0.189872	-0.253148	-0.00782003	0.602019	-0.0187261	-0.612531	-0.726173	-0.73051	-0.58083	-1.07246	9.93e-06	GO:0006370 GO:0033120 GO:0006283 GO:0006355 GO:0008543 GO:0000974 GO:0006353 GO:0042795 GO:0005730 GO:0006367 GO:0005665 GO:0044822 GO:0000398 GO:0006368 GO:0003677 GO:0001055 GO:0031625 GO:0046872 GO:0003968 GO:0001172 GO:0035019 GO:0031047 GO:0050434	K03006	RPB1 POLR2A; DNA-directed RNA polymerase II subunit RPB1 [EC:2.7.7.6]	path:map00230 path:map00240 path:map01100 path:map03020 path:map05016 path:map05168 path:map05169	Purine metabolism | Pyrimidine metabolism | Metabolic pathways | RNA polymerase | Huntington's disease | Herpes simplex infection | Epstein-Barr virus infection	br:ko00001 br:ko00002 br:ko01000 br:ko03021 br:ko03400	KEGG Orthology (KO) | KEGG modules | Enzymes | Transcription machinery | DNA repair and recombination proteins
c538_g1	SRSF1_XENTR Serine arginine-rich splicing factor 1 OS=Xenopus tropicalis GN=srsf1 PE=2 SV=1	2	0.809398	2.54626	2.31542	1.47902	0.0929626	-0.469397	-0.467295	0.285532	-1.28226	-0.336578	-0.338646	-0.142909	-0.84935	-0.787449	-0.0828158	0.299874	0.670122	-0.63831	-1.25485	-1.3057	-0.415779	-0.289139	-0.0731607	0.235056	1.65e-05	GO:0035145 GO:0016607 GO:0005730 GO:0006369 GO:0006406 GO:0000395 GO:0070062 GO:0005515 GO:0071013 GO:0000380 GO:0048025 GO:0003729 GO:0031124 GO:0032501	K12890	SFRS1 ASF SF2; splicing factor arginine/serine-rich 1	path:map03040 path:map04657 path:map05168	Spliceosome | IL-17 signaling pathway | Herpes simplex infection	br:ko00001 br:ko03041	KEGG Orthology (KO) | Spliceosome
c24096_g2	UNC9_CAEEL Innexin unc-9 OS=Caenorhabditis elegans GN=unc-9 PE=2 SV=1	2	-1.59807	-0.157685	1.16316	1.29591	0.48654	0.426549	0.473494	0.219685	-0.107298	-0.746179	-0.975549	-0.970443	-2.20998	-2.0713	-0.28865	-0.439173	0.648903	1.06567	1.07738	1.04511	0.575616	0.655093	0.463027	-0.0318126	2.3e-05	GO:0044699
c20083_g1	TRA2A_MOUSE Transformer-2 homolog alpha OS=Mus musculus GN=Tra2a PE=1 SV=1	2	-0.601154	1.38631	1.96412	1.79285	0.800355	-0.207524	-0.37381	-0.9215	-0.783557	-0.585503	-0.68196	-0.182772	-2.04718	-1.55001	-0.177513	0.121231	1.0604	0.656593	0.304622	0.281821	0.857159	0.421087	-0.592762	-0.941299	2.86e-05	GO:0045727 GO:0030371 GO:0044530 GO:0006366 GO:0009411 GO:0022008 GO:0005730 GO:0045944 GO:0005654 GO:0001047 GO:0003730 GO:0000398 GO:0009409 GO:0070062 GO:0071013 GO:0072004 GO:0000381 GO:0048026 GO:0001649 GO:0016477 GO:0034063 GO:0010494 GO:0060212 GO:0003682 GO:0005840 GO:0070181 GO:0007369 GO:0048793 GO:0010629 GO:0005615 GO:0006509 GO:0016020 GO:0048255 GO:0071347 GO:0005719 GO:0019899	K12897	TRA2; transformer-2 protein	path:map03040	Spliceosome	br:ko00001 br:ko01009 br:ko03041	KEGG Orthology (KO) | Protein phosphatases and associated proteins | Spliceosome
c26509_g1	RTXE_DROME Probable RNA-directed DNA polymerase from transposon X-element OS=Drosophila melanogaster GN=X-element\ORF2 PE=3 SV=1	2	0.319344	1.08974	2.30261	1.3606	0.40322	-0.0301469	0.252207	-0.0826369	-0.275568	-0.201091	0.00359239	0.18896	-3.17729	-1.04099	0.505013	0.285931	0.89467	0.273176	-0.619732	-0.545078	-0.586565	-0.158546	-0.74766	-0.413752	3.4e-05
c23812_g2	H3_URECA Histone H3 OS=Urechis caupo PE=1 SV=2	2	0.062356	1.22841	2.75075	-0.154937	-0.454995	0.235818	0.672269	-0.0232634	0.185837	-1.44978	-0.149539	-0.240926	-1.23305	-1.51948	0.683137	1.10982	0.478882	0.756311	-0.873618	0.234814	-1.65722	-0.946387	0.406199	-0.101397	3.44e-05	GO:0005634 GO:0003677 GO:0046982 GO:0000786	K11253	H3; histone H3	path:map05034 path:map05202 path:map05322	Alcoholism | Transcriptional misregulation in cancer | Systemic lupus erythematosus	br:ko00001 br:ko03036 br:ko04147	KEGG Orthology (KO) | Chromosome | Exosome
c26305_g2	POL3_DROME Retrovirus-related Pol poly from transposon OS=Drosophila melanogaster GN=pol PE=3 SV=1	2	-2.14445	-0.731929	0.598244	1.06062	0.46885	0.226234	0.656973	0.707088	0.866004	0.778794	1.04592	1.02207	-2.68116	-2.04486	-0.286388	0.176426	-0.011125	0.210524	-0.0619687	0.122491	-0.200519	0.237436	0.137227	-0.15251	3.67e-05	GO:0006508 GO:0004190
c21044_g1	CHLE_RABIT Cholinesterase OS=Oryctolagus cuniculus GN=BCHE PE=2 SV=1	2	1.19752	0.659696	2.82435	1.63742	0.682572	0.42472	0.485522	0.0765337	0.0825329	-1.51447	-0.0489257	-0.143207	-1.35495	-1.15891	-0.206311	0.234486	0.0853396	-0.307498	-0.605602	-0.840473	0.198756	-0.512301	-0.352992	-1.54382	0.000118586	GO:0043167 GO:0007399 GO:0044444 GO:0045202 GO:0009058 GO:0042135 GO:0048523 GO:0005576 GO:0044425 GO:0044710 GO:0007610 GO:0097164 GO:0043170 GO:0005515 GO:0023051 GO:0043231 GO:0016043 GO:0030154 GO:0012505 GO:0052689 GO:0050896	K01049	ACHE; acetylcholinesterase [EC:3.1.1.7]	path:map00564 path:map04725	Glycerophospholipid metabolism | Cholinergic synapse	br:ko00001 br:ko01000 br:ko00537	KEGG Orthology (KO) | Enzymes | Glycosylphosphatidylinositol (GPI)-anchored proteins
c20399_g1	NFYA_RAT Nuclear transcription factor Y subunit alpha OS=Rattus norvegicus GN=Nfya PE=1 SV=1	2	1.51568	-0.240555	1.86235	0.817687	0.0263066	-0.218741	-0.871775	-1.26527	0.0359992	-0.387946	-0.251282	-0.642943	-1.60154	-1.19033	0.503338	1.17706	1.35719	1.62573	0.822375	0.00229054	-0.653822	-0.355814	-1.03741	-1.02857	0.000142288	GO:0016602 GO:0001221 GO:0001077 GO:0048511 GO:0000979 GO:0000978 GO:0032993 GO:0006366 GO:0000436 GO:0043457 GO:0033217 GO:0005654	K08064	NFYA; nuclear transcription factor Y alpha	path:map04612 path:map05152	Antigen processing and presentation | Tuberculosis	br:ko00001 br:ko03000	KEGG Orthology (KO) | Transcription factors
c17335_g1	UNC5C_CHICK Netrin receptor UNC5C OS=Gallus gallus GN=UNC5C PE=2 SV=1	2	-2.26836	-1.1175	0.498002	0.616209	0.951119	0.85801	0.740708	0.65731	0.537793	0.564614	0.0402291	-0.13701	-2.28683	-1.91993	-0.596372	0.272603	0.871579	0.826991	0.58374	0.604169	0.542883	0.286371	-0.229972	-0.896357	0.000178088	GO:0048522 GO:0031175 GO:0097458 GO:0044421 GO:0009653 GO:0042981 GO:0042995 GO:0009966 GO:0050896 GO:0044459	K07521	UNC5; netrin receptor unc-5	path:map04360	Axon guidance	br:ko00001 br:ko04516	KEGG Orthology (KO) | Cell adhesion molecules and their ligands
c24770_g1	PAX8_XENLA Paired box Pax-8 OS=Xenopus laevis GN=pax8 PE=2 SV=1	2	-2.26323	-0.867115	-0.321377	0.478688	0.79384	0.561873	0.483767	0.117973	0.514383	0.228594	0.0999519	0.933002	-1.81755	-2.53311	-0.501392	0.194628	-0.238612	0.562605	0.0337213	0.632005	1.35834	1.30987	0.240855	-0.00170092	0.000208575	GO:0000979 GO:0007492 GO:0039003 GO:0000978 GO:0038194 GO:0006366 GO:0021633 GO:0005794 GO:1900215 GO:0060325 GO:1900218 GO:0001077 GO:0071371 GO:0003406 GO:0071333 GO:0072300 GO:0007409 GO:0043154 GO:0006959 GO:0072221 GO:0016175 GO:0072305 GO:2000594 GO:0001709 GO:0050679 GO:0072307 GO:0035799 GO:0072108 GO:2000597 GO:0061360 GO:0090103 GO:0043234 GO:0005764 GO:0007501 GO:0090190 GO:0003337 GO:…	K15608	PAX2; paired box protein 2			br:ko03000 br:ko03036	Transcription factors | Chromosome
c23940_g2	RBM14_PONAB RNA-binding 14 OS=Pongo abelii GN=RBM14 PE=2 SV=1	2	0.253868	0.964795	2.34275	1.23674	0.323686	0.121693	-0.397159	-0.50447	-0.100993	-0.226771	-0.233641	-0.950878	-1.75236	-1.67598	0.224577	0.823624	1.64402	1.25729	0.103241	-0.97562	-0.776369	-0.512033	-0.535841	-0.654183	0.000237619	GO:0006281 GO:0045947 GO:0032055 GO:0016607 GO:0006260 GO:0005730 GO:0045944 GO:0001104 GO:0003730 GO:0005667 GO:0032922 GO:0097167 GO:0000381 GO:0046685 GO:0016592 GO:0043153 GO:0016575 GO:0030520 GO:0051149 GO:0051403 GO:0035198 GO:0042921 GO:0010494 GO:0035278 GO:0002192 GO:0006310 GO:0046600 GO:0006396 GO:0046822 GO:0046872 GO:0097158 GO:0030374 GO:0030674	K13189	RBM14; RNA-binding protein 14			br:ko03041	Spliceosome
c26689_g1	ROA1_DROME Heterogeneous nuclear ribonucleo A1 OS=Drosophila melanogaster GN=Hrb98DE PE=2 SV=1	2	-0.591086	0.137034	1.92558	1.57784	1.55	0.312872	0.150032	0.0148154	-0.494065	-0.909314	-0.979711	-1.10776	-1.83898	-1.98094	-0.0650706	0.84006	1.10269	0.928362	0.177894	0.342911	-0.12488	-0.320981	-0.526483	-0.120826	0.000269365	GO:0061752 GO:1905663 GO:0015030 GO:0008543 GO:0051170 GO:0003730 GO:0000398 GO:0000781 GO:0070182 GO:0070062 GO:0071013 GO:1990247 GO:0003727 GO:1990428 GO:0016233 GO:0035198 GO:0031053 GO:0044806 GO:0006406 GO:0051253 GO:0005737 GO:0016020 GO:0032212 GO:0016363 GO:0098505 GO:0032211	K12741	HNRNPA1_3; heterogeneous nuclear ribonucleoprotein A1/A3	path:map03040	Spliceosome	br:ko00001 br:ko03019 br:ko03041	KEGG Orthology (KO) | Messenger RNA biogenesis | Spliceosome
c31232_g1	NC2B_RAT Dr1 OS=Rattus norvegicus GN=Dr1 PE=2 SV=1	2	-0.408852	0.710062	2.18432	1.06341	0.243857	0.441984	0.0267662	0.330616	-0.224995	-0.132716	-0.659771	-0.872511	-2.08683	-1.27015	0.707762	1.66512	1.47033	0.42227	0.0567656	-0.300178	-0.798479	-0.534913	-0.762304	-1.27157	0.000286411	GO:0000122 GO:0003677 GO:0043966 GO:0003714 GO:0005671 GO:0017025
c24122_g1	LIPI_HUMAN Lipase member I OS=Homo sapiens GN=LIPI PE=1 SV=2	2	-1.27595	0.444797	0.503378	-1.19963	-0.0776138	0.560587	0.384485	-0.720638	0.343773	0.733967	1.28091	1.68155	-1.9736	-1.66359	0.824802	1.22566	0.84035	0.154204	-0.989961	-0.116659	0.0340664	0.869167	-1.32332	-0.540733	0.000309544	GO:0005615 GO:0046872 GO:0044242 GO:0007586 GO:0008201 GO:0005886 GO:0052689 GO:0004620	K19404	LIPH_I; phosphatidic acid-selective&#160;phospholipase A1 [EC:3.1.1.-]			br:ko01000	Enzymes
c25369_g2	TOP2B_CHICK DNA topoisomerase 2-beta OS=Gallus gallus GN=TOP2B PE=2 SV=1	2	-0.599108	0.677858	1.86871	0.349659	0.631772	0.383665	0.0465263	-0.291839	-0.85913	-0.907948	-1.28751	-1.18759	-2.46832	-1.18953	1.07146	1.3995	1.28345	0.787934	0.523832	0.110978	0.0821034	-0.272118	-0.220959	0.0665965	0.000354652	GO:0009295 GO:0000819 GO:0008144 GO:0008022 GO:0016925 GO:0009330 GO:0006266 GO:0008301 GO:0000712 GO:0048513 GO:0006265 GO:0044774 GO:0048699 GO:0005730 GO:0042752 GO:0006268 GO:0005654 GO:0000166 GO:0000287 GO:0043130 GO:0045870 GO:0046982 GO:0005829 GO:0030263 GO:2000112 GO:0005080 GO:0042803 GO:0042826 GO:0000228 GO:0003682 GO:0006974 GO:0006312 GO:0044822 GO:0000793 GO:0000792 GO:0005814 GO:…	K03164	TOP2; DNA topoisomerase II [EC:5.99.1.3]	path:map01524	Platinum drug resistance	br:ko00001 br:ko01000 br:ko03032 br:ko03036	KEGG Orthology (KO) | Enzymes | DNA replication proteins | Chromosome
c10769_g1	SPPL3_MOUSE Signal peptide peptidase-like 3 OS=Mus musculus GN=Sppl3 PE=1 SV=3	2	-1.46232	-1.00662	1.17132	1.05046	0.47461	0.279832	-0.0739896	-0.454945	-0.768917	-1.09848	-0.136654	-0.118361	-2.07093	-1.98079	-0.292539	0.49149	1.45843	1.4675	1.08363	0.80637	0.400575	0.150381	0.302069	0.327889	0.000358445	GO:0042803 GO:0005791 GO:0044763 GO:0042500 GO:0005886 GO:0005764 GO:0051533 GO:0006509 GO:0030660 GO:0071556 GO:0071458 GO:0070886 GO:0035307 GO:0050852	K09598	SPPL3; signal peptide peptidase-like 3 [EC:3.4.23.-]			br:ko01000 br:ko01002	Enzymes | Peptidases
c22330_g1	RPA2_HUMAN DNA-directed RNA polymerase I subunit RPA2 OS=Homo sapiens GN=POLR1B PE=1 SV=2	2	0.404184	1.01467	2.13779	1.79009	0.739313	0.0095486	-0.497896	-0.488593	-1.0933	-0.704054	-1.26522	-0.545011	-1.52137	-1.53333	-0.599516	-0.0247972	1.82531	0.884147	-0.254476	-0.202873	-0.169769	-0.0588309	0.323099	-0.169125	0.000382349	GO:0003899 GO:0005515 GO:0045815 GO:0006361 GO:0005737 GO:0006362 GO:0006363 GO:0005730 GO:0055029 GO:0005654	K03002	RPA2 POLR1B; DNA-directed RNA polymerase I subunit RPA2 [EC:2.7.7.6]	path:map00230 path:map00240 path:map01100 path:map03020	Purine metabolism | Pyrimidine metabolism | Metabolic pathways | RNA polymerase	br:ko00001 br:ko00002 br:ko01000 br:ko03021	KEGG Orthology (KO) | KEGG modules | Enzymes | Transcription machinery
c13942_g1	MPP6_HUMAN MAGUK p55 subfamily member 6 OS=Homo sapiens GN=MPP6 PE=1 SV=2	2	-2.16536	-1.01056	0.892822	0.954157	0.586842	0.255937	0.22652	-0.0470117	0.0526546	0.303638	-0.144859	-0.19712	-2.13992	-2.30195	-0.651061	0.435732	1.45473	1.16215	0.499727	0.502475	0.463976	0.153246	0.285636	0.427615	0.000435003	GO:0019904 GO:0007165 GO:0022607 GO:0043232 GO:0097060 GO:0004385 GO:0044763 GO:0048523 GO:0042995 GO:0006796 GO:0005887 GO:0005912 GO:0005911 GO:0070062 GO:0051179 GO:0048522 GO:0005737 GO:0097458 GO:0048585 GO:0034399 GO:0032101
c17543_g1	DOCK3_HUMAN Dedicator of cytokinesis 3 OS=Homo sapiens GN=DOCK3 PE=1 SV=1	2	0.33064	1.18295	2.21729	1.66734	1.36612	0.932147	0.100208	-0.690272	0.360858	0.818949	-0.162626	0.311873	-1.40293	-0.226692	-0.470955	0.0534837	-0.694979	-0.667278	-1.9387	-0.580858	-0.733696	0.135737	-0.922555	-0.986053	0.000499805	GO:0065007 GO:0005515 GO:0044464	K05727	DOCK3; dedicator of cytokinesis protein 3
c4961_g1	EPN2_RAT Epsin-2 OS=Rattus norvegicus GN=Epn2 PE=1 SV=1	2	0.810379	1.47881	0.733308	-0.424658	-0.598752	-0.211895	0.254318	0.140846	-0.795452	-1.32509	-2.01347	-2.34062	-1.09866	-0.704988	-0.24316	0.0140626	0.46133	0.90241	0.724132	0.719839	0.841286	0.632366	1.0337	1.00995	0.000607312	GO:0005802 GO:0098793 GO:0048471 GO:0050794 GO:0005829 GO:0097060 GO:0030276 GO:0019897 GO:0005798 GO:0005654	K12471	EPN; epsin	path:map04144	Endocytosis	br:ko00001 br:ko04131	KEGG Orthology (KO) | Membrane trafficking
c23635_g1	LAA_XENLA Lupus La homolog A OS=Xenopus laevis GN=ssb-a PE=2 SV=1	2	-0.540414	-0.132675	1.21143	1.20987	0.174605	0.05773	-0.115884	0.0908914	-0.731289	-0.982053	-0.577133	-0.816726	-1.89968	-1.88321	-1.52471	-0.498573	1.04233	1.72863	1.0413	1.00211	0.512578	0.788354	0.612682	0.229848	0.000664882	GO:0075522 GO:0005515 GO:1903608 GO:0005794 GO:0006396 GO:0000784 GO:0005654 GO:0044822	K11090	LA SSB; lupus La protein	path:map05322	Systemic lupus erythematosus	br:ko00001	KEGG Orthology (KO)
c22912_g1	LRRX1_DICDI leucine-rich repeat-containing DDB_G0290503 OS=Dictyostelium discoideum GN=DDB_G0290503 PE=3 SV=1	2	-1.64379	-1.21701	-0.0670713	0.916877	1.15121	1.12281	0.829669	0.221265	0.883355	0.784734	0.770325	0.668493	-2.65894	-2.21579	0.0766859	0.0106108	-0.0882609	0.355298	0.160009	0.0565931	-0.0462239	-0.210837	0.0103336	0.129642	0.000710838	GO:0000819 GO:0015630 GO:0007010 GO:0007155 GO:0048513 GO:0043168 GO:0000775 GO:0044238 GO:0042995 GO:0003774 GO:0000166 GO:0043170 GO:0030029 GO:0043231 GO:0031410 GO:0032268 GO:0051649 GO:0016477 GO:0051128 GO:0016459 GO:0031252 GO:0048646 GO:0007067 GO:0044425 GO:0006810 GO:0005886 GO:0002376 GO:0006950 GO:0005938 GO:0030154 GO:0051716 GO:0012505 GO:0008092 GO:0051656
c5178_g1	CBPM_MOUSE Carboxypeptidase M OS=Mus musculus GN=Cpm PE=1 SV=2	2	-1.76145	-0.36741	1.41682	0.72116	0.317701	-0.0191218	-0.41467	-0.452599	-0.761997	-1.05521	-0.893628	-0.476231	-1.80811	-1.98411	0.163607	0.680548	1.2065	1.09413	0.962372	0.286917	0.802493	1.05994	0.853935	0.428411	0.0007612	GO:0008270 GO:0004181 GO:0050839 GO:0004185 GO:0005794 GO:0043025 GO:0044446 GO:0005886 GO:0009986 GO:0003214 GO:0005634 GO:0070062 GO:0006518 GO:0042043 GO:0016021 GO:0072657 GO:0031410 GO:0016055 GO:0016485	K01296	CPM; carboxypeptidase M [EC:3.4.17.12]			br:ko01000 br:ko01002 br:ko00537	Enzymes | Peptidases | Glycosylphosphatidylinositol (GPI)-anchored proteins
c26041_g1	H2A1_XENLA Histone H2A type 1 OS=Xenopus laevis PE=1 SV=2	2	0.537719	0.714868	1.20223	-0.614633	-1.65266	-1.04149	-0.751505	-1.00175	-0.671232	-0.68096	-1.13292	-1.00907	-1.322	-0.723062	0.579336	0.463296	0.706308	0.35131	0.763364	1.31336	1.71118	1.7164	0.319676	0.222227	0.000831252	GO:0035861 GO:0090398 GO:0006342 GO:0006303 GO:0000794 GO:0001673 GO:0005654 GO:0000781 GO:0001741 GO:0051321 GO:0070062 GO:0046982 GO:0016032 GO:0050832 GO:0050830 GO:0045739 GO:0007283 GO:0000724 GO:0021987 GO:0000786 GO:0003684 GO:0006334 GO:0005657 GO:0005811 GO:0000077 GO:0005615 GO:0051673 GO:0071480 GO:0000790 GO:0042393 GO:0045087 GO:0031640 GO:0019899	K11251	H2A; histone H2A	path:map05034 path:map05322	Alcoholism | Systemic lupus erythematosus	br:ko00001 br:ko03036 br:ko04147	KEGG Orthology (KO) | Chromosome | Exosome
c21353_g1	FOXA3_MOUSE Hepatocyte nuclear factor 3-gamma OS=Mus musculus GN=Foxa3 PE=1 SV=1	2	-0.2328	1.54803	1.26027	1.58443	-0.629908	-0.783943	-0.670605	-0.887038	-0.385231	0.131958	-0.310425	-0.607163	-0.887038	-0.648621	2.27651	1.66475	1.36359	-0.212749	-0.887038	-0.712831	-0.503062	-0.276026	-0.308016	-0.887038	0.00100839	GO:0016569 GO:0060441 GO:0060487 GO:0061374 GO:0006366 GO:0008542 GO:0060528 GO:0051091 GO:0061379 GO:0021794 GO:0007412 GO:0021510 GO:0009948 GO:0001077 GO:0005902 GO:0001707 GO:0061381 GO:0021904 GO:0019904 GO:0045931 GO:0007219 GO:0001678 GO:0001756 GO:0032355 GO:2000049 GO:1902691 GO:0060740 GO:0061030 GO:0044212 GO:0022029 GO:0045666 GO:0043565 GO:0007595 GO:0007398 GO:0021855 GO:0005730 GO:…	K08035	FOXA2 HNF3B; forkhead box protein A2 hepatocyte nuclear factor 3-beta	path:map04212 path:map04213 path:map04950	Longevity regulating pathway - worm | Longevity regulating pathway - multiple species | Maturity onset diabetes of the young	br:ko00001 br:ko03000	KEGG Orthology (KO) | Transcription factors
c15422_g1	FUT8_PANTR Alpha-(1 6)-fucosyltransferase OS=Pan troglodytes GN=FUT8 PE=2 SV=1	2	0.620084	1.83662	3.08556	0.856166	0.0528712	0.262741	-0.231378	-0.47552	-0.62193	0.724828	-0.211202	0.793557	-0.754582	-0.355607	-0.0755873	0.537268	-0.486983	-0.833496	-0.652379	-1.31674	-1.53549	-0.653751	-0.172147	-0.392905	0.00112991	GO:0070062 GO:0050794 GO:0044707 GO:0006491 GO:0000139 GO:0009312 GO:0018279 GO:0046368 GO:0008424	K00717	FUT8; glycoprotein 6-alpha-L-fucosyltransferase [EC:2.4.1.68]	path:map00510 path:map00513 path:map00533 path:map01100 path:map05202	N-Glycan biosynthesis | Various types of N-glycan biosynthesis | Glycosaminoglycan biosynthesis - keratan sulfate | Metabolic pathways | Transcriptional misregulation in cancer	br:ko00001 br:ko00002 br:ko01000 br:ko01003	KEGG Orthology (KO) | KEGG modules | Enzymes | Glycosyltransferases
c31395_g1	CONT_DROME Contactin OS=Drosophila melanogaster GN=Cont PE=1 SV=2	2	-0.910148	0.347959	1.80009	1.82892	0.909218	0.692523	-0.0732272	-0.803254	-0.905099	-0.904571	-0.801593	-0.936074	-1.46058	-1.29459	0.263751	0.94086	1.69475	1.29708	0.316561	-0.375349	-0.671524	-0.279624	-0.206154	-0.469926	0.00116135	GO:0005515 GO:0007417 GO:0051179 GO:0031175 GO:0097458 GO:0007155 GO:0045664 GO:0044425 GO:0048518 GO:0005886
c25508_g1	NOLC1_HUMAN Nucleolar and coiled-body phospho 1 OS=Homo sapiens GN=NOLC1 PE=1 SV=2	2	-1.33214	-0.952249	1.10648	1.24081	0.742316	0.789736	0.735346	0.3901	0.157891	0.0808814	-0.0389631	0.217764	-2.40425	-2.30986	-1.26779	-0.318572	1.16097	0.721571	0.3082	-0.345535	0.0827861	0.132558	0.36719	0.734756	0.00117209	GO:0005515 GO:0035639 GO:0005737 GO:0032550 GO:0007067 GO:0006364 GO:0005730 GO:0032555 GO:0005654 GO:0044822	K11294	NCL NSR1; nucleolin	path:map05130	Pathogenic Escherichia coli infection	br:ko00001 br:ko03009 br:ko03036	KEGG Orthology (KO) | Ribosome biogenesis | Chromosome
c20268_g1	DHX33_HUMAN ATP-dependent RNA helicase DHX33 OS=Homo sapiens GN=DHX33 PE=1 SV=2	2	-2.2883	-1.48542	0.872736	0.969784	0.734372	0.574115	0.276304	0.0836615	0.443986	0.33529	0.298759	0.271308	-1.99829	-2.44497	-0.679166	0.168351	0.568555	0.471776	0.667216	0.468141	0.305995	0.591284	0.378017	0.41649	0.00120659	GO:0042802 GO:0005730 GO:0005654 GO:0004004 GO:0044822 GO:0000398 GO:0045943 GO:0005689 GO:0071013 GO:0005737 GO:0003725 GO:0000182 GO:0071008	K17820	DHX33; ATP-dependent RNA helicase DHX33 [EC:3.6.4.13]	path:map04621	NOD-like receptor signaling pathway	br:ko00001 br:ko01000 br:ko03009	KEGG Orthology (KO) | Enzymes | Ribosome biogenesis
c26190_g4	H2B_PATGR Histone gonadal OS=Patella granatina PE=1 SV=2	2	0.0448808	0.889771	1.81102	0.712099	-0.283401	-0.508237	-0.726815	-0.755589	-1.16496	-1.24406	-1.35246	-1.29424	-1.4091	-0.660914	1.09588	1.32975	1.54851	1.18322	0.610451	0.676444	0.267597	0.125257	-0.267164	-0.627933	0.00141375	GO:0005811 GO:0003677 GO:0035267 GO:0046982 GO:0000788 GO:0042742 GO:0006334	K11252	H2B; histone H2B	path:map05034 path:map05203 path:map05322	Alcoholism | Viral carcinogenesis | Systemic lupus erythematosus	br:ko00001 br:ko03036 br:ko04147	KEGG Orthology (KO) | Chromosome | Exosome
c34439_g1	LRRT2_RAT Leucine-rich repeat transmembrane neuronal 2 OS=Rattus norvegicus GN=Lrrtm2 PE=1 SV=1	2	0.421118	1.35703	1.9376	1.09389	0.468704	-0.0308604	-0.487229	-0.078461	-0.606312	-0.617533	-0.490734	-1.34638	-1.01525	-0.469219	1.0583	1.51453	1.38642	0.704984	0.19193	-0.358089	-1.01597	-0.925707	-1.34638	-1.34638	0.00154248	GO:1904950 GO:0005794 GO:0048513 GO:0045202 GO:0044459 GO:0048584 GO:0072001 GO:0051704 GO:0051129 GO:0065008 GO:0060255 GO:0007165 GO:0044446 GO:0009966 GO:0002376 GO:0009888 GO:0022610 GO:0005615 GO:0004888 GO:0005515 GO:0023056 GO:0010647 GO:0045088 GO:0016021 GO:0016043 GO:0030154 GO:0032991 GO:0001817 GO:0031323	K16665	LRRTM1_2; leucine-rich repeat transmembrane neuronal protein 1/2			br:ko04516	Cell adhesion molecules and their ligands
c25975_g1	A0A067QHL5_ZOONE Serine threonine- phosphatase 1 regulatory subunit 10 OS=Zootermopsis nevadensis GN=L798_01627 PE=4 SV=1	2	-0.0317857	-0.766438	0.0980715	0.505743	0.670462	0.360789	-0.0832393	-0.67103	-0.0775096	-0.0131047	-0.188537	-0.430411	-2.38066	-2.27321	-1.24033	-0.761247	0.964945	1.7465	0.891026	0.388704	0.856858	0.557249	0.625239	1.25191	0.00154465	GO:0003677 GO:0005634 GO:0046872 GO:0006351 GO:0007165 GO:0005096 GO:0043087 GO:0043547
c15781_g1	EPA4B_XENLA Ephrin type-A receptor 4-B OS=Xenopus laevis GN=epha4-b PE=2 SV=1	2	-0.233693	0.159494	0.502692	0.347985	0.978706	0.126275	-0.307736	-1.06142	-0.778622	-0.565022	-1.28248	-2.25614	-1.60095	-1.28255	0.365777	0.675657	1.17246	0.943603	0.453797	0.0294291	1.61806	1.64184	0.325569	0.0272527	0.00204898	GO:0018108 GO:0022407 GO:0021957 GO:0046777 GO:0048710 GO:0042731 GO:0060326 GO:0030425 GO:0048681 GO:0043231 GO:0005829 GO:0010976 GO:0051965 GO:0030424 GO:0061001 GO:0005004 GO:0005005 GO:0022038 GO:0060997 GO:0031901 GO:0051893 GO:0032956 GO:0048013 GO:0030010 GO:0050965 GO:0070507 GO:0008045 GO:0061351 GO:0060021 GO:0001771 GO:0048538 GO:0000166 GO:0005887 GO:0010717 GO:0070062 GO:0098794 GO:…	K05110	EPHB1 ELK NET; Eph receptor B1 [EC:2.7.10.1]	path:map04360	Axon guidance	br:ko00001 br:ko01000 br:ko01001 br:ko01020 br:ko04050 br:ko04516	KEGG Orthology (KO) | Enzymes | Protein kinases | Enzyme-linked receptors | Cytokine receptors | Cell adhesion molecules and their ligands
c20898_g1	RHG39_HUMAN Rho GTPase-activating 39 OS=Homo sapiens GN=ARHGAP39 PE=1 SV=2	2	-0.10368	-0.699185	0.631948	1.3676	1.66885	0.553298	0.826426	-0.0207774	-0.0185008	0.533732	-0.376882	-1.13766	-3.25973	-1.40527	0.539111	0.1817	0.345042	0.312593	0.506708	0.562183	0.312088	0.0247288	-0.574471	-0.76985	0.00204898	GO:0005856 GO:0007165 GO:0051056 GO:0005096 GO:0005829 GO:0030054 GO:0005488 GO:0043227	K20649	ARHGAP39; Rho GTPase-activating protein 39			br:ko04131	Membrane trafficking
c6790_g1	SRRM1_PONAB Serine arginine repetitive matrix 1 OS=Pongo abelii GN=SRRM1 PE=2 SV=1	2	0.58238	0.49761	2.12273	1.48242	1.08243	0.0123432	-0.802322	-1.41266	-0.664774	-0.649325	-0.980255	-1.00831	-1.26718	-1.21986	0.0903708	0.700561	1.73767	1.16239	0.485659	-0.132527	-0.382096	-0.522806	-0.497227	-0.417224	0.00217629	GO:0006406 GO:0003677 GO:0005515 GO:0071013 GO:0016607 GO:0005829 GO:0016363 GO:0031124 GO:0006369 GO:0044822 GO:0000398	K13171	SRRM1 SRM160; serine/arginine repetitive matrix protein 1	path:map03013 path:map03015	RNA transport | mRNA surveillance pathway	br:ko00001 br:ko00002 br:ko03019 br:ko03041	KEGG Orthology (KO) | KEGG modules | Messenger RNA biogenesis | Spliceosome
c30998_g1	LACH_DROME Lachesin OS=Drosophila melanogaster GN=Lac PE=1 SV=2	2	-0.454912	0.415787	1.74475	1.43251	0.911213	0.652025	-0.244574	-0.199476	-0.595255	-1.17881	-1.09717	-1.4042	-1.37097	-1.13211	0.612014	1.00668	1.38415	1.1835	0.641365	0.447788	-0.122278	-0.449938	-0.796424	-1.38567	0.00220638	GO:0044421 GO:0044699	K17341	HMCN; hemicentin
c24788_g2	K9YHL9_XENLA Myelodysplasia syndrome 1-ectopic viral integration site 1 OS=Xenopus laevis PE=2 SV=1	2	0.672857	1.44812	2.00348	0.738603	0.198531	-0.410255	-0.560606	-0.981831	-0.924261	-0.823805	-1.17723	-0.903744	-1.33838	-0.154146	1.34466	1.58061	1.4595	0.725049	-0.222301	-0.48068	-0.754302	-0.711506	-0.732237	0.00386563	0.00236007	GO:0050794 GO:0005737 GO:0005654
c26078_g9	IF4G1_HUMAN Eukaryotic translation initiation factor 4 gamma 1 OS=Homo sapiens GN=EIF4G1 PE=1 SV=4	2	0.577561	0.724468	-0.610612	-0.114943	-0.16252	-0.298889	-0.426716	-1.45511	-1.1173	-1.24528	-1.25124	-1.3872	-0.826817	-0.953222	-0.316932	-0.0597344	0.393051	1.35274	1.12765	0.661759	0.982435	1.11084	1.52516	1.77084	0.00268336	GO:0006417 GO:0005515 GO:0044260 GO:0008135 GO:0044444 GO:0034641 GO:0044763 GO:0044238 GO:0044822	K03260	EIF4G; translation initiation factor 4G	path:map03013 path:map05416	RNA transport | Viral myocarditis	br:ko00001 br:ko00002 br:ko03012 br:ko03019	KEGG Orthology (KO) | KEGG modules | Translation factors | Messenger RNA biogenesis
c24357_g1	H4_XENTR Histone H4 OS=Xenopus tropicalis GN= PE=3 SV=1	2	-1.23897	0.339492	0.142775	-0.295889	1.30072	-0.116898	-0.502016	-1.2282	-0.101208	-0.816197	0.42229	0.225847	-1.92908	-1.61164	0.36115	0.392787	-0.799668	-0.469941	0.420869	1.23001	1.84536	1.99011	0.575677	-0.137384	0.00279843	GO:0031490 GO:0019904 GO:0007275 GO:0000987 GO:0000788 GO:0006352 GO:0043234 GO:0045653 GO:0006336 GO:0051290 GO:0000784 GO:0005654 GO:0044822 GO:0006335 GO:0070062 GO:0042393 GO:0046982 GO:0001503 GO:0016020 GO:0030154 GO:0031012	K11254	H4; histone H4	path:map05034 path:map05203 path:map05322	Alcoholism | Viral carcinogenesis | Systemic lupus erythematosus	br:ko00001 br:ko03036	KEGG Orthology (KO) | Chromosome
c9301_g1	SRSF7_MOUSE Serine arginine-rich splicing factor 7 OS=Mus musculus GN=Srsf7 PE=1 SV=1	2	-0.920442	0.517764	2.13689	1.28681	0.599785	0.659165	0.454785	0.102961	-0.206962	-0.57998	-0.35519	-0.649096	-2.00068	-1.25564	0.75066	1.2094	1.27219	0.760364	0.298137	-0.23541	-0.951939	-0.733913	-1.05909	-1.10057	0.00289214	GO:0006406 GO:0070062 GO:0005515 GO:0016607 GO:0048025 GO:0005681 GO:0031124 GO:0006369 GO:0044822 GO:0000398	K12896	SFRS7; splicing factor arginine/serine-rich 7	path:map03040 path:map05168	Spliceosome | Herpes simplex infection	br:ko00001 br:ko03041	KEGG Orthology (KO) | Spliceosome
c24952_g1	SERIC_NEMVE Probable serine incorporator OS=Nematostella vectensis GN=serinc PE=3 SV=1	2	-1.20145	-0.106818	1.32433	1.37584	0.621565	0.0993761	0.0617207	-0.744398	-0.2379	-0.2903	-0.750543	-0.581838	-1.80642	-1.65089	0.699863	1.18642	1.82606	1.61969	0.654409	0.209218	-0.489372	-0.203096	-0.806812	-0.808639	0.00293169	GO:0065007 GO:0043231 GO:0016020 GO:0012505 GO:0044255 GO:0044444 GO:0002376 GO:0050896
c26342_g1	TREA_DICDI Trehalase OS=Dictyostelium discoideum GN=treh PE=3 SV=1	2	0.913365	1.79261	1.58578	0.775186	0.807595	-0.621627	-0.749029	-0.535493	-0.69854	-0.961825	-0.742365	-1.89873	-0.340141	-0.275708	0.12882	0.567486	1.02946	1.58585	0.651404	0.564898	-0.577902	-1.02947	-1.29806	-0.673565	0.00324289	GO:0070062 GO:0005991 GO:0004555 GO:0031225 GO:0044459	K01194	TREH treA treF; alpha alpha-trehalase [EC:3.2.1.28]	path:map00500 path:map01100	Starch and sucrose metabolism | Metabolic pathways	br:ko00001 br:ko01000 br:ko00537	KEGG Orthology (KO) | Enzymes | Glycosylphosphatidylinositol (GPI)-anchored proteins
c29839_g1	TPX2_BOVIN Targeting for Xklp2 OS=Bos taurus GN=TPX2 PE=2 SV=1	2	0.488049	1.37597	2.03152	0.792384	0.275467	0.238418	0.246133	-0.30313	-0.110846	-0.278325	-0.56328	-0.448041	-1.29207	-0.178813	1.42822	1.57027	0.90406	0.322284	-0.702655	-0.668413	-1.02023	-0.798842	-1.67744	-1.63068	0.00324858	GO:0005856 GO:0007049
c24774_g1	TITF1_CANLF Thyroid transcription factor 1 OS=Canis lupus familiaris GN=TITF1 PE=2 SV=1	2	-0.12293	0.317438	0.731578	-0.180439	1.35975	0.26652	0.569769	-0.321132	-0.438068	-0.789789	-0.205734	-0.58266	-1.30489	-1.11484	0.86853	0.822771	1.15723	2.33	1.30741	0.133451	-1.30489	-0.889272	-1.30489	-1.30489	0.00333366	GO:0048709 GO:0010033 GO:0035883 GO:0021515 GO:0000978 GO:0006366 GO:0007389 GO:0021953 GO:0045597 GO:0045944 GO:1901700 GO:0005654 GO:0001077 GO:0005515 GO:0030900 GO:0001889 GO:0007409 GO:0048663 GO:0050680 GO:0072148 GO:0031018 GO:0050767 GO:0030324	K09342	NKX2-1 TITF1; homeobox protein Nkx-2.1			br:ko03000	Transcription factors
c23915_g1	TRFM_MOUSE Melanotransferrin OS=Mus musculus GN=Meltf PE=2 SV=1	2	-0.951428	-0.271635	1.27321	1.2423	0.808249	0.26845	-0.246006	-0.388749	-1.25842	-1.65355	-1.29503	-0.950747	-1.35246	-1.47294	0.285944	1.03156	1.5925	1.33789	1.02773	0.619049	0.17548	0.157628	0.176144	-0.155152	0.00348444	GO:0032270 GO:0097286 GO:0005506 GO:0006959 GO:0031410 GO:0044707 GO:0044421 GO:0042221 GO:0048525 GO:0044763 GO:0009966 GO:0042127 GO:0065009 GO:0009986 GO:0098542 GO:0009617 GO:0005515 GO:0042592 GO:0051130 GO:0010468 GO:0010721 GO:0051716 GO:0012505 GO:0001817 GO:0031226 GO:0031225 GO:0016787	K06569	MFI2 CD228; melanoma-associated antigen p97			br:ko04090	Cellular antigens
c6052_g1	Q16FH8_AEDAE AAEL014751-PA OS=Aedes aegypti GN=AAEL014751 PE=4 SV=1	2	-0.761276	0.228266	1.95376	0.489766	-0.376194	-0.560871	-0.944027	-0.754147	-0.629328	-0.249803	-0.927724	-0.924724	-1.88101	-1.29194	0.923852	1.5539	1.73825	1.37896	0.785463	0.315584	-0.00909447	-0.257084	0.199667	-0.000243869	0.00355153	GO:0005634
c26527_g4	YSM6_CAEEL uncharacterized transposon-derived OS=Caenorhabditis elegans GN= PE=5 SV=1	2	-0.639117	0.717521	1.80598	0.213307	0.160894	-0.465471	0.678716	-1.12069	-0.0290472	-1.56644	0.41403	0.633076	-2.248	-1.34392	1.13823	1.34824	-0.158722	-0.351905	-0.679144	0.663953	0.957759	0.536181	0.483827	-1.14925	0.00361299
c21040_g1	RN220_MOUSE E3 ubiquitin- ligase Rnf220 OS=Mus musculus GN=Rnf220 PE=1 SV=1	2	-0.927279	0.848149	2.34079	1.75942	1.10667	0.0896687	1.682	0.84303	0.438051	-0.684842	-0.258738	-0.477367	-0.927279	-0.927279	-0.566079	0.893248	-0.0188736	-0.927279	-0.927279	-0.626972	-0.262534	-0.614676	-0.927279	-0.927279	0.00400087	GO:0004842 GO:0005515 GO:0090263 GO:0016567
c23345_g2	RTJK_DROFU RNA-directed DNA polymerase from mobile element jockey OS=Drosophila funebris GN=jockey\pol PE=1 SV=1	2	-2.06766	-0.76539	0.174443	0.890817	1.17836	1.37441	1.79523	0.25636	0.597428	-0.0254621	0.268131	1.24666	-1.72284	-2.06766	-0.749159	-0.476003	-0.176271	-0.0789408	0.618607	0.149312	-0.127921	0.170231	-0.495336	0.0326642	0.00434637	GO:0003824
c23585_g1	LAT2_PONAB Large neutral amino acids transporter small subunit 2 OS=Pongo abelii GN=SLC7A8 PE=2 SV=2	2	1.8523	1.10253	2.00348	1.22555	1.36905	0.667479	-0.0166641	-0.336915	-0.29867	-0.715013	0.142941	-0.559718	0.0550302	-0.0197228	0.401641	0.474991	0.0154859	-1.23727	-0.0955206	-1.4225	-1.41201	-1.32013	-0.841218	-1.03512	0.00437289	GO:0065008 GO:0015101 GO:0042605 GO:0006461 GO:0007275 GO:0015194 GO:0006520 GO:0009636 GO:0042940 GO:0003333 GO:0009986 GO:0005887 GO:0070062 GO:0005515 GO:0032329 GO:0005737 GO:0043231 GO:0015807 GO:0050900 GO:0015327 GO:0019534	K13781	SLC7A8 LAT2; solute carrier family 7 (L-type amino acid transporter) member 8	path:map04974	Protein digestion and absorption	br:ko00001 br:ko02000	KEGG Orthology (KO) | Transporters
c26749_g1	U5ESR6_9DIPT secreted conserved OS=Corethrella appendiculata PE=2 SV=1	2	-1.22365	0.751639	2.05391	1.94417	0.205327	-0.00794161	-0.461618	0.0012261	-0.913145	-0.368622	-1.19065	0.0959898	-1.05097	-1.54704	0.547062	0.634735	1.61964	1.04202	0.311743	-0.306333	0.168842	-0.301806	-0.830889	-1.17363	0.00440055	GO:0016020 GO:0016021
c21290_g1	T1J694_STRMM Uncharacterized protein OS=Strigamia maritima PE=4 SV=1	2	0.609236	1.47782	1.87319	1.46908	-0.373901	-0.320078	-0.639	-0.188342	-1.27429	-2.05469	-1.09121	-0.806066	-0.931496	-0.315052	0.467027	0.948879	1.61732	0.842245	0.260616	-0.260239	0.194787	-0.365667	-0.432445	-0.707727	0.00492996	GO:0005515
c30924_g1	BAG6_DANRE Large proline-rich BAG6 OS=Danio rerio GN=Bag6 PE=3 SV=1	2	1.11431	1.0977	2.08499	1.07266	1.28168	0.664521	0.27642	-1.46038	0.212125	-0.961075	0.691291	0.992761	-0.546882	-1.06425	0.31194	0.37938	-0.0229224	-0.135889	-0.640175	-1.01049	-1.45443	-0.6309	-0.845815	-1.40655	0.00517138	GO:0009790 GO:0071818 GO:0070628 GO:0071816 GO:0031593 GO:0007283 GO:0007130 GO:0042771 GO:0042981 GO:0007420 GO:0006511 GO:0005634 GO:0001822 GO:0018393 GO:0043022 GO:0070059 GO:0050821 GO:0019899 GO:0030324 GO:0032435 GO:0036503
c22733_g1	RHG07_BOVIN Rho GTPase-activating 7 OS=Bos taurus GN=DLC1 PE=2 SV=1	2	-2.10683	-1.19848	-0.0729893	0.545555	0.651233	0.761584	0.733022	0.81612	0.651507	0.685303	0.780966	0.838426	-2.05066	-2.21359	-1.27121	-0.549561	0.407624	0.664052	0.441591	0.319286	0.0969232	0.268395	0.204119	0.59762	0.00535037	GO:0032270 GO:0035023 GO:0060562 GO:0043232 GO:0098590 GO:0044444 GO:0022603 GO:0044763 GO:0044446 GO:0051345 GO:0005515 GO:0032956 GO:0044087 GO:0048731 GO:0043231 GO:0043065 GO:0030054 GO:0051129 GO:0030336	K20632	DLC; deleted in liver cancer protein			br:ko04131	Membrane trafficking
c17967_g1	MBD6_MOUSE Methyl- -binding domain 6 OS=Mus musculus GN=Mbd6 PE=2 SV=2	2	-1.11847	-0.0464583	1.97049	2.00684	0.901038	0.53178	0.0362679	-0.337921	0.355809	0.0727843	0.283954	0.388566	-1.6619	-1.73739	0.656758	1.14281	0.752051	-0.273764	-0.659869	-1.27093	-1.08276	-0.793126	-0.408815	0.292254	0.00546523	GO:0003677 GO:0070062 GO:0044708 GO:0010369 GO:0007399 GO:0098779 GO:0003682 GO:0002230 GO:0005730 GO:0098792 GO:0005654
c27905_g1	RBM39_PONAB RNA-binding 39 OS=Pongo abelii GN=RBM39 PE=2 SV=1	2	0.766489	-0.160529	1.24527	0.952439	0.800536	-0.663854	-1.02022	-1.63796	-0.233782	0.310199	-1.18073	-1.14662	-1.1928	-1.25519	0.802372	1.82207	1.63014	1.10835	0.0662112	0.494671	-0.457097	-0.556379	-0.759938	0.266338	0.00546523	GO:0006396 GO:0044444 GO:0051171 GO:0005654 GO:0044822 GO:0005515 GO:0005815 GO:0030529 GO:0016020 GO:0003727 GO:0010468 GO:2000112 GO:0080090	K13091	RBM39 RNPC2; RNA-binding protein 39			br:ko03041	Spliceosome
c30541_g1	V5GNT0_IXORI conserved secreted OS=Ixodes ricinus PE=2 SV=1	2	-0.337837	0.195705	1.62671	1.37798	0.827823	0.648287	0.261708	0.195437	-0.784449	-0.730175	-0.839687	-1.19224	-0.955844	-1.16688	0.813253	1.33004	1.66676	1.2044	0.476323	-0.421307	-0.857619	-1.05935	-1.24411	-1.03493	0.00546523	GO:0016020 GO:0016021
c24366_g4	OSA_DROME Trithorax group osa OS=Drosophila melanogaster GN=osa PE=1 SV=1	2	1.30415	1.51976	1.00395	1.78029	0.961258	-0.526512	-0.585303	-1.65865	-0.864111	-0.618472	-0.480374	-0.714346	-0.851508	-1.02572	0.278703	0.968836	0.956236	1.36668	0.0886715	-1.14336	0.348834	-0.841155	-0.385662	-0.8822	0.00639568	GO:0042921 GO:0016514 GO:0016922 GO:0048513 GO:0048523 GO:0006337 GO:0040029 GO:0005654 GO:0006357 GO:0003677 GO:0006338 GO:0000790 GO:0005737 GO:0045893 GO:0030521 GO:0030520	K11653	ARID1; AT-rich interactive domain-containing protein 1			br:ko03021 br:ko03036	Transcription machinery | Chromosome
c21139_g1	IF4B_HUMAN Eukaryotic translation initiation factor 4B OS=Homo sapiens GN=EIF4B PE=1 SV=2	2	-0.752136	-0.358736	0.795624	1.68244	1.06899	-0.195712	-0.145521	-0.853153	-0.55039	-0.154372	-0.251138	-0.216029	-1.69211	-2.19791	-1.38243	-0.993062	0.771591	1.48275	1.07601	0.3391	0.515296	0.394573	0.59616	1.02015	0.0066004	GO:0003723 GO:0044424 GO:0006412	K03258	EIF4B; translation initiation factor 4B	path:map03013 path:map04150 path:map04151 path:map05205	RNA transport | mTOR signaling pathway | PI3K-Akt signaling pathway | Proteoglycans in cancer	br:ko00001 br:ko03012 br:ko03019	KEGG Orthology (KO) | Translation factors | Messenger RNA biogenesis
c23858_g1	WNT4_XENLA Wnt-4 OS=Xenopus laevis GN=wnt4 PE=2 SV=1	2	0.299519	0.949226	1.33542	0.959425	0.858597	0.0514684	0.0455176	1.08822	0.0700015	-0.936678	-0.929082	-1.13894	-1.24554	-0.161861	1.25639	1.09013	1.12549	0.368325	0.189408	0.447597	-1.40036	-1.10888	-1.6067	-1.6067	0.00678049	GO:0060760 GO:0043507 GO:0008584 GO:0007254 GO:0021953 GO:0038030 GO:0048754 GO:0051091 GO:1901701 GO:0048562 GO:0000187 GO:0005109 GO:0030901 GO:0030900 GO:0032967 GO:0051960 GO:0045892 GO:0045893 GO:0007409 GO:0050715 GO:0061180 GO:0014858 GO:0016331 GO:0071219 GO:0050679 GO:0030501 GO:0048806 GO:0060993 GO:0009880 GO:0090263 GO:0044444 GO:0044446 GO:0061369 GO:0007423 GO:0061205 GO:0030855 GO:…	K00408	WNT4; wingless-type MMTV integration site family member 4	path:map04150 path:map04310 path:map04360 path:map04390 path:map04550 path:map04916 path:map04919 path:map05166 path:map05200 path:map05205 path:map05217 path:map05224	mTOR signaling pathway | Wnt signaling pathway | Axon guidance | Hippo signaling pathway | Signaling pathways regulating pluripotency of stem cells | Melanogenesis | Thyroid hormone signaling pathway | HTLV-I infection | Pathways in cancer | Proteoglycans in cancer | Basal cell carcinoma | Breast cancer	br:ko00001 br:ko00002 br:ko00536	KEGG Orthology (KO) | KEGG modules | Glycosaminoglycan binding proteins
c26471_g2	RTJK_DROME RNA-directed DNA polymerase from mobile element jockey OS=Drosophila melanogaster GN=pol PE=1 SV=1	2	-1.58757	-1.2532	1.10891	0.661031	1.02009	1.06519	0.51086	0.436516	-0.0495719	-0.192374	0.106747	0.283678	-2.6124	-1.98399	-0.760461	0.114281	0.180875	0.673368	0.541811	0.306366	0.238763	1.06115	0.795424	-0.665498	0.00698344
c26227_g3	SF01_MOUSE Splicing factor 1 OS=Mus musculus GN=Sf1 PE=1 SV=6	2	-0.592415	0.580113	2.52666	1.73148	1.02944	0.184554	-0.295824	-0.892824	-0.391022	-0.488607	-0.452839	-0.333425	-1.8264	-1.62426	-0.560071	0.220396	0.706376	1.31139	0.854219	0.0981646	-0.292221	-0.216807	-0.597318	-0.678755	0.00780553	GO:0042802 GO:0007275 GO:0005681 GO:0048579 GO:0044444 GO:0051171 GO:0000389 GO:0005654 GO:0044822 GO:0003677 GO:0003006 GO:0048577 GO:0003714 GO:0010556 GO:0031326 GO:0080090	K13095	SF1; splicing factor 1			br:ko03041	Spliceosome
c25617_g1	RTBS_DROME Probable RNA-directed DNA polymerase from transposon BS OS=Drosophila melanogaster GN=RTase PE=2 SV=1	2	-0.516078	1.58343	1.73127	1.21988	1.74317	0.683991	1.36479	-0.212301	0.215293	-1.06627	0.250284	0.660644	-0.986334	-0.583155	0.0981546	0.446833	-0.654742	-0.605652	-1.07573	-1.38933	-0.951043	-1.38933	-0.632705	0.0649409	0.00830506	GO:0090304 GO:0016787
c21188_g1	CAAP1_HUMAN Caspase activity and apoptosis inhibitor 1 OS=Homo sapiens GN=CAAP1 PE=1 SV=2	2	-0.0509681	0.0257291	0.931491	1.64344	1.36267	-0.11774	-0.432741	-0.363658	-1.25043	-0.529821	-0.744425	-1.36749	-1.96542	-1.95183	0.0353954	-0.0296591	1.32351	1.3101	0.166016	-0.425238	0.903364	0.635769	0.433596	0.458346	0.00840895	GO:0006915
c26041_g3	H2B_PATGR Histone gonadal OS=Patella granatina PE=1 SV=2	2	-0.477333	0.00017191	0.968646	-0.110158	-0.465501	-0.963686	-1.0479	-1.29552	-1.15388	-1.08249	-0.562881	-0.147759	-1.02904	-1.26402	-0.161517	0.469909	0.13882	0.0607712	0.845189	1.79707	1.88797	1.64577	0.877222	1.07013	0.00986478	GO:0005811 GO:0003677 GO:0035267 GO:0070062 GO:0005737 GO:0046982 GO:0000788 GO:0042742 GO:0006334	K11252	H2B; histone H2B	path:map05034 path:map05203 path:map05322	Alcoholism | Viral carcinogenesis | Systemic lupus erythematosus	br:ko00001 br:ko03036 br:ko04147	KEGG Orthology (KO) | Chromosome | Exosome
c26177_g1	A7STX9_NEMVE OS=Nematostella vectensis GN=v1g247395 PE=4 SV=1	3	-1.52821	-1.49487	-1.05184	-0.871226	-0.973374	-0.525726	-0.507031	-0.549272	-1.52127	-1.30399	0.0892787	-0.415127	1.37554	1.3371	1.23242	1.24896	0.8926	0.586729	0.638952	0.584837	0.522606	0.708684	0.764876	0.759335	1.56e-26
c21082_g1	WDR66_HUMAN WD repeat-containing 66 OS=Homo sapiens GN=WDR66 PE=2 SV=2	3	-0.719166	-0.908218	-0.661184	-0.935406	-0.726433	-0.894837	-0.851747	-0.950603	-0.973334	-0.830004	-0.515574	-0.654958	1.47585	1.65095	1.67803	1.78535	1.43013	0.988293	0.758112	0.58358	0.0549956	-0.203642	-0.294749	-0.285435	3.67e-25	GO:0008150 GO:0005856 GO:0070062 GO:0005737 GO:0003824 GO:0016020 GO:0007067 GO:0003674 GO:0005874 GO:0007017
c26177_g2	SACS_MOUSE Sacsin OS=Mus musculus GN=Sacs PE=1 SV=2	3	-1.2037	-1.2037	-1.02066	-1.0353	-1.06783	-0.891848	-0.614942	-0.882809	-0.912366	-1.2037	-0.107208	-0.380773	1.61298	1.645	1.48305	1.43245	1.08914	0.782303	0.590426	0.374757	0.336622	0.492858	0.241786	0.443442	1.08e-23	GO:0044464	K17592	SACS; sacsin			br:ko01009	Protein phosphatases and associated proteins
c13898_g2	B3N4Q2_DROER GG10927 OS=Drosophila erecta GN=Dere\GG10927 PE=4 SV=1	3	-0.991476	-0.991476	-0.991476	-0.927837	-0.991476	-0.58591	-0.646534	-0.50971	-0.591931	-0.991476	-0.223728	-0.463776	2.25395	2.10302	1.70062	1.50302	0.835662	0.341598	0.225559	0.167863	-0.0443047	-0.073433	-0.167561	0.0608121	1.77e-23
c27774_g1	PERC_DROME Chorion peroxidase OS=Drosophila melanogaster GN=Pxt PE=2 SV=3	3	-1.52919	-1.22873	-1.40827	-1.02592	-0.483647	-0.827573	-0.656617	-0.830599	-0.745849	-0.720422	0.352598	-0.308337	1.59628	1.61936	1.68065	1.36941	0.683474	-0.371662	0.31524	0.667821	0.960339	0.906831	0.0814936	-0.0966849	4.13e-21	GO:0044421 GO:0043167 GO:0048856 GO:0042221 GO:0044444 GO:0044763 GO:0044710 GO:0002376 GO:0044767 GO:0004601 GO:0098542 GO:0072593 GO:0009617 GO:0043231 GO:0016020 GO:0016043 GO:0012505 GO:0031982 GO:0050789 GO:0032501	K19511	PXDN VPO1; peroxidase [EC:1.11.1.7]			br:ko01000	Enzymes
c33126_g1	COAC_MOUSE Phosphopantothenoylcysteine decarboxylase OS=Mus musculus GN=Ppcdc PE=1 SV=1	3	-1.34133	-1.42553	-1.8383	-1.99724	-1.13779	-0.485294	-0.36427	0.106936	-0.129013	-0.16238	-0.147332	0.113123	1.53116	1.56242	1.32077	1.32575	0.604143	-0.175051	0.121842	0.343586	0.457154	0.737217	0.503339	0.47609	1.11e-18	GO:0004633 GO:0005515 GO:0043167 GO:0015937 GO:0005829 GO:0040008	K01598	PPCDC coaC; phosphopantothenoylcysteine decarboxylase [EC:4.1.1.36]	path:map00770 path:map01100	Pantothenate and CoA biosynthesis | Metabolic pathways	br:ko00001 br:ko00002 br:ko01000	KEGG Orthology (KO) | KEGG modules | Enzymes
c25745_g6	KAPCB_HUMAN cAMP-dependent kinase catalytic subunit beta OS=Homo sapiens GN=PRKACB PE=1 SV=2	3	-0.719172	-0.881174	-0.352202	-0.735596	-0.300174	-0.65532	-0.473287	-0.769969	0.132932	0.213468	0.530964	0.645835	2.43866	2.60012	1.42225	0.561619	-0.36367	-0.851694	-0.610236	-0.113537	0.435017	0.0628278	-1.08141	-1.13625	1.27e-16	GO:0003091 GO:0061136 GO:0008584 GO:0034199 GO:0016607 GO:0046777 GO:0005794 GO:0043542 GO:1901621 GO:0005952 GO:0034704 GO:0048240 GO:0043393 GO:0071333 GO:0071377 GO:0001669 GO:0071374 GO:0005829 GO:0031594 GO:0001707 GO:0032403 GO:0051966 GO:0019901 GO:0006094 GO:0046827 GO:0060993 GO:1904145 GO:0042585 GO:0007188 GO:0060314 GO:1903779 GO:0031625 GO:0030099 GO:0097338 GO:0019433 GO:0018105 GO:…	K04345	PKA; protein kinase A [EC:2.7.11.11]	path:map01522 path:map04010 path:map04014 path:map04020 path:map04024 path:map04062 path:map04113 path:map04114 path:map04138 path:map04140 path:map04211 path:map04213 path:map04261 path:map04270 path:map04310 path:map04340 path:map04341 path:map04371 path:map04530 path:map04540 path:map04611 path:map04713 path:map04720 path:map04723 path:map04724 path:map04725 path:map04726 path:map04727 path:ma…	Endocrine resistance | MAPK signaling pathway | Ras signaling pathway | Calcium signaling pathway | cAMP signaling pathway | Chemokine signaling pathway | Meiosis - yeast | Oocyte meiosis | Autophagy - yeast | Autophagy - animal | Longevity regulating pathway | Longevity regulating pathway - multiple species | Adrenergic signaling in cardiomyocytes | Vascular smooth muscle contraction | Wnt signa…	br:ko00001 br:ko00002 br:ko01000 br:ko01001 br:ko03019 br:ko03036	KEGG Orthology (KO) | KEGG modules | Enzymes | Protein kinases | Messenger RNA biogenesis | Chromosome
c22742_g1	TRCB_XENLA Beta- OS=Xenopus laevis GN=fbxw1 PE=2 SV=1	3	-0.793192	-0.793192	-0.793192	-0.793192	-0.793192	-0.793192	-0.793192	-0.793192	-0.631562	-0.793192	-0.793192	-0.565529	1.80772	1.93366	1.75341	1.75534	1.34908	0.829482	0.294154	0.219892	-0.281201	-0.158758	-0.115618	-0.258143	2.76e-16	GO:2000060 GO:0045309 GO:0061136 GO:0044772 GO:0080135 GO:1902533 GO:0042752 GO:0009968 GO:0051443 GO:2000113 GO:0033554 GO:0019005 GO:0006355 GO:1903533 GO:0043234 GO:0044444 GO:0006996 GO:0045934 GO:0004842 GO:0043161 GO:0031647 GO:0005815 GO:0048731 GO:0002768 GO:0001934 GO:0031981 GO:0010821 GO:0010564 GO:0016567 GO:0090329	K03362	FBXW1_11 BTRC beta-TRCP; F-box and WD-40 domain protein 1/11	path:map04114 path:map04120 path:map04310 path:map04340 path:map04341 path:map04390 path:map04624 path:map04710 path:map05131	Oocyte meiosis | Ubiquitin mediated proteolysis | Wnt signaling pathway | Hedgehog signaling pathway | Hedgehog signaling pathway - fly | Hippo signaling pathway | Toll and Imd signaling pathway | Circadian rhythm | Shigellosis	br:ko00001 br:ko00002 br:ko03036 br:ko04121	KEGG Orthology (KO) | KEGG modules | Chromosome | Ubiquitin system
c23614_g1	L8GQP3_ACACA Villin headpiece domain containing OS=Acanthamoeba castellanii Neff GN=ACA1_210250 PE=4 SV=1	3	0.108958	-0.217282	-1.40272	-2.30659	-1.10929	-0.577706	-0.372767	-0.0532065	-0.131002	-0.371294	-0.355092	-0.309222	2.44713	2.19687	0.790389	0.103069	-0.313202	-0.524341	-0.0535396	-0.121814	0.506286	0.620983	0.576265	0.869114	4.49e-13	GO:0003779 GO:0007010
c22654_g2	Y5634_DICDI Uncharacterized protein DDB_G0283697 OS=Dictyostelium discoideum GN=DDB_G0283697 PE=4 SV=1	3	-0.763039	-0.763039	-0.763039	-0.595595	-0.633213	-0.622265	-0.647694	-0.763039	-0.763039	-0.763039	-0.471949	-0.763039	1.87233	1.90932	1.95848	1.79435	1.31403	0.726266	0.147921	0.0863426	-0.488075	-0.225471	-0.228475	-0.555028	1.72e-12
c19275_g1	TTC38_DANRE Tetratricopeptide repeat 38 OS=Danio rerio GN=ttc38 PE=3 SV=1	3	-0.047989	-0.257531	-0.657014	-0.851748	-1.31405	-1.42144	-1.05894	-1.62395	-1.06678	-0.499546	-0.996357	-0.729178	1.45111	1.42532	1.39746	1.44937	0.666296	0.292725	0.386583	0.423421	0.76799	0.811366	0.769568	0.683318	1.68e-11	GO:0070062
c19066_g2	CPEB1_DANRE Cytoplasmic polyadenylation element-binding 1 OS=Danio rerio GN=cpeb1 PE=1 SV=1	3	0.717828	0.547301	0.0904203	-0.0165799	-0.580027	-0.551674	0.0033165	-0.225526	-0.188426	-0.0419372	0.023481	0.0311651	3.53672	1.98003	0.493982	0.117856	-0.355898	-0.901615	-1.11409	-0.741879	-0.767125	-0.776978	-0.730944	-0.5494	2.2e-11	GO:0065008 GO:1900153 GO:0043234 GO:0045202 GO:0043005 GO:0005654 GO:0003730 GO:0032869 GO:0005856 GO:0005515 GO:0030529 GO:0048731 GO:0005737 GO:0030154 GO:0071456 GO:2000766	K02602	CPEB ORB; cytoplasmic polyadenylation element-binding protein	path:map04114 path:map04320 path:map04914	Oocyte meiosis | Dorso-ventral axis formation | Progesterone-mediated oocyte maturation	br:ko00001 br:ko03019	KEGG Orthology (KO) | Messenger RNA biogenesis
c21439_g1	F7BU59_ORNAN Uncharacterized protein OS=Ornithorhynchus anatinus GN=WAS PE=4 SV=2	3	0.658795	-1.53634	-0.608074	0.210568	-0.185073	-0.34718	0.0959542	0.0592684	0.0790673	-0.336259	-0.420012	-0.0752703	3.04113	2.02574	0.85991	0.326366	0.0697305	-0.251369	-0.222417	-0.035163	0.0791769	-0.402537	-1.34832	-1.73769	1.3e-10	GO:0044763
c2313_g1	TM214_BOVIN Transmembrane 214 OS=Bos taurus GN=TMEM214 PE=2 SV=1	3	-1.21315	-1.52184	-0.747886	0.465505	0.556909	0.149144	-0.305331	-0.778711	-0.514425	-0.653573	-0.678996	-1.19702	1.19934	0.466375	-0.87042	-0.392176	1.30113	1.88433	2.04925	1.46142	0.395139	-0.0903322	-0.62849	-0.336195	7.58e-09	GO:0043231 GO:0012505 GO:0044444
c20373_g1	RT05_BOVIN 28S ribosomal mitochondrial OS=Bos taurus GN=MRPS5 PE=1 SV=1	3	-1.30273	-0.810103	0.30611	-0.613724	-0.137064	-0.269025	-0.711641	-0.480134	-0.379967	-1.17141	-0.90962	-0.957128	1.90252	2.1055	1.61866	1.79756	0.8832	-0.0633592	-0.378687	-0.879589	-0.259188	0.240187	-0.117182	0.586811	1.05e-08	GO:0003735 GO:0032543 GO:0005763 GO:0044822	K02988	RP-S5 MRPS5 rpsE; small subunit ribosomal protein S5	path:map03010	Ribosome	br:ko00001 br:ko00002 br:ko03011	KEGG Orthology (KO) | KEGG modules | Ribosome
c20130_g1	ABHDB_DANRE ABHD11 OS=Danio rerio GN=abhd11 PE=2 SV=1	3	-0.856403	-1.02468	-1.74607	-2.3467	-1.66204	-0.846105	-0.0731222	0.103037	-0.331816	0.180628	0.160841	0.167693	1.65576	1.28827	1.12465	1.34401	0.0954517	0.327894	0.537564	0.790342	0.407381	0.516509	0.00102708	0.185884	1.26e-07	GO:0016788	K13703	ABHD11; abhydrolase domain-containing protein 11			br:ko01002	Peptidases
c9578_g1	MCAT_MOUSE Mitochondrial carnitine acylcarnitine carrier OS=Mus musculus GN=Slc25a20 PE=1 SV=1	3	-0.862032	-1.82176	-0.142098	0.144536	-0.459324	0.227789	-0.414871	-1.16635	-1.03598	-1.44064	-0.399269	-1.03093	1.36337	0.725764	-0.794337	-0.712958	0.124024	0.794872	1.3641	1.51939	1.3471	1.24964	0.759848	0.660117	1.36e-07	GO:0006844 GO:0003735 GO:0006853 GO:0005743 GO:0015227 GO:0006412	K15109	SLC25A20_29 CACT CACL CRC1; solute carrier family 25 (mitochondrial carnitine/acylcarnitine transporter) member 20/29			br:ko02000	Transporters
c4030_g1	CALM_AGABI Calmodulin OS=Agaricus bisporus PE=1 SV=2	3	0.422925	-0.185793	-1.18959	-1.57948	-0.488385	-0.22517	0.297551	0.457449	0.728017	-0.0145452	0.728734	0.692967	2.4911	2.06323	1.1817	0.479859	-0.712094	-0.720295	-1.09955	-0.788068	-0.449165	-0.532964	-1.00605	-0.552386	6.51e-07	GO:0009847 GO:0005509 GO:0005929 GO:0044444 GO:0051726 GO:0031521	K02183	CALM; calmodulin	path:map04014 path:map04015 path:map04016 path:map04020 path:map04022 path:map04024 path:map04070 path:map04114 path:map04261 path:map04270 path:map04371 path:map04626 path:map04713 path:map04720 path:map04722 path:map04728 path:map04740 path:map04744 path:map04745 path:map04750 path:map04910 path:map04912 path:map04915 path:map04916 path:map04921 path:map04922 path:map04924 path:map04925 path:ma…	Ras signaling pathway | Rap1 signaling pathway | MAPK signaling pathway - plant | Calcium signaling pathway | cGMP-PKG signaling pathway | cAMP signaling pathway | Phosphatidylinositol signaling system | Oocyte meiosis | Adrenergic signaling in cardiomyocytes | Vascular smooth muscle contraction | Apelin signaling pathway | Plant-pathogen interaction | Circadian entrainment | Long-term potentiati…	br:ko00001 br:ko01009 br:ko03036 br:ko04131 br:ko04147	KEGG Orthology (KO) | Protein phosphatases and associated proteins | Chromosome | Membrane trafficking | Exosome
c14977_g1	S38A7_DANRE sodium-coupled neutral amino acid transporter 7 OS=Danio rerio GN=slc38a7 PE=2 SV=1	3	0.0122469	-0.665385	-0.339292	-1.6505	-0.723878	-1.30537	-0.308796	-1.50791	-0.959549	-0.546023	0.0330539	0.0316122	1.66269	1.92669	1.71349	1.74922	0.833342	-0.227371	0.546174	0.28333	-0.154099	0.014073	0.100414	-0.518158	1.28e-06	GO:0006835 GO:0015179 GO:0005515 GO:0006812 GO:1902475 GO:0015175 GO:0016020 GO:0008324 GO:0044464 GO:0015804 GO:0015800	K14994	SLC38A7_8; solute carrier family 38 (sodium-coupled neutral amino acid transporter) member 7/8			br:ko02000	Transporters
c29437_g1	RNF41_XENLA E3 ubiquitin- ligase NRDP1 OS=Xenopus laevis GN=rnf41 PE=2 SV=1	3	1.10581	0.807183	-0.457491	-1.43568	-1.24001	-0.669631	-0.816007	-0.422992	-1.12321	-1.431	-0.652143	-0.851419	2.20586	1.96016	1.15812	0.990872	0.613829	0.159081	0.110547	-0.0501957	0.176795	0.0867024	0.0497362	-0.274916	2.88e-06	GO:1902531 GO:0002684 GO:0048584 GO:0006955 GO:0045595 GO:0051240 GO:0010556 GO:0051603 GO:0033151 GO:0007166 GO:0044444 GO:0048523 GO:0003677 GO:0044093 GO:1903706 GO:0001932 GO:0031981 GO:0010468 GO:0016043 GO:0030098 GO:0031325 GO:0031326 GO:0016787 GO:0019899 GO:0016567	K11981	RNF41 NRDP1; E3 ubiquitin-protein ligase NRDP1 [EC:2.3.2.27]	path:map04144	Endocytosis	br:ko00001 br:ko01000 br:ko03029 br:ko04121 br:ko04131	KEGG Orthology (KO) | Enzymes | Mitochondrial biogenesis | Ubiquitin system | Membrane trafficking
c19211_g1	PEX1_PICPA Peroxisome biosynthesis PAS1 OS=Komagataella pastoris GN=PEX1 PE=3 SV=1	3	-1.78773	-1.64417	-1.33969	1.10959	1.92906	0.652606	0.557259	-2.37704	-0.741297	0.48668	-0.430422	-0.819502	0.429799	0.652316	0.202559	0.382005	0.0680285	0.230799	0.661003	0.240226	0.516444	0.569653	-0.148579	0.600395	3.01e-06	GO:0016558 GO:0008022 GO:0060152 GO:0020011 GO:0006974 GO:0042623 GO:0005778 GO:0005524 GO:0070062 GO:0043130 GO:0005829 GO:0032403 GO:0030433 GO:0010564	K13338	PEX1; peroxin-1	path:map04146	Peroxisome	br:ko00001	KEGG Orthology (KO)
c15289_g1	LRRX1_DICDI leucine-rich repeat-containing DDB_G0290503 OS=Dictyostelium discoideum GN=DDB_G0290503 PE=3 SV=1	3	-0.932133	-1.0187	-0.6213	-0.810151	-1.0187	-0.846102	-0.453273	-0.557074	-0.708623	-0.909393	-0.690759	-0.743661	-0.205518	0.620109	1.81284	2.07583	1.87722	1.38613	0.999444	0.888158	0.289059	-0.0420868	-0.145123	-0.246192	3.46e-06
c20926_g1	DSOR1_DROME Dual specificity mitogen-activated kinase kinase dSOR1 OS=Drosophila melanogaster GN=Dsor1 PE=1 SV=2	3	-0.56257	-1.22883	-2.44727	-0.458722	-0.523885	-0.898914	-0.590967	-0.440752	0.400888	0.319024	0.761721	0.243992	2.01567	1.42237	-0.455927	-1.14286	-0.801275	-0.256903	0.938252	0.309023	0.479517	0.783028	0.928498	1.20689	3.99e-06	GO:0007050 GO:0060761 GO:0060322 GO:0008022 GO:0046579 GO:1903800 GO:0005794 GO:0090051 GO:0005874 GO:0090170 GO:0000187 GO:0043154 GO:0005829 GO:0098779 GO:0010975 GO:0032005 GO:0019901 GO:0036289 GO:0000749 GO:0032088 GO:0048646 GO:0045415 GO:0005634 GO:0005911 GO:0007417 GO:0006928 GO:0071363 GO:0047485 GO:0004708 GO:0032872 GO:0004707 GO:2000641 GO:0008285 GO:0090398 GO:0005770 GO:0043167 GO:…	K04368	MAP2K1 MEK1; mitogen-activated protein kinase kinase 1 [EC:2.7.12.2]	path:map01521 path:map01522 path:map04010 path:map04012 path:map04013 path:map04014 path:map04015 path:map04022 path:map04024 path:map04062 path:map04066 path:map04068 path:map04071 path:map04072 path:map04114 path:map04140 path:map04150 path:map04151 path:map04210 path:map04270 path:map04320 path:map04370 path:map04371 path:map04380 path:map04510 path:map04540 path:map04550 path:map04620 path:ma…	EGFR tyrosine kinase inhibitor resistance | Endocrine resistance | MAPK signaling pathway | ErbB signaling pathway | MAPK signaling pathway - fly | Ras signaling pathway | Rap1 signaling pathway | cGMP-PKG signaling pathway | cAMP signaling pathway | Chemokine signaling pathway | HIF-1 signaling pathway | FoxO signaling pathway | Sphingolipid signaling pathway | Phospholipase D signaling pathway …	br:ko00001 br:ko00002 br:ko01000 br:ko01001	KEGG Orthology (KO) | KEGG modules | Enzymes | Protein kinases
c18057_g1	CI078_HUMAN Uncharacterized protein C9orf78 OS=Homo sapiens GN=C9orf78 PE=1 SV=1	3	-1.63958	-0.967627	-0.780838	-0.0525155	-0.582102	-0.350752	-0.601698	-1.11408	-0.952105	-1.33501	-0.331979	-1.42097	0.505269	0.507211	0.222188	0.587769	1.7895	1.66703	1.04148	1.28923	0.938389	0.815071	0.833596	-0.0674843	5.79e-06	GO:0005515 GO:0005737 GO:0005654
c20895_g1	FNTB_MOUSE farnesyltransferase subunit beta OS=Mus musculus GN=Fntb PE=1 SV=1	3	-1.43686	-1.30689	-1.45246	0.362982	-0.327985	-0.728857	-0.497721	-0.730845	0.31627	-0.931943	-0.452898	-0.580322	1.07147	1.3702	0.466478	0.81374	-0.291284	-0.448612	0.314443	-0.763986	0.143809	1.3038	1.51429	2.27319	7.72e-06	GO:0005965 GO:0008270 GO:0005515 GO:0018343 GO:0005829 GO:0004660 GO:0048518 GO:0005875 GO:0022400 GO:0042127 GO:0050896	K05954	FNTB; protein farnesyltransferase subunit beta [EC:2.5.1.58]	path:map00900 path:map01130	Terpenoid backbone biosynthesis | Biosynthesis of antibiotics	br:ko00001 br:ko01000 br:ko01006	KEGG Orthology (KO) | Enzymes | Prenyltransferases
c24319_g1	SYIC_SCHPO Isoleucine--tRNA cytoplasmic OS=Schizosaccharomyces pombe (strain 972 ATCC 24843) GN=irs1 PE=3 SV=1	3	-0.589624	-0.367582	-1.22943	-2.15463	-0.78347	-0.944416	-0.491721	-0.994497	-0.802839	-0.192228	-0.595484	-0.607057	1.37142	1.37421	0.930497	0.508412	-0.635961	0.675942	0.532983	0.695566	1.40355	1.09413	0.227214	1.57501	1.37e-05	GO:0006428 GO:0005524 GO:0070062 GO:0004822 GO:0046872 GO:0006450 GO:0051020 GO:0016020 GO:0002161 GO:0001649 GO:0005829 GO:0005654	K01870	IARS ileS; isoleucyl-tRNA synthetase [EC:6.1.1.5]	path:map00970	Aminoacyl-tRNA biosynthesis	br:ko00001 br:ko00002 br:ko01000 br:ko01007 br:ko03016	KEGG Orthology (KO) | KEGG modules | Enzymes | Amino acid related enzymes | Transfer RNA biogenesis
c18276_g2	SF3A1_MOUSE Splicing factor 3A subunit 1 OS=Mus musculus GN=Sf3a1 PE=1 SV=1	3	0.518231	0.302648	0.266236	-0.426086	0.0673164	-0.512685	-1.305	-2.02088	-1.14078	-1.65439	-0.646971	-0.673877	2.10851	1.92789	1.27442	0.907464	0.469636	0.592498	0.113333	0.0330195	0.201009	-0.0671387	0.083168	-0.417561	1.59e-05	GO:0005515 GO:0071013 GO:0000381 GO:0071004 GO:0005686 GO:0000389 GO:0005654 GO:0044822	K12825	SF3A1 SAP114; splicing factor 3A subunit 1	path:map03040	Spliceosome	br:ko00001 br:ko00002 br:ko03041	KEGG Orthology (KO) | KEGG modules | Spliceosome
c19632_g1	F4WPC7_ACREC Zinc finger RAD18 domain-containing C1orf124 OS=Acromyrmex echinatior GN=G5I_07602 PE=4 SV=1	3	-0.0671514	-0.107583	-1.05598	-1.01805	-0.843574	-1.00332	-0.854847	-0.466222	-1.03902	-0.405494	-0.946934	-1.10706	1.29007	1.64426	0.410197	0.519447	-0.548941	-0.930425	0.0628924	0.882882	1.50086	1.59293	1.51996	0.97109	2.15e-05	GO:0003677 GO:0006281
c20226_g1	NR5A2_RAT Nuclear receptor subfamily 5 group A member 2 OS=Rattus norvegicus GN=Nr5a2 PE=2 SV=1	3	-0.655933	-0.655933	-0.655933	-0.40181	-0.655933	-0.526128	-0.36912	-0.655933	-0.655933	-0.426403	-0.480444	-0.347464	1.47783	2.21391	2.15134	1.97923	1.23277	0.612101	-0.352724	-0.655933	-0.44601	-0.655933	-0.413687	-0.655933	2.66e-05	GO:0000978 GO:0045944 GO:1901701 GO:0043401 GO:0044710 GO:0006367 GO:0005654 GO:0000122 GO:0005667 GO:0048660 GO:0001077 GO:0001764 GO:0046982 GO:0017085 GO:0003705 GO:0003707 GO:0060070 GO:0010613 GO:0010035 GO:0045070 GO:0071417 GO:0035259 GO:0019901 GO:0042803 GO:1901215 GO:0008013 GO:0048666 GO:0005543 GO:1904948 GO:0043434 GO:0046965 GO:0006950 GO:0009888 GO:0061469 GO:1900625 GO:1901615 GO:…	K08027	NR5A2 FTF; nuclear receptor subfamily 5 group A member 2	path:map04950	Maturity onset diabetes of the young	br:ko00001 br:ko03000 br:ko03310	KEGG Orthology (KO) | Transcription factors | Nuclear receptors
c23034_g1	ODBA_MACFA 2-oxoisovalerate dehydrogenase subunit mitochondrial OS=Macaca fascicularis GN=BCKDHA PE=2 SV=1	3	-0.804726	-1.03322	-0.684627	-0.0495508	0.0928398	-2.91061	-0.319726	-2.02893	-0.158154	0.53581	0.616358	1.12539	1.2037	0.773652	-0.107332	0.461819	-0.158294	0.173895	-0.213433	-0.00604598	0.695264	0.274277	1.11064	1.411	2.84e-05	GO:0003863 GO:0005515 GO:0009083 GO:0005947 GO:0046487 GO:0003826 GO:0016831	K00166	BCKDHA bkdA1; 2-oxoisovalerate dehydrogenase E1 component alpha subunit [EC:1.2.4.4]	path:map00280 path:map00640 path:map01100 path:map01110 path:map01130	Valine leucine and isoleucine degradation | Propanoate metabolism | Metabolic pathways | Biosynthesis of secondary metabolites | Biosynthesis of antibiotics	br:ko00001 br:ko00002 br:ko01000	KEGG Orthology (KO) | KEGG modules | Enzymes
c20477_g1	WDR24_XENLA WD repeat-containing 24 OS=Xenopus laevis GN=wdr24 PE=2 SV=1	3	-0.958105	-1.20499	-0.307653	0.596115	-0.196518	-1.1839	0.0462106	-1.21379	-1.04518	-1.57584	-0.486709	-2.04773	0.954669	1.38004	1.14507	1.17577	0.947162	1.05802	0.554092	0.367653	0.134927	0.348472	0.69532	0.816894	4.39e-05	GO:0043229 GO:0012505 GO:0043234 GO:0044444 GO:0009987 GO:0043227	K20408	WDR24; WD repeat-containing protein 24	path:map04150	mTOR signaling pathway	br:ko00001	KEGG Orthology (KO)
c29432_g1	WBP2_HUMAN WW domain-binding 2 OS=Homo sapiens GN=WBP2 PE=1 SV=1	3	-0.54374	-0.493416	-0.941615	-1.10869	-2.64286	-1.5326	-0.830752	-0.209936	-0.85539	0.309061	0.203843	-0.662921	1.27735	1.1788	1.31597	1.12753	0.515069	0.234559	0.509667	0.253884	0.339903	0.853019	0.794723	0.90854	6.37e-05	GO:0003677 GO:0033011 GO:0010628 GO:0007343 GO:0031325 GO:0035038 GO:0080090 GO:0035039 GO:0050699
c15499_g1	CD205_ARATH Cell division cycle cofactor of APC complex OS=Arabidopsis thaliana GN=CDC20-5 PE=1 SV=2	3	0.522591	-0.247451	-0.755414	-0.353621	-0.755414	-0.404328	-0.451908	-0.755414	-0.755414	-0.755414	-0.281021	-0.247148	2.38911	2.62921	1.54429	1.42949	0.426239	-0.357211	-0.755414	-0.455443	0.0824	-0.353112	-0.755414	-0.584189	8.7e-05	GO:0044428 GO:0015630 GO:1903047 GO:0060284 GO:0045732 GO:1904668 GO:0048523 GO:0051094 GO:0006974 GO:0006996 GO:0051445 GO:0043161 GO:0005737 GO:0044430 GO:0051240 GO:0032991 GO:0019899 GO:0010564 GO:0016567	K03363	CDC20; cell division cycle 20 cofactor of APC complex	path:map04110 path:map04111 path:map04113 path:map04114 path:map04120 path:map05166 path:map05203	Cell cycle | Cell cycle - yeast | Meiosis - yeast | Oocyte meiosis | Ubiquitin mediated proteolysis | HTLV-I infection | Viral carcinogenesis	br:ko00001 br:ko00002 br:ko03036 br:ko04121	KEGG Orthology (KO) | KEGG modules | Chromosome | Ubiquitin system
c34297_g1	GBRL2_RAT Gamma-aminobutyric acid receptor-associated -like 2 OS=Rattus norvegicus GN=Gabarapl2 PE=3 SV=1	3	0.93335	0.466478	-0.963308	-1.62093	-1.38953	-0.695119	-0.374199	-0.693984	-0.789722	-1.15704	-1.20535	-1.62725	1.64996	1.56889	0.721447	0.328791	0.0304695	0.577737	0.705963	0.850708	0.649057	0.508133	0.612802	0.912644	8.7e-05	GO:0000139 GO:0000045 GO:0034727 GO:0048487 GO:0048102 GO:0005829 GO:0050811 GO:0016239 GO:0044805 GO:0061025 GO:0033110 GO:0032781 GO:0000407 GO:0000329 GO:0006891 GO:0000149 GO:0000422 GO:0009405 GO:1901799 GO:0000421 GO:0008017 GO:0006995 GO:0006888 GO:0005856 GO:0031625 GO:0031386 GO:0019898 GO:0032258 GO:0051117	K08341	GABARAP ATG8 LC3; GABA(A) receptor-associated protein	path:map04068 path:map04136 path:map04137 path:map04138 path:map04139 path:map04140 path:map04212 path:map04371 path:map04621 path:map04727	FoxO signaling pathway | Autophagy - other | Mitophagy - animal | Autophagy - yeast | Mitophagy - yeast | Autophagy - animal | Longevity regulating pathway - worm | Apelin signaling pathway | NOD-like receptor signaling pathway | GABAergic synapse	br:ko00001 br:ko03029 br:ko04121	KEGG Orthology (KO) | Mitochondrial biogenesis | Ubiquitin system
c23680_g1	FGD4_HUMAN and PH domain-containing 4 OS=Homo sapiens GN=FGD4 PE=1 SV=2	3	-0.675394	-0.628763	-0.723419	-0.531766	0.520662	-0.434536	-1.06791	-2.67215	-0.572982	0.894142	-0.0614843	1.49291	2.11792	1.54096	-0.222147	0.137961	-0.211311	-0.471418	0.538549	1.15538	0.375867	-0.44747	-0.224296	0.1707	0.000113845	GO:0031901 GO:0007183 GO:0005515 GO:0048522 GO:0043085 GO:1902531 GO:0007184 GO:0030031 GO:0007179 GO:0042995 GO:0005545	K05723	FGD4; FYVE RhoGEF and PH domain containing 4
c24391_g1	AGGF1_HUMAN Angiogenic factor with G patch and FHA domains 1 OS=Homo sapiens GN=AGGF1 PE=1 SV=2	3	-0.418099	-0.608835	-0.73837	-0.364928	0.278991	-1.07723	-0.413268	-2.17178	-0.150524	-1.78944	-0.756791	-0.642617	1.56155	1.52798	1.05572	1.45848	0.394414	0.407167	0.314622	0.283049	0.885809	-0.782178	0.831401	0.914884	0.000113845	GO:0048471 GO:0005515 GO:0030154 GO:0048514 GO:0007155 GO:0001938 GO:0005576 GO:0045766
c12652_g1	PLC_LISMO 1-phosphatidylinositol phosphodiesterase OS=Listeria monocytogenes serovar 1 2a (strain ATCC BAA-679 EGD-e) GN=plcA PE=1 SV=1	3	-1.48582	-2.03382	-1.14192	-0.762812	-2.05848	0.0511969	0.531268	-0.962698	0.752485	0.0693279	1.07849	0.737806	0.539202	0.199702	0.465666	0.217456	-0.147904	-0.597807	-0.584993	0.470004	1.05534	1.04421	1.19842	1.36568	0.000117807	GO:0004436 GO:0005737 GO:0007165 GO:0016042 GO:0006629 GO:0016829 GO:0005576 GO:0008081 GO:0004871 GO:0009405 GO:0016787	K01771	plc; 1-phosphatidylinositol phosphodiesterase [EC:4.6.1.13]	path:map00562	Inositol phosphate metabolism	br:ko00001 br:ko01000	KEGG Orthology (KO) | Enzymes
c26809_g1	NUDC3_HUMAN domain-containing 3 OS=Homo sapiens GN=NUDCD3 PE=1 SV=3	3	0.624566	0.639314	-0.208643	-0.0886638	-1.20966	-0.943295	-1.25246	-1.95543	-0.656423	-0.446469	-1.07877	-1.14517	2.01193	1.92078	1.4563	0.664577	0.628216	0.376321	0.212584	0.447335	-0.0385565	-0.249341	-0.090805	0.381766	0.000119241	GO:0031505 GO:0005515 GO:0005737 GO:0005816 GO:0030473 GO:0006996 GO:0007049
c23132_g1	DNJ6B_XENLA homolog subfamily B member 6-B OS=Xenopus laevis GN=dnajb6-b PE=2 SV=1	3	-0.618793	-1.44328	-0.730879	-1.34553	-1.27249	-0.970967	-0.136189	-0.176619	-0.351742	-1.06786	-0.752887	-1.13381	1.24047	0.879914	0.562268	0.321994	1.8068	1.83765	1.2144	-0.0728859	0.219253	0.296659	0.714904	0.979627	0.000121576	GO:0070628 GO:1901363 GO:1900034 GO:0061077 GO:0043167 GO:0001671 GO:0006986 GO:0045109 GO:0005654 GO:0070062 GO:0044183 GO:0043154 GO:0051087 GO:0031398 GO:0005829 GO:0016234 GO:0030544 GO:0031593 GO:0032880 GO:0000502 GO:0051082 GO:0090086 GO:0042026 GO:0090084 GO:0060711 GO:0030018 GO:0048471 GO:0031625 GO:0097159 GO:0016020 GO:0030433 GO:0032436	K09512	DNAJB6; DnaJ homolog subfamily B member 6			br:ko03110	Chaperones and folding catalysts
c22132_g1	S46A3_CHICK Solute carrier family 46 member 3 OS=Gallus gallus GN=SLC46A3 PE=2 SV=1	3	-0.752876	-0.813353	-1.08214	-1.84723	-2.59345	-1.2178	-1.05323	-0.337205	0.116212	1.02431	0.907247	0.896627	0.765977	0.896266	0.804821	0.738079	-0.231911	0.0318928	0.631978	0.830111	0.602516	0.706836	0.516381	0.459927	0.000153881	GO:0055085 GO:0016020 GO:0016021	K20840	SLC46A3; MFS transporter PCFT/HCP family solute carrier family 46 member 3			br:ko02000	Transporters
c5958_g2	RAB14_RAT Ras-related Rab-14 OS=Rattus norvegicus GN=Rab14 PE=1 SV=3	3	-0.621536	-1.54345	-1.21828	-1.06845	0.299284	-0.273733	-0.948769	-2.26445	0.0721273	-0.0946539	0.334006	0.438839	1.77627	0.972686	0.873964	1.09529	1.22208	1.14626	0.990402	-0.48647	-0.439083	-0.131869	-0.692361	0.561896	0.000192908	GO:0009790 GO:0032593 GO:0007030 GO:0015031 GO:0005770 GO:0005791 GO:0008543 GO:0000139 GO:0005795 GO:0045921 GO:0005789 GO:0005525 GO:0005802 GO:0070062 GO:0003924 GO:0045176 GO:0019003 GO:0005829 GO:0019882 GO:0001948 GO:0097208 GO:0030100 GO:0033116 GO:0061024 GO:0007264 GO:0032880 GO:0030140 GO:0090387 GO:0045335 GO:0042742 GO:0005765 GO:0006895 GO:0007589 GO:0031901 GO:0005634 GO:0030659 GO:…	K07881	RAB14; Ras-related protein Rab-14	path:map04152	AMPK signaling pathway	br:ko00001 br:ko04031 br:ko04131 br:ko04147	KEGG Orthology (KO) | GTP-binding proteins | Membrane trafficking | Exosome
c19009_g1	Y2902_LISIN Macro domain-containing lin2902 OS=Listeria innocua serovar 6a (strain ATCC BAA-680 CLIP 11262) GN=lin2902 PE=3 SV=1	3	-0.671218	-0.210813	-0.942021	-1.69751	-2.25171	-0.510655	-0.683163	-1.17095	-0.47809	-0.864791	0.754255	1.00128	1.35613	1.17861	0.903567	1.42891	0.54721	0.0222801	-0.104653	-0.463391	0.389234	0.434163	1.02435	1.00898	0.000214966	GO:0005634 GO:0006281 GO:0016757 GO:0044444 GO:0005488 GO:0050789	K15261	PARP10_14_15; poly [ADP-ribose] polymerase 10/14/15 [EC:2.4.2.30]			br:ko01000	Enzymes
c11269_g1	SMD2_MOUSE Small nuclear ribonucleo Sm D2 OS=Mus musculus GN=Snrpd2 PE=1 SV=1	3	0.37498	0.0879212	0.149742	-1.03383	-1.71212	-0.788249	-1.79063	-0.418357	-0.829496	-0.524985	-0.227517	-0.270873	1.85699	1.71425	1.26244	1.63651	0.412679	-0.678326	-0.676956	-0.42666	-0.265537	0.454282	0.627113	1.06663	0.000227957	GO:0005682 GO:0051170 GO:0005686 GO:0005685 GO:0000245 GO:0005654 GO:0005687 GO:0044822 GO:0000387 GO:0005689 GO:0034715 GO:0070062 GO:0005515 GO:0071013 GO:0034709 GO:0071011 GO:0034719 GO:0046540 GO:0005829	K11096	SNRPD2 SMD2; small nuclear ribonucleoprotein D2	path:map03040	Spliceosome	br:ko00001 br:ko00002 br:ko03032 br:ko03041	KEGG Orthology (KO) | KEGG modules | DNA replication proteins | Spliceosome
c14446_g1	T161B_HUMAN Transmembrane 161B OS=Homo sapiens GN=TMEM161B PE=2 SV=1	3	-1.00802	-1.78479	0.213321	-0.383579	-0.722519	-0.200616	0.0649284	-0.504206	-0.128826	-0.389934	-0.850449	-1.37902	0.619377	0.853039	1.9838	2.10725	1.75005	0.389573	-0.676143	-0.816256	-0.486058	-0.00095432	0.578146	0.771881	0.000277267	GO:0045739 GO:1902230 GO:0032526 GO:0016020 GO:0016021 GO:0034644 GO:0034599
c13817_g1	RTN1_HUMAN Reticulon-1 OS=Homo sapiens GN=RTN1 PE=1 SV=1	3	0.863788	0.096478	-2.49681	0.260552	0.0495639	-0.04654	-0.951265	-1.00558	-1.13442	-0.976197	-0.281274	-0.0706888	2.1187	1.92265	0.256363	-0.496046	-0.746391	-0.132226	-0.0886759	-0.0647092	0.284165	0.550509	1.20259	0.88546	0.000307948	GO:0005789 GO:0005634 GO:0050771 GO:0005515 GO:0051179 GO:0030182 GO:0030308 GO:0022607 GO:0016021 GO:0044421 GO:0071786	K20722	RTN2; reticulon-2			br:ko03036 br:ko04131	Chromosome | Membrane trafficking
c24074_g1	RORA_HUMAN Nuclear receptor ROR-alpha OS=Homo sapiens GN=RORA PE=1 SV=2	3	-0.688206	-0.688206	-0.688206	-0.583783	-0.688206	-0.688206	-0.442708	-0.688206	-0.688206	-0.688206	-0.688206	-0.688206	0.206832	1.51958	2.01738	1.97231	1.87683	1.59782	0.542281	-0.0446573	-0.288293	-0.688206	-0.115121	-0.688206	0.000313297	GO:0060041 GO:0008142 GO:0000977 GO:0043167 GO:0005730 GO:0042752 GO:0006367 GO:0005654 GO:0048584 GO:0009968 GO:0045892 GO:0004879 GO:0045893 GO:0051240 GO:0070328 GO:0030522 GO:0050708 GO:0038023 GO:0042462 GO:0048646 GO:0045598 GO:0007623 GO:0006950 GO:0009888 GO:0006357 GO:0006109 GO:0001221 GO:0042093 GO:0071300 GO:0043066 GO:0009719 GO:0001818 GO:0031347 GO:0010565 GO:0019218 GO:0036315	K08532	NR1F1 RORA; RAR-related orphan receptor alpha	path:map04659 path:map04710 path:map05321	Th17 cell differentiation | Circadian rhythm | Inflammatory bowel disease (IBD)	br:ko00001 br:ko03000 br:ko03310	KEGG Orthology (KO) | Transcription factors | Nuclear receptors
c23334_g1	TKT_MOUSE Transketolase OS=Mus musculus GN=Tkt PE=1 SV=1	3	0.684291	0.111313	-1.09043	-0.790655	-0.436593	-0.627929	-1.13136	-2.13221	-0.523835	-1.4237	-0.0521821	0.588807	1.8941	1.80572	1.3354	1.30479	0.434875	0.646423	0.30892	-0.268091	-0.584616	-0.129533	-0.256278	0.332769	0.000315026	GO:0009052 GO:0042803 GO:0006772 GO:0006007 GO:0040008 GO:0005654 GO:0005777 GO:0070062 GO:0005999 GO:0004802 GO:0048037 GO:0046166 GO:0005829	K00615	E2.2.1.1 tktA tktB; transketolase [EC:2.2.1.1]	path:map00030 path:map00710 path:map01051 path:map01100 path:map01110 path:map01120 path:map01130 path:map01200 path:map01230	Pentose phosphate pathway | Carbon fixation in photosynthetic organisms | Biosynthesis of ansamycins | Metabolic pathways | Biosynthesis of secondary metabolites | Microbial metabolism in diverse environments | Biosynthesis of antibiotics | Carbon metabolism | Biosynthesis of amino acids	br:ko00001 br:ko00002 br:ko01000	KEGG Orthology (KO) | KEGG modules | Enzymes
c2300_g1	IVD_MOUSE Isovaleryl- mitochondrial OS=Mus musculus GN=Ivd PE=1 SV=1	3	1.30356	0.754894	-1.41077	-1.55273	-0.326156	-0.732594	-0.882213	-0.947666	-0.808149	-1.63686	-0.702491	-0.515439	2.01163	1.98354	0.701661	0.159665	-0.0949366	0.584608	0.623495	0.578305	0.10933	0.386693	-0.0163468	0.42898	0.000341607	GO:0008470 GO:0071949 GO:1902196 GO:0016628 GO:0009055 GO:0055088 GO:1902198 GO:0006552 GO:0005634 GO:0003853 GO:0033539 GO:0031966 GO:0005759 GO:0000062 GO:0052890 GO:1902192 GO:1902190	K00253	IVD ivd; isovaleryl-CoA dehydrogenase [EC:1.3.8.4]	path:map00280 path:map01100	Valine leucine and isoleucine degradation | Metabolic pathways	br:ko00001 br:ko00002 br:ko01000	KEGG Orthology (KO) | KEGG modules | Enzymes
c11274_g1	RM03_BOVIN 39S ribosomal mitochondrial OS=Bos taurus GN=MRPL3 PE=1 SV=1	3	0.302662	-0.480991	-0.234698	-2.22936	-1.34577	-0.972076	-0.358757	-0.206538	-0.196741	-0.803771	-0.315381	-0.525108	1.60688	1.83886	2.10119	1.63083	0.291035	-0.360174	-0.357624	-0.00343063	-0.119548	0.118004	0.488269	0.132241	0.000651183	GO:0032543 GO:0005762 GO:0044822	K02906	RP-L3 MRPL3 rplC; large subunit ribosomal protein L3	path:map03010	Ribosome	br:ko00001 br:ko00002 br:ko03011	KEGG Orthology (KO) | KEGG modules | Ribosome
c14961_g1	ADDA_HUMAN Alpha-adducin OS=Homo sapiens GN=ADD1 PE=1 SV=2	3	1.16122	0.0739135	-1.95927	-0.630151	-0.579819	-0.146476	0.0486415	-0.434468	-0.854535	-0.964871	-0.672006	-0.237061	2.1811	2.17191	1.04063	0.614961	-0.17359	-1.24804	-0.732343	-0.644606	0.631384	0.0787319	0.645333	0.629407	0.000694799	GO:0032092 GO:0036498 GO:0042803 GO:0055085 GO:0006461 GO:0007275 GO:0005198 GO:0008134 GO:0005886 GO:0005654 GO:0044822 GO:0051015 GO:0051016 GO:0005925 GO:0030507 GO:0046982 GO:0042592 GO:0005829 GO:0008290 GO:0051017	K18622	ADD; adducin			br:ko04812	Cytoskeleton proteins
c29392_g1	TALDO_HUMAN Transaldolase OS=Homo sapiens GN=TALDO1 PE=1 SV=2	3	0.537954	0.370801	-0.740917	-1.27832	-1.29786	-1.43702	-1.17592	-1.09645	-1.33406	-1.35823	-0.365565	0.494817	1.61676	1.55343	0.583697	0.55146	-0.348309	0.134899	1.02327	1.27543	0.781615	0.430876	0.230479	0.847168	0.000700593	GO:0005634 GO:0009052 GO:0004801 GO:0070062 GO:0005515 GO:0005999 GO:0006002 GO:0005829 GO:0048029	K00616	E2.2.1.2 talA talB; transaldolase [EC:2.2.1.2]	path:map00030 path:map01100 path:map01110 path:map01120 path:map01130 path:map01200 path:map01230	Pentose phosphate pathway | Metabolic pathways | Biosynthesis of secondary metabolites | Microbial metabolism in diverse environments | Biosynthesis of antibiotics | Carbon metabolism | Biosynthesis of amino acids	br:ko00001 br:ko00002 br:ko01000	KEGG Orthology (KO) | KEGG modules | Enzymes
c21368_g2	LCMT1_HUMAN Leucine carboxyl methyltransferase 1 OS=Homo sapiens GN=LCMT1 PE=1 SV=2	3	-1.59097	-2.95869	-0.937869	0.88188	0.496582	-0.363154	0.755573	-0.196546	-0.347682	-1.06348	-0.343828	-0.546318	0.342495	0.190744	0.510612	-0.184588	0.588081	1.57952	1.63762	1.01133	0.0947728	0.617388	-0.0540211	-0.119449	0.000717526	GO:0005515 GO:0005737 GO:0006481 GO:0090266 GO:0031333 GO:0042981 GO:0003880 GO:0008757	K18203	LCMT1; [phosphatase 2A protein]-leucine-carboxy methyltransferase [EC:2.1.1.233]			br:ko01000 br:ko01009	Enzymes | Protein phosphatases and associated proteins
c19571_g2	KGUA_MOUSE Guanylate kinase OS=Mus musculus GN=Guk1 PE=1 SV=2	3	-0.0906004	-0.0423359	-1.22298	-0.97932	-1.10472	-0.693564	-0.9995	-0.667546	-0.359844	-0.639682	-0.829826	-1.56059	1.53474	1.52191	0.994348	0.0312855	-1.05886	-0.0494397	1.07099	1.44477	0.6705	1.08294	0.666442	1.28088	0.000784669	GO:0009151 GO:0009167 GO:0006164 GO:0009144 GO:0046710 GO:0009136 GO:0004385 GO:1901137 GO:0000166 GO:0015949 GO:0005829 GO:0017144 GO:0016310	K00942	E2.7.4.8 gmk; guanylate kinase [EC:2.7.4.8]	path:map00230 path:map01100	Purine metabolism | Metabolic pathways	br:ko00001 br:ko00002 br:ko01000	KEGG Orthology (KO) | KEGG modules | Enzymes
c22064_g1	ARP10_MOUSE Actin-related 10 OS=Mus musculus GN=Actr10 PE=1 SV=2	3	0.405001	0.410131	0.558805	-1.00032	-0.678522	-0.354041	-0.869515	-1.01625	-1.36711	-0.638265	-0.485398	-0.32572	2.02901	2.03278	2.0028	1.71103	0.154486	-0.465827	-0.33998	-0.519949	-0.481226	-0.326876	-0.456726	0.0216824	0.000852711	GO:0005515 GO:0005737 GO:0044430 GO:0015629 GO:0032991 GO:0044763	K16576	ACTR10 ARP11; actin-related protein 10			br:ko03036 br:ko04812	Chromosome | Cytoskeleton proteins
c24415_g1	ACY1A_RAT Aminoacylase-1A OS=Rattus norvegicus GN=Acy1a PE=1 SV=1	3	1.287	0.629956	-0.478675	-1.12003	-1.94659	-1.40271	-0.767329	-0.667109	-0.394313	-0.457118	-0.614657	-0.93952	2.13635	1.89583	0.940827	0.880855	-0.0335069	-0.522583	-0.288912	0.177087	0.289268	0.307005	0.359243	0.729626	0.00100142	GO:0046914 GO:0070062 GO:0005515 GO:0006805 GO:0005829 GO:0006520 GO:0004046 GO:0008237	K14677	ACY1; aminoacylase [EC:3.5.1.14]	path:map00220 path:map01100 path:map01110 path:map01130 path:map01210 path:map01230	Arginine biosynthesis | Metabolic pathways | Biosynthesis of secondary metabolites | Biosynthesis of antibiotics | 2-Oxocarboxylic acid metabolism | Biosynthesis of amino acids	br:ko00001 br:ko00002 br:ko01000 br:ko01002 br:ko04147	KEGG Orthology (KO) | KEGG modules | Enzymes | Peptidases | Exosome
c26203_g3	KLKB1_RAT Plasma kallikrein OS=Rattus norvegicus GN=Klkb1 PE=1 SV=1	3	-1.3174	-1.16696	-0.939764	-0.261598	-0.669532	-0.570629	-0.395166	-0.768856	-0.475159	-0.652748	-0.6079	-0.452292	-0.954521	-0.234704	1.00712	1.30911	1.53725	1.83774	1.92515	1.58173	0.551764	0.278337	-0.175845	-0.385117	0.00105308	GO:0017171 GO:0030193 GO:0044707 GO:0006508 GO:0008233 GO:0005576 GO:0005488 GO:0006950	K01324	KLKB1; plasma kallikrein [EC:3.4.21.34]	path:map04610	Complement and coagulation cascades	br:ko00001 br:ko01000 br:ko01002	KEGG Orthology (KO) | Enzymes | Peptidases
c25301_g1	PRAF1_HUMAN Prenylated Rab acceptor 1 OS=Homo sapiens GN=RABAC1 PE=1 SV=1	3	0.217644	0.201278	-0.919864	-0.918324	-0.0878611	-0.159111	-0.0665966	0.372852	-0.210071	-0.924071	-1.98323	-2.09916	1.81828	1.78347	1.39416	1.31275	0.575811	0.788683	0.203627	-0.0270112	0.114468	-0.493798	-0.413361	-0.480562	0.00126205	GO:0043229 GO:0042802 GO:0016020 GO:0044444 GO:0043227	K20359	RABAC1 PRAF1; PRA1 family protein 1			br:ko02000 br:ko04131	Transporters | Membrane trafficking
c24059_g1	RFIP3_DANRE Rab11 family-interacting 3 OS=Danio rerio GN=rab11fip3 PE=3 SV=1	3	-0.321236	-0.545019	-2.79146	1.61369	0.766726	-0.291614	-0.942894	-0.0520829	-0.192035	-0.0767979	0.680136	-0.164339	2.15212	1.67823	0.261135	-0.27547	-1.0718	-1.07848	-0.148067	0.213357	-0.00154022	0.199069	0.293974	0.0943943	0.00149554	GO:0005737 GO:0016020 GO:0005575 GO:0003674
c26595_g4	DNJB1_HUMAN homolog subfamily B member 1 OS=Homo sapiens GN=DNAJB1 PE=1 SV=4	3	0.828566	-0.544389	-2.6716	0.44053	0.419502	-0.901486	-0.332549	-1.31596	-0.326526	-0.372786	0.208009	-0.19674	1.76331	1.7984	-0.517875	-1.59325	-0.320053	0.71675	0.788088	0.334841	0.622361	0.332468	0.123085	0.717301	0.001504	GO:0032781 GO:1900034 GO:0051082 GO:0001671 GO:0006986 GO:0090084 GO:0005886 GO:0005654 GO:0009408 GO:0070062 GO:0051087 GO:0005829 GO:0070389 GO:0030544 GO:0051117	K09510	DNAJB4; DnaJ homolog subfamily B member 4			br:ko03110	Chaperones and folding catalysts
c21878_g1	TM242_XENLA Transmembrane 242 OS=Xenopus laevis GN=tmem242 PE=2 SV=1	3	-0.22384	-1.25334	0.0226852	-1.16514	-2.88884	0.0703306	0.23901	-1.17412	-0.372113	-0.379341	-0.0136753	-0.0083276	1.34964	1.51215	0.913663	1.08201	-0.541528	-0.764952	-0.0256818	0.588945	0.697901	0.419588	0.716591	1.19839	0.0017682	GO:0005515
c7991_g1	TPPC5_CHICK Trafficking particle complex subunit 5 OS=Gallus gallus GN=TRAPPC5 PE=2 SV=1	3	-0.526143	-0.258875	-2.53055	-1.94168	-1.19388	0.613431	0.428932	0.637091	0.0431559	-0.487982	0.869274	0.0892488	1.64636	1.4619	0.699737	-0.0613666	-1.08111	-0.914981	0.129893	0.570655	0.378385	0.664308	0.892596	-0.128396	0.00181433	GO:0005515 GO:0005829 GO:0048208	K20280	TRAPPC5 TRS31; trafficking protein particle complex subunit 5			br:ko04131	Membrane trafficking
c18774_g1	ZUFSP_RAT Zinc finger with UFM1-specific peptidase domain OS=Rattus norvegicus GN=Zufsp PE=2 SV=1	3	0.580056	-0.211853	-1.45825	-1.08935	-0.64208	-1.74154	-1.87359	-0.602288	0.121766	1.11203	0.72943	0.453708	1.96225	1.90768	1.13571	-0.0711028	-0.684085	-0.645948	-0.0167322	0.277845	0.366092	0.196947	0.268515	-0.0752036	0.00185874	GO:0005515 GO:0046872
c32598_g1	SPEE_MOUSE Spermidine synthase OS=Mus musculus GN=Srm PE=1 SV=1	3	-0.0235724	0.00318621	-0.504163	-0.164025	-0.897119	-0.918708	-1.48223	-0.554648	0.117287	0.0763798	1.13265	-0.494742	1.95628	1.99735	1.81153	1.44251	0.585449	-0.0264329	-0.076815	-0.34624	-0.963103	-1.09697	-0.784744	-0.789121	0.00190785	GO:0004766 GO:0042803 GO:0008295 GO:0005829	K00797	speE SRM; spermidine synthase [EC:2.5.1.16]	path:map00270 path:map00330 path:map00410 path:map00480 path:map01100	Cysteine and methionine metabolism | Arginine and proline metabolism | beta-Alanine metabolism | Glutathione metabolism | Metabolic pathways	br:ko00001 br:ko00002 br:ko01000	KEGG Orthology (KO) | KEGG modules | Enzymes
c4861_g1	RM22_DROME 39S ribosomal mitochondrial OS=Drosophila melanogaster GN=m 22 PE=2 SV=2	3	-1.23866	-0.510127	-0.962943	-1.35691	-1.02981	-1.32233	-1.29092	-0.183864	-0.868301	-0.298938	-0.180965	-0.0888037	1.20424	1.22879	1.47818	1.54313	-0.214461	-0.383886	-0.1312	0.303089	0.478833	1.09349	1.53504	1.19732	0.00191494	GO:0003735 GO:0070126 GO:0070124 GO:0070125 GO:0005762 GO:0005743 GO:0044822	K02890	RP-L22 MRPL22 rplV; large subunit ribosomal protein L22	path:map03010	Ribosome	br:ko00001 br:ko00002 br:ko03011	KEGG Orthology (KO) | KEGG modules | Ribosome
c20581_g1	MRP4_HUMAN Multidrug resistance-associated 4 OS=Homo sapiens GN=ABCC4 PE=1 SV=3	3	-0.0386524	-0.164348	-0.226801	-0.738147	-1.24402	-2.523	-1.3006	-0.26573	-0.146843	0.879526	0.647406	0.878735	1.71895	1.66424	1.49338	0.731308	-0.49034	-0.936542	-0.799588	-0.29169	0.154729	0.205311	0.366844	0.425875	0.00203054	GO:0042625 GO:0055085 GO:0008509 GO:0031088 GO:0032310 GO:0016323	K05673	ABCC4; ATP-binding cassette subfamily C (CFTR/MRP) member 4	path:map01523 path:map02010 path:map04024 path:map04976	Antifolate resistance | ABC transporters | cAMP signaling pathway | Bile secretion	br:ko00001 br:ko02000	KEGG Orthology (KO) | Transporters
c3039_g1	S39AE_BOVIN Zinc transporter ZIP14 OS=Bos taurus GN=SLC39A14 PE=2 SV=1	3	-0.758482	-1.52619	-2.13074	-1.02043	-0.758249	-0.174837	-0.0143266	-0.169275	-0.258304	-0.631251	-0.744771	-0.574731	0.398327	0.071985	0.159678	0.680091	2.02492	2.40237	1.06434	0.601143	0.473843	0.425992	0.245922	0.212981	0.00212228	GO:0005887 GO:0050794 GO:0005385 GO:0006882 GO:0071578 GO:0005783 GO:0005794 GO:0042995	K14720	SLC39A14 ZIP14; solute carrier family 39 (zinc transporter) member 14	path:map04216	Ferroptosis	br:ko00001 br:ko02000	KEGG Orthology (KO) | Transporters
c16459_g1	WDR59_CHICK WD repeat-containing 59 OS=Gallus gallus GN=WDR59 PE=2 SV=1	3	0.549549	0.527314	-0.558208	-1.4848	-1.25298	-1.13537	-1.02723	-0.828004	-1.02463	-0.920396	-0.775114	-0.485144	1.78415	1.71679	1.63988	1.54875	0.435073	-0.522434	-0.00545403	0.315472	0.0187699	0.305038	0.621891	0.557094	0.00215852	GO:0000790 GO:0005515 GO:0050794 GO:0043044 GO:0000977 GO:0000118 GO:0070603 GO:0006336 GO:0016787	K20409	WDR59; WD repeat-containing protein 59	path:map04150	mTOR signaling pathway	br:ko00001	KEGG Orthology (KO)
c12839_g1	FBXL4_BOVIN F-box LRR-repeat 4 OS=Bos taurus GN=FBXL4 PE=2 SV=1	3	0.447421	-1.08785	-0.840223	-0.515048	-0.868757	0.237636	-0.172552	-1.45091	-0.11022	0.290288	0.929816	-0.810749	2.30211	1.71467	1.72443	1.38514	0.385311	0.0456603	-0.20121	-0.710095	-0.82468	-0.484421	-0.257904	-1.12787	0.00220638	GO:0005634 GO:0005515 GO:0070013 GO:0005739 GO:0006508 GO:0044446 GO:0044699 GO:0016567	K10270	FBXL4; F-box and leucine-rich repeat protein 4			br:ko03029 br:ko04121	Mitochondrial biogenesis | Ubiquitin system
c26600_g1	DYHC1_RAT Cytoplasmic dynein 1 heavy chain 1 OS=Rattus norvegicus GN=Dync1h1 PE=1 SV=1	3	0.183205	0.322749	-0.695134	0.679088	-0.0138815	-0.669915	-0.735209	-0.098503	-1.15679	-0.977916	-0.878313	-0.329728	1.88796	2.00098	1.71009	1.20852	0.675677	0.0691511	-0.0470275	-1.08933	0.357924	-0.332865	-0.097892	-1.97285	0.00265087	GO:0034063 GO:0007052 GO:0007097 GO:0051293 GO:0008569 GO:0001411 GO:0005874 GO:0008017 GO:0044822 GO:0000166 GO:0005813 GO:0005868 GO:0030428 GO:0006888 GO:0070062 GO:0000086 GO:0016020 GO:0047496 GO:0033962 GO:0005829 GO:0051959 GO:0019886 GO:0070789	K10413	DYNC1H; dynein heavy chain 1 cytosolic	path:map04145 path:map04962 path:map05132	Phagosome | Vasopressin-regulated water reabsorption | Salmonella infection	br:ko00001 br:ko03036 br:ko04147 br:ko04812	KEGG Orthology (KO) | Chromosome | Exosome | Cytoskeleton proteins
c23705_g1	NSD2_HUMAN Histone-lysine N-methyltransferase NSD2 OS=Homo sapiens GN=WHSC1 PE=1 SV=1	3	0.408154	-0.968828	-2.56388	-1.61697	-1.36423	-0.145818	0.337085	-0.0383393	-0.0432396	-0.380465	-0.468751	-0.883007	1.40823	1.26281	0.126576	-0.712016	0.769513	1.41131	0.706586	0.570362	0.388825	0.0611971	0.423579	1.31131	0.0029569	GO:0043229 GO:0003677 GO:0018024 GO:0016571 GO:0006355 GO:0009653 GO:0035257	K11424	WHSC1 MMSET NSD2; histone-lysine N-methyltransferase NSD2 [EC:2.1.1.43]	path:map00310 path:map05202	Lysine degradation | Transcriptional misregulation in cancer	br:ko00001 br:ko01000 br:ko03036	KEGG Orthology (KO) | Enzymes | Chromosome
c22812_g2	THYN1_DANRE Thymocyte nuclear 1 OS=Danio rerio GN=thyn1 PE=2 SV=1	3	0.898721	1.06823	-0.0972741	-1.11633	-0.174446	-0.464897	-0.812839	-0.757935	-0.692718	-0.704049	-0.858192	-0.759145	2.37019	2.15404	1.54224	0.993414	0.653009	-0.00200468	-0.177063	-0.574588	-0.612578	-0.589833	-0.822546	-0.463399	0.00299555	GO:0003723 GO:0005515 GO:0090501 GO:0035196 GO:0031332 GO:0016891 GO:0022008 GO:0044444 GO:0005730 GO:0030422 GO:0070922 GO:0036404	K11592	DICER1 DCR1; endoribonuclease Dicer [EC:3.1.26.-]	path:map05206	MicroRNAs in cancer	br:ko00001 br:ko01000 br:ko03036	KEGG Orthology (KO) | Enzymes | Chromosome
c31189_g1	SRP09_MACFA Signal recognition particle 9 kDa OS=Macaca fascicularis GN=SRP9 PE=3 SV=1	3	-0.570998	-1.14439	-1.52929	0.641787	-1.02385	-0.283452	-0.708739	-0.518507	-0.6469	-1.45145	-0.073687	-0.147807	1.16581	1.41663	-1.82813	-0.0804864	0.811814	1.26473	1.8517	0.8507	0.399161	0.441316	0.628606	0.535438	0.00300283	GO:0006616 GO:0070062 GO:0003723 GO:0005515 GO:0005829 GO:0005785 GO:0005047 GO:0005786	K03109	SRP9; signal recognition particle subunit SRP9	path:map03060	Protein export	br:ko00001 br:ko02044	KEGG Orthology (KO) | Secretion system
c29447_g1	HGH1_DANRE HGH1 homolog OS=Danio rerio GN=hgh1 PE=2 SV=1	3	-2.32616	-2.08352	0.422937	-0.479641	-0.274916	1.173	-0.190444	0.201553	0.449355	-0.442231	1.30692	0.576154	0.862942	0.697596	0.881772	1.84437	0.846601	-0.576221	-1.16319	-0.51532	-0.612134	-0.266885	-0.549711	0.217168	0.00302418	GO:0008150 GO:0005575 GO:0003674
c31015_g1	MSTO1_PONPY misato homolog 1 OS=Pongo pygmaeus GN=MSTO1 PE=2 SV=1	3	-0.725225	-1.17059	-1.49085	-0.0682539	-1.49858	-1.63566	0.173878	-0.744075	-0.200919	-0.11176	-0.387467	-0.369094	0.438563	0.988642	0.248479	-0.833501	-0.201462	-0.046031	0.523136	0.953836	1.00893	1.5813	1.80224	1.76446	0.00303879	GO:0044444 GO:0007005
c14632_g1	HETE1_PODAS Vegetative incompatibility HET-E-1 OS=Podospora anserina GN=HET-E1 PE=3 SV=1	3	-0.0356579	0.575522	-0.403852	-0.958187	-0.060849	-0.745727	-0.317788	0.21996	-0.735179	-0.95009	-0.423937	-0.198801	2.08362	2.01429	1.58443	1.7934	0.935162	0.39383	-0.674978	-0.559364	-0.567644	-0.896871	-0.937314	-1.13397	0.00316656	GO:1903047 GO:0080135 GO:0021953 GO:0005875 GO:0005874 GO:0097367 GO:0031398 GO:2000112 GO:0051649 GO:0050877 GO:0065008 GO:1903052 GO:0032880 GO:0000226 GO:0021987 GO:0006810 GO:0005635 GO:0000151 GO:0097458 GO:0051130 GO:0031981 GO:0031982 GO:0051219 GO:0010821 GO:0016567 GO:0051656 GO:0019219 GO:0043408 GO:1902578 GO:0043168 GO:1902533 GO:0042995 GO:0045502 GO:0032989 GO:0003824 GO:0099568 GO:…	K10260	FBXW7 SEL10; F-box and WD-40 domain protein 7	path:map04120	Ubiquitin mediated proteolysis	br:ko00001 br:ko00002 br:ko04121	KEGG Orthology (KO) | KEGG modules | Ubiquitin system
c7045_g1	ADAT3_DANRE Probable inactive tRNA-specific adenosine deaminase 3 OS=Danio rerio GN=adat3 PE=2 SV=2	3	0.0819466	-1.02997	-1.72392	-1.09486	-1.41358	0.856968	-0.0166667	0.102477	-0.76968	0.150655	0.0169848	-2.08646	1.97779	0.963773	0.890494	0.95895	0.126722	0.0775135	-0.595842	0.603502	0.852741	0.845603	0.914887	-0.690027	0.00316656	GO:0008270 GO:0046872 GO:0003824 GO:0008033 GO:0009451 GO:0005829 GO:0006400 GO:0019239 GO:0005654	K15442	TAD3 ADAT3; tRNA-specific adenosine deaminase 3			br:ko03016	Transfer RNA biogenesis
c9303_g1	SCMC1_DANRE Calcium-binding mitochondrial carrier S -1 OS=Danio rerio GN=slc25a24 PE=2 SV=1	3	0.223979	-0.548717	-1.77464	-0.295992	-0.78081	-1.44112	-1.48353	-1.36025	-1.29115	0.509605	-0.727857	-0.301686	1.18581	0.785843	-0.106265	0.299494	-0.0799285	0.394305	1.04697	1.19679	1.26735	0.91419	1.00101	1.36661	0.00333366	GO:0044707 GO:0044237 GO:0005347 GO:0070062 GO:0005515 GO:0006839 GO:0071277 GO:0005509 GO:0005739 GO:0016021 GO:0010941 GO:0034599 GO:0015867	K14684	SLC25A23S; solute carrier family 25 (mitochondrial phosphate transporter) member 23/24/25/41			br:ko02000	Transporters
c18276_g1	SF3A1_MOUSE Splicing factor 3A subunit 1 OS=Mus musculus GN=Sf3a1 PE=1 SV=1	3	0.707283	0.967311	0.196306	-0.0198738	-0.179812	-0.949009	-0.563376	-1.17243	-1.34564	-1.22116	-1.28277	-1.20272	2.07441	1.93646	1.32074	1.06268	0.822232	0.462084	-0.178431	-0.394267	0.0665232	-0.229906	-0.263515	-0.613121	0.00338222	GO:0005515 GO:0071013 GO:0005684 GO:0005654 GO:0044822 GO:0000398	K12825	SF3A1 SAP114; splicing factor 3A subunit 1	path:map03040	Spliceosome	br:ko00001 br:ko00002 br:ko03041	KEGG Orthology (KO) | KEGG modules | Spliceosome
c26807_g1	RNK_DROME Ribonuclease kappa OS=Drosophila melanogaster GN=CG40127 PE=3 SV=1	3	-0.274167	-1.46659	-0.870495	-2.77435	-1.60591	-0.746137	-0.689847	-0.427069	0.230495	0.367884	0.427635	-0.600552	1.0447	1.02559	0.72967	0.452899	0.229837	0.651994	0.888354	1.55773	0.914383	0.536931	0.286978	0.110035	0.00340612	GO:0009303 GO:0004521	K19770	RNASEK; ribonuclease kappa [EC:3.1.-.-]	path:map04212	Longevity regulating pathway - worm	br:ko00001 br:ko01000	KEGG Orthology (KO) | Enzymes
c27953_g1	CC50A_MOUSE Cell cycle control 50A OS=Mus musculus GN=Tmem30a PE=1 SV=1	3	-1.49782	-1.90531	-1.92077	1.148	0.854252	0.289814	-0.803034	-1.48009	-0.202621	-0.158169	0.0110919	0.263367	-0.156595	0.430995	-0.317695	-0.120231	0.633715	0.796454	0.208964	0.305693	-0.0299834	0.58707	0.582947	2.47995	0.00379659	GO:0006855 GO:0005515 GO:0045332 GO:0036010 GO:0016020 GO:0070863 GO:0005783
c26208_g7	ANFY1_MOUSE Rabankyrin-5 OS=Mus musculus GN=Ankfy1 PE=1 SV=2	3	1.17895	0.822552	-1.23293	-0.680216	-0.00606328	0.0755621	-0.0712501	-1.10545	0.0867783	0.924937	0.362028	-0.130911	2.34222	2.22887	0.254173	-1.12743	-1.91915	-0.734606	-0.456151	-0.365953	-0.505224	-0.0143913	-0.180046	0.253709	0.00425996	GO:1903169 GO:1901981 GO:0043266 GO:0044354 GO:0005769 GO:0070062 GO:0030904 GO:0086065 GO:0086001 GO:1904064 GO:0043232 GO:0098590 GO:0044304 GO:0042147 GO:0090160 GO:0005765 GO:0048549 GO:0045184 GO:0032439 GO:0048731 GO:0051716 GO:0034058 GO:0032414 GO:0017137 GO:0055117 GO:0072659	K20129	ANKFY1; rabankyrin-5			br:ko04131	Membrane trafficking
c6381_g1	M17L2_XENTR Mpv17 2 OS=Xenopus tropicalis GN=mpv17l2 PE=2 SV=1	3	-0.759841	-0.51117	-1.44411	-1.72484	-1.92037	-1.15808	0.351594	0.369832	0.709905	0.648379	0.837595	0.627383	0.963219	0.679495	0.797308	0.137044	-0.974411	-1.52164	-0.501405	0.576245	0.735585	1.25628	1.15085	0.675152	0.00434637	GO:0070131 GO:0005762 GO:0005743 GO:0061668	K13348	MPV17; protein Mpv17	path:map04146	Peroxisome	br:ko00001	KEGG Orthology (KO)
c10490_g1	STAR3_HUMAN -related lipid transfer 3 OS=Homo sapiens GN=STARD3 PE=1 SV=2	3	0.95061	0.443351	-1.05417	-2.18902	-1.82718	-0.984937	-0.731796	-0.619683	-0.743079	0.543277	-0.119354	-0.312178	1.9442	1.64217	1.11788	0.891525	0.187458	0.520592	0.707514	0.490311	-0.115467	-0.215564	-0.116825	-0.409637	0.00450754	GO:0006694 GO:0014070 GO:0044763 GO:0005488 GO:0044249 GO:1901701 GO:0006810 GO:0009636 GO:0005765 GO:0042446 GO:0044281 GO:0005739 GO:0034754 GO:0032870 GO:0071417 GO:0050789
c18960_g1	ELMD1_PONAB ELMO domain-containing 1 OS=Pongo abelii GN=ELMOD1 PE=2 SV=1	3	-0.455972	-1.01053	-1.4494	-1.54118	-0.16949	0.831691	1.11509	0.941851	-0.116117	-1.28785	-1.20474	-0.903706	0.762398	0.770941	-0.929626	-1.16434	-0.603226	0.45833	0.610524	0.901109	0.956425	0.979436	1.66017	0.848222	0.0051639	GO:0005096 GO:0043234 GO:0044424 GO:0050789
c23357_g1	MYT1L_HUMAN Myelin transcription factor 1 OS=Homo sapiens GN=MYT1L PE=2 SV=3	3	-0.880272	-0.801131	-0.43481	0.316048	0.647924	0.0497077	0.737538	0.314855	0.14571	-0.789846	-0.733502	-0.176267	1.58151	1.57554	2.45879	0.98295	1.10845	-0.439537	-1.34636	-0.751922	-0.963626	-1.00725	-0.848127	-0.746372	0.00517941	GO:0000122 GO:0003677 GO:0003700 GO:0008270 GO:0005737 GO:0006351 GO:0007399 GO:0030154 GO:0005654
c11236_g1	YTH3_CAEEL glycosyltransferase OS=Caenorhabditis elegans GN= PE=1 SV=2	3	-0.283581	-0.982599	0.329116	0.350188	-0.0928225	0.252884	0.0733815	-0.497451	-0.900643	-2.33293	-1.44087	-2.19606	0.907422	0.751245	1.02444	1.16791	1.33025	1.29388	0.838454	0.333428	0.30655	0.116656	-0.268319	-0.0805449	0.00528633	GO:0016020 GO:0044763 GO:1901137 GO:0044238 GO:0000026 GO:0044237 GO:0044710	K03846	ALG9; alpha-1 2-mannosyltransferase [EC:2.4.1.259 2.4.1.261]	path:map00510 path:map00513 path:map01100	N-Glycan biosynthesis | Various types of N-glycan biosynthesis | Metabolic pathways	br:ko00001 br:ko00002 br:ko01000 br:ko01003	KEGG Orthology (KO) | KEGG modules | Enzymes | Glycosyltransferases
c29477_g1	RM40_RAT 39S ribosomal mitochondrial OS=Rattus norvegicus GN=Mrpl40 PE=1 SV=2	3	0.12369	0.0326531	-1.60663	-2.73262	-1.19219	-0.998662	-1.16897	0.0703866	0.286968	0.0696728	0.650262	0.628476	1.59167	1.44281	0.527507	0.0175126	-0.74593	-0.553698	0.108856	0.867503	0.738244	0.586738	0.771483	0.484263	0.0053357	GO:0005634 GO:0005761 GO:0005488	K17421	MRPL40; large subunit ribosomal protein L40			br:ko03011	Ribosome
c26605_g2	RTXE_DROME Probable RNA-directed DNA polymerase from transposon X-element OS=Drosophila melanogaster GN=X-element\ORF2 PE=3 SV=1	3	-2.34554	-1.71182	-0.923701	0.412383	0.706886	0.252803	0.0417081	-0.684317	-0.168122	0.161126	-0.55528	0.484274	-2.21749	-0.988374	0.895825	0.976503	0.618529	0.884825	0.310845	0.658014	0.696567	0.839544	0.758293	0.896524	0.00542635	GO:0090304 GO:0016787
c734_g1	D3L0L1_9BACT B3 4 domain OS=Anaerobaculum hydrogeniformans ATCC BAA-1850 GN=HMPREF1705_00567 PE=4 SV=1	3	1.51549	0.519424	-1.30912	0.418756	0.256999	0.224344	-0.685839	-0.553225	-1.91048	-1.24596	-1.31465	-0.722483	2.2944	2.00042	0.355557	0.0996019	-0.151698	-0.0130088	-0.260116	-0.545502	-0.0359217	0.275715	0.291233	0.496058	0.0056066	GO:0097159 GO:1901363 GO:0016874
c20925_g1	LNPB_DANRE lunapark-B OS=Danio rerio GN=lnpb PE=2 SV=2	3	1.24379	-0.265863	-1.43497	-0.759345	-0.0270871	-0.113139	-0.0534367	-0.195612	-0.715471	-1.60634	-1.15055	-0.993135	2.18857	1.60527	-0.699053	-1.27856	0.128674	0.856053	1.47111	0.691675	0.306206	0.509131	0.222887	0.0691962	0.00568794	GO:0007275 GO:0016020 GO:0005783
c22140_g1	NRF6_CAEEL Nose resistant to fluoxetine 6 OS=Caenorhabditis elegans GN=nrf-6 PE=1 SV=3	3	1.06556	-0.162881	-0.394514	-0.731511	-1.45304	-1.42397	-1.02291	-0.996578	-0.640381	-1.0992	-0.426566	-1.28732	1.683	1.69844	0.998887	0.661203	0.141585	-0.711829	-0.208798	0.89551	0.709095	0.739218	0.944334	1.02266	0.00572558	GO:0016747
c30923_g1	GOLI_DROME goliath OS=Drosophila melanogaster GN=gol PE=2 SV=3	3	-0.156188	-0.726189	0.47023	-0.9604	-1.2927	-1.6643	-1.03496	0.0430434	-0.820292	-0.218684	0.376303	0.906508	1.52463	1.19765	1.83363	1.81872	1.11673	0.716724	-0.166345	-0.477071	-0.788319	-0.777498	-0.536883	-0.384343	0.00589758	GO:0042802 GO:0007399 GO:0006355 GO:0009653 GO:0044444 GO:0008134 GO:0000578 GO:0044763 GO:0048523 GO:0044425 GO:0044446 GO:0009966 GO:0005886 GO:0042787 GO:0005634 GO:0004842 GO:0060816 GO:0012505	K16273	ZNRF3; E3 ubiquitin-protein ligase ZNRF3 [EC:2.3.2.27]			br:ko01000 br:ko04121	Enzymes | Ubiquitin system
c19396_g1	TRHY_RABIT Trichohyalin OS=Oryctolagus cuniculus GN=TCHH PE=2 SV=1	3	0.814206	0.681654	0.404177	-0.752596	-1.14758	-0.897697	-1.01776	-1.13554	-0.957157	-0.873206	-0.452553	-0.500577	1.86809	1.92531	1.76962	1.57649	0.83235	-0.0592946	-0.0730321	-0.382238	-0.742776	-0.171999	-0.537637	-0.170248	0.00600252	GO:0046872 GO:0005509 GO:0031424
c10285_g1	PEX19_RAT Peroxisomal biogenesis factor 19 OS=Rattus norvegicus GN=Pex19 PE=1 SV=1	3	0.480912	0.412734	-0.491274	-1.22687	-1.3084	-1.58281	-1.01304	-0.507653	-0.87453	-1.9345	-0.245667	-0.387408	1.55882	1.15847	0.648594	0.579556	-0.400108	-0.491394	0.385635	1.07431	1.15439	1.11843	1.0626	0.829211	0.00621592	GO:0005515 GO:0072663 GO:0043231 GO:0016020 GO:0015031 GO:0044444
c20932_g1	COG6_HUMAN Conserved oligomeric Golgi complex subunit 6 OS=Homo sapiens GN=COG6 PE=1 SV=2	3	0.103062	0.380433	-0.427782	-0.911037	-0.527608	-0.58519	-0.22887	-0.28546	0.0893979	0.696859	0.714946	0.880413	1.5797	1.99357	1.73542	1.74468	-0.176296	-0.872627	-0.704555	-0.971158	-1.00513	-0.982912	-0.954525	-1.28533	0.00691661	GO:0034097 GO:0017119 GO:0006032 GO:0015031 GO:0090197 GO:0006891 GO:0009987 GO:0004568 GO:0002532 GO:0070085 GO:0005975 GO:0005615 GO:0006888 GO:0009605 GO:0032588 GO:0019900	K20293	COG6 COD2; conserved oligomeric Golgi complex subunit 6			br:ko04131	Membrane trafficking
c24191_g1	ENOB_SALSA Beta-enolase OS=Salmo salar GN=ENO3 PE=1 SV=1	3	-0.218467	0.039886	0.911747	1.83773	1.40122	0.427379	-0.393989	-1.10602	-0.671058	-0.198909	0.152186	0.228552	1.7606	1.31626	1.11931	0.941311	-0.519526	-1.0698	-0.937698	-1.02836	-0.704776	-0.791787	-1.03364	-1.46215	0.00704535	GO:0006094 GO:0043209 GO:0006351 GO:0009615 GO:0061621 GO:0000015 GO:0005212 GO:0044822 GO:0000287 GO:0004634 GO:0000122 GO:0005634 GO:0003677 GO:0005615 GO:0003700 GO:0070062 GO:0051099 GO:0003714 GO:0046982 GO:0001701 GO:0030308 GO:0051020 GO:0031430 GO:0019897	K01689	ENO eno; enolase [EC:4.2.1.11]	path:map00010 path:map00680 path:map01100 path:map01110 path:map01120 path:map01130 path:map01200 path:map01230 path:map03018 path:map04066	Glycolysis / Gluconeogenesis | Methane metabolism | Metabolic pathways | Biosynthesis of secondary metabolites | Microbial metabolism in diverse environments | Biosynthesis of antibiotics | Carbon metabolism | Biosynthesis of amino acids | RNA degradation | HIF-1 signaling pathway	br:ko00001 br:ko00002 br:ko01000 br:ko03019 br:ko04147	KEGG Orthology (KO) | KEGG modules | Enzymes | Messenger RNA biogenesis | Exosome
c24981_g15	A5ZQM1_9FIRM Uncharacterized protein OS=Ruminococcus obeum ATCC 29174 GN=RUMOBE_01293 PE=4 SV=1	3	-0.773298	-1.0762	0.947956	-1.32315	-0.585044	-1.13271	-0.654308	-0.925905	-1.22167	-0.844127	-1.03499	-0.84011	2.0641	1.05847	-0.207795	0.43026	0.531718	0.688242	0.343949	1.07005	1.67645	0.429535	0.941893	0.436699	0.00707599	GO:0016020
c20807_g1	HECD3_HUMAN E3 ubiquitin- ligase HECTD3 OS=Homo sapiens GN=HECTD3 PE=1 SV=1	3	-2.15852	-0.871046	-0.757897	0.154559	0.273149	-1.42767	-0.00683306	-1.25226	-0.0105849	-0.825632	1.46574	2.31701	1.19975	0.889287	0.217344	-0.22555	-0.827146	-0.649368	0.691005	0.951751	0.359506	0.358495	-0.0315748	0.166491	0.00791846	GO:0042176 GO:0048513 GO:0048699 GO:0099106 GO:0051704 GO:0090304 GO:0044444 GO:0048523 GO:1901379 GO:0006974 GO:0044446 GO:0006810 GO:0005634 GO:0004842 GO:0043161 GO:0005515 GO:0042391 GO:0010604 GO:0051130 GO:0016020 GO:0016043 GO:1904063 GO:0031323 GO:0032412 GO:0016567	K12233	HECTD3; E3 ubiquitin-protein ligase HECTD3 [EC:2.3.2.26]			br:ko01000 br:ko04121	Enzymes | Ubiquitin system
c12003_g1	AAR2_MOUSE AAR2 homolog OS=Mus musculus GN=Aar2 PE=1 SV=3	3	0.565062	0.872494	-0.553755	-0.821439	-0.738422	-0.853713	-1.02992	-1.0854	-1.11594	-1.72824	-1.23755	-1.53258	1.38163	1.57341	1.17154	1.15374	0.62023	0.824956	0.487827	0.621581	0.468046	0.403545	0.266823	0.286086	0.00824629	GO:0000244	K13205	AAR2 C20orf4; A1 cistron-splicing factor AAR2			br:ko03041	Spliceosome
c12124_g1	MET12_DANRE Methyltransferase mitochondrial OS=Danio rerio GN=mettl12 PE=2 SV=2	3	0.474371	-0.222653	-1.09929	-1.71835	0.282849	-0.42682	-0.606012	1.48531	0.67097	-0.877236	-0.691578	0.415632	2.4678	1.80541	-0.568851	-0.617228	-0.85986	-0.846452	-1.00113	-0.099293	0.0626815	0.54513	0.612362	0.812227	0.00841322	GO:0006366
c25808_g1	RTBS_DROME Probable RNA-directed DNA polymerase from transposon BS OS=Drosophila melanogaster GN=RTase PE=2 SV=1	3	-1.1566	-1.25549	-0.834571	0.676569	0.298773	-0.119939	-0.710905	-1.00037	-0.889524	-1.22707	-0.0317623	-1.19759	-1.4021	0.416828	1.60234	1.57383	1.60789	1.57188	0.778097	0.724121	0.0299159	0.0438673	0.464299	0.0375078	0.0084755	GO:0090304 GO:0016787
c26298_g1	NBEL1_HUMAN Neurobeachin 1 OS=Homo sapiens GN=NBEAL1 PE=2 SV=3	3	-0.354749	-0.850846	-1.57678	-2.22223	0.00459803	-1.39949	0.435562	0.724295	-0.217149	0.645468	-0.800136	-1.63816	0.906695	1.18186	1.25509	1.42861	-0.277829	0.410094	0.156206	-0.334332	1.01842	0.0952047	0.638321	0.771279	0.0086784	GO:0016605 GO:0034274 GO:0044699 GO:0005776 GO:0005545 GO:0002376 GO:0005635 GO:0005515 GO:0051179 GO:0016043 GO:0016234 GO:0019898 GO:0035973
c4195_g1	TSN7_HUMAN Tetraspanin-7 OS=Homo sapiens GN=TSPAN7 PE=1 SV=2	3	0.0735533	-0.963471	-1.65869	-0.513002	-1.42068	-1.23792	-1.16594	-1.35287	-0.405582	-0.0991427	0.722647	0.325401	1.29206	1.09267	-0.688313	-0.450985	0.242554	0.695112	0.588777	0.0127204	0.593852	0.85374	1.74233	1.72118	0.0086784	GO:0044421 GO:1902532 GO:0005771 GO:0009967 GO:0006810 GO:0005886 GO:0051049 GO:0005515 GO:0051716 GO:0010008 GO:0050931 GO:0051239 GO:0031224	K06571	TSPAN7 TM4SF2 MXS1 CD231; tetraspanin-7	path:map05202	Transcriptional misregulation in cancer	br:ko00001 br:ko04090 br:ko04147	KEGG Orthology (KO) | Cellular antigens | Exosome
c34401_g1	SC61B_PONAB transport Sec61 subunit beta OS=Pongo abelii GN=SEC61B PE=3 SV=3	3	-0.662816	-0.572174	-0.504585	0.132274	-0.0967916	-0.595659	-1.3248	-1.77591	-1.04093	-0.725191	-0.255954	-0.629678	0.51873	0.580687	0.0856972	0.253353	0.7823	1.91749	2.25617	1.83449	0.68442	0.270797	-0.488325	-0.643593	0.00896373	GO:0036498 GO:0015450 GO:0000060 GO:0016021 GO:0005829 GO:0030970 GO:0030433 GO:0031205 GO:0048408 GO:0044822	K09481	SEC61B SBH2; protein transport protein SEC61 subunit beta	path:map03060 path:map04141 path:map04145 path:map05110	Protein export | Protein processing in endoplasmic reticulum | Phagosome | Vibrio cholerae infection	br:ko00001 br:ko00002 br:ko02044	KEGG Orthology (KO) | KEGG modules | Secretion system
c9164_g1	TM10B_DANRE tRNA methyltransferase 10 homolog B OS=Danio rerio GN=trmt10b PE=2 SV=1	3	0.689165	0.643881	0.14615	-1.58346	-1.35365	-1.08323	-0.849021	-0.65527	-1.05366	-1.48571	-0.804546	-0.989767	1.66029	1.58952	1.50708	1.49113	0.403966	0.0649855	0.0843298	0.20503	0.241844	0.410961	0.372242	0.347742	0.00901207	GO:0003723 GO:0005739 GO:0031981 GO:0043232 GO:0000963 GO:0030488 GO:0016423	K15445	TRMT10A TRM10 RG9MTD2; tRNA (guanine9-N1)-methyltransferase [EC:2.1.1.221]			br:ko01000 br:ko03016	Enzymes | Transfer RNA biogenesis
c19042_g1	RT27_MOUSE 28S ribosomal mitochondrial OS=Mus musculus GN=Mrps27 PE=1 SV=2	3	0.355072	0.081063	0.167499	-1.46025	-1.56552	-0.896787	-0.253801	-1.76993	-0.830451	-0.582555	-0.249294	0.0785781	1.56125	1.44353	1.73188	1.829	0.973874	-0.511616	-0.398681	-0.326098	-0.513299	0.0944909	0.539746	0.502298	0.00901897	GO:0044424	K17406	MRPS27; small subunit ribosomal protein S27			br:ko03011	Ribosome
c32607_g1	SEK1_CAEEL Dual specificity mitogen-activated kinase kinase sek-1 OS=Caenorhabditis elegans GN=sek-1 PE=1 SV=1	3	1.65859	0.510387	-0.953286	-0.363771	-0.127831	-0.855073	-0.0884599	-0.777977	-0.556325	-0.630849	0.194008	0.406953	2.45684	2.51067	0.79549	0.419124	-0.185019	-0.502695	-0.142896	-0.384229	-0.489446	-0.87894	-1.13102	-0.884257	0.00918888	GO:0060761 GO:0080134 GO:0007254 GO:0045944 GO:0090051 GO:0000122 GO:0000187 GO:0043154 GO:0032206 GO:2000573 GO:0019901 GO:2001240 GO:0032088 GO:0004674 GO:0044446 GO:0045415 GO:0005634 GO:0002764 GO:0071260 GO:0005737 GO:0046872 GO:0071363 GO:0016020 GO:0004708 GO:0034115 GO:2000342	K04433	MAP2K6 MKK6; mitogen-activated protein kinase kinase 6 [EC:2.7.12.2]	path:map04010 path:map04015 path:map04212 path:map04380 path:map04620 path:map04664 path:map04668 path:map04750 path:map04912 path:map05014 path:map05145 path:map05164 path:map05169 path:map05418	MAPK signaling pathway | Rap1 signaling pathway | Longevity regulating pathway - worm | Osteoclast differentiation | Toll-like receptor signaling pathway | Fc epsilon RI signaling pathway | TNF signaling pathway | Inflammatory mediator regulation of TRP channels | GnRH signaling pathway | Amyotrophic lateral sclerosis (ALS) | Toxoplasmosis | Influenza A | Epstein-Barr virus infection | Fluid shea…	br:ko00001 br:ko00002 br:ko01000 br:ko01001	KEGG Orthology (KO) | KEGG modules | Enzymes | Protein kinases
c15427_g2	CATB_BOVIN Cathepsin B OS=Bos taurus GN=CTSB PE=1 SV=5	4	-0.896938	-0.131291	0.740336	0.215026	0.406092	0.827029	1.12084	1.2333	1.33296	1.38573	1.44266	1.39521	-1.61599	-1.49575	-0.432993	-0.0669086	0.0142142	-0.325052	-0.588037	-0.48715	-0.655726	-0.906668	-1.03312	-1.47778	4.43e-11	GO:0036021 GO:0004197 GO:0004252 GO:0042981 GO:0005730 GO:1901700 GO:0044459 GO:0002224 GO:0030855 GO:0097067 GO:0005615 GO:0048471 GO:0070062 GO:0005518 GO:0043394 GO:0030574 GO:0051704 GO:0051603	K01363	CTSB; cathepsin B [EC:3.4.22.1]	path:map04140 path:map04142 path:map04210 path:map04612 path:map04621 path:map04924	Autophagy - animal | Lysosome | Apoptosis | Antigen processing and presentation | NOD-like receptor signaling pathway | Renin secretion	br:ko00001 br:ko00536 br:ko01000 br:ko01002 br:ko03110 br:ko04147	KEGG Orthology (KO) | Glycosaminoglycan binding proteins | Enzymes | Peptidases | Chaperones and folding catalysts | Exosome
c18721_g1	GATA4_CHICK Transcription factor GATA-4 (Fragment) OS=Gallus gallus GN=GATA4 PE=2 SV=1	4	-0.148625	-0.051679	0.735102	1.21351	1.20455	1.01409	1.06184	0.936743	1.05307	1.27212	0.705969	0.756394	-1.52379	-1.4481	-0.00584541	-0.484754	-0.129037	0.0722594	-0.377124	-0.858922	-0.582301	-1.15552	-1.36879	-1.89117	1.77e-08	GO:0043627 GO:0060487 GO:0008584 GO:0014065 GO:0035162 GO:0000979 GO:0009791 GO:0007411 GO:0021954 GO:0002088 GO:0045648 GO:0045766 GO:0000980 GO:0048485 GO:0045650 GO:0071773 GO:0006959 GO:0072107 GO:2000352 GO:0032689 GO:0001709 GO:0035799 GO:2000114 GO:0060231 GO:0019901 GO:0060872 GO:0003180 GO:0050728 GO:0045654 GO:0000987 GO:0046983 GO:0042421 GO:0072182 GO:0003215 GO:0072179 GO:0010666 GO:…	K17894	GATA2; GATA-binding protein 2			br:ko03000	Transcription factors
c9331_g1	CALR_HUMAN Calreticulin OS=Homo sapiens GN=CALR PE=1 SV=1	4	-1.27416	-0.316881	1.07333	0.874211	0.725497	0.649547	0.575372	0.470315	0.209341	0.206425	0.0856314	-0.00465632	-2.65402	-2.03934	-0.434576	0.159738	1.04316	1.22434	0.96722	0.680773	0.119152	-0.211047	-0.92971	-1.19966	1.03e-07	GO:0007050 GO:0033144 GO:0005790 GO:0005794 GO:0030866 GO:0005506 GO:0001669 GO:0005509 GO:0051087 GO:2000510 GO:0005829 GO:0003729 GO:0001948 GO:0051208 GO:0033574 GO:0017148 GO:0034504 GO:0055007 GO:0033018 GO:0042824 GO:0008270 GO:0042981 GO:1900026 GO:0006611 GO:0006898 GO:0005634 GO:0071285 GO:0031625 GO:0050681 GO:0071682 GO:0010628 GO:0032355 GO:0030496 GO:0050766 GO:0034975 GO:0008284 GO:…	K08057	CALR; calreticulin	path:map04141 path:map04145 path:map04612 path:map05142 path:map05166	Protein processing in endoplasmic reticulum | Phagosome | Antigen processing and presentation | Chagas disease (American trypanosomiasis) | HTLV-I infection	br:ko00001 br:ko03110 br:ko04091	KEGG Orthology (KO) | Chaperones and folding catalysts | Lectins
c34453_g1	WBS27_HUMAN Williams-Beuren syndrome chromosomal region 27 OS=Homo sapiens GN=WBSCR27 PE=1 SV=2	4	-1.07661	-0.199082	1.20888	1.05432	1.08979	1.22879	1.41838	1.16364	1.20317	0.974945	0.93262	0.742023	-1.40323	-1.40323	-0.599972	-0.544372	-0.871818	-0.71408	-0.509748	-0.33508	-0.62943	-0.762283	-0.670108	-1.29752	3.89e-07	GO:0005515 GO:0005737 GO:0008757 GO:0032259
c21337_g1	V8N9P0_OPHHA Mothers against decapentaplegic-like 6 (Fragment) OS=Ophiophagus hannah GN=SMAD6 PE=4 SV=1	4	0.141005	1.01028	1.2553	-0.293182	0.861895	1.04304	1.59523	0.902143	0.802254	0.147128	0.114446	-0.246399	-2.05156	-1.12085	1.18617	0.198854	-0.210452	0.310522	0.32072	-1.26351	-1.12647	-1.31255	-1.30932	-0.954685	4.05e-07	GO:0006355 GO:0005622	K04677	SMAD6; mothers against decapentaplegic homolog 6	path:map04350	TGF-beta signaling pathway	br:ko00001	KEGG Orthology (KO)
c20759_g1	FXA2B_XENLA Forkhead box A2-B OS=Xenopus laevis GN=foxa2-b PE=2 SV=1	4	-0.726653	0.165276	1.15781	0.605283	0.670067	0.518592	0.925275	0.493363	0.975248	0.881242	0.967854	0.961809	-1.55927	-1.42232	0.417419	0.582709	0.840463	0.736878	-0.670953	-1.33833	-1.18163	-1.20776	-1.63952	-1.15286	8.04e-07	GO:0016569 GO:0060441 GO:0060487 GO:0030193 GO:0000978 GO:0006366 GO:0008344 GO:0060528 GO:0051091 GO:0001077 GO:0030900 GO:0005902 GO:0001707 GO:0021904 GO:0019904 GO:0043433 GO:0045931 GO:0000430 GO:0007219 GO:0001678 GO:0032355 GO:0030054 GO:2000049 GO:1902691 GO:0060740 GO:0045666 GO:0005730 GO:0045944 GO:0060741 GO:0060743 GO:0005654 GO:0000122 GO:0001840 GO:0006338 GO:0010719 GO:0048665 GO:…	K08035	FOXA2 HNF3B; forkhead box protein A2 hepatocyte nuclear factor 3-beta	path:map04212 path:map04213 path:map04950	Longevity regulating pathway - worm | Longevity regulating pathway - multiple species | Maturity onset diabetes of the young	br:ko00001 br:ko03000	KEGG Orthology (KO) | Transcription factors
c6485_g1	ETS3_DROME DNA-binding D-ETS-3 OS=Drosophila melanogaster GN=Ets65A PE=2 SV=3	4	-0.781542	0.300452	1.14624	1.402	1.21485	1.21227	1.11417	1.1254	1.19697	0.718159	1.02784	0.938868	-0.977814	-0.977814	-0.848965	-0.514772	-0.606671	-0.977814	-0.977814	-0.977814	-0.822761	-0.977814	-0.977814	-0.977814	2.37e-06	GO:0008283 GO:0007165 GO:0000978 GO:0006366 GO:0042551 GO:0048646 GO:0006468 GO:0004871 GO:0005886 GO:0007599 GO:0009888 GO:0005654 GO:0007369 GO:0009887 GO:0000122 GO:0001078 GO:0005515 GO:0001501 GO:0030529 GO:0048665 GO:0005737 GO:0003714 GO:0045893	K09436	FLI1; friend leukemia integration 1 transcription factor	path:map05202	Transcriptional misregulation in cancer	br:ko00001 br:ko03000	KEGG Orthology (KO) | Transcription factors
c15005_g1	MYO6_CHICK Unconventional myosin-VI OS=Gallus gallus GN=MYO6 PE=1 SV=1	4	-1.15559	0.0249725	1.4034	1.45279	0.935712	0.736453	0.476572	0.297102	0.161334	0.0754058	-0.0982733	0.130963	-2.6161	-1.88579	0.0280337	0.604087	1.25436	0.901144	0.120183	-0.0691748	-0.212454	-0.482963	-0.74503	-1.33714	3.01e-06	GO:0060002 GO:0005794 GO:0006886 GO:0045944 GO:0051046 GO:0070062 GO:0005905 GO:0016591 GO:0044463 GO:0001726 GO:0005829 GO:0030048 GO:0042803 GO:0045334 GO:0043531 GO:0006897 GO:0005765 GO:0005886 GO:0051015 GO:0031965 GO:0005516 GO:0048471 GO:0005938 GO:0016461 GO:0030330 GO:0030175 GO:0031941	K10358	MYO6; myosin VI			br:ko04131 br:ko04147 br:ko04812	Membrane trafficking | Exosome | Cytoskeleton proteins
c15234_g1	A0A068WBH6_ECHGR jagged 2 OS=Echinococcus granulosus GN= _000744300 PE=4 SV=1	4	-0.843001	-0.162923	1.37769	1.48885	1.52285	1.38647	1.0955	1.11467	0.950691	0.847871	0.641305	0.144793	-1.11372	-1.2221	-0.812217	-0.103371	0.00704782	-0.594367	-0.894156	-1.14629	-1.11818	-1.00711	-0.612543	-0.947766	3.91e-06	GO:0007275 GO:0007154 GO:0007155 GO:0005112 GO:0007156 GO:0004222 GO:0042127 GO:0005886 GO:0008237 GO:0005887 GO:0007219 GO:0005509 GO:0016020 GO:0006508 GO:0016021 GO:0030154
c22926_g1	E75_MANSE Ecdysone-inducible E75 OS=Manduca sexta GN=E75 PE=2 SV=2	4	-0.810058	-0.246241	-0.202255	1.40846	1.36387	1.41919	1.13446	1.35672	1.0353	1.02085	0.838563	0.50935	-1.63608	-1.73347	-0.307213	-0.377562	-0.513703	-0.507002	-1.40144	-0.548831	-0.675203	-0.984434	-0.212917	0.0696563	3.99e-06	GO:0060322 GO:0003690 GO:0008289 GO:0043565 GO:0009653 GO:0048513 GO:0048699 GO:0045944 GO:1901701 GO:0001012 GO:0009605 GO:0051960 GO:0045892 GO:0004879 GO:0045596 GO:0071396 GO:0048585 GO:0050778 GO:0030522 GO:0033293 GO:0065008 GO:0050708 GO:0006351 GO:0000989 GO:0038023 GO:1902105 GO:0043232 GO:0022414 GO:0045597 GO:0008134 GO:0048468 GO:0005102 GO:0044765 GO:0002376 GO:0006950 GO:0009888 GO:…	K08528	RARB NR1B2; retinoic acid receptor beta	path:map05200 path:map05222 path:map05223	Pathways in cancer | Small cell lung cancer | Non-small cell lung cancer	br:ko00001 br:ko03000 br:ko03310	KEGG Orthology (KO) | Transcription factors | Nuclear receptors
c24018_g1	A8XUG8_CAEBR CBG18972 OS=Caenorhabditis briggsae GN=CBG18972 PE=4 SV=1	4	-0.428261	-0.372762	0.0822956	1.44411	1.5811	1.56696	1.35596	1.16715	0.938537	0.778405	0.780646	0.813616	-1.3969	-1.16721	-0.537809	-0.882012	-0.215039	-0.171394	-0.570771	-0.519458	-0.861232	-0.938536	-1.25145	-1.19595	1.14e-05	GO:0016020 GO:0016021
c22189_g1	CASP2_MOUSE Caspase-2 OS=Mus musculus GN=Casp2 PE=1 SV=5	4	-0.96109	0.147142	1.41533	1.51775	0.459626	-0.479729	-0.336194	0.56313	0.518768	0.249056	0.497433	0.651264	-1.83073	-1.7902	0.722336	1.21183	1.11292	-0.126995	-0.773427	-0.0453157	0.0490067	0.364367	-1.11059	-2.02568	1.49e-05	GO:0080134 GO:0097191 GO:0048513 GO:0097153 GO:0002684 GO:0009628 GO:0043231 GO:0005829 GO:0035556 GO:0019904 GO:0010033 GO:0043234 GO:0048523 GO:0044425 GO:0006974 GO:0009967 GO:0044446 GO:0002376 GO:0043281 GO:0006508 GO:0043065 GO:0016043 GO:0030154 GO:2001056 GO:2001233 GO:0019899	K02186	CASP2; caspase 2 [EC:3.4.22.55]	path:map04210	Apoptosis	br:ko00001 br:ko01000 br:ko01002 br:ko01009	KEGG Orthology (KO) | Enzymes | Peptidases | Protein phosphatases and associated proteins
c686_g1	AOFB_PONAB Amine oxidase	4	0.143633	0.814111	1.20734	0.841512	-0.0162541	-0.598745	-0.547432	-0.366632	1.12521	1.78728	1.85639	0.699757	-1.16854	-1.05622	0.856204	0.627439	0.334519	-0.0555382	-0.641316	-1.16854	-1.16854	-1.16854	-1.16854	-1.16854	1.6e-05	GO:0065007 GO:0005739 GO:0016020 GO:0042221 GO:1901564 GO:0044237	K00274	MAO aofH; monoamine oxidase [EC:1.4.3.4]	path:map00260 path:map00330 path:map00340 path:map00350 path:map00360 path:map00380 path:map00950 path:map00982 path:map01100 path:map01110 path:map04726 path:map04728 path:map05030 path:map05031 path:map05034	Glycine serine and threonine metabolism | Arginine and proline metabolism | Histidine metabolism | Tyrosine metabolism | Phenylalanine metabolism | Tryptophan metabolism | Isoquinoline alkaloid biosynthesis | Drug metabolism - cytochrome P450 | Metabolic pathways | Biosynthesis of secondary metabolites | Serotonergic synapse | Dopaminergic synapse | Cocaine addiction | Amphetamine addiction | Alc…	br:ko00001 br:ko00002 br:ko01000	KEGG Orthology (KO) | KEGG modules | Enzymes
c22897_g1	2A5A_MOUSE Serine threonine- phosphatase 2A 56 kDa regulatory subunit alpha isoform OS=Mus musculus GN=Ppp2r5a PE=1 SV=1	4	-0.236871	0.540262	1.3493	0.703737	0.503293	0.580276	0.462254	0.198449	0.605233	0.901559	1.24527	1.64438	-1.34242	-1.50407	0.0566239	0.182184	0.803391	0.338258	-0.399921	-0.973472	-1.2425	-1.4852	-1.30852	-1.62149	1.86e-05	GO:0036498 GO:0090005 GO:0014066 GO:0008285 GO:0006470 GO:0007399 GO:0006355 GO:0042771 GO:0000159 GO:0000775 GO:0005654 GO:0004722 GO:0030018 GO:0043161 GO:0006977 GO:0001932 GO:0051130 GO:0016020 GO:0005829 GO:0035307 GO:0031430 GO:0034047 GO:0019900 GO:0090219	K11584	PPP2R5; serine/threonine-protein phosphatase 2A regulatory subunit B'	path:map03015 path:map04071 path:map04113 path:map04114 path:map04151 path:map04152 path:map04261 path:map04728	mRNA surveillance pathway | Sphingolipid signaling pathway | Meiosis - yeast | Oocyte meiosis | PI3K-Akt signaling pathway | AMPK signaling pathway | Adrenergic signaling in cardiomyocytes | Dopaminergic synapse	br:ko00001 br:ko01009 br:ko03036	KEGG Orthology (KO) | Protein phosphatases and associated proteins | Chromosome
c15093_g1	AMPN_BOVIN Aminopeptidase N OS=Bos taurus GN=ANPEP PE=2 SV=4	4	-0.688208	-0.435538	-0.0958895	0.647787	0.981995	1.10562	1.18824	1.33922	1.31863	1.37056	1.32349	1.40214	-1.18366	-1.18366	-0.927972	-0.711932	-0.570753	-0.0145799	-0.149529	-0.599985	-0.827124	-1.07888	-1.18366	-1.02631	1.88e-05	GO:0065008 GO:0007154 GO:0044444 GO:0044763 GO:0005576 GO:0044425 GO:0044700 GO:0031090 GO:0044446 GO:0044237 GO:0005886 GO:0008238 GO:0002376 GO:0005126 GO:0008237 GO:0044767 GO:0043231 GO:0006508 GO:0012505 GO:0031982 GO:0050789 GO:0050896 GO:0032501	K11141	ENPEP CD249; glutamyl aminopeptidase [EC:3.4.11.7]	path:map04614	Renin-angiotensin system	br:ko00001 br:ko01000 br:ko01002 br:ko04090 br:ko04147	KEGG Orthology (KO) | Enzymes | Peptidases | Cellular antigens | Exosome
c26263_g4	H9JJF5_BOMMO Uncharacterized protein OS=Bombyx mori PE=4 SV=1	4	0.0760356	0.75131	-0.152786	0.445562	1.13856	0.373187	1.036	-0.105345	0.279936	-0.597005	0.411397	-0.376423	-1.96965	-2.20508	0.0744505	-0.221007	1.7335	1.61889	0.798387	0.182392	-0.287956	-0.675993	-0.616964	-1.71139	2.07e-05	GO:0008270
c14649_g1	CHIA_RAT Acidic mammalian chitinase OS=Rattus norvegicus GN=Chia PE=2 SV=1	4	-0.859696	-0.179028	0.573613	1.13169	1.0418	1.11752	1.22562	1.13913	1.24395	1.2477	1.07122	0.851371	-1.23043	-1.17249	-0.217573	0.160814	-0.0082539	-0.705344	-0.763828	-1.14929	-1.02375	-1.03388	-1.23043	-1.23043	2.87e-05	GO:0008061 GO:0090197 GO:0008843 GO:0045766 GO:0009612 GO:0002532 GO:0070062 GO:0043231 GO:0070741 GO:0019900 GO:0030324 GO:0006032 GO:0009620 GO:0044444 GO:0044763 GO:0002376 GO:0006037 GO:0005615 GO:0009617 GO:0070374 GO:0070555 GO:0012505 GO:0071345 GO:0051897 GO:0034612	K01183	E3.2.1.14; chitinase [EC:3.2.1.14]	path:map00520 path:map01100	Amino sugar and nucleotide sugar metabolism | Metabolic pathways	br:ko00001 br:ko01000	KEGG Orthology (KO) | Enzymes
c13379_g1	LET4_CAEEL Leucine-rich repeat-containing let-4 OS=Caenorhabditis elegans GN=let-4 PE=2 SV=2	4	-0.972135	-0.177501	1.43736	1.16995	0.902103	0.806481	0.775991	0.312726	0.390568	-0.682537	-0.268636	-0.306676	-1.98887	-1.78452	0.475169	0.880178	1.14246	0.936176	0.512619	0.204911	-0.00648853	-0.829503	-1.33675	-1.59306	4.31e-05	GO:0005515 GO:0032879 GO:0048522 GO:0044421 GO:0031982 GO:0048513 GO:0048523 GO:0044424 GO:0009987 GO:0050896	K13023	CPN2; carboxypeptidase N regulatory subunit			br:ko01002	Peptidases
c23666_g1	GATA2_XENLA GATA-binding factor 2 OS=Xenopus laevis GN=gata2 PE=2 SV=1	4	0.0264668	1.23649	0.839284	0.000918213	0.217898	-1.07788	-0.439399	0.5523	1.02645	2.14794	-0.105717	-0.318828	-1.42698	-1.11926	1.70559	0.890968	0.351656	0.695218	-0.573324	-0.246975	-0.60847	-0.920385	-1.42698	-1.42698	4.98e-05	GO:0043627 GO:0008584 GO:0014065 GO:0035162 GO:0000979 GO:0000978 GO:0009791 GO:0007411 GO:0021953 GO:0002088 GO:0045648 GO:0045766 GO:0048485 GO:0001701 GO:0071773 GO:0006959 GO:0072107 GO:2000352 GO:0032689 GO:0001709 GO:0035799 GO:2000114 GO:0060231 GO:0003180 GO:0050728 GO:0046983 GO:0044444 GO:0042421 GO:0072182 GO:0001158 GO:0003215 GO:0072179 GO:0017053 GO:0061290 GO:0051897 GO:0071837 GO:…	K17894	GATA2; GATA-binding protein 2			br:ko03000	Transcription factors
c18909_g1	TRIM9_BOVIN E3 ubiquitin- ligase TRIM9 OS=Bos taurus GN=TRIM9 PE=2 SV=1	4	-0.707641	0.487066	1.27235	1.41262	1.50134	1.30962	0.995399	0.833359	0.631047	0.826972	0.103658	0.560079	-1.34683	-1.12601	-0.679894	-0.33809	0.626459	-0.146572	-1.06247	-0.529751	-0.526859	-1.00571	-1.40133	-1.68882	7.34e-05	GO:0015630 GO:0060255 GO:0042803 GO:1902531 GO:0048523 GO:0044699 GO:0030425 GO:0004842 GO:0043161 GO:0048522 GO:0044430 GO:0031410 GO:0080090 GO:0031323 GO:0051128	K10649	TRIM9_67; tripartite motif-containing protein 9/67			br:ko04121 br:ko04131	Ubiquitin system | Membrane trafficking
c10497_g1	CX6C1_THUOB Cytochrome c oxidase subunit 6C-1 OS=Thunnus obesus PE=1 SV=2	4	0.174431	-0.0196972	0.850388	0.161795	1.2008	1.17788	0.896552	1.41096	1.03157	-0.352343	1.49222	1.89278	-1.1306	-1.23283	-1.28117	-0.910033	-0.595451	-0.370435	-0.449385	-0.356797	-0.946583	-0.78139	-1.29754	-0.565125	9.46e-05	GO:0006123 GO:0005743	K02268	COX6C; cytochrome c oxidase subunit 6c	path:map00190 path:map01100 path:map04260 path:map04932 path:map05010 path:map05012 path:map05016	Oxidative phosphorylation | Metabolic pathways | Cardiac muscle contraction | Non-alcoholic fatty liver disease (NAFLD) | Alzheimer's disease | Parkinson's disease | Huntington's disease	br:ko00001 br:ko00002	KEGG Orthology (KO) | KEGG modules
c25690_g1	GPSM2_HUMAN G- -signaling modulator 2 OS=Homo sapiens GN=GPSM2 PE=1 SV=3	4	-1.55593	-0.370546	1.28313	1.13655	0.835495	0.828162	0.505969	0.168226	0.248705	-0.156669	-0.222216	-0.769909	-1.69335	-2.36985	-0.489089	0.105054	1.10991	1.46188	1.12843	0.746863	-0.315388	-0.791918	-0.643229	-0.18029	9.46e-05	GO:0042802 GO:0097431 GO:0050794 GO:0051661 GO:0005938 GO:0043231 GO:0007052 GO:0016020 GO:0012505 GO:0044767	K15837	GPSM2; G-protein signaling modulator 2			br:ko03036	Chromosome
c21118_g1	TUTL_DROME turtle OS=Drosophila melanogaster GN=tutl PE=1 SV=2	4	-0.868428	-0.2296	0.903262	1.28316	1.34492	1.18746	1.10822	0.797193	0.694515	0.731839	0.392811	0.425522	-1.41561	-1.53601	0.109076	0.64101	0.307844	-0.0826485	0.155262	-0.305909	-1.02943	-1.27873	-1.54321	-1.79252	9.95e-05	GO:0005515 GO:0050794 GO:0051179 GO:0031175 GO:0030054 GO:0009653 GO:0044425 GO:0098609 GO:0048518 GO:0030424
c24146_g1	PLB1_MOUSE Phospholipase membrane-associated OS=Mus musculus GN=Plb1 PE=1 SV=2	4	0.337678	1.16071	1.28553	1.56075	-0.249663	0.618092	0.875577	1.84481	0.633822	-0.333666	0.357047	0.362577	-1.45096	-1.45096	-0.112162	-0.550436	0.357684	0.667985	-0.191893	-0.739017	-0.998677	-1.45096	-1.45096	-1.0829	0.000106649	GO:0004623 GO:0001523 GO:0036151 GO:0050253 GO:0005886	K14621	PLB1 PLB; phospholipase B1 membrane-associated [EC:3.1.1.4 3.1.1.5]	path:map00564 path:map00565 path:map00590 path:map00591 path:map00592 path:map01100 path:map01110 path:map04977	Glycerophospholipid metabolism | Ether lipid metabolism | Arachidonic acid metabolism | Linoleic acid metabolism | alpha-Linolenic acid metabolism | Metabolic pathways | Biosynthesis of secondary metabolites | Vitamin digestion and absorption	br:ko00001 br:ko01000 br:ko04131	KEGG Orthology (KO) | Enzymes | Membrane trafficking
c26207_g1	UNC89_CAEEL Muscle M-line assembly unc-89 OS=Caenorhabditis elegans GN=unc-89 PE=1 SV=3	4	-0.554924	-0.278567	0.318987	0.995912	1.88775	1.76082	1.53145	1.29484	0.843886	0.775475	0.573592	0.552973	-1.14254	-1.16317	-0.823241	-0.738685	-0.316144	-0.382515	-0.623704	-0.731529	-0.983498	-0.537393	-1.01805	-1.24173	0.000108458	GO:0060537 GO:0004672 GO:0048513 GO:0044446 GO:0006950 GO:0030239 GO:0048583 GO:0005856 GO:0048522 GO:0006936 GO:0051716 GO:0072359 GO:0008092 GO:0030017
c24899_g1	GUB_RHOMR Beta-glucanase OS=Rhodothermus marinus GN=bglA PE=1 SV=1	4	-1.28669	-0.300711	0.651784	0.0177276	0.249164	-0.458329	-0.233948	0.653137	0.685042	0.714944	0.371562	0.771691	-2.04998	-1.79705	-0.62953	0.270228	1.18852	1.55548	1.28594	1.06422	0.365309	-0.612917	-0.871369	-1.60423	0.000111032	GO:0004553
c33042_g1	F4WQJ1_ACREC Star OS=Acromyrmex echinatior GN=G5I_08036 PE=4 SV=1	4	-0.65202	-0.262213	1.47467	1.81887	1.56765	1.42494	1.18193	1.22093	0.433637	0.104592	0.113383	-0.139506	-1.25167	-1.25167	-0.498202	-0.0359738	0.257894	0.0996726	-0.240014	-0.829234	-0.949395	-1.08493	-1.25167	-1.25167	0.00011616	GO:0046872 GO:0005509 GO:0016020 GO:0016021 GO:0005576 GO:0030500 GO:0031214
c12231_g1	A0A023FRE1_9ACAR ciboulot (Fragment) OS=Amblyomma cajennense PE=2 SV=1	4	-1.06771	-0.563943	0.592962	1.52771	1.61546	1.69782	1.44277	1.53745	0.726592	0.19039	-0.0202888	0.0645806	-1.4686	-1.62934	-1.27742	-0.813774	-0.28491	-0.0263365	0.00526241	-0.208113	-0.431149	-0.348701	-0.537811	-0.722898	0.000117691	GO:0007015 GO:0003785
c21515_g1	TBB_STRPU Tubulin beta chain (Fragment) OS=Strongylocentrotus purpuratus PE=2 SV=1	4	-0.5615	-0.195192	0.151956	0.78433	0.941904	0.893635	1.29022	1.39062	1.38879	1.30988	1.31397	1.22523	-1.17459	-1.31427	-0.674223	-0.665769	-0.1274	-0.602078	-0.525164	-0.606339	-0.696429	-1.23836	-0.889974	-1.41926	0.000148554	GO:0043209 GO:0007010 GO:0005200 GO:0042288 GO:0051082 GO:0042267 GO:0005874 GO:0007017 GO:0005525 GO:0005634 GO:0001764 GO:0070062 GO:0000086 GO:0003725 GO:0003924 GO:0005829 GO:0031012	K07375	TUBB; tubulin beta	path:map04145 path:map04540 path:map05130	Phagosome | Gap junction | Pathogenic Escherichia coli infection	br:ko00001 br:ko03036 br:ko04147 br:ko04812	KEGG Orthology (KO) | Chromosome | Exosome | Cytoskeleton proteins
c25614_g1	NCAM2_HUMAN Neural cell adhesion molecule 2 OS=Homo sapiens GN=NCAM2 PE=1 SV=2	4	-0.601074	-0.0684273	1.11424	1.41901	1.43426	1.12052	1.21852	0.89048	-0.225063	-0.704858	-0.336206	-1.11059	-2.10772	-1.89056	0.0749619	0.0661772	1.2294	0.350377	-0.147003	-1.12604	-0.831851	-0.305597	0.183325	0.353727	0.000201597	GO:0044421 GO:0048513 GO:0003012 GO:0048518 GO:0044449 GO:0009888 GO:0030239 GO:0050794 GO:0016020 GO:0008092 GO:0016740 GO:0050896 GO:0071944	K06491	NCAM CD56; neural cell adhesion molecule	path:map04514 path:map05020	Cell adhesion molecules (CAMs) | Prion diseases	br:ko00001 br:ko00536 br:ko04090 br:ko04131 br:ko04516 br:ko00537	KEGG Orthology (KO) | Glycosaminoglycan binding proteins | Cellular antigens | Membrane trafficking | Cell adhesion molecules and their ligands | Glycosylphosphatidylinositol (GPI)-anchored proteins
c24120_g1	PKNX2_MOUSE Homeobox PKNOX2 OS=Mus musculus GN=Pknox2 PE=2 SV=1	4	-0.531028	-0.0399483	0.245343	1.32486	1.024	0.901077	0.755483	0.960632	0.957196	0.979299	1.14829	1.13901	-1.20219	-1.48475	-0.154569	-0.115272	0.687619	0.436133	-0.679437	-1.08722	-1.48475	-1.04871	-1.48475	-1.24634	0.000207386	GO:0035066 GO:0015630 GO:0070848 GO:0000978 GO:0009952 GO:0045665 GO:0006366 GO:0008542 GO:0045944 GO:0002089 GO:0009612 GO:0000122 GO:0005667 GO:0001077 GO:0007626 GO:0046982 GO:0001525 GO:0030902 GO:0003705 GO:0015629 GO:0035855 GO:0031017 GO:0014036 GO:0045638 GO:0003682 GO:0008134 GO:0043410 GO:0003785 GO:0060216 GO:0051015 GO:0030217 GO:0005634 GO:0048471 GO:0030218 GO:0003714
c6798_g1	EFNB2_HUMAN Ephrin-B2 OS=Homo sapiens GN=EFNB2 PE=1 SV=1	4	0.11107	0.662369	0.821695	1.2433	0.534933	1.45306	0.854962	0.950975	0.948167	0.971037	-0.192861	-1.14053	-2.825	-1.53264	-0.0261562	0.322552	-0.411257	-0.0839323	-0.138039	-0.225096	-0.687429	-0.314374	-1.36349	0.0666652	0.000248884	GO:0005925 GO:0048522 GO:0048013 GO:0016021 GO:0046875 GO:0007399 GO:0002042 GO:0007155 GO:0048468 GO:0050920 GO:0044424 GO:0005886	K05463	EFNB; ephrin-B	path:map04360	Axon guidance	br:ko00001 br:ko04052 br:ko04147 br:ko04516	KEGG Orthology (KO) | Cytokines | Exosome | Cell adhesion molecules and their ligands
c17464_g1	COTL1_RAT Coactosin OS=Rattus norvegicus GN=Cotl1 PE=1 SV=1	4	-1.8953	-0.449546	0.897363	1.22133	1.00924	1.01815	1.00418	1.1874	0.874635	0.898983	0.916957	0.661417	-1.70329	-1.689	-0.650693	-0.194281	-0.189697	-0.316165	-0.123164	0.0872358	-0.0631835	-0.126417	-0.759643	-1.61651	0.000259001	GO:0070062 GO:0003779 GO:0044424 GO:0019899
c16443_g1	ITA1_DROME Integrin alpha-PS1 OS=Drosophila melanogaster GN=mew PE=1 SV=2	4	-1.66923	-0.825564	1.65287	1.86242	1.25605	0.840192	0.707738	0.610314	0.638054	-0.213261	0.150509	-0.0306373	-2.19596	-1.87126	-0.344903	-0.339898	0.60832	0.400774	0.275605	-0.416067	-0.202532	-0.442484	-0.329894	-0.121161	0.000363072	GO:0016337 GO:0090287 GO:0048646 GO:0048513 GO:0044444 GO:0048523 GO:0008305 GO:0009966 GO:0009888 GO:0043227 GO:0005515 GO:0010604 GO:0072001 GO:0010468 GO:0016043 GO:0030154 GO:0030054 GO:0031253 GO:0031325 GO:0016477 GO:0080090 GO:0050896 GO:0051128	K06482	ITGA3 CD49c; integrin alpha 3	path:map04151 path:map04510 path:map04512 path:map04640 path:map04810 path:map05200 path:map05222 path:map05410 path:map05412 path:map05414	PI3K-Akt signaling pathway | Focal adhesion | ECM-receptor interaction | Hematopoietic cell lineage | Regulation of actin cytoskeleton | Pathways in cancer | Small cell lung cancer | Hypertrophic cardiomyopathy (HCM) | Arrhythmogenic right ventricular cardiomyopathy (ARVC) | Dilated cardiomyopathy	br:ko00001 br:ko04090 br:ko04147 br:ko04516	KEGG Orthology (KO) | Cellular antigens | Exosome | Cell adhesion molecules and their ligands
c10631_g1	FRRS1_DANRE ferric-chelate reductase 1 OS=Danio rerio GN=frrs1 PE=2 SV=1	4	-0.0737897	-0.0655647	-0.782993	1.28725	1.45864	0.680927	1.34927	1.58148	1.32632	0.66808	1.1353	0.806191	-1.25975	-1.66963	-1.10854	-1.20817	-0.63368	-0.560222	-0.64209	-0.474471	-0.96528	-0.286438	-0.0880711	-0.474768	0.000495191	GO:0008150 GO:0045202 GO:0005575 GO:0003674 GO:0005886 GO:1900449 GO:0046872 GO:0016491 GO:0000293 GO:0016020 GO:0016021 GO:0030054 GO:0055114
c26411_g1	PTPRG_HUMAN Receptor-type tyrosine- phosphatase gamma OS=Homo sapiens GN=PTPRG PE=1 SV=4	4	-0.786155	-0.00349651	1.42631	1.56951	1.58873	0.89216	0.975853	0.514591	-0.0722882	-0.111751	-0.737284	-0.737583	-1.63037	-1.61928	0.144871	0.420773	0.820913	0.927743	0.628311	-0.206977	-0.540778	-0.669845	-1.12577	-1.66818	0.00053319	GO:1903385 GO:0042802 GO:0061564 GO:1900121 GO:0007169 GO:0005001 GO:0007420 GO:0043005 GO:0042127 GO:0050773 GO:0005887 GO:0070062 GO:0010633 GO:0050769 GO:0016477 GO:0035335	K16667	PTPRG; receptor-type tyrosine-protein phosphatase gamma [EC:3.1.3.48]			br:ko01000 br:ko01009 br:ko04516	Enzymes | Protein phosphatases and associated proteins | Cell adhesion molecules and their ligands
c16938_g1	MNB_DROME Serine threonine- kinase minibrain OS=Drosophila melanogaster GN=mnb PE=2 SV=2	4	-0.85638	-0.0673534	0.633615	0.456468	0.369164	0.596226	1.71951	0.903924	1.35976	0.899667	1.30504	1.51211	-1.39207	-2.46083	-0.527318	-0.656025	-0.590492	-0.220243	-0.582574	-0.329491	-0.538301	-0.314502	-0.781517	-0.438381	0.00067577	GO:0018108 GO:0090312 GO:0016607 GO:0007399 GO:0046777 GO:0005730 GO:0043621 GO:0000287 GO:0005524 GO:0004712 GO:0030529 GO:0004715 GO:0000381 GO:0045893 GO:0048025 GO:0042802 GO:0043518 GO:0007520 GO:0004674 GO:0007623 GO:0060612 GO:0030218 GO:0003713 GO:0048156 GO:0018105 GO:0018107	K08825	DYRK1; dual specificity tyrosine-phosphorylation-regulated kinase 1 [EC:2.7.12.1]			br:ko01000 br:ko01001 br:ko04131	Enzymes | Protein kinases | Membrane trafficking
c26569_g2	I1BP61_RHIO9 Uncharacterized protein OS=Rhizopus delemar (strain RA 99-880 / ATCC MYA-4621 / FGSC 9543 / NRRL 43880) GN=RO3G_02695 PE=4 SV=1	4	0.00819943	-0.212347	0.111111	1.03641	1.3752	0.481008	2.28284	-0.944143	0.722796	0.348693	1.52992	1.06794	-1.81765	-1.82961	-1.14218	-0.677714	-0.185321	0.0931003	-0.642714	-0.408581	-0.388519	-0.265752	-0.0359788	-0.506712	0.00103037	GO:0003676 GO:0005634 GO:0008270 GO:0004190 GO:0046872 GO:0006508 GO:0015074
c7998_g1	IASPP_CAEEL Apoptotic enhancer 1 OS=Caenorhabditis elegans GN=ape-1 PE=1 SV=1	4	-0.202825	0.187034	0.681649	1.83581	1.65483	0.580072	1.06129	1.08524	0.284889	1.4008	0.549909	0.0512624	-1.54819	-1.7245	-0.881971	-1.65569	0.217106	-0.257687	-0.704115	-1.08563	-0.306438	-0.609656	-0.183864	-0.429326	0.00105909	GO:1903140 GO:0005070 GO:0045786 GO:0008047 GO:0000776 GO:0051094 GO:0045944 GO:1900119 GO:0005654 GO:0002039 GO:0000086 GO:0005925 GO:0004857 GO:0006937 GO:0015629 GO:0005829 GO:0019208 GO:0019901 GO:0042802 GO:0044707 GO:0006470 GO:1900740 GO:1901796 GO:0007067 GO:0005886 GO:0009888 GO:0044767 GO:0051059 GO:0005813 GO:0048471 GO:0043086 GO:0051297 GO:0035508 GO:0072332 GO:0072357 GO:0001938 GO:…	K17554	PPP1R13B ASPP1; apoptosis-stimulating of p53 protein 1			br:ko01009	Protein phosphatases and associated proteins
c18958_g1	G4VQ69_SCHMA placenta-specific 8 (C15 ) OS=Schistosoma mansoni GN= PE=4 SV=1	4	-0.329942	0.0223955	0.406447	0.136653	0.482211	1.76894	2.27682	2.50235	1.2052	0.014626	0.0423938	0.132574	-0.824527	-0.824527	-0.553097	-0.416304	-0.72993	-0.711768	-0.688565	-0.824527	-0.824527	-0.824527	-0.697586	-0.740775	0.00109405
c26113_g2	PKD1_CAEEL Location of vulva defective 1 OS=Caenorhabditis elegans GN=lov-1 PE=1 SV=4	4	-1.44834	-1.35109	0.628127	0.620636	1.60776	1.17502	1.16733	0.608764	0.787194	-0.228905	1.25293	1.15969	-0.300911	-1.84074	0.693039	-0.0428565	0.225869	-0.721661	-1.51276	-0.274911	-1.16447	-0.772036	0.118012	-0.385688	0.00147391	GO:0015077 GO:0050915 GO:0051173 GO:0005794 GO:0048754 GO:0005789 GO:0051641 GO:0051606 GO:0071214 GO:0019904 GO:0048608 GO:0042221 GO:0005244 GO:0048523 GO:0044093 GO:0098662 GO:0098588 GO:0010628 GO:0032991 GO:2000045 GO:0016323 GO:0051216 GO:0060341 GO:0019219 GO:0043009 GO:0090279 GO:0007399 GO:1902578 GO:0045787 GO:0007155 GO:0007507 GO:0072164 GO:0070062 GO:0001568 GO:0006816 GO:0019220 GO:…	K04988	PKD1L2; polycystin 1L2			br:ko04040	Ion channels
c26265_g3	YBOXH_APLCA Y-box factor homolog OS=Aplysia californica PE=2 SV=1	4	0.0658355	0.892165	1.01877	1.43911	1.57715	0.778483	1.07688	1.06355	0.845857	0.846649	0.713413	0.264662	-0.619564	-0.401609	-0.373036	-0.297769	-0.606353	-0.659431	-0.921843	-1.19433	-1.11488	-1.24334	-1.36038	-1.78999	0.00155862	GO:0008584 GO:0000978 GO:0006366 GO:0001227 GO:0005730 GO:0045944 GO:1902219 GO:0005654 GO:0003697 GO:0003730 GO:0000398 GO:0060546 GO:0005844 GO:0005921 GO:0000122 GO:0005689 GO:0009409 GO:0005923 GO:0001077 GO:0070062 GO:0051781 GO:0001701 GO:0048642 GO:0071474 GO:0005829 GO:0071356 GO:0017048 GO:0070937 GO:0070935 GO:0010494 GO:0009386 GO:0007283 GO:0046622 GO:0009566 GO:0031965 GO:0048471 GO:…	K09276	YBX1 NSEP1; Y-box-binding protein 1			br:ko03000 br:ko03019 br:ko03041	Transcription factors | Messenger RNA biogenesis | Spliceosome
c19452_g1	APLP_DROME Apolipophorins OS=Drosophila melanogaster GN=Rfabg PE=1 SV=2	4	-0.748614	-0.382107	0.593754	1.16689	1.53485	1.54829	1.32901	1.21476	0.933423	0.97242	0.766697	0.783617	-1.19439	-1.09621	-1.05265	-0.78394	-0.597049	-0.0784804	-0.336454	-0.394005	-0.687993	-1.00323	-1.18304	-1.30553	0.00207491	GO:0044707 GO:0048856 GO:0044444 GO:0044763 GO:0005488 GO:0044446 GO:0006810 GO:0044767 GO:0043231 GO:0016020 GO:0006629 GO:0034358 GO:0012505 GO:0031982 GO:0050789 GO:0050896
c7853_g1	PI5K1_ARATH Phosphatidylinositol 4-phosphate 5-kinase 1 OS=Arabidopsis thaliana GN=PIP5K1 PE=1 SV=1	4	-0.285411	-0.18939	0.459593	1.0379	1.7602	2.01793	1.83454	1.79127	0.757486	-0.0586816	0.152513	-0.0437695	-0.797726	-0.797427	-0.778818	-0.639501	-0.764462	-0.843873	-0.461013	-0.843873	-0.843873	-0.775864	-0.843873	-0.843873	0.00212228	GO:0005634 GO:0031514 GO:0005515 GO:0005829 GO:0043232 GO:0035082 GO:0044446 GO:0044702 GO:0032501 GO:0044767	K19755	RSPH1; radial spoke head protein 1			br:ko04812	Cytoskeleton proteins
c24282_g1	FGFR2_XENLA Fibroblast growth factor receptor 2 OS=Xenopus laevis GN=fgfr2 PE=2 SV=1	4	-0.578051	-0.830826	0.821513	1.04931	1.11485	1.30458	1.65734	1.66213	1.14655	1.1881	0.182023	-0.109863	-1.3178	-1.26621	-0.475359	-0.466012	-0.150609	-0.341322	0.023499	-0.22461	-1.10688	-0.760413	-1.35391	-1.16804	0.00239046	GO:0008360 GO:0043406 GO:0036332 GO:0018108 GO:0035584 GO:0014068 GO:0038033 GO:0090037 GO:0046777 GO:0005794 GO:0005178 GO:0005576 GO:0045766 GO:0005887 GO:0005768 GO:0005925 GO:0001525 GO:0030949 GO:0001946 GO:0051901 GO:2000352 GO:0036326 GO:0036327 GO:0010575 GO:0016239 GO:0019903 GO:0036323 GO:0050927 GO:0043552 GO:0005783 GO:0043235 GO:0038085 GO:0090141 GO:0051894 GO:0051770 GO:0002548 GO:…	K05093	FGFR2 CD332; fibroblast growth factor receptor 2 [EC:2.7.10.1]	path:map01521 path:map04010 path:map04014 path:map04015 path:map04144 path:map04151 path:map04550 path:map04810 path:map05200 path:map05215 path:map05230	EGFR tyrosine kinase inhibitor resistance | MAPK signaling pathway | Ras signaling pathway | Rap1 signaling pathway | Endocytosis | PI3K-Akt signaling pathway | Signaling pathways regulating pluripotency of stem cells | Regulation of actin cytoskeleton | Pathways in cancer | Prostate cancer | Central carbon metabolism in cancer	br:ko00001 br:ko00536 br:ko01000 br:ko01001 br:ko01020 br:ko04050 br:ko04090	KEGG Orthology (KO) | Glycosaminoglycan binding proteins | Enzymes | Protein kinases | Enzyme-linked receptors | Cytokine receptors | Cellular antigens
c15416_g1	K1PED9_CRAGI Tensin-4 OS=Crassostrea gigas GN=CGI_10007218 PE=4 SV=1	4	-0.44891	0.144476	0.840411	0.778461	0.66151	0.606138	0.542744	-0.167328	0.745184	1.32797	0.739398	0.856484	-1.76248	-0.781621	0.58804	1.00906	0.911028	0.680919	-0.246446	-0.995437	-1.10527	-1.66144	-1.57274	-1.69015	0.00246561	GO:0055085 GO:0016020 GO:0016021	K18080	TNS; tensin			br:ko01009	Protein phosphatases and associated proteins
c24339_g1	MNS1_DANRE Meiosis-specific nuclear structural 1 OS=Danio rerio GN=mns1 PE=2 SV=1	4	0.20263	0.151532	0.427512	1.28217	1.24361	0.786224	1.03029	0.782433	0.966757	1.14758	1.17137	1.31445	-0.50675	-0.470401	-0.471936	-0.414081	-0.291928	-0.736181	-0.704399	-1.20559	-1.01201	-1.62785	-1.75389	-1.31154	0.0029569	GO:0005634 GO:0031514 GO:0042802 GO:0005856 GO:0044782 GO:0048856 GO:0044446 GO:0044702 GO:0032501 GO:0044767
c24056_g1	PIBF1_HUMAN Progesterone-induced-blocking factor 1 OS=Homo sapiens GN=PIBF1 PE=1 SV=2	4	-0.681263	-0.0785322	0.688902	1.96157	1.98106	1.38243	0.89974	0.429486	0.215114	-0.0485176	0.191906	0.0649881	-1.4682	-1.27243	-0.281098	-0.0650538	0.583493	0.167123	0.231672	0.0287153	-0.641495	-1.06928	-1.24479	-1.97554	0.00309052	GO:0040011 GO:0034451 GO:0030030 GO:0043167 GO:0007399 GO:0048513 GO:0000775 GO:0005136 GO:0042995 GO:0071539 GO:0050896 GO:0010531 GO:0051128 GO:0016459 GO:0042526 GO:0031393 GO:0042521 GO:0005634 GO:0032815 GO:0005615 GO:0006928 GO:0016020 GO:0030154 GO:0017111 GO:0072359 GO:0032695 GO:0008092 GO:0032733 GO:0007080 GO:0030036 GO:0090307	K16538	PIBF1 CEP90; progesterone-induced-blocking factor 1			br:ko03036	Chromosome
c18690_g1	ISL3_ONCTS Insulin gene enhancer ISL-3 OS=Oncorhynchus tshawytscha GN=isl3 PE=2 SV=1	4	-0.0752853	0.407874	1.70024	2.00743	0.324566	0.426259	0.318847	0.105691	1.11874	0.994192	1.10473	0.56247	-1.1657	-0.768765	0.396023	0.849572	-1.0018	-1.1657	-0.822615	-1.1657	-0.654003	-1.1657	-1.1657	-1.1657	0.00315339	GO:0016922 GO:0021559 GO:0055010 GO:0000978 GO:0060384 GO:0007411 GO:0090074 GO:0001105 GO:0045944 GO:0048936 GO:0045766 GO:0005654 GO:0001102 GO:0043425 GO:0043524 GO:0000122 GO:0003148 GO:0003203 GO:0048880 GO:0001077 GO:0032725 GO:0048665 GO:0048762 GO:0032729 GO:0032760 GO:0032024 GO:0071657 GO:0010575 GO:0031016 GO:0008270 GO:0050728 GO:0021522 GO:0060913 GO:0060037 GO:0001158 GO:0060413 GO:…	K18492	ISL2; insulin gene enhancer protein ISL-2			br:ko03000	Transcription factors
c25130_g1	NPHP1_CANLF Nephrocystin-1 (Fragment) OS=Canis lupus familiaris GN=NPHP1 PE=2 SV=1	4	-1.42465	-0.654576	0.213193	1.53847	1.64301	1.574	1.29542	1.21002	0.80089	0.551724	0.526815	0.620428	-1.68344	-1.36684	-0.756011	-0.307869	-0.0429972	-0.00943025	-0.214737	-0.306383	-0.602806	-0.665653	-0.913868	-1.0247	0.00316656	GO:0005929 GO:0030054 GO:0044699 GO:0009987 GO:0032501	K19657	NPHP1; nephrocystin-1			br:ko03036	Chromosome
c11973_g1	SFRP5_HUMAN Secreted frizzled-related 5 OS=Homo sapiens GN=SFRP5 PE=2 SV=3	4	-0.286265	0.59633	1.34159	1.74416	2.43694	1.42961	0.430627	-0.092632	0.364828	-0.12116	-1.1976	-1.13607	-1.72413	-0.311085	-0.557804	-1.12197	-1.16622	-0.237895	-0.126399	0.385928	0.266044	-0.269224	-0.103154	-0.544448	0.00318136	GO:0060485 GO:0042813 GO:2000080 GO:0045765 GO:0009950 GO:0046851 GO:0051091 GO:0071380 GO:0060766 GO:0004930 GO:0005109 GO:0030307 GO:0045892 GO:0046982 GO:0030308 GO:0030825 GO:0045893 GO:0071773 GO:0051240 GO:0050679 GO:1902043 GO:0005886 GO:0003214 GO:0051894 GO:0043086 GO:0051496 GO:0050680 GO:0035425 GO:0051898 GO:0003151 GO:0005178 GO:0008201 GO:0060027 GO:0005578 GO:0044339 GO:0045667 GO:…	K02222	SFRP5; secreted frizzled-related protein 5	path:map04310	Wnt signaling pathway	br:ko00001	KEGG Orthology (KO)
c24821_g1	O45580_CAEEL OS=Caenorhabditis elegans GN= PE=4 SV=2	4	-1.26176	0.216104	0.0692279	1.66639	1.24465	0.63974	1.36325	0.575092	1.89246	1.64531	0.433641	-0.155013	-1.16391	-1.43191	-0.0157106	-0.3073	-0.261901	-0.46739	-0.490607	-0.489413	-1.14044	-0.91178	-1.1188	-0.529939	0.00332174	GO:0016020 GO:0016021
c22125_g1	SUFU_HUMAN Suppressor of fused homolog OS=Homo sapiens GN=SUFU PE=1 SV=2	4	-0.691901	0.172522	1.43385	0.925526	0.869051	0.953206	1.02607	0.982704	1.02313	0.883951	0.935829	0.858165	-1.15835	-0.748683	0.183297	0.542594	0.0118513	-0.529963	-1.28749	-1.16275	-1.4729	-1.4729	-1.09082	-1.186	0.00339109	GO:0019901 GO:0007165 GO:0007399 GO:0007389 GO:0042992 GO:0043433 GO:0048513 GO:0008134 GO:0044763 GO:0004871 GO:0045879 GO:0005654 GO:0045668 GO:0000122 GO:0097542 GO:0001501 GO:0003714 GO:0097546 GO:0006508 GO:0005829 GO:0072359	K06229	SUFU; suppressor of fused	path:map04340 path:map04341 path:map05200 path:map05217	Hedgehog signaling pathway | Hedgehog signaling pathway - fly | Pathways in cancer | Basal cell carcinoma	br:ko00001 br:ko00002	KEGG Orthology (KO) | KEGG modules
c25321_g2	CNTLN_HUMAN Centlein OS=Homo sapiens GN=CNTLN PE=1 SV=5	4	-1.10634	-0.712957	0.584267	2.17785	2.18574	1.39283	0.735159	0.748102	0.359418	0.542403	0.26038	0.0038482	-1.35287	-1.35287	-0.876108	-0.963136	0.0355889	0.303921	0.117576	-0.189872	-0.570421	-0.366447	-0.942335	-1.01373	0.0037331	GO:0005515 GO:0005737 GO:0044430 GO:0044763 GO:0006996 GO:0043227
c6080_g1	PRDM1_MOUSE PR domain zinc finger 1 OS=Mus musculus GN=Prdm1 PE=1 SV=1	4	0.041453	-0.246202	1.06661	1.51584	1.37841	1.38573	1.29026	0.963517	0.717358	-0.748591	-0.252382	-0.159405	-2.26245	-1.30766	-0.893622	-1.34475	0.381888	0.868407	0.0437829	0.0395087	-0.702671	-0.747326	-0.462153	-0.56555	0.00415605	GO:0003170 GO:0000978 GO:0009791 GO:0008168 GO:0006367 GO:0005654 GO:0001893 GO:0000122 GO:0001078 GO:0001763 GO:0003723 GO:0030889 GO:0060707 GO:0015629 GO:0007281 GO:0008270 GO:0042826 GO:0003281 GO:0042462 GO:0060976 GO:0048844 GO:0060576 GO:0045579 GO:1990654 GO:0005737 GO:0035904 GO:0010628 GO:0045165 GO:0031665 GO:0032259
c17455_g1	TECT3_MOUSE Tectonic-3 OS=Mus musculus GN=Tctn3 PE=1 SV=1	4	-1.33214	-0.545291	0.806519	2.24604	1.92194	1.36023	0.253116	0.202209	0.412541	0.429575	0.498284	0.430182	-1.61356	-2.00549	-0.729309	-0.480465	0.297338	-0.162328	-0.991065	-0.0763128	-0.472179	-0.0662523	-0.148336	-0.235245	0.00477093	GO:0007275 GO:0044464 GO:0043226 GO:0009987	K19382	TCTN1_3; tectonic-1/3			br:ko03036	Chromosome
c26217_g1	SMRC2_MOUSE SWI SNF complex subunit SMARCC2 OS=Mus musculus GN=Smarcc2 PE=1 SV=2	4	1.69846	1.1871	1.95282	0.902211	0.54833	0.0722579	0.330713	0.160776	0.265138	0.723471	-0.968901	-0.888395	-1.10199	-0.840876	0.454516	-0.0594806	0.920814	0.325416	-0.6641	-1.13722	0.184374	-0.563004	-1.82711	-1.67533	0.00483734	GO:0008283 GO:0008285 GO:0000978 GO:0051150 GO:0045666 GO:0001227 GO:0033081 GO:0045944 GO:0005654 GO:0000980 GO:0000122 GO:0005667 GO:0071230 GO:0006955 GO:0070888 GO:0016514 GO:0008270 GO:0006351 GO:0090103 GO:0031492 GO:0007389 GO:0008134 GO:0006337 GO:0048704 GO:0030857 GO:0000790 GO:0007417 GO:0003713 GO:0005737 GO:0003714 GO:0048752 GO:0017053 GO:0043044 GO:0047485 GO:0048596 GO:0010464 GO:…	K11649	SMARCC; SWI/SNF related-matrix-associated actin-dependent regulator of chromatin subfamily C			br:ko03021 br:ko03036	Transcription machinery | Chromosome
c22526_g1	HNRPK_CHICK Heterogeneous nuclear ribonucleo K OS=Gallus gallus GN=HNRNPK PE=2 SV=1	4	-0.12378	0.0894995	1.80863	2.19817	0.686961	0.330144	0.664519	0.835826	0.692682	-0.348571	0.385405	0.124068	-0.97901	-2.21333	-0.624681	0.113667	0.894932	0.714004	-0.847702	-0.986826	-0.940361	-0.467617	-1.06437	-0.942252	0.0048414	GO:0003690 GO:0007399 GO:0080134 GO:0048513 GO:0045944 GO:1901701 GO:0003697 GO:0051049 GO:0016071 GO:0051960 GO:0071310 GO:0003729 GO:0034645 GO:0065008 GO:0044267 GO:0005681 GO:0043232 GO:0006396 GO:0042981 GO:0044444 GO:0044763 GO:0048523 GO:0001159 GO:0006950 GO:0044271 GO:0051130 GO:0044033 GO:0031981 GO:0019058 GO:0030054 GO:0019899	K12886	HNRNPK; heterogeneous nuclear ribonucleoprotein K	path:map03040 path:map05168 path:map05203 path:map05206	Spliceosome | Herpes simplex infection | Viral carcinogenesis | MicroRNAs in cancer	br:ko00001 br:ko03041	KEGG Orthology (KO) | Spliceosome
c24836_g1	K7JZG8_NASVI Uncharacterized protein OS=Nasonia vitripennis PE=4 SV=1	4	-0.642815	0.148364	2.09145	0.00824362	0.797447	1.01423	-0.0230881	1.08397	1.01635	0.818867	0.240167	0.770491	-1.88393	-1.6471	0.514073	0.0646816	0.53519	0.353658	-0.258414	-0.173249	-1.26118	-0.902483	-1.35182	-1.3131	0.00508597
c26260_g1	ABCA1_MOUSE ATP-binding cassette sub-family A member 1 OS=Mus musculus GN=Abca1 PE=1 SV=4	4	-1.08726	-0.568072	-0.0488955	1.38793	1.43165	1.38792	1.34316	1.00939	1.28643	1.0535	0.742569	0.880192	-1.56222	-1.30905	-1.05677	-0.556273	0.159517	-0.339101	-0.625636	-0.760796	-0.646561	-0.56281	-0.645506	-0.913311	0.00524266	GO:0055098 GO:0005794 GO:0034191 GO:0055091 GO:0001750 GO:0051246 GO:0005548 GO:0045055 GO:0032367 GO:0097209 GO:0097208 GO:0050877 GO:0032489 GO:0060155 GO:0042626 GO:0034380 GO:0038027 GO:0007186 GO:0019905 GO:0034188 GO:0034186 GO:0045335 GO:0030819 GO:0048523 GO:0005764 GO:0034616 GO:0030054 GO:0031267 GO:0032991 GO:0072659 GO:0008203 GO:0044255 GO:0008289 GO:0042157 GO:0042632 GO:0005887 GO:…	K05641	ABCA1; ATP-binding cassette subfamily A (ABC1) member 1	path:map02010 path:map04975	ABC transporters | Fat digestion and absorption	br:ko00001 br:ko02000	KEGG Orthology (KO) | Transporters
c18566_g1	PTBP1_RAT Polypyrimidine tract-binding 1 OS=Rattus norvegicus GN=Ptbp1 PE=1 SV=1	4	-0.806608	-0.386299	1.0227	1.51264	1.28399	1.19518	1.1506	0.992393	0.968225	0.928184	1.05991	1.0066	-0.910515	-1.13279	-1.04897	-0.639782	-0.150088	-0.152032	-0.809684	-0.895306	-0.910997	-1.01176	-1.13279	-1.13279	0.00568794	GO:0036002 GO:0008187 GO:0033120 GO:0008543 GO:0005730 GO:0005654 GO:0044822 GO:0000398 GO:0007507 GO:0051148 GO:0075522 GO:0070062 GO:0005515 GO:0030529 GO:0000381 GO:0048025 GO:0016020	K13218	PTBP1 PTB; polypyrimidine tract-binding protein 1			br:ko03019 br:ko03041	Messenger RNA biogenesis | Spliceosome
c18094_g1	DC2L1_MOUSE Cytoplasmic dynein 2 light intermediate chain 1 OS=Mus musculus GN=Dync2li1 PE=1 SV=1	4	-0.0472291	-0.17974	0.221635	1.74855	1.7227	1.5933	0.893324	1.02333	0.725659	0.960652	0.773297	0.872269	-0.904307	-0.628722	-0.720317	-0.465938	-0.543799	-1.16371	-0.623035	-1.37527	-1.01825	-1.1347	-0.877212	-0.852481	0.00580919	GO:0015630 GO:0044421 GO:0006486 GO:0043234 GO:0045504 GO:0005930 GO:0040007 GO:0097542 GO:0006888 GO:0043231 GO:0016020 GO:0017110 GO:0005829 GO:0012505 GO:0071840 GO:0019886 GO:0050789 GO:0050896	K10417	DYNC2LI; dynein light intermediate chain 2 cytosolic	path:map04962	Vasopressin-regulated water reabsorption	br:ko00001 br:ko03036 br:ko04812	KEGG Orthology (KO) | Chromosome | Cytoskeleton proteins
c24237_g1	SPAT7_HUMAN Spermatogenesis-associated 7 OS=Homo sapiens GN=SPATA7 PE=1 SV=3	4	-1.13993	-0.34995	0.628471	1.23504	1.76759	1.48688	1.06384	0.997347	0.904779	0.796661	0.874018	0.986151	-1.03053	-1.49409	-1.20987	-0.965057	-0.27848	-0.134317	-0.578529	-0.759694	-0.230414	-0.748689	-0.773615	-1.04762	0.00585896	GO:0005856 GO:0044441	K19655	SPATA7; spermatogenesis-associated protein 7			br:ko03036	Chromosome
c26251_g1	W2WPK0_PHYPR Uncharacterized protein OS=Phytophthora parasitica CJ01A1 GN=F441_12980 PE=4 SV=1	4	-1.13015	-0.24192	0.927871	1.759	0.900157	0.536481	-1.05232	0.0213621	-0.222388	0.491185	1.26448	1.21815	-2.12672	-1.36881	-0.727459	0.615919	1.07014	1.14772	0.110468	-0.200953	-0.565575	-0.883758	-0.867454	-0.675417	0.00589614	GO:0008270 GO:0016020 GO:0016021
c9405_g1	KALM_CHICK Anosmin-1 OS=Gallus gallus GN=ANOS1 PE=2 SV=2	4	-0.476164	0.0874018	1.51724	1.45742	1.03964	1.18581	1.23128	0.952597	0.494804	0.375958	-0.594333	-0.652061	-1.21599	-0.82443	0.319366	0.667991	0.91345	0.244889	-0.552045	-0.727391	-0.823169	-1.47846	-1.46116	-1.68265	0.00634005	GO:0007411 GO:0008543 GO:0007155 GO:0008201 GO:0005576 GO:0005201 GO:0005578 GO:0005886 GO:0009986 GO:0006935 GO:0030414 GO:0005615 GO:0004867 GO:0005515 GO:0006928 GO:0016020 GO:0010951 GO:0010466
c19852_g2	HMG2_DROME High mobility group DSP1 OS=Drosophila melanogaster GN=Dsp1 PE=2 SV=1	4	-2.22726	-0.364065	1.8358	1.29961	0.995924	0.996156	0.694364	0.760086	0.387683	0.691381	0.409683	0.133105	-1.72962	-1.92081	-0.484975	0.201752	0.681272	0.122516	-0.401495	0.0406544	-0.293336	-0.313194	-0.586443	-0.928796	0.00699027	GO:0008584 GO:1901224 GO:0045648 GO:0003697 GO:0001786 GO:0002755 GO:0050716 GO:0019887 GO:0032689 GO:2001200 GO:0050830 GO:0035711 GO:1902042 GO:0019904 GO:0045654 GO:0043234 GO:0005125 GO:0001158 GO:0006334 GO:0045931 GO:0002643 GO:1990774 GO:0042393 GO:0017053 GO:0002407 GO:0017055 GO:0071642 GO:0032392 GO:0072091 GO:0006265 GO:0005730 GO:0045944 GO:0001530 GO:0097350 GO:0097100 GO:0003700 GO:…	K10802	HMGB1; high mobility group protein B1	path:map03410 path:map04140	Base excision repair | Autophagy - animal	br:ko00001 br:ko03036 br:ko03400 br:ko04147	KEGG Orthology (KO) | Chromosome | DNA repair and recombination proteins | Exosome
c10947_g2	RX_MOUSE Retinal homeobox Rx OS=Mus musculus GN=Rax PE=2 SV=2	4	-1.4386	-0.68231	1.97433	1.67075	0.442588	0.370191	0.681047	0.618631	0.861927	0.528333	0.320626	-0.0649455	-1.30423	-1.69741	-0.834971	1.3541	0.753028	-0.0582779	-0.00632175	-0.56232	0.0820369	-0.521551	-1.02325	-1.46339	0.00706672	GO:0005634 GO:0001077 GO:0060173 GO:0000978 GO:0043010 GO:0006366 GO:0007389 GO:0021854 GO:0007601 GO:0045944 GO:0050896	K09332	RAX RX; retina and anterior neural fold homeobox protein			br:ko03000	Transcription factors
c25942_g1	GELS1_CAEBR Gelsolin 1 OS=Caenorhabditis briggsae GN=gsnl-1 PE=3 SV=1	4	-0.915119	-0.81978	0.147447	0.804399	0.852631	1.01292	1.1157	1.22528	1.18164	1.37183	1.44528	1.50669	-0.992651	-1.19877	-0.660901	-0.534239	0.00786115	-0.0967988	-0.455876	-0.549852	-0.892971	-1.11602	-1.1702	-1.26849	0.00728716	GO:0016528 GO:0032330 GO:1903689 GO:0005546 GO:0001786 GO:0051047 GO:0005509 GO:0045010 GO:0098858 GO:0005829 GO:0010976 GO:0051127 GO:0070887 GO:0019904 GO:0010033 GO:0042989 GO:0060271 GO:0045654 GO:0005886 GO:0051015 GO:0005634 GO:0051014 GO:0051693 GO:0046597 GO:0010628 GO:0097017 GO:0071801 GO:1902174 GO:0043209 GO:0008285 GO:0043005 GO:1903903 GO:0002102 GO:0070062 GO:0005925 GO:0072562 GO:…	K05768	GSN; gelsolin	path:map04666 path:map04810 path:map05203	Fc gamma R-mediated phagocytosis | Regulation of actin cytoskeleton | Viral carcinogenesis	br:ko00001 br:ko04147 br:ko04812	KEGG Orthology (KO) | Exosome | Cytoskeleton proteins
c15256_g1	NPHP4_HUMAN Nephrocystin-4 OS=Homo sapiens GN=NPHP4 PE=1 SV=2	4	-1.13186	-0.69664	0.57265	1.3097	1.81702	1.45804	1.19722	0.869204	0.958831	0.86867	0.79109	0.54548	-1.43944	-1.35333	-1.10467	-0.577573	-0.0320254	0.00168632	-0.108962	-0.619179	-0.3265	-1.01166	-0.900483	-1.08728	0.00731747	GO:0065007 GO:0005856 GO:0030054 GO:0044422 GO:0044699 GO:0009987	K16478	NPHP4; nephrocystin-4			br:ko03036	Chromosome
c22860_g1	TBA2_PATVU Tubulin alpha-2 alpha-4 chain OS=Patella vulgata GN=TUB2 PE=2 SV=1	4	-0.765746	-0.677833	0.784486	1.69419	1.66312	1.26964	0.747117	0.698486	0.0289775	-0.818076	-0.630426	0.0635955	-1.28994	-1.79156	-0.4743	-0.270086	0.216411	0.889572	0.762551	0.824183	0.196291	-0.220625	-0.997175	-1.90286	0.0078738	GO:0043209 GO:0005200 GO:0005881 GO:0000226 GO:0005525 GO:0051301 GO:0005634 GO:0070062 GO:0031625 GO:0030705 GO:0003725 GO:0003924 GO:0071353	K07374	TUBA; tubulin alpha	path:map04145 path:map04210 path:map04530 path:map04540 path:map05130	Phagosome | Apoptosis | Tight junction | Gap junction | Pathogenic Escherichia coli infection	br:ko00001 br:ko03019 br:ko03036 br:ko04147 br:ko04812	KEGG Orthology (KO) | Messenger RNA biogenesis | Chromosome | Exosome | Cytoskeleton proteins
c12307_g1	IQCB1_HUMAN IQ calmodulin-binding motif-containing 1 OS=Homo sapiens GN=IQCB1 PE=1 SV=1	4	-1.14878	-0.152203	0.722684	1.75292	1.77639	1.19069	0.953171	1.19535	0.62016	0.788266	0.546933	0.684564	-1.78849	-1.13109	-0.5324	-0.73624	0.158148	-0.288549	-0.308284	-0.700491	-1.08559	-0.754828	-0.682483	-1.07984	0.00917429	GO:0015630 GO:0005515 GO:0044446	K16774	IQCB1 NPHP5; IQ calmodulin-binding motif-containing protein 1			br:ko03036	Chromosome
c31115_g1	PR5_ARATH Pathogenesis-related 5 OS=Arabidopsis thaliana GN=At1g75040 PE=1 SV=1	4	-0.961546	-0.111725	1.43056	1.37729	1.37925	1.41146	1.43188	0.935896	0.716922	0.663179	0.684784	0.549574	-0.967923	-1.011	-0.642865	0.327117	-0.396189	-0.528046	-1.06212	-0.875605	-1.1677	-1.1677	-0.952755	-1.06273	0.00932222	GO:0005515 GO:0006952
c13189_g1	ERGI2_HUMAN Endoplasmic reticulum-Golgi intermediate compartment 2 OS=Homo sapiens GN=ERGIC2 PE=1 SV=2	4	0.598986	1.29036	1.88974	0.506444	1.16586	0.154023	0.508015	1.00414	0.998559	0.923665	-0.284875	-0.23716	-1.0833	-0.251709	0.373004	0.180198	-0.22579	-0.407973	-0.497794	-0.677771	-1.87011	-0.744915	-2.22276	-1.08886	0.00966217	GO:0005515 GO:0006890 GO:0016020 GO:0044444 GO:0005730	K20366	ERGIC2 ERV41; endoplasmic reticulum-Golgi intermediate compartment protein 2			br:ko04131	Membrane trafficking
c24766_g1	FP1_MYTED Adhesive plaque matrix (Fragment) OS=Mytilus edulis GN=FP1 PE=1 SV=1	5	-0.992423	-0.955491	-0.958885	-0.978719	-0.872396	-0.855109	-0.830554	-0.847061	-0.887014	-0.971042	-0.845962	-0.946443	0.492155	0.277316	0.167742	0.31348	0.471785	0.980679	1.21592	1.30945	1.38525	1.43856	1.45525	1.43351	1.17e-39	GO:0005576
c21056_g1	A0A024X3W9_PLAFC Uncharacterized protein OS=Plasmodium falciparum (isolate Camp / Malaysia) GN=PFMC_03781 PE=4 SV=1	5	-1.39522	-1.28179	-1.30677	-1.09168	-1.04692	-0.747141	-0.493663	-0.471477	-0.670247	-0.724854	-0.687686	-0.772861	0.169282	-0.0424985	0.354352	0.541719	0.878357	1.05674	1.24603	1.33601	1.34712	1.37914	1.30111	1.12294	6.04e-31	GO:0006030 GO:0005576 GO:0008061
c32667_g1	CATL_SARPE Cathepsin L OS=Sarcophaga peregrina PE=1 SV=1	5	-1.05741	-1.08948	-1.06261	-0.698277	-0.69259	-0.803869	-0.90095	-0.784821	-0.964394	-0.954648	-0.901219	-0.91954	0.157522	-0.102516	0.255016	0.522359	0.950128	1.1758	1.27624	1.32635	1.36281	1.40239	1.35378	1.14994	1.77e-23	GO:0046718 GO:1903146 GO:0036021 GO:0022617 GO:0004197 GO:0004252 GO:0002250 GO:0048513 GO:0044702 GO:1903955 GO:0002224 GO:0097067 GO:0005634 GO:0005615 GO:0070062 GO:0005518 GO:0043394 GO:0042393 GO:0097655 GO:0001968 GO:0030574 GO:0019886 GO:0051603	K01365	CTSL; cathepsin L [EC:3.4.22.15]	path:map04140 path:map04142 path:map04145 path:map04210 path:map04612 path:map05205 path:map05323 path:map05418	Autophagy - animal | Lysosome | Phagosome | Apoptosis | Antigen processing and presentation | Proteoglycans in cancer | Rheumatoid arthritis | Fluid shear stress and atherosclerosis	br:ko00001 br:ko01000 br:ko01002 br:ko03110 br:ko00537	KEGG Orthology (KO) | Enzymes | Peptidases | Chaperones and folding catalysts | Glycosylphosphatidylinositol (GPI)-anchored proteins
c29364_g1	TEST2_MOUSE Testin-2 OS=Mus musculus PE=2 SV=1	5	-1.08151	-1.00138	-1.00287	-0.848958	-0.694962	-0.646895	-0.595195	-0.787819	-0.792587	-1.00428	-0.984415	-1.10307	0.403014	0.146364	0.0135143	0.145994	0.379296	0.929314	1.23444	1.39843	1.505	1.55474	1.49542	1.3384	3.32e-21	GO:0046718 GO:1903146 GO:0048513 GO:0097067 GO:0070062 GO:0043394 GO:0001968 GO:0019886 GO:0051603 GO:0048608 GO:0036021 GO:0022617 GO:0004197 GO:0004252 GO:0002250 GO:0009888 GO:0044702 GO:1903955 GO:0002224 GO:0005634 GO:0005615 GO:0005518 GO:0042393 GO:0097655 GO:0030574	K01365	CTSL; cathepsin L [EC:3.4.22.15]	path:map04140 path:map04142 path:map04145 path:map04210 path:map04612 path:map05205 path:map05323 path:map05418	Autophagy - animal | Lysosome | Phagosome | Apoptosis | Antigen processing and presentation | Proteoglycans in cancer | Rheumatoid arthritis | Fluid shear stress and atherosclerosis	br:ko00001 br:ko01000 br:ko01002 br:ko03110 br:ko00537	KEGG Orthology (KO) | Enzymes | Peptidases | Chaperones and folding catalysts | Glycosylphosphatidylinositol (GPI)-anchored proteins
c21318_g1	DMRT2_HUMAN Doublesex- and mab-3-related transcription factor 2 OS=Homo sapiens GN=DMRT2 PE=2 SV=2	5	-0.870432	-0.870432	-0.749311	0.707768	-0.0443109	0.302345	-0.0150283	0.0254055	0.266576	0.656743	0.701824	0.700843	-0.478179	-0.72385	-0.870432	-0.162296	-0.574799	-0.720008	-0.714334	-0.870432	-0.66734	-0.259275	1.90559	3.32337	3.56e-18	GO:0042803 GO:0060179 GO:0006351 GO:0000987 GO:0002052 GO:0006355 GO:0042487 GO:0007368 GO:0001541 GO:0021521 GO:0021796 GO:0005634 GO:0007628 GO:0003700 GO:0035914 GO:0046872 GO:0046982 GO:0071542 GO:0046661 GO:0019226	K19489	DMRT2; doublesex- and mab-3-related transcription factor 2			br:ko03000	Transcription factors
c23790_g1	NALD2_HUMAN N-acetylated-alpha-linked acidic dipeptidase 2 OS=Homo sapiens GN=NAALAD2 PE=1 SV=1	5	-1.26527	-1.31722	-1.03034	-1.18301	-0.832432	-0.942056	-0.566349	-0.642557	-0.388018	-0.332282	-0.34153	-0.345876	0.307949	-0.0621682	-0.258911	-0.217897	-0.11544	0.657001	1.30794	1.51968	1.67169	1.76813	1.74558	0.863378	1.65e-15	GO:0065008 GO:1904493 GO:0004181 GO:0042221 GO:1901564 GO:0006897 GO:0009986 GO:0044459 GO:0070062 GO:0005515 GO:0010604 GO:0048522 GO:0006826 GO:0006508 GO:0035609 GO:0016021 GO:0012505 GO:0031410 GO:0019752 GO:1904492 GO:0080090	K01301	NAALAD; N-acetylated-alpha-linked acidic dipeptidase [EC:3.4.17.21]			br:ko01000 br:ko01002	Enzymes | Peptidases
c32646_g1	GTAN_DICDI GATA zinc finger domain-containing 14 OS=Dictyostelium discoideum GN=gtaN PE=3 SV=1	5	-1.1512	-1.1512	-1.06188	-0.195061	-0.261348	-0.621799	-0.690779	-0.863658	-0.717274	-1.03013	-1.10569	-0.807644	0.16829	-0.16959	-0.199247	0.0311869	1.11964	1.49982	1.62797	1.64812	1.57174	1.44686	0.688247	0.224612	5.02e-13	GO:0006030 GO:0005576 GO:0008061
c7952_g1	PNPO_RAT Pyridoxine-5 -phosphate oxidase OS=Rattus norvegicus GN=Pnpo PE=1 SV=1	5	-1.18925	-1.12078	-1.02375	-1.05163	-1.09423	-0.782418	-0.578381	-0.735523	-0.383291	-0.748775	-0.577472	-0.643586	0.00498489	-0.281441	-0.260446	0.0624327	0.778156	1.2166	1.37065	1.48903	1.41805	1.40971	1.33132	1.39003	6.41e-13	GO:0070062 GO:0016638 GO:0005737 GO:0042816 GO:0098779 GO:0002230 GO:0098792 GO:0005654	K00275	pdxH PNPO; pyridoxamine 5'-phosphate oxidase [EC:1.4.3.5]	path:map00750 path:map01100 path:map01120	Vitamin B6 metabolism | Metabolic pathways | Microbial metabolism in diverse environments	br:ko00001 br:ko00002 br:ko01000	KEGG Orthology (KO) | KEGG modules | Enzymes
c29373_g1	A5K726_PLAVS Diacylglycerol OS=Plasmodium vivax (strain Salvador I) GN=PVX_099990 PE=4 SV=1	5	-0.926492	-0.951948	-0.833848	-0.774116	-0.824082	-0.899894	-0.89337	-0.951948	-0.679909	-0.795875	-0.664804	-0.815174	0.413234	0.140632	-0.0538414	0.217655	0.0361935	0.169014	0.938653	1.3548	1.59615	1.72072	1.72306	1.7552	7.37e-13	GO:0050794 GO:0003824 GO:0009987
c27804_g1	ACOD_BOVIN Acyl- desaturase OS=Bos taurus GN=SCD PE=2 SV=2	5	-1.90338	-1.29103	-0.457916	-0.349032	-0.782687	-0.73974	-1.1086	-0.831908	-0.663795	-0.584906	-0.812097	-0.845042	0.840509	0.900604	0.858857	0.71695	0.480636	0.31952	-0.0688529	0.375622	1.33775	1.47962	1.4654	1.66352	1.5e-12	GO:0005789 GO:0042811 GO:0004768 GO:0042759 GO:0005506 GO:0016021 GO:0035338 GO:0055114 GO:0070542 GO:0017105 GO:1903966 GO:0044767	K00507	SCD desC; stearoyl-CoA desaturase (Delta-9 desaturase) [EC:1.14.19.1]	path:map01040 path:map01212 path:map03320 path:map04152 path:map04212	Biosynthesis of unsaturated fatty acids | Fatty acid metabolism | PPAR signaling pathway | AMPK signaling pathway | Longevity regulating pathway - worm	br:ko00001 br:ko01000 br:ko01004	KEGG Orthology (KO) | Enzymes | Lipid biosynthesis proteins
c24843_g1	TENA_CHICK Tenascin OS=Gallus gallus GN=TNC PE=1 SV=2	5	-0.883372	-0.908546	-0.867531	-0.761228	-0.737608	-0.820111	-0.810529	-0.908546	-0.860927	-0.908546	-0.668396	-0.908546	0.356178	-0.00528712	-0.0944193	-0.0213555	-0.052854	0.953431	1.41703	1.59294	1.65715	1.66089	1.51066	1.06952	7.46e-12	GO:0005515 GO:0009611 GO:0016043 GO:0042221 GO:0009653 GO:0031012 GO:0048523 GO:0048699 GO:0044424	K06252	TN; tenascin	path:map04151 path:map04510 path:map04512 path:map05206	PI3K-Akt signaling pathway | Focal adhesion | ECM-receptor interaction | MicroRNAs in cancer	br:ko00001 br:ko00536 br:ko04516	KEGG Orthology (KO) | Glycosaminoglycan binding proteins | Cell adhesion molecules and their ligands
c27020_g1	CTRA_BOVIN Chymotrypsinogen A OS=Bos taurus PE=1 SV=1	5	-0.87632	-0.882236	-0.825021	-0.930228	-0.737944	-0.823118	-0.713986	-0.857268	-0.818075	-0.856652	-0.930228	-0.930228	0.456832	0.21684	0.0299117	0.270538	0.154166	0.157623	0.827274	1.22664	1.5519	1.71931	1.81635	1.75392	5.96e-11	GO:0030193 GO:0044707 GO:0016020 GO:0044464 GO:0016485 GO:0008233 GO:0005576 GO:0005488 GO:0048518 GO:0006950	K01310	CTRB; chymotrypsin [EC:3.4.21.1]			br:ko01000 br:ko01002	Enzymes | Peptidases
c16844_g1	HDC_DROME Headcase OS=Drosophila melanogaster GN=hdc PE=1 SV=2	5	-0.856289	-0.911762	-0.972669	-0.87747	-0.801794	-0.972669	-0.897636	-0.972669	-0.972669	-0.876926	-0.972669	-0.972669	-0.136977	0.0837581	0.658085	0.980756	1.29123	1.31559	1.02312	0.933196	1.15728	1.26759	1.20286	1.2814	2.35e-10	GO:0005634 GO:0005737 GO:0016020 GO:0045930
c19416_g1	EMAL6_HUMAN Echinoderm microtubule-associated -like 6 OS=Homo sapiens GN=EML6 PE=2 SV=2	5	-1.71034	-1.59466	-0.498183	0.224176	0.199438	-0.09009	-0.197924	-0.410133	-0.481817	-0.401288	-0.470785	-0.425616	-0.120795	-0.530645	-0.829478	-0.33795	-0.618734	-0.414396	0.41979	1.08165	1.48289	1.70965	2.00503	2.0102	4.67e-09	GO:0015631 GO:0070062 GO:0072686 GO:0005737 GO:0007399 GO:0031113 GO:0048513 GO:0044763	K18598	EML6; echinoderm microtubule-associated protein-like 6
c32575_g1	FRIS_LYMST Soma ferritin OS=Lymnaea stagnalis PE=2 SV=2	5	-0.955915	-0.989925	-0.989925	-0.939603	-0.895387	-0.82079	-0.911662	-0.558293	-0.78123	-0.989925	-0.661385	-0.989925	0.525856	0.270863	0.253828	0.46944	0.509148	0.729689	0.553779	0.943734	0.968469	1.0559	1.86996	2.3333	5.04e-09	GO:0006879 GO:0051179 GO:0046872 GO:0043231 GO:0008285 GO:0044444	K00522	FTH1; ferritin heavy chain [EC:1.16.3.2]	path:map04216 path:map04978	Ferroptosis | Mineral absorption	br:ko00001 br:ko01000 br:ko04147	KEGG Orthology (KO) | Enzymes | Exosome
c3463_g1	P40_SCHMA Major egg antigen OS=Schistosoma mansoni PE=2 SV=1	5	-1.23191	-1.16489	-0.335846	0.190538	0.0224171	-0.170345	-0.582566	-0.979057	-1.0625	-1.19674	-1.07656	-1.01179	-0.100827	-0.410685	-0.733225	-0.355675	1.29537	1.32917	1.12653	1.15185	1.30209	1.28152	1.39753	1.3156	1.61e-08
c500_g1	FBX6_HUMAN F-box only 6 OS=Homo sapiens GN=FBXO6 PE=1 SV=1	5	-1.11141	-1.14867	-1.14867	-1.03309	-0.917796	-0.413384	-0.813968	-0.707516	-0.597027	-0.625303	-0.44396	-1.02637	-0.15279	-0.360076	0.224846	0.370326	0.424136	0.863978	1.11272	1.30894	1.36849	1.51712	1.74146	1.56801	8.84e-08	GO:0005737 GO:0033554 GO:0005488 GO:0043227 GO:0006511	K10100	FBXO6; F-box protein 6	path:map04141	Protein processing in endoplasmic reticulum	br:ko00001 br:ko00002 br:ko04091 br:ko04121	KEGG Orthology (KO) | KEGG modules | Lectins | Ubiquitin system
c12910_g1	DDX10_HUMAN Probable ATP-dependent RNA helicase DDX10 OS=Homo sapiens GN=DDX10 PE=1 SV=2	5	-2.41407	-2.56229	-0.960374	0.909221	0.0232251	0.875457	0.412621	-0.616984	0.0258106	-0.512414	-0.52727	-0.448037	-0.223646	-0.417571	-0.266848	-0.243513	0.668987	0.654499	0.528437	1.02393	1.19795	1.13475	0.925315	0.812807	1.88e-07	GO:0010501 GO:0044424 GO:0004004 GO:0044822	K14776	DDX10 DBP4; ATP-dependent RNA helicase DDX10/DBP4 [EC:3.6.4.13]			br:ko01000 br:ko03009	Enzymes | Ribosome biogenesis
c23020_g1	KDM8_SALSA Lysine-specific demethylase 8 OS=Salmo salar GN=kdm8 PE=2 SV=1	5	-2.35684	-2.34451	-2.05126	0.128938	0.119017	0.583396	0.475785	0.230516	0.381974	0.413308	0.289681	0.316702	-0.329042	-0.652681	-0.446222	-0.453428	-0.0759359	0.108292	0.698729	1.2113	1.04449	1.0401	1.07268	0.595006	1.88e-07	GO:0016070 GO:0016491 GO:0010467 GO:0044763 GO:0005488	K10277	KDM8 JMJD5; lysine-specific demethylase 8 [EC:1.14.11.27]			br:ko01000 br:ko03036	Enzymes | Chromosome
c25708_g1	E78C_DROME Ecdysone-induced 78C OS=Drosophila melanogaster GN=Eip78C PE=2 SV=4	5	-1.0682	-1.0682	-0.962286	-0.668449	-1.0682	-0.811175	-0.781029	-0.875644	-1.0682	-1.0682	-0.687712	-0.714373	-0.259023	0.10161	1.50215	1.57167	1.37927	1.10053	0.939212	0.789988	0.86966	0.841922	1.05526	0.949429	2.81e-07	GO:0021955 GO:0008142 GO:0043422 GO:0006367 GO:0003006 GO:0001501 GO:0045892 GO:0046982 GO:0015629 GO:0032689 GO:0032720 GO:0019904 GO:0043277 GO:0042981 GO:0044323 GO:0009887 GO:0061448 GO:0000790 GO:0051099 GO:0050769 GO:0030853 GO:0032753 GO:0036315 GO:0051018 GO:0032754 GO:0008284 GO:0051393 GO:0045787 GO:0048534 GO:0060429 GO:0005730 GO:0006468 GO:0045944 GO:0021575 GO:0005654 GO:0048384 GO:…	K08529	RARG NR1B3; retinoic acid receptor gamma			br:ko03000 br:ko03310	Transcription factors | Nuclear receptors
c13956_g1	ELP2_HUMAN Elongator complex 2 OS=Homo sapiens GN=ELP2 PE=1 SV=2	5	-1.53305	-1.62842	-1.62419	-1.72999	-1.01167	-0.245696	0.123471	-0.400535	0.318262	-0.134824	0.102174	-0.56928	0.303864	0.266723	0.173496	0.143992	-0.241047	0.0913451	0.640657	0.929083	1.42557	1.62724	1.47429	1.49853	2.95e-07	GO:0008023 GO:0005737 GO:0006351 GO:0033588 GO:0000993 GO:0000123 GO:0006357	K11374	ELP2; elongator complex protein 2			br:ko03016 br:ko03036	Transfer RNA biogenesis | Chromosome
c24311_g1	SUOX_HUMAN Sulfite mitochondrial OS=Homo sapiens GN=SUOX PE=1 SV=2	5	-1.9875	-1.40021	-1.21407	-1.86241	-0.701477	-0.363065	-0.0477638	-0.116788	-0.0934749	-0.471309	-0.0406581	-0.250559	0.00776431	-0.107666	-0.0874141	-0.0525369	0.25842	1.27576	1.65159	1.64562	1.01266	0.910796	0.757093	1.2772	3.26e-07	GO:0044429 GO:0006790 GO:0070013 GO:0016491 GO:0055114 GO:0044763 GO:0005488	K00387	SUOX; sulfite oxidase [EC:1.8.3.1]	path:map00920 path:map01100 path:map01120	Sulfur metabolism | Metabolic pathways | Microbial metabolism in diverse environments	br:ko00001 br:ko01000	KEGG Orthology (KO) | Enzymes
c31374_g1	ERAL1_DANRE GTPase mitochondrial OS=Danio rerio GN=eral1 PE=2 SV=1	5	-1.80627	-1.77782	-1.00484	-0.769105	-0.611161	-0.46277	-0.139507	-0.179324	-0.278879	-0.141917	-0.160504	-0.0316747	0.0112308	-0.0437089	-0.915168	-1.25476	1.05462	1.65824	1.3212	1.23923	0.943398	1.24443	1.05472	1.05034	1.18e-06	GO:0005525 GO:0005515 GO:0045111 GO:0005759 GO:0003924 GO:0016020 GO:0015629 GO:0043024 GO:0000028 GO:0019843 GO:0044822
c25610_g2	VWKA_DICDI Alpha- kinase vwkA OS=Dictyostelium discoideum GN=vwkA PE=1 SV=1	5	-0.804567	-0.826983	-0.883051	-0.883051	-0.800825	-0.834441	-0.795026	-0.883051	-0.883051	-0.883051	-0.817332	-0.883051	0.06038	-0.14391	-0.261875	-0.0294032	0.9034	1.38436	1.46453	1.47131	1.49542	1.45122	1.32702	1.05503	1.94e-06	GO:0005515 GO:0006812 GO:0050794 GO:0097159 GO:1901363 GO:0016020 GO:0044464 GO:0044763 GO:0004674 GO:0006468 GO:0070887	K08292	EEF2K; elongation factor 2 kinase [EC:2.7.11.20]	path:map04152 path:map04921	AMPK signaling pathway | Oxytocin signaling pathway	br:ko00001 br:ko01000 br:ko01001	KEGG Orthology (KO) | Enzymes | Protein kinases
c31235_g1	NCS2_CAEEL Neuronal calcium sensor 2 OS=Caenorhabditis elegans GN=ncs-2 PE=2 SV=2	5	-1.21159	-1.26758	-1.11966	-0.934555	-0.903374	-1.1386	-0.948916	-1.10174	-0.140323	-0.357237	-0.644079	0.143251	0.632796	-0.0393109	0.0062671	-0.0655722	0.448614	0.891327	0.390429	1.30755	1.27557	1.02566	1.80359	1.94749	2.01e-06	GO:0046872 GO:0005509 GO:0007601 GO:0050896
c23407_g1	H2A_AGABI Histone H2A OS=Agaricus bisporus PE=2 SV=3	5	-0.996648	-0.996648	-0.580714	-0.61476	-0.692641	-0.787395	-0.612569	-0.606214	-0.660544	-0.572216	-0.620851	-0.793369	0.128064	-0.174111	-0.546651	-0.220637	-0.207862	0.0846757	0.730098	1.1929	1.77953	1.81571	1.96226	1.99059	6.24e-06	GO:0010385 GO:0030291 GO:1902750 GO:0000979 GO:0006342 GO:0005730 GO:1904815 GO:0001740 GO:0000122 GO:1901837 GO:0034728 GO:0070062 GO:0007549 GO:0044260 GO:0000182 GO:0045618 GO:0090304 GO:0019901 GO:0034184 GO:0045815 GO:0061086 GO:0035098 GO:0031492 GO:0061187 GO:0007420 GO:0000784 GO:0005721 GO:0051572 GO:0001558 GO:0001739 GO:0071169 GO:0019216 GO:0071901 GO:0033128	K11251	H2A; histone H2A	path:map05034 path:map05322	Alcoholism | Systemic lupus erythematosus	br:ko00001 br:ko03036 br:ko04147	KEGG Orthology (KO) | Chromosome | Exosome
c22993_g2	TTL12_MOUSE Tubulin--tyrosine ligase 12 OS=Mus musculus GN=Ttll12 PE=1 SV=1	5	-1.75597	-2.05731	-1.73658	-1.88629	-1.20472	-0.61857	0.501456	0.829616	0.694286	0.528917	0.148897	0.336445	0.314498	0.177384	0.264546	0.328109	-0.180955	-0.107303	0.585852	0.885023	0.861297	1.16598	0.909324	1.01607	8.65e-06	GO:0000166	K16609	TTLL12; tubulin--tyrosine ligase-like protein 12			br:ko04812	Cytoskeleton proteins
c25636_g1	AKIB1_HUMAN Ankyrin repeat and IBR domain-containing 1 OS=Homo sapiens GN=ANKIB1 PE=1 SV=3	5	-1.51307	-1.73938	-0.960993	-0.0781069	-0.173072	-0.224005	-0.108962	-0.263428	-0.246574	-0.432487	-0.516363	-0.364796	-0.335016	-1.03963	-0.987021	-0.732125	0.442917	1.42425	1.59245	1.56384	1.63635	1.4239	0.842457	0.788862	8.88e-06	GO:0005515 GO:0044424 GO:0019787 GO:0016567	K11967	ANKIB1; ankyrin repeat and IBR domain-containing protein 1			br:ko04121	Ubiquitin system
c27299_g1	DUS12_MOUSE Dual specificity phosphatase 12 OS=Mus musculus GN=Dusp12 PE=2 SV=1	5	-2.19314	-1.9616	-1.35784	-0.502406	-0.236288	-0.135032	-0.0327219	0.385209	0.319828	0.340957	0.274725	0.262136	-0.00723643	-0.521317	-1.10671	-1.02349	-0.26611	0.549973	0.984045	1.27783	1.19932	1.33921	1.16243	1.24824	9.25e-06	GO:0004721 GO:0005515 GO:0006464	K14819	DUSP12 YVH1; dual specificity phosphatase 12 [EC:3.1.3.16 3.1.3.48]			br:ko01000 br:ko01009 br:ko03009	Enzymes | Protein phosphatases and associated proteins | Ribosome biogenesis
c32670_g1	TM11D_HUMAN Transmembrane protease serine 11D OS=Homo sapiens GN=TMPRSS11D PE=1 SV=1	5	-0.800629	-0.800629	-0.800629	-0.800629	-0.800629	-0.748297	-0.744033	-0.800629	-0.800629	-0.800629	-0.590847	-0.800629	0.239898	-0.00197578	-0.231816	0.140756	-0.129422	0.0457049	0.789337	1.15456	1.41282	1.61374	2.06217	2.19306	1.15e-05	GO:0044707 GO:0016020 GO:0006508 GO:0080134 GO:0032101 GO:0005576 GO:0005488 GO:0006950 GO:0007599 GO:0016787	K09641	TMPRSS11D; transmembrane protease serine 11D [EC:3.4.21.-]			br:ko01000 br:ko01002	Enzymes | Peptidases
c20536_g1	ENTK_HUMAN Enteropeptidase OS=Homo sapiens GN=TMPRSS15 PE=1 SV=3	5	-1.01311	-1.01311	-0.853716	-1.01311	-1.01311	-0.879749	-0.67073	-0.732301	-0.155859	-0.436217	-0.294313	-0.330862	0.0836406	-0.216289	-0.457322	-0.0563736	-0.283122	0.244404	0.74821	1.02587	1.26624	1.69015	2.11528	2.24549	1.6e-05	GO:0055072 GO:0042803 GO:0051919 GO:0004252 GO:0007596 GO:0042730 GO:0005886 GO:0006357 GO:0097264 GO:0005615 GO:0006954 GO:0070062 GO:0045892 GO:0048731 GO:0010628 GO:0031639 GO:0072376 GO:0033619 GO:0016021 GO:0030198 GO:0031325	K01316	TMPRSS15 PRSS7; enterokinase [EC:3.4.21.9]			br:ko01000 br:ko01002	Enzymes | Peptidases
c11950_g1	UBP11_ARATH ubiquitin carboxyl-terminal hydrolase 11 OS=Arabidopsis thaliana GN=UBP11 PE=3 SV=2	5	-2.10947	-2.55708	-1.85259	-0.480228	0.339427	0.583015	0.426144	0.458441	0.556498	0.484318	0.337867	0.0982091	-0.748241	-0.717699	-0.383793	-0.615499	0.230257	0.600336	0.916413	0.9927	0.996718	0.880683	0.818012	0.745562	1.81e-05	GO:0034394 GO:0035520 GO:0007179 GO:0042176 GO:0080135 GO:0060389 GO:0030509 GO:0031397 GO:0035616 GO:0042802 GO:0005160 GO:0004197 GO:0005783 GO:0061649 GO:0044425 GO:0005886 GO:0005764 GO:0000244 GO:0006511 GO:0004843 GO:0005634 GO:0031647 GO:0046332 GO:0031685 GO:0034976	K11847	USP19; ubiquitin carboxyl-terminal hydrolase 19 [EC:3.4.19.12]			br:ko01000 br:ko01002 br:ko04121	Enzymes | Peptidases | Ubiquitin system
c28141_g1	TMED3_RAT Transmembrane emp24 domain-containing 3 OS=Rattus norvegicus GN=Tmed3 PE=1 SV=1	5	-1.46768	-1.5894	-1.30351	-0.27835	0.178481	-0.203422	-0.324194	-0.130966	0.152833	0.266683	-0.0291936	0.0538083	0.225205	-0.121588	-2.10368	-1.57258	0.337996	1.10029	1.33183	1.41143	1.1684	1.10012	0.942283	0.855197	3.05e-05	GO:0005789 GO:0006888 GO:0070062 GO:0005515 GO:0006890 GO:0000139 GO:0030127 GO:0009987 GO:0030126 GO:0033116	K20349	TMED7; p24 family protein gamma-3			br:ko02000 br:ko04131	Transporters | Membrane trafficking
c31348_g1	TMPS3_MOUSE Transmembrane protease serine 3 OS=Mus musculus GN=Tmprss3 PE=1 SV=2	5	-0.737337	-0.817622	-0.723834	-0.598655	-0.817622	-0.596148	-0.817622	-0.716429	-0.721975	-0.817622	-0.817622	-0.817622	0.270795	-0.313654	-0.372269	-0.285328	-0.387068	0.743569	1.39785	1.81597	1.79474	1.75472	1.60388	0.97689	4.22e-05	GO:0044707 GO:0080134 GO:0044464 GO:0008233 GO:0044763 GO:0044425 GO:0005488 GO:0048518 GO:0043227 GO:0044767 GO:0050794 GO:0006508 GO:0050878 GO:0032101 GO:0051239 GO:0050896	K09634	TMPRSS3; transmembrane protease serine 3 [EC:3.4.21.-]			br:ko01000 br:ko01002	Enzymes | Peptidases
c5954_g1	F4YAX0_9BILA Hsp20 OS=Brachionus ibericus PE=2 SV=1	5	-1.01423	-0.918786	-1.01423	-0.776222	-0.461429	-0.468792	-0.325073	-0.571953	-0.827729	-1.01423	-0.659671	-0.782655	0.0761159	-0.200433	-0.429988	0.0839933	0.00494732	0.320328	0.528237	1.06902	1.44076	1.65178	1.92228	2.36797	4.52e-05
c26770_g1	NCS2_CAEEL Neuronal calcium sensor 2 OS=Caenorhabditis elegans GN=ncs-2 PE=2 SV=2	5	-1.45041	-1.285	-0.9213	-0.921661	-0.5894	-0.537474	-0.337419	-0.861191	-0.375557	-0.292703	-0.369048	-0.424	0.099247	-0.477492	-0.313264	-0.481806	0.0360311	0.920393	0.494707	1.36401	1.30121	1.24425	1.98419	2.19369	4.59e-05	GO:0005488
c26393_g3	CED11_CAEEL ced-11 OS=Caenorhabditis elegans GN=ced-11 PE=4 SV=1	5	-0.0652334	-0.216934	0.0404627	0.168896	0.478263	0.625733	1.19424	1.50744	0.161953	0.387434	-0.0286366	0.120043	-1.68559	-2.42037	-1.84496	-1.42542	0.106562	0.203868	-0.0338362	-0.818134	1.07709	0.345948	1.16095	0.960221	5.02e-05	GO:0065008 GO:0055086 GO:0005261 GO:0044444 GO:0044425 GO:0006796 GO:0044712 GO:0005515 GO:0050794 GO:0098662 GO:0043231 GO:0034655 GO:0016462 GO:0030001 GO:0051239 GO:0032501	K13988	NUDT9; ADP-ribose pyrophosphatase [EC:3.6.1.13]	path:map00230	Purine metabolism	br:ko00001 br:ko01000	KEGG Orthology (KO) | Enzymes
c29595_g1	CHIT1_HUMAN Chitotriosidase-1 OS=Homo sapiens GN=CHIT1 PE=1 SV=1	5	-0.91332	-0.91332	-0.825941	-0.524766	-0.653751	-0.565165	-0.332024	-0.520714	-0.830525	-0.802053	-0.91332	-0.645336	-0.000506252	-0.286287	-0.621802	-0.451149	-0.247864	1.02281	1.56363	1.80253	1.89801	1.81634	1.41746	0.527069	5.02e-05	GO:0008061 GO:0090197 GO:0008843 GO:0045766 GO:0009612 GO:0002532 GO:0070062 GO:0043231 GO:0070741 GO:0019900 GO:0030324 GO:0006032 GO:0009620 GO:0044444 GO:0044763 GO:0002376 GO:0006037 GO:0005615 GO:0009617 GO:0070374 GO:0070555 GO:0012505 GO:0071345 GO:0051897 GO:0034612	K01183	E3.2.1.14; chitinase [EC:3.2.1.14]	path:map00520 path:map01100	Amino sugar and nucleotide sugar metabolism | Metabolic pathways	br:ko00001 br:ko01000	KEGG Orthology (KO) | Enzymes
c20094_g1	FRRS1_DANRE ferric-chelate reductase 1 OS=Danio rerio GN=frrs1 PE=2 SV=1	5	-0.845053	-0.881252	-0.822275	-0.881252	-0.881252	-0.625176	-0.625072	-0.733363	-0.748386	-0.682589	-0.679903	-0.718157	0.0619735	-0.319978	-0.576367	-0.245488	0.0955636	1.04195	1.56138	1.81779	1.86576	1.69197	1.13629	0.992899	5.11e-05	GO:0008150 GO:0045202 GO:0005575 GO:0003674 GO:0005886 GO:1900449 GO:0046872 GO:0016491 GO:0000293 GO:0016020 GO:0016021 GO:0030054 GO:0055114
c21156_g1	MARH8_HUMAN E3 ubiquitin- ligase MARCH8 OS=Homo sapiens GN=MARCH8 PE=1 SV=1	5	-1.97923	-2.03254	-0.974954	-0.320711	-0.0643229	-0.00698245	-0.109711	-0.177202	-0.0287827	0.0264199	0.0742146	0.258898	-0.654206	-1.00931	-1.18136	-0.607699	0.477902	0.921793	1.28534	1.5064	1.4234	1.35767	1.06393	0.751047	5.93e-05	GO:0031901 GO:0031902 GO:0004842 GO:0006955 GO:0000209 GO:0042287 GO:0002495 GO:0005886 GO:0005764
c27811_g1	FABPH_MOUSE Fatty acid-binding heart OS=Mus musculus GN=Fabp3 PE=1 SV=5	5	-1.7773	-1.85461	-1.20219	-0.791134	-0.55848	-0.0750314	0.0220926	0.232578	0.250497	0.289944	0.476632	0.482217	-0.729516	-1.11274	-1.2337	-0.600966	0.182674	0.673717	0.881966	1.10432	1.10603	1.30268	1.46566	1.46465	7.58e-05	GO:0044539 GO:0010033 GO:0008285 GO:0007399 GO:0042632 GO:1901700 GO:0005215 GO:0055091 GO:0005654 GO:0005811 GO:0010629 GO:0005615 GO:0071073 GO:0070062 GO:0010628 GO:0046320 GO:0030154 GO:0005829 GO:0019433 GO:0032101 GO:0008092 GO:0070538	K08752	FABP3; fatty acid-binding protein 3 muscle and heart	path:map03320	PPAR signaling pathway	br:ko00001 br:ko04147	KEGG Orthology (KO) | Exosome
c7772_g1	YY46_NOSS1 Uncharacterized WD repeat-containing alr3466 OS=Nostoc (strain PCC 7120 SAG UTEX 2576) GN=alr3466 PE=3 SV=1	5	-0.926364	-0.926364	-0.926364	-0.368846	-0.443216	-0.524731	-0.738767	-0.926364	-0.828378	-0.841646	-0.926364	-0.785867	-0.0736179	-0.579504	-0.520279	-0.328307	0.892634	1.41001	1.56695	1.58144	1.55034	1.52689	1.24839	0.888316	7.67e-05	GO:0043967 GO:0019219 GO:0080135 GO:1902533 GO:0031398 GO:2000112 GO:0051347 GO:0065008 GO:1903052 GO:0032880 GO:0035097 GO:0043234 GO:0044763 GO:0000123 GO:0031327 GO:0005515 GO:0000151 GO:0048731 GO:0005737 GO:0001934 GO:0018024 GO:0051716 GO:0010821 GO:0010485 GO:0010564 GO:0016567	K10260	FBXW7 SEL10; F-box and WD-40 domain protein 7	path:map04120	Ubiquitin mediated proteolysis	br:ko00001 br:ko00002 br:ko04121	KEGG Orthology (KO) | KEGG modules | Ubiquitin system
c19064_g1	STRUM_DANRE WASH complex subunit strumpellin OS=Danio rerio GN=zgc:55908 PE=2 SV=1	5	-1.61464	-1.61494	-2.53556	-1.62199	-0.839522	-0.118801	0.0997023	0.248853	0.377927	0.766504	0.95918	0.744446	0.108635	-0.0994375	-0.143737	-0.356493	-0.330612	0.438285	1.07868	1.0596	1.03334	0.943846	0.780288	0.636431	0.00013412	GO:0005769 GO:0005515 GO:0071203 GO:0006810 GO:0007126	K18464	RTSC SPG8; WASH complex subunit strumpellin	path:map04144	Endocytosis	br:ko00001 br:ko04131	KEGG Orthology (KO) | Membrane trafficking
c24822_g1	UTP4_HUMAN U3 small nucleolar RNA-associated 4 homolog OS=Homo sapiens GN=UTP4 PE=1 SV=1	5	-2.3918	-1.97335	-1.34904	0.188354	-0.715379	1.03	0.367525	0.583584	0.35764	0.463366	0.660121	0.592104	0.378576	-0.279102	-0.776832	-1.1398	-0.473692	0.315694	0.0238453	-0.472648	0.92646	0.786749	1.50012	1.39751	0.000173026	GO:0005515 GO:0030490 GO:0035097 GO:0006355 GO:0034455 GO:0016573 GO:0016740 GO:0001650 GO:0044822	K14548	UTP4 CIRH1A; U3 small nucleolar RNA-associated protein 4	path:map03008	Ribosome biogenesis in eukaryotes	br:ko00001 br:ko03009	KEGG Orthology (KO) | Ribosome biogenesis
c9628_g1	E5DVQ8_9BILA Hsp27 (Fragment) OS=Brachionus ibericus PE=2 SV=1	5	-1.55271	-1.55271	-0.669632	-0.563764	-0.479776	-0.367104	-0.132239	0.210696	0.00506281	-1.23313	-0.813586	-0.338308	0.0373495	-0.621215	-0.585595	-0.490984	0.548806	1.25142	0.538899	1.54905	1.01753	0.462242	1.27036	2.50933	0.000174146
c5949_g1	T1EPG4_HELRO Uncharacterized protein OS=Helobdella robusta GN=HELRODRAFT_159832 PE=4 SV=1	5	-1.51975	-1.76641	-1.34988	0.346757	0.490432	-0.00849865	-0.467635	-0.500403	-0.0813861	-0.615535	-0.392665	-0.357009	-0.444033	-0.519394	-1.03838	-0.470362	-0.37379	0.988549	1.33376	1.59396	1.55259	1.52443	1.32141	0.753249	0.000184654	GO:0016020 GO:0016021
c23200_g1	NPC2_MOUSE Epididymal secretory E1 OS=Mus musculus GN=Npc2 PE=1 SV=1	5	-0.994378	-0.994378	-0.692656	-0.500689	-0.468466	-0.523364	-0.388758	-0.419624	-0.733672	-0.860805	-0.869544	-0.994378	-0.00312842	-0.146183	-0.335111	0.194062	-0.332145	0.319155	0.716454	0.865365	1.0676	1.18541	2.13346	2.77577	0.000186118	GO:0065007 GO:0005515 GO:0043231 GO:0032366 GO:0044444 GO:0005576 GO:0030301	K13443	NPC2; Niemann-Pick C2 protein	path:map04142	Lysosome	br:ko00001	KEGG Orthology (KO)
c15566_g1	WDR3_HUMAN WD repeat-containing 3 OS=Homo sapiens GN=WDR3 PE=1 SV=1	5	-2.38123	-2.04832	-0.953371	1.26976	0.607336	0.551311	0.580536	0.392623	-0.72937	-0.703441	-0.784124	-0.946077	-0.630539	-0.479125	-0.301753	-0.263565	0.564513	0.950854	0.609624	0.672667	1.06407	0.993705	1.10323	0.860694	0.00021111	GO:0044419 GO:0042221 GO:0006364 GO:0005730 GO:0048519 GO:0005654 GO:0044822 GO:0044182 GO:0031965 GO:0051716 GO:0030684 GO:0080090 GO:0031323	K14556	DIP2 UTP12 WDR3; U3 small nucleolar RNA-associated protein 12	path:map03008	Ribosome biogenesis in eukaryotes	br:ko00001 br:ko03009	KEGG Orthology (KO) | Ribosome biogenesis
c12811_g1	TMX2_DROME Thioredoxin-related transmembrane 2 homolog OS=Drosophila melanogaster GN=CG11007 PE=2 SV=1	5	-2.63888	-2.42526	-0.0211095	1.77723	0.596514	0.106	0.566228	1.09213	0.450325	0.0670727	-0.238593	-0.399802	-0.870414	-0.981738	-0.594073	-0.505217	0.54717	0.192606	0.247198	0.51402	0.390115	0.605912	0.658606	0.86396	0.000236549	GO:0008150 GO:0005623 GO:0016020 GO:0016021 GO:0045454 GO:0005575 GO:0003674
c12623_g1	SMOX_HUMAN Spermine oxidase OS=Homo sapiens GN=SMOX PE=1 SV=1	5	-0.338836	-0.720474	-1.47163	-1.03755	-0.381591	-0.978022	-0.0702592	-1.79846	-1.33811	-1.85339	0.244498	0.150297	0.886372	1.1251	1.19487	0.738104	0.285421	0.436442	0.0419486	0.609596	0.68591	1.03567	1.26477	1.28932	0.000240416	GO:0016647 GO:0006482 GO:0048856 GO:0016570 GO:0031056 GO:0050896 GO:0065008 GO:2001020 GO:0044707 GO:1901576 GO:0044444 GO:0008134 GO:0006598 GO:0097164 GO:0006357 GO:0044767 GO:0003677 GO:0031328 GO:0044271 GO:0010605 GO:0031981 GO:0032991 GO:0032452 GO:0044092 GO:0031324	K12259	SMOX PAO5; spermine oxidase [EC:1.5.3.16 1.5.3.-]	path:map00330 path:map00410	Arginine and proline metabolism | beta-Alanine metabolism	br:ko00001 br:ko01000	KEGG Orthology (KO) | Enzymes
c19588_g1	APMAP_DANRE Adipocyte plasma membrane-associated OS=Danio rerio GN=apmap PE=2 SV=1	5	-1.2811	-1.42323	-1.35762	-1.52534	-0.858007	0.0440717	0.133138	-0.488277	0.599793	0.609937	0.370035	0.745108	0.585752	0.378517	-0.503379	-0.991494	-1.28877	-0.575486	0.355437	0.668232	1.28445	1.49264	1.47696	1.54863	0.000240416	GO:0070062 GO:0016020 GO:0004064 GO:0009986
c5857_g1	A0A060RQ65_PLARE Uncharacterized protein OS=Plasmodium reichenowi GN=PRCDC_0708400 PE=4 SV=1	5	-1.02388	-0.966198	-1.02388	-0.471392	-0.64464	-0.744244	-0.667038	-0.912922	-0.753159	-1.02388	-0.795482	-0.82649	-0.286288	-0.564188	0.000297602	0.397802	1.02086	1.36367	1.53629	1.64364	1.48648	1.46986	1.09667	0.688108	0.000249514
c25537_g2	CHIT1_HUMAN Chitotriosidase-1 OS=Homo sapiens GN=CHIT1 PE=1 SV=1	5	-0.9522	-0.9522	-0.891267	-0.9522	-0.795422	-0.73972	-0.445249	-0.769256	-0.650581	-0.69602	-0.9522	-0.684417	-0.285542	-0.401193	0.269081	0.438104	1.36919	1.80778	1.75043	1.5784	1.49534	1.25902	0.405633	-0.205518	0.000277416	GO:0043229 GO:0044703 GO:0006032 GO:0051707 GO:0090197 GO:0048513 GO:0044444 GO:0044763 GO:1902533 GO:0004568 GO:0002532 GO:0005976 GO:0005615 GO:0001934 GO:0070555 GO:0031982 GO:0019900 GO:0034612	K01183	E3.2.1.14; chitinase [EC:3.2.1.14]	path:map00520 path:map01100	Amino sugar and nucleotide sugar metabolism | Metabolic pathways	br:ko00001 br:ko01000	KEGG Orthology (KO) | Enzymes
c24378_g1	ABCA1_HUMAN ATP-binding cassette sub-family A member 1 OS=Homo sapiens GN=ABCA1 PE=1 SV=3	5	-0.942012	-0.806303	-0.850234	-0.568035	-0.539699	-0.650705	-0.494135	-0.64121	-0.855049	-0.730439	-0.611079	-0.790314	0.144501	-0.37433	-0.58171	-0.335622	-0.354223	0.446506	1.30086	1.59284	2.05121	1.91069	1.63304	1.04545	0.000432521	GO:0055098 GO:0005794 GO:0044433 GO:0055091 GO:0001750 GO:0007009 GO:0005548 GO:0032367 GO:0097208 GO:0050877 GO:0032489 GO:0060155 GO:0042626 GO:0034380 GO:0007186 GO:0019905 GO:0034188 GO:0034186 GO:0045335 GO:0030819 GO:0048523 GO:0005764 GO:0034616 GO:0098588 GO:0031267 GO:0034613 GO:0008203 GO:0044255 GO:0008289 GO:0042157 GO:0042632 GO:0005887 GO:0005524 GO:0005768 GO:0009605 GO:0016192 GO:…	K05641	ABCA1; ATP-binding cassette subfamily A (ABC1) member 1	path:map02010 path:map04975	ABC transporters | Fat digestion and absorption	br:ko00001 br:ko02000	KEGG Orthology (KO) | Transporters
c29739_g1	RENR_PONAB Renin receptor OS=Pongo abelii GN=ATP6AP2 PE=2 SV=1	5	-2.10617	-1.89429	-1.72616	-0.254063	-0.104031	0.389781	0.18833	0.904833	0.994043	0.678004	0.983429	0.723995	-0.286252	-0.643685	-1.1832	-0.989591	-0.833167	0.0906344	0.641383	0.916069	0.730602	1.05731	0.782478	0.939717	0.000435925	GO:0032914 GO:0043408 GO:0070062 GO:0005515 GO:0048069 GO:0021903 GO:0009897 GO:0030177 GO:0060323 GO:0002003	K19514	ATP6AP2 PRR; renin receptor	path:map04614	Renin-angiotensin system	br:ko00001	KEGG Orthology (KO)
c24870_g1	UFL1_MOUSE E3 UFM1- ligase 1 OS=Mus musculus GN=Ufl1 PE=1 SV=2	5	-2.38542	-1.81281	-0.676417	-0.146765	0.289608	0.261212	0.393692	0.62922	0.322489	-0.811823	0.053242	-0.14764	-0.659576	-1.12634	-1.15605	-0.824787	0.764621	1.2121	1.37371	1.35246	1.07957	0.748639	0.765073	0.501985	0.000445475	GO:0032088 GO:0032880 GO:0008284 GO:0043234 GO:1990592 GO:0005789 GO:0005634 GO:0005515 GO:0043066 GO:0001649 GO:0071568 GO:0033146 GO:0031397 GO:0032434 GO:0034976
c26634_g1	GATB_DANRE Glutamyl-tRNA(Gln) amidotransferase subunit mitochondrial OS=Danio rerio GN=gatb PE=3 SV=2	5	-1.59685	-1.98337	-2.09599	-0.738012	-0.600486	-0.483062	0.177305	-0.0274986	0.295276	0.480413	0.462946	0.617608	-0.435352	-0.334922	-0.484291	-0.186945	-0.320271	-0.0193354	0.884477	1.04035	0.958125	1.16394	1.50396	1.72198	0.000473416	GO:0030956 GO:0097159 GO:1901363 GO:0070681 GO:0005739 GO:0032543 GO:0050567	K02434	gatB PET112; aspartyl-tRNA(Asn)/glutamyl-tRNA(Gln) amidotransferase subunit B [EC:6.3.5.6 6.3.5.7]	path:map00970 path:map01100	Aminoacyl-tRNA biosynthesis | Metabolic pathways	br:ko00001 br:ko01000 br:ko03029	KEGG Orthology (KO) | Enzymes | Mitochondrial biogenesis
c5767_g1	GRWD1_BOVIN Glutamate-rich WD repeat-containing 1 OS=Bos taurus GN=GRWD1 PE=2 SV=1	5	-1.70922	-1.58232	-1.46895	-1.38087	-1.62704	-0.350098	0.0284948	-0.0981902	0.374179	0.466973	0.131392	0.060282	0.278407	0.54928	0.1765	-0.0233394	-0.485543	-0.07835	0.29398	0.726846	0.674847	1.36488	1.80928	1.86859	0.00049872	GO:0005737 GO:0010468 GO:0043234 GO:0048523 GO:0005730 GO:0006325 GO:0044699 GO:0050896 GO:0005654 GO:0044822	K14848	RRB1 GRWD1; ribosome assembly protein RRB1			br:ko03009	Ribosome biogenesis
c30972_g1	FTCD_DICDI Formimidoyltransferase-cyclodeaminase OS=Dictyostelium discoideum GN=ftcd PE=3 SV=1	5	-2.06697	-1.88579	-0.733548	0.243727	0.499267	0.396643	0.410278	0.307061	0.129324	-0.201233	-0.441483	-0.791556	-0.956227	-1.61028	-1.04793	-0.312373	0.660709	0.980989	0.938387	0.988608	1.05211	1.16664	1.05474	1.21889	0.00049874	GO:0030868 GO:0006536 GO:0005856 GO:0070062 GO:0006548 GO:0030409 GO:0005829 GO:0000139 GO:0005793 GO:0006760 GO:0008017 GO:0030412	K13990	FTCD; glutamate formiminotransferase / formiminotetrahydrofolate cyclodeaminase [EC:2.1.2.5 4.3.1.4]	path:map00340 path:map00670 path:map01100	Histidine metabolism | One carbon pool by folate | Metabolic pathways	br:ko00001 br:ko01000 br:ko03036 br:ko04147	KEGG Orthology (KO) | Enzymes | Chromosome | Exosome
c25593_g1	TARB1_HUMAN Probable methyltransferase TARBP1 OS=Homo sapiens GN=TARBP1 PE=1 SV=1	5	-2.15778	-2.12189	-0.989986	0.036125	-0.373303	-0.0974617	0.374545	0.28159	0.374087	-0.707815	0.299464	0.457678	-0.863314	-0.73346	-0.995817	-0.493106	-0.150231	0.872138	1.18303	1.04797	1.05567	1.0323	1.26702	1.40254	0.000550289	GO:0008173 GO:0008033 GO:0032259
c17190_g1	IMP3_MOUSE U3 small nucleolar ribonucleo IMP3 OS=Mus musculus GN=Imp3 PE=2 SV=1	5	-2.08799	-2.36792	-0.211929	0.590622	0.266632	0.532544	0.574362	0.673746	0.57452	0.28479	0.569619	0.461905	-1.28756	-1.19693	-1.52603	-1.04744	0.48796	0.368962	0.325788	0.391232	0.633322	0.909149	0.969701	1.11095	0.00065704	GO:0032040 GO:0005515 GO:0030515 GO:0045903 GO:0003735 GO:0034457 GO:0015935 GO:0006364 GO:0019843 GO:0005654 GO:0044822	K14560	IMP3; U3 small nucleolar ribonucleoprotein protein IMP3	path:map03008	Ribosome biogenesis in eukaryotes	br:ko00001 br:ko03009	KEGG Orthology (KO) | Ribosome biogenesis
c25008_g1	RTJK_DROME RNA-directed DNA polymerase from mobile element jockey OS=Drosophila melanogaster GN=pol PE=1 SV=1	5	-2.06357	-2.16687	-0.538817	1.18081	0.945026	0.999463	0.481011	0.879456	-0.16546	-0.501818	-0.639461	-0.845243	-0.12733	-0.382682	-1.15189	-1.44062	1.22772	1.09922	0.745438	0.441345	0.443466	0.503045	0.560469	0.517292	0.000659373
c24908_g1	SCOT1_HUMAN Succinyl- :3-ketoacid coenzyme A transferase mitochondrial OS=Homo sapiens GN=OXCT1 PE=1 SV=1	5	-2.2598	-2.42431	-0.164425	0.591605	0.493692	0.109829	0.213199	0.348753	0.415051	0.444173	0.818413	1.1992	-0.68605	-1.08194	-1.51452	-0.962515	0.215853	0.543233	0.318414	0.235219	0.427327	0.21832	1.14974	1.35153	0.000693837	GO:0008260 GO:0042803 GO:0042594 GO:0046952 GO:0007584 GO:0007420 GO:0009725 GO:0060612 GO:0007507 GO:0045471 GO:0031514 GO:0001666 GO:0042182 GO:0005759 GO:0042493 GO:0014823 GO:0035774	K01027	OXCT; 3-oxoacid CoA-transferase [EC:2.8.3.5]	path:map00072 path:map00280 path:map00650	Synthesis and degradation of ketone bodies | Valine leucine and isoleucine degradation | Butanoate metabolism	br:ko00001 br:ko01000	KEGG Orthology (KO) | Enzymes
c4526_g1	TAD2A_RAT Transcriptional adapter 2-alpha OS=Rattus norvegicus GN=Tada2a PE=2 SV=1	5	-2.36879	-2.16722	-0.0722726	0.476221	0.29536	-0.0439363	0.140467	0.792329	0.406077	0.719586	0.492237	0.729551	-1.39015	-0.949061	-1.62358	-0.813366	0.505534	0.475693	0.212245	0.646271	0.677463	1.01465	0.941744	0.902951	0.000694799	GO:0060255 GO:0044260 GO:0043234 GO:0005488 GO:0006325 GO:0044238 GO:0080090 GO:0031323 GO:0000123	K11314	TADA2A ADA2; transcriptional adapter 2-alpha			br:ko03021 br:ko03036	Transcription machinery | Chromosome
c26232_g3	GWT1_KLULA GPI-anchored wall transfer 1 OS=Kluyveromyces lactis (strain ATCC 8585 CBS 2359 DSM 70799 NBRC 1267 NRRL Y-1140 WM37) GN=GWT1 PE=3 SV=1	5	-1.21065	-0.836317	-0.322872	-1.15151	-0.227751	0.785713	1.28733	1.10058	0.918978	0.363927	0.124782	0.0983945	-2.25952	-2.2025	-0.544348	0.0985742	1.28334	1.01318	0.100278	-0.254785	-0.0492902	-0.0389464	0.953515	0.969898	0.000825461	GO:0006506 GO:0035690 GO:0016020 GO:0012505 GO:0032216	K05283	PIGW; phosphatidylinositol glycan class W [EC:2.3.-.-]	path:map00563 path:map01100	Glycosylphosphatidylinositol (GPI)-anchor biosynthesis | Metabolic pathways	br:ko00001 br:ko00002 br:ko01000	KEGG Orthology (KO) | KEGG modules | Enzymes
c10615_g1	SIK3_DANRE Serine threonine- kinase SIK3 homolog OS=Danio rerio GN=zgc:66101 PE=2 SV=1	5	-2.52673	-2.08074	-0.307095	0.16565	0.4129	0.368562	0.441393	0.274758	0.614465	0.881643	0.730461	1.03374	-0.906335	-1.63244	-1.41774	-0.495637	1.06412	0.869142	0.663547	0.518962	0.183803	0.406534	0.47031	0.266732	0.000919423	GO:0016328 GO:0030295 GO:0046777 GO:0043005 GO:0000287 GO:0005524 GO:0005546 GO:0000165 GO:0001786 GO:0001764 GO:0070062 GO:0043130 GO:0050770 GO:0045197 GO:0097427 GO:0005829 GO:0032147 GO:0070300 GO:0010976 GO:2000210 GO:0051646 GO:0019901 GO:0036064 GO:0043015 GO:0005884 GO:0004674 GO:0000422 GO:0007049 GO:0008017 GO:0044822 GO:0050321 GO:0005634 GO:0005813 GO:0002028 GO:0031327 GO:0001578 GO:…	K19009	SIK3; serine/threonine-protein kinase SIK3 [EC:2.7.11.1]			br:ko01000 br:ko01001	Enzymes | Protein kinases
c22327_g1	RHCG_PIG Ammonium transporter Rh type C OS=Sus scrofa GN=RHCG PE=2 SV=1	5	-1.3903	-1.59536	-1.49929	-0.831859	-0.633774	-0.291473	-0.291483	-0.204278	-0.0366777	-0.019338	0.0165947	0.026742	-0.621954	-0.853032	-1.0058	-0.548085	0.564713	1.14484	1.31944	1.44468	1.43751	1.38819	1.32118	1.15881	0.000942747	GO:0008519 GO:0005887 GO:0070062 GO:0030506 GO:0031410 GO:0016323 GO:0016324 GO:0006873 GO:0070634 GO:0071702	K06580	SLC42A RHAG RHBG RHCG CD241; ammonium transporter Rh			br:ko02000 br:ko04090	Transporters | Cellular antigens
c30953_g1	NUDC1_HUMAN domain-containing 1 OS=Homo sapiens GN=NUDCD1 PE=1 SV=2	5	-1.32696	-1.89274	-1.79764	-0.187903	0.11283	0.538501	0.654236	0.444994	0.463693	0.249639	0.37958	0.274401	-0.121173	-0.245406	-1.6514	-2.02422	-0.300739	0.694504	0.94834	0.957478	0.976226	0.91858	1.02579	0.909389	0.000943564	GO:0005634 GO:0005515 GO:0005737 GO:0002376
c4275_g1	RXFP1_RAT Relaxin receptor 1 OS=Rattus norvegicus GN=Rxfp1 PE=2 SV=1	5	-0.790613	-0.790613	-0.790613	-0.694417	-0.703278	-0.678669	-0.634995	-0.790613	-0.790613	-0.704156	-0.790613	-0.790613	0.0508643	-0.367439	-0.39453	-0.266118	-0.205403	1.21799	1.69972	1.82303	1.75011	1.65298	1.4489	0.539701	0.000959239	GO:0007165 GO:0048468 GO:0048523 GO:0004872 GO:0044446 GO:0009986 GO:0022610 GO:0005615 GO:0005515 GO:0032879 GO:0048522 GO:0048731 GO:0043231 GO:0016043 GO:0051704 GO:0031226 GO:0031225	K04306	RXFP1 LGR7; relaxin family peptide receptor 1	path:map04080	Neuroactive ligand-receptor interaction	br:ko00001 br:ko04030	KEGG Orthology (KO) | G protein-coupled receptors
c26075_g1	HEAT1_DANRE HEAT repeat-containing 1 OS=Danio rerio GN=heatr1 PE=2 SV=1	5	-2.3467	-2.36951	-0.277706	0.502203	0.222821	0.370439	0.532983	0.0741534	0.659894	0.546842	0.229541	0.155081	-1.11935	-1.15615	-1.29249	-0.934043	0.482864	0.952764	0.704795	0.588185	0.974569	0.876426	0.575336	1.04705	0.00109102	GO:0000462 GO:0030529 GO:0031981 GO:0043232 GO:0005488	K14550	UTP10 HEATR1; U3 small nucleolar RNA-associated protein 10	path:map03008	Ribosome biogenesis in eukaryotes	br:ko00001 br:ko03009	KEGG Orthology (KO) | Ribosome biogenesis
c23880_g1	SPD2B_MOUSE SH3 and PX domain-containing 2B OS=Mus musculus GN=Sh3pxd2b PE=1 SV=1	5	-1.15879	-1.06859	-1.01043	-0.443608	-0.108516	-0.143979	-0.691344	-1.15879	-0.69602	-0.488933	-0.0903122	0.0223282	-0.216643	-0.709719	-0.82088	-0.668635	-0.389439	0.561579	1.28987	1.54956	1.54797	1.69498	1.84905	1.34927	0.00109399	GO:0019904 GO:1902936 GO:0006801 GO:0050794 GO:0072657 GO:0032991 GO:0048513 GO:0044444 GO:0044763 GO:0044425 GO:0050896
c28124_g1	WASH1_XENTR WAS family homolog 1 OS=Xenopus tropicalis GN=wash1 PE=2 SV=1	5	-1.74781	-1.18168	-1.52605	-1.83688	-1.10763	-0.261147	0.217949	0.656391	0.604392	0.855749	1.02617	1.11511	0.21106	0.0433999	-0.226302	-0.280825	-1.41521	-0.572277	0.453428	0.948091	0.907125	1.03875	1.09262	0.985572	0.00114567	GO:0015631 GO:0007010 GO:0015031 GO:0043234 GO:0044763 GO:0042995 GO:0044446 GO:0005769 GO:0016192 GO:0044089 GO:0051130 GO:0016482 GO:0016197 GO:0055037 GO:0034613	K18461	WASH1; WAS protein family homolog 1	path:map04144 path:map04212	Endocytosis | Longevity regulating pathway - worm	br:ko00001 br:ko04131	KEGG Orthology (KO) | Membrane trafficking
c10592_g1	CERS1_MOUSE Ceramide synthase 1 OS=Mus musculus GN=Cers1 PE=1 SV=1	5	-1.55999	-1.47969	-0.4776	0.479032	0.451935	0.345752	0.178162	0.0326214	-0.102221	-0.351764	-0.490014	-0.630879	-0.659363	-1.00633	-1.18752	-1.17563	-0.941918	0.362003	0.928045	1.29493	1.49967	1.56793	1.5492	1.37365	0.0013598	GO:0036146 GO:0071492 GO:0035690 GO:0046513 GO:0005783 GO:0072721 GO:0044425 GO:0016740 GO:0044446 GO:0051974	K04710	CERS; ceramide synthetase [EC:2.3.1.24]	path:map00600 path:map01100 path:map04071	Sphingolipid metabolism | Metabolic pathways | Sphingolipid signaling pathway	br:ko00001 br:ko00002 br:ko01000	KEGG Orthology (KO) | KEGG modules | Enzymes
c24727_g1	PTCD1_HUMAN Pentatricopeptide repeat-containing mitochondrial OS=Homo sapiens GN=PTCD1 PE=1 SV=2	5	-1.5807	-3.27349	-1.13162	-0.258683	0.205991	-0.168509	0.71669	-0.119808	0.433048	0.751376	-0.0038613	0.4592	-0.938461	-0.283892	-0.333769	-0.524464	0.0363121	0.569443	1.26901	1.05057	0.750003	0.922698	0.627559	0.825364	0.00136195	GO:0005759 GO:0008033 GO:0005739 GO:0042780 GO:0000049 GO:0044822	K17710	PTCD1; pentatricopeptide repeat domain-containing protein 1			br:ko03016 br:ko03029	Transfer RNA biogenesis | Mitochondrial biogenesis
c22352_g1	B4GT1_MOUSE Beta-1 4-galactosyltransferase 1 OS=Mus musculus GN=B4galt1 PE=1 SV=1	5	-2.30943	-2.24517	-0.287475	1.38472	0.609225	1.20798	0.999155	1.22399	0.447509	-0.146694	-0.52141	-0.965863	-0.700853	-0.954618	-0.526795	-0.370212	0.979438	0.94801	0.919434	0.209197	-0.061279	0.0827616	0.42285	-0.344478	0.00142632	GO:0009897 GO:0004461 GO:0009611 GO:0048856 GO:0006487 GO:0000139 GO:0009312 GO:0000138 GO:0007338 GO:0006643 GO:0070062 GO:0050794 GO:0003945 GO:0048487 GO:0030145 GO:0032501 GO:0042803 GO:0043014 GO:0044767 GO:0003831 GO:0005615 GO:0031526 GO:0016021 GO:0030057 GO:0030112 GO:0018146 GO:0016323	K07968	B4GALT3; beta-1 4-galactosyltransferase 3 [EC:2.4.1.90 2.4.1.38 2.4.1.-]	path:map00510 path:map00513 path:map00514 path:map00515 path:map00533 path:map00601 path:map01100	N-Glycan biosynthesis | Various types of N-glycan biosynthesis | Other types of O-glycan biosynthesis | Mannose type O-glycan biosynthesis | Glycosaminoglycan biosynthesis - keratan sulfate | Glycosphingolipid biosynthesis - lacto and neolacto series | Metabolic pathways	br:ko00001 br:ko00002 br:ko01000 br:ko01003	KEGG Orthology (KO) | KEGG modules | Enzymes | Glycosyltransferases
c31022_g1	GMPR2_HUMAN GMP reductase 2 OS=Homo sapiens GN=GMPR2 PE=1 SV=1	5	-1.44796	-1.26414	-1.07416	-0.874098	-0.890904	-0.490142	0.0348551	0.292671	0.343342	0.397285	0.503848	0.406499	-0.298344	-0.783298	-0.922438	-0.926735	-0.978812	-0.280485	0.793275	1.3417	1.64726	1.77391	1.66197	1.0349	0.00153577	GO:0015951 GO:1902560 GO:0009409 GO:0003920 GO:0046872 GO:0043101 GO:0005829 GO:0046037 GO:0055114 GO:0006144	K00364	E1.7.1.7 guaC; GMP reductase [EC:1.7.1.7]	path:map00230	Purine metabolism	br:ko00001 br:ko01000	KEGG Orthology (KO) | Enzymes
c12105_g1	AMPD2_RAT AMP deaminase 2 OS=Rattus norvegicus GN=Ampd2 PE=1 SV=2	5	-1.78016	-2.15417	-1.31264	0.181946	0.0440645	-0.19871	-0.297344	0.0971367	-1.02524	-0.324158	0.270214	0.645126	-0.119646	-0.443916	-0.402465	-0.725271	-0.634118	0.633061	0.962932	1.32753	1.6148	1.58661	1.13382	0.920603	0.0015956	GO:0003876 GO:0052652 GO:0005515 GO:0006196 GO:0043101 GO:0097009 GO:0005829 GO:0006188	K01490	AMPD; AMP deaminase [EC:3.5.4.6]	path:map00230 path:map01100 path:map01110 path:map01130	Purine metabolism | Metabolic pathways | Biosynthesis of secondary metabolites | Biosynthesis of antibiotics	br:ko00001 br:ko01000	KEGG Orthology (KO) | Enzymes
c26721_g3	FRI1_LITCT higher subunit OS=Lithobates catesbeiana PE=1 SV=3	5	-0.931562	-0.931562	-0.931562	-0.855259	-0.931562	-0.931562	-0.845659	-0.931562	-0.0310074	-0.584679	-0.0195289	-0.678922	0.247116	-0.127622	-0.0764289	0.0508948	0.0535841	0.545436	0.057541	1.11781	0.928009	0.936343	2.04949	2.82225	0.0015956	GO:0005634 GO:0070062 GO:0005515 GO:0005737 GO:0005506 GO:0048147 GO:0006880	K00522	FTH1; ferritin heavy chain [EC:1.16.3.2]	path:map04216 path:map04978	Ferroptosis | Mineral absorption	br:ko00001 br:ko01000 br:ko04147	KEGG Orthology (KO) | Enzymes | Exosome
c11207_g1	RB87F_DROME Heterogeneous nuclear ribonucleo 87F OS=Drosophila melanogaster GN=Hrb87F PE=2 SV=2	5	-1.27948	-1.10923	-0.886495	-0.627456	-0.89364	-0.414544	-0.431611	-0.587298	-0.31949	-0.421639	-0.126323	-0.00968725	-0.358499	-0.493021	-0.836343	-0.605384	-0.361552	0.316482	1.22671	1.76172	1.0463	1.70488	1.7774	1.92821	0.00161801	GO:0035198 GO:0061752 GO:0031053 GO:0044806 GO:1905663 GO:0015030 GO:0051170 GO:0003730 GO:0000398 GO:0006406 GO:0000781 GO:0070182 GO:0070062 GO:0071013 GO:1990247 GO:0005737 GO:0016020 GO:0032212 GO:0016363 GO:1990428 GO:0098505 GO:0016233 GO:0032211	K12741	HNRNPA1_3; heterogeneous nuclear ribonucleoprotein A1/A3	path:map03040	Spliceosome	br:ko00001 br:ko03019 br:ko03041	KEGG Orthology (KO) | Messenger RNA biogenesis | Spliceosome
c9451_g1	OSTF1_BOVIN Osteoclast-stimulating factor 1 OS=Bos taurus GN=OSTF1 PE=2 SV=1	5	-2.35814	-1.84955	-1.16481	-0.369102	0.189959	0.719485	0.72971	0.843502	0.749678	0.37849	0.320182	-0.121784	-0.681834	-0.941615	-1.09432	-0.584647	-0.757987	-0.054837	0.607193	0.913864	1.21243	1.2633	1.20404	0.8468	0.00168724	GO:0015031 GO:0048699 GO:0051050 GO:0010959 GO:0032507 GO:0005768 GO:0070062 GO:0098876 GO:0001503 GO:0042383 GO:0043231 GO:0016197 GO:0030424 GO:0007165 GO:0046907 GO:0090002 GO:0043232 GO:0044422 GO:0044765 GO:0065009 GO:0005911 GO:0005515 GO:0016323 GO:0016301 GO:0048193
c24585_g1	ELP1_HUMAN Elongator complex 1 OS=Homo sapiens GN=IKBKAP PE=1 SV=3	5	-1.65177	-1.30548	-1.33874	-0.346721	0.328996	-0.25248	-0.128981	0.0551657	-0.0224119	-1.14375	0.635793	0.618187	-0.276074	0.179232	-0.9439	-1.42751	-0.819235	-0.021988	1.05807	0.998502	1.72162	1.39109	1.44472	1.24767	0.00172136	GO:0016070 GO:0005515 GO:0044451 GO:0006355 GO:0010467 GO:0043234	K11373	ELP1 IKI3 IKBKAP; elongator complex protein 1			br:ko03016 br:ko03036	Transfer RNA biogenesis | Chromosome
c24424_g1	SPAT5_HUMAN Spermatogenesis-associated 5 OS=Homo sapiens GN=SPATA5 PE=1 SV=3	5	-1.14906	-2.09399	-2.12582	-0.181999	-0.370577	-0.972319	0.145223	0.408179	0.243816	-0.774043	0.156192	-0.783906	0.740711	-0.0523839	0.494103	0.0618162	-0.937879	0.367008	0.864689	0.848485	1.17347	1.78295	0.991681	1.16364	0.0017682	GO:0016887 GO:0035101 GO:0035861 GO:1903862 GO:2001171 GO:0034098 GO:1903007 GO:0006302 GO:0005524 GO:0006734 GO:0010918 GO:0070062 GO:0072389 GO:0005829 GO:0018279 GO:0019985 GO:0031334 GO:0071712 GO:0019904 GO:0042802 GO:0019903 GO:0031593 GO:1904288 GO:0000502 GO:0042981 GO:1990381 GO:0007420 GO:1903715 GO:0000785 GO:0044822 GO:0005811 GO:0048471 GO:1990730 GO:0031625 GO:0035800 GO:0019079 GO:…	K14575	AFG2 DRG1 SPATA5; AAA family ATPase	path:map03008	Ribosome biogenesis in eukaryotes	br:ko00001 br:ko03009	KEGG Orthology (KO) | Ribosome biogenesis
c34254_g1	ACOX1_RAT Peroxisomal acyl-coenzyme A oxidase 1 OS=Rattus norvegicus GN=Acox1 PE=1 SV=1	5	-2.34951	-1.94357	-0.983827	0.168384	-0.411871	0.084483	0.455117	0.647574	0.581633	0.28652	0.821139	-0.586689	-0.276676	-0.122295	-0.0717834	0.210771	-0.844925	-1.50975	0.147971	1.28056	1.47709	1.61019	0.595355	0.73412	0.00180714	GO:0071949 GO:0044439 GO:0006091 GO:0016559 GO:0033540 GO:0055088 GO:0006693 GO:0005730 GO:0000038 GO:0005102 GO:0005886 GO:0005654 GO:0005739 GO:0047485 GO:0030165 GO:2000189 GO:0016401	K00232	E1.3.3.6 ACOX1 ACOX3; acyl-CoA oxidase [EC:1.3.3.6]	path:map00071 path:map00592 path:map01040 path:map01100 path:map01110 path:map01212 path:map03320 path:map04024 path:map04146	Fatty acid degradation | alpha-Linolenic acid metabolism | Biosynthesis of unsaturated fatty acids | Metabolic pathways | Biosynthesis of secondary metabolites | Fatty acid metabolism | PPAR signaling pathway | cAMP signaling pathway | Peroxisome	br:ko00001 br:ko00002 br:ko01000	KEGG Orthology (KO) | KEGG modules | Enzymes
c462_g1	ACE_CHICK Angiotensin-converting enzyme (Fragment) OS=Gallus gallus GN=ACE PE=2 SV=1	5	-1.11831	-1.23517	-1.11853	-0.858658	-0.954862	-0.586056	-0.548386	0.012596	-0.214846	-0.199989	0.283908	0.355151	-0.30962	-0.561544	-0.723718	-0.626432	-0.577796	0.0564176	0.592109	1.11095	1.56968	1.76706	1.94646	1.9396	0.00180714	GO:0008144 GO:0004181 GO:0008241 GO:1902033 GO:0008240 GO:0003051 GO:0009897 GO:0042312 GO:0046813 GO:0048519 GO:0002003 GO:0005768 GO:0070062 GO:0002019 GO:0001822 GO:0001948 GO:0050435 GO:0031711 GO:0032800 GO:0032943 GO:0019229 GO:0050731 GO:0031434 GO:0008270 GO:1903598 GO:0004175 GO:0060218 GO:0002474 GO:1903779 GO:0005764 GO:0042447 GO:0002005 GO:0044093 GO:0005615 GO:0031404 GO:0001974 GO:…	K01283	ACE CD143; peptidyl-dipeptidase A [EC:3.4.15.1]	path:map04614 path:map04924 path:map05142 path:map05410	Renin-angiotensin system | Renin secretion | Chagas disease (American trypanosomiasis) | Hypertrophic cardiomyopathy (HCM)	br:ko00001 br:ko01000 br:ko01002 br:ko04090 br:ko04147	KEGG Orthology (KO) | Enzymes | Peptidases | Cellular antigens | Exosome
c34539_g1	RT29_BOVIN 28S ribosomal mitochondrial OS=Bos taurus GN=DAP3 PE=1 SV=3	5	-1.29307	-1.13133	-0.428146	-0.835105	-0.481466	-0.233965	-0.843658	-0.562118	0.0615243	-2.79999	0.393757	-0.47875	-0.128014	0.252986	0.702851	1.50479	0.906407	0.245636	1.03341	0.159089	0.474245	0.660175	1.70372	1.11703	0.00182164	GO:0003735 GO:0032543 GO:0044763 GO:0005763 GO:0005488	K17408	DAP3 MRPS29; small subunit ribosomal protein S29			br:ko03011 br:ko03029	Ribosome | Mitochondrial biogenesis
c4101_g1	BOP1_DANRE Ribosome biogenesis bop1 OS=Danio rerio GN=bop1 PE=2 SV=1	5	-2.20998	-2.35698	-0.513661	1.17592	0.810444	0.667376	0.53132	-0.436972	-0.281729	0.148775	-0.554239	-0.386425	-0.445731	-0.799167	-1.14064	-0.459325	1.28881	0.7027	0.0265412	0.169544	1.16901	1.1935	0.918629	0.782286	0.00216391	GO:0000463 GO:0008283 GO:0005515 GO:0005737 GO:0043021 GO:0070545 GO:0051726 GO:0005654 GO:0030687 GO:0044822	K14824	ERB1 BOP1; ribosome biogenesis protein ERB1			br:ko03009	Ribosome biogenesis
c24395_g1	NRK1_HUMAN Nicotinamide riboside kinase 1 OS=Homo sapiens GN=NMRK1 PE=1 SV=1	5	-1.3776	-1.3454	-1.05362	-0.481126	-0.0881757	0.0877518	0.118644	-0.236323	0.0976725	0.0905984	-0.115892	-0.349502	-0.437327	-0.770431	-0.756107	-0.742551	-0.634469	-0.627621	0.217772	0.93535	1.63734	1.73024	2.08418	2.0166	0.00220638	GO:0005488	K10524	NRK1_2; nicotinamide/nicotinate riboside kinase [EC:2.7.1.22 2.7.1.173]	path:map00760 path:map01100	Nicotinate and nicotinamide metabolism | Metabolic pathways	br:ko00001 br:ko01000	KEGG Orthology (KO) | Enzymes
c12642_g1	SAM5B_DANRE Sorting and assembly machinery component 50 homolog B OS=Danio rerio GN=samm50b PE=2 SV=1	5	-1.48954	-2.31985	-1.59361	0.819222	0.375784	0.151808	0.502232	0.612235	0.876576	1.1468	1.06431	0.701329	0.23088	-0.518075	-2.03792	-1.25721	0.731342	0.627445	-0.0512589	0.0798921	0.327581	0.733273	0.0716104	0.215141	0.00254651	GO:0022607 GO:0005741 GO:0044425 GO:0090150 GO:0007006	K07277	SAM50 TOB55 bamA; outer membrane protein insertion porin family			br:ko02000 br:ko03029	Transporters | Mitochondrial biogenesis
c32705_g1	RDH13_HUMAN Retinol dehydrogenase 13 OS=Homo sapiens GN=RDH13 PE=1 SV=2	5	-0.742091	-0.681591	-0.742091	-0.742091	-0.374897	-0.742091	-0.670313	-0.742091	-0.742091	-0.742091	-0.742091	-0.58437	0.0916455	-0.103331	-0.423998	0.0467358	-0.138773	-0.0946874	0.0286641	0.785164	1.76169	1.9366	2.15596	2.20222	0.0026403	GO:0060342 GO:0007165 GO:0042572 GO:0042574 GO:0007601 GO:0009966 GO:0005743 GO:0005765 GO:0009887 GO:0005789 GO:0005634 GO:0004745 GO:0005515 GO:0052650 GO:0045494 GO:0001649	K11161	RDH13; retinol dehydrogenase 13 [EC:1.1.1.300]			br:ko01000	Enzymes
c22944_g1	PPA6_MOUSE Lysophosphatidic acid phosphatase type 6 OS=Mus musculus GN=Acp6 PE=1 SV=1	5	-1.7998	-1.87808	-1.11314	-1.87064	-0.0192952	0.431062	0.88606	0.726055	0.851302	-0.699013	-0.0819813	0.118725	-0.223094	0.109034	-0.0551679	-0.288213	-0.617184	-0.558374	0.757094	0.620274	0.699077	0.505963	1.5297	1.96964	0.00272436	GO:0055086 GO:0016020 GO:0016791 GO:0031982 GO:1901135 GO:1901564 GO:0005576 GO:0005488 GO:0006644 GO:0044446 GO:0005764	K14395	ACP6; lysophosphatidic acid phosphatase type 6 [EC:3.1.3.2]			br:ko01000	Enzymes
c6944_g1	HR29_HALRO Body wall muscle HR-29 OS=Halocynthia roretzi PE=1 SV=2	5	-0.988197	-1.06977	-0.810406	-0.873442	-1.06977	-0.769436	-0.66551	-1.06977	-0.915468	-1.06977	-0.883479	0.0953901	0.712003	0.118124	-0.100392	0.110721	0.934645	1.35708	0.810653	2.07883	1.7575	0.514381	1.18092	0.615154	0.0027645	GO:0005515 GO:0043231 GO:0010941 GO:0016043 GO:0043232 GO:0044422 GO:0044444 GO:0048523 GO:0032502 GO:0044699 GO:0050896 GO:0032501
c25841_g1	RAF1_CHICK RAF proto-oncogene serine threonine- kinase OS=Gallus gallus GN=RAF1 PE=2 SV=1	5	-2.13483	-1.9175	-1.21164	-0.354848	-0.41137	0.127532	0.279456	0.425901	0.126922	0.171544	0.66441	0.644584	-1.20404	-0.699325	-0.605982	-1.18776	0.0728478	1.07905	1.54065	1.43444	0.780469	0.809932	0.714799	0.85474	0.00279755	GO:0043167 GO:0006464 GO:0080134 GO:0048534 GO:0044087 GO:0045595 GO:0043231 GO:0016310 GO:0035556 GO:0070887 GO:0051128 GO:0065008 GO:0007166 GO:0044444 GO:0043410 GO:0004674 GO:0006810 GO:0006950 GO:0042127 GO:0001775 GO:0032879 GO:0043085 GO:0043066 GO:0016020 GO:0030154 GO:0031267	K04365	BRAF; B-Raf proto-oncogene serine/threonine-protein kinase [EC:2.7.11.1]	path:map01521 path:map01522 path:map04010 path:map04012 path:map04013 path:map04015 path:map04024 path:map04062 path:map04068 path:map04150 path:map04214 path:map04270 path:map04320 path:map04510 path:map04650 path:map04720 path:map04722 path:map04726 path:map04730 path:map04810 path:map04910 path:map04914 path:map05034 path:map05160 path:map05200 path:map05205 path:map05210 path:map05211 path:ma…	EGFR tyrosine kinase inhibitor resistance | Endocrine resistance | MAPK signaling pathway | ErbB signaling pathway | MAPK signaling pathway - fly | Rap1 signaling pathway | cAMP signaling pathway | Chemokine signaling pathway | FoxO signaling pathway | mTOR signaling pathway | Apoptosis - fly | Vascular smooth muscle contraction | Dorso-ventral axis formation | Focal adhesion | Natural killer cel…	br:ko00001 br:ko00002 br:ko01000 br:ko01001	KEGG Orthology (KO) | KEGG modules | Enzymes | Protein kinases
c32595_g1	AIFM1_RAT Apoptosis-inducing factor mitochondrial OS=Rattus norvegicus GN=Aifm1 PE=1 SV=1	5	-1.6313	-1.17793	-2.14779	-1.99805	-0.908014	-0.924357	0.484908	0.29971	0.830522	0.890112	1.0796	0.521248	0.200537	0.287441	0.0252009	0.0173241	-0.568912	-0.351593	0.558135	0.574503	0.633326	0.83972	1.05344	1.41222	0.00292643	GO:0030182 GO:0009055 GO:0030261 GO:1901698 GO:0044710 GO:0005743 GO:0005634 GO:0006308 GO:0005758 GO:0005515 GO:0050660 GO:0071396 GO:0016174 GO:0009719 GO:0005829 GO:0006919 GO:0032981 GO:0070059 GO:0010035 GO:0034614 GO:0071407	K04727	PDCD8 AIF; programmed cell death 8 (apoptosis-inducing factor) [EC:1.-.-.-]	path:map04210 path:map04214	Apoptosis | Apoptosis - fly	br:ko00001 br:ko01000	KEGG Orthology (KO) | Enzymes
c24049_g1	ARHG2_MOUSE Rho guanine nucleotide exchange factor 2 OS=Mus musculus GN=Arhgef2 PE=1 SV=4	5	-0.626557	-1.46428	-2.08217	-0.299423	-0.300726	-0.0604172	0.380049	-0.109752	-0.144858	-0.419884	-0.560918	-0.885506	0.545729	0.238859	-0.820955	-1.32178	-0.558386	0.873761	1.41977	1.19686	1.36358	1.58381	1.62517	0.428034	0.00295404	GO:0007010 GO:0007186 GO:0005085 GO:0043067 GO:0007166 GO:0044444 GO:0022603 GO:0048523 GO:1902533 GO:0048869 GO:0044093 GO:0005515 GO:0048731 GO:0071310 GO:0051056 GO:0044430 GO:0016020 GO:0001934 GO:0050790 GO:0031982 GO:0051239 GO:0035556 GO:0071944 GO:0051128	K12791	ARHGEF2 GEF-H1; Rho guanine nucleotide exchange factor 2	path:map04530 path:map05130 path:map05418	Tight junction | Pathogenic Escherichia coli infection | Fluid shear stress and atherosclerosis	br:ko00001 br:ko04131	KEGG Orthology (KO) | Membrane trafficking
c19852_g1	HMGB1_CHICK High mobility group B1 OS=Gallus gallus GN=HMGB1 PE=1 SV=1	5	-2.26338	-1.91784	-0.191509	0.328401	0.373555	0.302389	0.330822	0.268002	0.432203	0.21474	0.401063	0.350248	-0.949698	-1.48828	-1.80344	-0.986241	0.332549	0.815785	0.783701	0.907184	0.943465	1.05679	0.968447	0.791041	0.00303623	GO:0008584 GO:1901224 GO:0045648 GO:0003697 GO:0001786 GO:0002755 GO:0050716 GO:0019887 GO:0032689 GO:2001200 GO:0050830 GO:0035711 GO:1902042 GO:0019904 GO:0045654 GO:0043234 GO:0005125 GO:0001158 GO:0006334 GO:0045931 GO:0002643 GO:1990774 GO:0042393 GO:0017053 GO:0002407 GO:0017055 GO:0071642 GO:0032392 GO:0072091 GO:0006265 GO:0005730 GO:0045944 GO:0001530 GO:0097350 GO:0097100 GO:0003700 GO:…	K10802	HMGB1; high mobility group protein B1	path:map03410 path:map04140	Base excision repair | Autophagy - animal	br:ko00001 br:ko03036 br:ko03400 br:ko04147	KEGG Orthology (KO) | Chromosome | DNA repair and recombination proteins | Exosome
c19628_g2	LTN1_MOUSE E3 ubiquitin- ligase listerin OS=Mus musculus GN=Ltn1 PE=1 SV=3	5	-1.5297	-1.8344	-0.531796	0.54916	-0.0146098	0.441096	0.480157	-0.733743	-0.0422525	-0.280936	-0.182204	-0.682239	0.334861	-0.0716969	-0.632823	-0.609976	-0.933149	-1.61438	0.990311	1.6564	1.60913	1.36436	1.29658	0.971851	0.0033039	GO:0005488
c9029_g1	RPIA_USTMA Ribose-5-phosphate isomerase OS=Ustilago maydis (strain 521 FGSC 9021) GN=RKI1 PE=3 SV=1	5	-1.68334	-1.46285	-1.38893	-1.69943	-0.678794	0.348378	0.683352	0.691156	0.903161	0.838039	0.888618	0.621896	-0.171438	-0.315789	-0.627438	-0.777014	-1.2685	-0.510181	0.38656	0.558138	0.964081	1.07564	1.30213	1.32257	0.00333366	GO:0005515 GO:0006098 GO:0005829 GO:0004751	K01807	rpiA; ribose 5-phosphate isomerase A [EC:5.3.1.6]	path:map00030 path:map00710 path:map01100 path:map01110 path:map01120 path:map01130 path:map01200 path:map01230	Pentose phosphate pathway | Carbon fixation in photosynthetic organisms | Metabolic pathways | Biosynthesis of secondary metabolites | Microbial metabolism in diverse environments | Biosynthesis of antibiotics | Carbon metabolism | Biosynthesis of amino acids	br:ko00001 br:ko00002 br:ko01000	KEGG Orthology (KO) | KEGG modules | Enzymes
c19114_g1	CATL_SARPE Cathepsin L OS=Sarcophaga peregrina PE=1 SV=1	5	-0.770428	-0.666226	-0.770428	-0.328629	-0.474724	-0.540279	-0.219758	-0.327001	-0.201681	-0.463945	-0.650053	-0.770428	0.170738	-0.14314	-0.425253	0.301724	-0.579063	-0.58258	-0.317685	-0.270164	1.02971	1.67711	2.42601	2.89617	0.00347893	GO:0046718 GO:0007154 GO:0043202 GO:0097067 GO:0070062 GO:0050794 GO:0043394 GO:0048002 GO:0001968 GO:0031410 GO:0034769 GO:0051603 GO:0004197 GO:0002250 GO:0043236 GO:0005634 GO:0005615 GO:0005518 GO:0048731 GO:0042393 GO:0097655 GO:0012505 GO:2001259 GO:0016485 GO:0030574 GO:0010447	K01365	CTSL; cathepsin L [EC:3.4.22.15]	path:map04140 path:map04142 path:map04145 path:map04210 path:map04612 path:map05205 path:map05323 path:map05418	Autophagy - animal | Lysosome | Phagosome | Apoptosis | Antigen processing and presentation | Proteoglycans in cancer | Rheumatoid arthritis | Fluid shear stress and atherosclerosis	br:ko00001 br:ko01000 br:ko01002 br:ko03110 br:ko00537	KEGG Orthology (KO) | Enzymes | Peptidases | Chaperones and folding catalysts | Glycosylphosphatidylinositol (GPI)-anchored proteins
c22969_g1	PXDN_DROME Peroxidasin OS=Drosophila melanogaster GN=Pxn PE=1 SV=1	5	-0.786443	-0.822001	-1.13367	-1.01968	-1.06207	-0.98106	-1.01424	-0.600068	-0.555783	-0.320075	-0.135246	0.0310332	0.03149	-0.329624	-0.67971	-0.476909	-0.138709	0.931607	1.32551	1.33479	1.64835	1.59957	1.57306	1.57987	0.00350519	GO:0065007 GO:0042221 GO:0044444 GO:0042742 GO:0044710 GO:0042743 GO:0044459 GO:0004601 GO:0006955 GO:0046872 GO:0048477 GO:0043231 GO:0016043 GO:0031012
c21868_g1	FBX25_BOVIN F-box only 25 OS=Bos taurus GN=FBXO25 PE=2 SV=1	5	-1.42304	-2.2623	-2.0629	-1.01436	0.835966	0.97172	0.46779	1.20666	0.670442	0.666868	0.693765	0.583085	-0.0201891	-0.150859	-1.03098	-1.1283	-0.866145	0.344672	0.878754	0.68564	0.733094	0.462581	0.501162	0.256879	0.00353304	GO:0005634 GO:0044422 GO:0050896 GO:0043502	K10305	FBXO25_32; F-box protein 25/32	path:map04068	FoxO signaling pathway	br:ko00001 br:ko04121	KEGG Orthology (KO) | Ubiquitin system
c15965_g1	ELOV4_MACMU Elongation of very long chain fatty acids 4 OS=Macaca mulatta GN=ELOVL4 PE=3 SV=1	5	-1.11046	-1.55185	-1.43925	-0.66908	-0.178119	-0.302312	-0.379905	-0.862615	0.0965084	-0.00717233	-0.205437	-0.385496	0.0223813	-0.199901	-0.24211	-0.454724	-0.919246	0.449645	1.33345	1.86762	1.89157	2.01277	1.17291	0.0608255	0.00379396	GO:0001676 GO:0005515 GO:0097447 GO:0030176 GO:0042761 GO:0043025 GO:0019367 GO:0033559 GO:0034626 GO:0009922 GO:0034625 GO:0030148	K10249	ELOVL4; elongation of very long chain fatty acids protein 4 [EC:2.3.1.199]	path:map00062 path:map01110	Fatty acid elongation | Biosynthesis of secondary metabolites	br:ko00001 br:ko00002 br:ko01000 br:ko01004	KEGG Orthology (KO) | KEGG modules | Enzymes | Lipid biosynthesis proteins
c19611_g1	NHL1_CAEEL RING finger nhl-1 OS=Caenorhabditis elegans GN=nhl-1 PE=1 SV=2	5	-1.39252	-1.24945	-0.711928	0.247527	0.624047	0.539231	0.301513	0.174071	-0.584016	-0.976008	-1.08418	-1.12751	-0.574571	-0.864226	-1.25753	-0.65001	-0.0791378	0.668958	1.18586	1.45274	1.53224	1.54931	1.16161	1.11398	0.00379396	GO:0044267 GO:0005783 GO:0048523 GO:0005488 GO:0044446 GO:0048518 GO:0050896	K11997	TRIM2_3; tripartite motif-containing protein 2/3			br:ko04121	Ubiquitin system
c20827_g1	CEBPZ_HUMAN CCAAT enhancer-binding zeta OS=Homo sapiens GN=CEBPZ PE=1 SV=3	5	-2.10562	-2.20538	-0.118972	0.774994	0.695599	0.818049	0.695462	0.589247	0.465766	0.269428	0.295801	0.192916	-1.2295	-1.51721	-1.36483	-1.23108	0.171248	0.501856	0.531929	0.634508	0.58452	0.834665	0.956662	0.759946	0.00432377	GO:0005634 GO:0001077 GO:0006351 GO:0000978 GO:0045944 GO:0044822	K14832	MAK21 NOC1 CEBPZ; ribosome biogenesis protein MAK21			br:ko03009	Ribosome biogenesis
c25144_g1	K1456_BOVIN Probable tRNA methyltransferase 9 OS=Bos taurus PE=2 SV=1	5	-1.85235	-1.84216	-1.07191	-0.497274	0.122572	0.267956	0.537258	0.313506	0.337069	0.38478	0.276962	0.249425	-0.888724	-1.48255	-1.54771	-0.827494	0.327608	1.04114	1.16785	1.03227	0.933575	1.14604	1.30918	0.562975	0.00445015	GO:0015630 GO:0008270 GO:0005515 GO:0016706 GO:0005829 GO:0055114 GO:0002098 GO:0000049 GO:0016300 GO:0006974 GO:0030488 GO:0005654	K15444	TRM9; tRNA (uracil-5-)-methyltransferase TRM9 [EC:2.1.1.229]			br:ko01000 br:ko03016	Enzymes | Transfer RNA biogenesis
c23072_g1	DPH2_DANRE Diphthamide biosynthesis 2 OS=Danio rerio GN=dph2 PE=2 SV=1	5	-1.79042	-1.56907	-1.36265	-1.48994	-0.577938	0.314655	0.294751	1.08477	-0.206824	0.676313	0.765518	0.908917	-0.268936	-0.405795	-1.11122	-0.858992	-0.931968	0.323364	1.1427	1.04259	1.07871	1.08021	0.996027	0.865238	0.00508597	GO:0005515 GO:0017183 GO:0005737 GO:0090560 GO:0005829 GO:0003674	K17866	DPH2; diphthamide biosynthesis protein 2			br:ko03012	Translation factors
c5166_g1	A4S1Y0_OSTLU OS=Ostreococcus lucimarinus (strain CCE9901) GN=OSTLU_33258 PE=4 SV=1	5	-0.384577	-0.326166	-0.516232	-0.949443	-1.214	-1.00913	-0.992229	-1.05182	-1.14044	-0.857932	-0.312984	-0.329616	0.345305	0.420692	-0.172429	-0.0524434	-0.34534	-0.132853	0.807715	1.37282	1.52816	1.74773	1.8256	1.73961	0.00508597
c24442_g1	SCMC2_XENLA Calcium-binding mitochondrial carrier S -2 OS=Xenopus laevis GN=slc25a25 PE=2 SV=1	5	-2.43266	-2.1305	-0.110974	0.325917	0.364184	-0.0642038	0.38111	0.468276	0.379943	0.592596	0.672057	0.600851	-1.20797	-1.25741	-1.39632	-1.02536	0.380864	0.62718	0.852631	0.713945	0.510031	0.90504	0.983419	0.867352	0.00589614	GO:0065008 GO:0055085 GO:0048513 GO:0044763 GO:0043467 GO:0044710 GO:0005347 GO:0006412 GO:0070062 GO:0005515 GO:0003735 GO:0006839 GO:0071277 GO:0005509 GO:0005739 GO:0016021 GO:0010941 GO:0034599 GO:0015867 GO:0031667	K14684	SLC25A23S; solute carrier family 25 (mitochondrial phosphate transporter) member 23/24/25/41			br:ko02000	Transporters
c31138_g1	MIEN1_MOUSE Migration and invasion enhancer 1 OS=Mus musculus GN=Mien1 PE=1 SV=1	5	-0.900702	-0.779904	-0.80717	-0.7881	-0.33929	-0.503372	-0.42581	-0.333691	-0.817454	-0.900702	-0.900702	-0.900702	-0.267611	-0.473634	-0.713046	-0.672244	0.317579	1.00425	1.57022	1.71908	1.57786	1.47656	1.39359	1.465	0.00633859	GO:0070062 GO:0005515 GO:0043066 GO:0051491 GO:0005829 GO:0031235 GO:0005654 GO:0030335	K07401	K07401; selenoprotein W-related protein
c15020_g1	T2AG_PAROL Transcription initiation factor IIA subunit 2 OS=Paralichthys olivaceus GN=gtf2a2 PE=3 SV=1	5	-1.2941	-1.36631	-1.36631	0.102636	0.0770898	-0.121683	-0.123798	-0.00241906	0.102462	-0.0262455	-0.553531	-0.196182	0.100699	-0.715058	-1.08397	-1.19882	-0.403112	0.194816	0.503097	0.489194	0.917876	1.32461	2.26934	2.36971	0.00634005	GO:0051123 GO:0042803 GO:0003713 GO:0046982 GO:0030054 GO:0005672 GO:0017025 GO:0042795 GO:0045944 GO:0051091 GO:0006368	K03123	TFIIA2 GTF2A2 TOA2; transcription initiation factor TFIIA small subunit	path:map03022 path:map05203	Basal transcription factors | Viral carcinogenesis	br:ko00001 br:ko03021	KEGG Orthology (KO) | Transcription machinery
c24640_g2	MOCS3_DROSE Adenylyltransferase and sulfurtransferase MOCS3 OS=Drosophila sechellia GN=GM17034 PE=3 SV=1	5	-1.41908	-1.88335	-1.45032	0.12041	0.178193	0.204123	0.305183	0.432251	0.462778	0.238815	0.563606	0.557477	-0.499666	-0.74192	-1.82528	-1.83432	-0.108552	0.745626	0.795623	0.880785	0.961346	1.05026	1.15024	1.11577	0.00683826	GO:0018192 GO:0005515 GO:0042292 GO:0070566 GO:0005829 GO:0004792 GO:0002098 GO:0006777 GO:0032324 GO:0034227	K11996	MOCS3 UBA4; adenylyltransferase and sulfurtransferase [EC:2.7.7.80 2.8.1.11]	path:map04122	Sulfur relay system	br:ko00001 br:ko01000 br:ko03016 br:ko04121	KEGG Orthology (KO) | Enzymes | Transfer RNA biogenesis | Ubiquitin system
c25444_g2	CUX1_CANLF Homeobox cut-like 1 (Fragment) OS=Canis lupus familiaris GN=CUX1 PE=2 SV=1	5	-1.27824	-2.22707	-1.42785	0.533266	1.16542	0.671439	-0.113714	-0.878279	-0.126807	0.397591	0.122623	-0.0103546	-0.0127339	-0.498886	-1.60697	-1.30789	0.6536	1.69857	1.08594	0.714691	0.931168	0.252423	0.510803	0.75126	0.00695414	GO:0000977 GO:0005794 GO:0001228 GO:0048513 GO:0048699 GO:0044238 GO:0000982 GO:0005654 GO:0000122 GO:0051962 GO:0070062 GO:0050890 GO:0010628 GO:0051130 GO:0071704	K09313	CUTL; homeobox protein cut-like			br:ko03000	Transcription factors
c22415_g1	WDR46_MOUSE WD repeat-containing 46 OS=Mus musculus GN=Wdr46 PE=2 SV=1	5	-2.52443	-1.97549	0.264612	0.543807	0.391144	0.542407	0.367135	0.60959	0.192945	0.214824	0.177132	0.298537	-1.1907	-1.70491	-1.38574	-0.65075	0.437769	0.537055	0.637838	0.812245	0.917516	1.04263	0.805768	0.63907	0.00704674	GO:0030684 GO:0006364 GO:1903955 GO:0005654 GO:0044822	K14768	UTP7 WDR46; U3 small nucleolar RNA-associated protein 7			br:ko03009	Ribosome biogenesis
c31252_g1	RCL1_MOUSE RNA 3 -terminal phosphate cyclase OS=Mus musculus GN=Rcl1 PE=2 SV=1	5	-2.11313	-2.21225	-0.461893	0.742814	0.654424	0.253598	0.645788	0.546046	0.021222	0.0192456	0.177422	0.154083	-0.932897	-1.10837	-1.23662	-1.25792	-0.338198	0.474562	0.861585	1.0086	1.18577	1.11453	1.02538	0.776202	0.00716566	GO:0003963 GO:0003723 GO:0000480 GO:0005730 GO:0005654 GO:0004521	K11108	RCL1; RNA 3'-terminal phosphate cyclase-like protein	path:map03008	Ribosome biogenesis in eukaryotes	br:ko00001 br:ko03009	KEGG Orthology (KO) | Ribosome biogenesis
c3083_g1	TXTP_CAEEL tricarboxylate transport mitochondrial OS=Caenorhabditis elegans GN= PE=3 SV=1	5	-1.06316	-1.21437	-1.50938	-1.18848	-1.00108	-0.213691	0.713027	0.855134	1.02729	1.02829	0.862189	0.534036	0.428967	-0.144959	-0.961207	-1.38576	-1.23774	-0.788891	0.0456362	0.360808	1.13181	1.2624	1.37325	1.08588	0.00749915	GO:0015137 GO:0006094 GO:1905039 GO:0015172 GO:0044763 GO:0005488 GO:0006842 GO:0005743 GO:0006412 GO:0006835 GO:0005634 GO:0070062 GO:0003735 GO:0015807 GO:0016021 GO:0035338 GO:0015800	K15100	SLC25A1 CTP; solute carrier family 25 (mitochondrial citrate transporter) member 1			br:ko02000	Transporters
c24654_g1	FBN2_HUMAN Fibrillin-2 OS=Homo sapiens GN=FBN2 PE=1 SV=3	5	-1.04825	-0.473682	-0.52504	-0.0775656	-0.251737	0.019803	0.586506	0.876797	0.389187	-0.475919	0.609981	-0.123224	-2.25333	-1.91516	-0.626359	-1.14608	-0.695227	0.14473	0.658293	1.12106	1.16764	1.26241	1.38747	1.38769	0.00752271	GO:0007165 GO:0043167 GO:0044420 GO:0004871 GO:0002376 GO:0044459 GO:0009887 GO:0007507 GO:0001654 GO:0005515 GO:0051179 GO:0006928 GO:0070887	K17341	HMCN; hemicentin
c20779_g2	FRIS_LYMST Soma ferritin OS=Lymnaea stagnalis PE=2 SV=2	5	-0.84786	-0.84786	-0.749004	-0.7494	-0.679202	-0.582073	-0.654807	-0.512174	-0.677988	-0.84786	-0.682473	-0.84786	0.46764	-0.0618454	0.0272097	0.0799269	0.200122	0.35385	-0.161016	1.23478	0.871875	0.689553	1.77355	3.20291	0.00802876	GO:0006879 GO:0051179 GO:0046872 GO:0043231 GO:0008285 GO:0044444	K00522	FTH1; ferritin heavy chain [EC:1.16.3.2]	path:map04216 path:map04978	Ferroptosis | Mineral absorption	br:ko00001 br:ko01000 br:ko04147	KEGG Orthology (KO) | Enzymes | Exosome
c21105_g1	ASM_BOVIN Sphingomyelin phosphodiesterase OS=Bos taurus GN=SMPD1 PE=2 SV=1	5	-0.714319	-0.797425	-0.797425	-0.797425	-0.416154	-0.664019	-0.40739	-0.670686	-0.516089	-0.447126	-0.603773	-0.431496	0.10796	-0.275554	-0.469703	-0.189268	-0.506534	-0.546954	0.0590184	1.02833	1.74051	1.94232	2.1157	2.2575	0.00870097	GO:0061750 GO:0008270 GO:0043407 GO:0007165 GO:0007399 GO:0006685 GO:0046513 GO:0043202 GO:0005765 GO:0005886 GO:0006687 GO:0044281 GO:0023021 GO:0005615 GO:0005768 GO:0070062 GO:0005515 GO:0045121 GO:0035307	K12350	SMPD1 ASM; sphingomyelin phosphodiesterase [EC:3.1.4.12]	path:map00600 path:map01100 path:map04071 path:map04142	Sphingolipid metabolism | Metabolic pathways | Sphingolipid signaling pathway | Lysosome	br:ko00001 br:ko01000	KEGG Orthology (KO) | Enzymes
c25850_g2	VAMP4_MOUSE Vesicle-associated membrane 4 OS=Mus musculus GN=Vamp4 PE=1 SV=1	5	-1.51936	-1.6005	-1.13555	-0.83125	-1.30366	-0.528941	-0.280204	0.275006	-0.0331369	0.111204	0.312213	-0.0604576	-0.116482	-0.072795	-0.269461	-0.201693	-0.15816	-0.0551385	0.564392	0.612613	0.409828	1.08941	2.07177	2.72037	0.0089656	GO:0006888 GO:0005768 GO:0005515 GO:0035493 GO:0043001 GO:0030133 GO:0000226 GO:0044425 GO:0090161 GO:0032588 GO:0005764 GO:0009986	K08513	VAMP4; vesicle-associated membrane protein 4	path:map04130	SNARE interactions in vesicular transport	br:ko00001 br:ko04131	KEGG Orthology (KO) | Membrane trafficking
c25456_g1	TF29_SCHPO Transposon Tf2-9 poly OS=Schizosaccharomyces pombe (strain 972 ATCC 24843) GN=Tf2-9 PE=3 SV=1	5	-0.797789	-0.856806	-0.72274	-0.856806	-0.372412	-0.490618	-0.651515	-0.856806	-0.745171	-0.856806	-0.613248	-0.619896	0.0616332	-0.250585	-0.640826	-0.338129	-0.169977	0.3403	1.24762	1.69391	1.14941	1.06779	2.18892	2.09053	0.00915809	GO:0016787
c15508_g1	KISHB_XENTR kish-B OS=Xenopus tropicalis GN=tmem167b PE=3 SV=1	5	1.00608	1.19152	0.728029	-1.17158	-1.20476	0.31847	-0.21904	1.20656	-1.46875	-1.92512	-0.404475	-0.819408	-0.1418	-0.863454	-0.578671	-0.300324	-0.96814	-0.437149	0.697296	1.53223	0.938418	1.1805	0.725028	0.978541	0.00933611	GO:0016020 GO:0005794
c25907_g1	YIW2_SCHPO Uncharacterized helicase OS=Schizosaccharomyces pombe (strain 972 ATCC 24843) GN= PE=3 SV=1	5	-0.690041	-1.18551	0.331185	-1.08552	-1.10169	-1.15638	-0.865774	-1.86041	-1.38166	-0.972178	-0.302203	0.757707	-0.0553025	1.23433	1.07275	1.41801	0.424685	0.833898	0.468848	0.590163	0.960754	1.18513	0.952712	0.426498	0.00985512	GO:0003723 GO:0005618 GO:0031981 GO:0005829 GO:0032991 GO:0004386 GO:0006396 GO:0005886 GO:0050896	K20103	DDX60; ATP-dependent RNA helicase DDX60 [EC:3.6.4.13]			br:ko01000 br:ko03019	Enzymes | Messenger RNA biogenesis
c15066_g1	SYMM_TAKRU Methionine--tRNA mitochondrial OS=Takifugu rubripes GN=mars2 PE=3 SV=1	5	-0.934364	-0.823353	-1.25025	-1.15533	-1.28287	-1.48528	-0.412599	-0.243219	-0.450421	-1.72418	0.0424989	-0.169975	0.110921	0.00101671	0.42849	0.247021	0.931909	1.40486	0.766676	0.914982	0.881817	1.21659	1.37731	1.60776	0.00986478	GO:0004825 GO:0097159 GO:1901363 GO:0005759 GO:0006431	K01874	MARS metG; methionyl-tRNA synthetase [EC:6.1.1.10]	path:map00450 path:map00970	Selenocompound metabolism | Aminoacyl-tRNA biosynthesis	br:ko00001 br:ko00002 br:ko01000 br:ko01007 br:ko03016	KEGG Orthology (KO) | KEGG modules | Enzymes | Amino acid related enzymes | Transfer RNA biogenesis
c29917_g1	RUSD1_DANRE RNA pseudouridylate synthase domain-containing 1 OS=Danio rerio GN=rpusd1 PE=2 SV=1	5	-2.19847	-1.81762	-0.598357	-0.628819	-0.651869	-0.0193634	0.35647	0.532699	0.166957	0.338479	0.627303	0.182749	-0.900205	-0.923961	-1.02755	-1.19151	0.172047	0.747464	0.92179	0.930475	1.24015	1.41991	1.23973	1.08149	0.00997275	GO:0001522 GO:0003824 GO:0006364	K06180	rluD; 23S rRNA pseudouridine1911/1915/1917 synthase [EC:5.4.99.23]			br:ko01000 br:ko03009	Enzymes | Ribosome biogenesis
c19835_g1	DNJ10_ARATH Chaperone dnaJ 10 OS=Arabidopsis thaliana GN=ATJ10 PE=2 SV=2	6	-2.00081	-2.12161	-1.34344	-0.717734	0.0189745	-0.83059	0.566872	-0.996324	0.543295	1.30255	1.43631	1.49991	1.04976	1.24107	0.685616	0.29696	-0.111138	-0.130988	-0.480095	-0.47467	0.119145	-0.106891	0.308578	0.245241	2.84e-14	GO:0005524 GO:0031072 GO:0008270 GO:0009408 GO:0005737 GO:0006260 GO:0051082 GO:0006457	K09502	DNAJA1; DnaJ homolog subfamily A member 1	path:map04141	Protein processing in endoplasmic reticulum	br:ko00001 br:ko03110	KEGG Orthology (KO) | Chaperones and folding catalysts
c24691_g1	AB1C_ARATH ABC transporter C family member 1 OS=Arabidopsis thaliana GN=ABCC1 PE=1 SV=1	6	-2.40769	-1.91407	-1.26216	1.76555	0.768129	0.787161	0.258915	0.428411	1.24653	0.411656	0.924558	0.663636	0.446256	0.335658	0.315366	0.0366837	0.521802	0.453046	0.126177	-1.02027	-0.769671	-1.14989	-0.588673	-0.377103	6.44e-10	GO:0042625 GO:0055085 GO:0031088 GO:0032310 GO:0044763 GO:0016323	K05665	ABCC1; ATP-binding cassette subfamily C (CFTR/MRP) member 1	path:map01523 path:map02010 path:map04071 path:map04977 path:map05206	Antifolate resistance | ABC transporters | Sphingolipid signaling pathway | Vitamin digestion and absorption | MicroRNAs in cancer	br:ko00001 br:ko02000	KEGG Orthology (KO) | Transporters
c32672_g1	ABCB9_HUMAN ATP-binding cassette sub-family B member 9 OS=Homo sapiens GN=ABCB9 PE=1 SV=1	6	-2.20527	-2.01036	-0.489995	0.977793	0.685143	0.0264025	0.599146	0.311853	0.523074	1.50582	1.16308	1.03705	-0.122515	0.545288	0.733552	0.961483	0.531515	0.0594014	-0.34594	-0.705404	-0.520185	-0.638771	-0.988017	-1.63414	3.68e-09	GO:0015433 GO:0015421 GO:0042825 GO:0042803 GO:0055085 GO:0006461 GO:0032592 GO:0023029 GO:0042288 GO:0043531 GO:0046978 GO:0046967 GO:0046979 GO:0046968 GO:0005765 GO:0005524 GO:0002489 GO:0019060 GO:0005769 GO:0046980 GO:0019885 GO:0001916	K05656	ABCB9 TAPL; ATP-binding cassette subfamily B (MDR/TAP) member 9	path:map02010 path:map04142	ABC transporters | Lysosome	br:ko00001 br:ko02000	KEGG Orthology (KO) | Transporters
c12931_g2	MTP_HUMAN Microsomal triglyceride transfer large subunit OS=Homo sapiens GN=MTTP PE=1 SV=1	6	-1.1791	-0.746681	1.09346	2.03808	1.01812	0.000496115	0.307407	-0.141303	0.386418	-0.814843	0.851106	0.928342	2.06367	0.599936	-1.69205	-1.46557	-0.613294	-0.125743	-1.23243	-0.174803	-0.414164	-0.0762348	-0.635076	0.0242635	3.54e-08	GO:0006952 GO:0006810 GO:0044699	K14463	MTTP MTP; microsomal triglyceride transfer protein large subunit	path:map04975	Fat digestion and absorption	br:ko00001	KEGG Orthology (KO)
c21972_g1	STK25_HUMAN Serine threonine- kinase 25 OS=Homo sapiens GN=STK25 PE=1 SV=1	6	-1.25817	-2.49042	-0.762078	0.859629	1.7263	0.0298252	1.10326	-0.587363	0.795651	0.37117	0.161328	0.0745167	1.39914	0.483961	-1.21668	-1.75388	-0.261307	0.281763	0.871289	0.175315	0.375336	0.544159	-0.483861	-0.438893	2.76e-07	GO:0009790 GO:0032092 GO:1903205 GO:0046777 GO:0048679 GO:0000139 GO:0048513 GO:0060429 GO:0005730 GO:0023014 GO:0005798 GO:0000278 GO:0005654 GO:0000287 GO:0005524 GO:0070062 GO:0050772 GO:0051683 GO:0005829 GO:0033138 GO:0042803 GO:0043539 GO:0036481 GO:0090168 GO:0000902 GO:0007163 GO:0043234 GO:0008134 GO:0098641 GO:0090090 GO:0005813 GO:0004702 GO:0006921 GO:0048471 GO:0005913 GO:0043065 GO:…	K08838	STK24_25_MST4; serine/threonine-protein kinase 24/25/MST4 [EC:2.7.11.1]			br:ko01000 br:ko01001 br:ko04131	Enzymes | Protein kinases | Membrane trafficking
c25520_g2	PKHA7_DANRE Pleckstrin homology domain-containing family A member 7 OS=Danio rerio GN=plekha7 PE=2 SV=2	6	-0.397599	-1.0078	-0.533305	1.25764	1.342	1.2068	0.980655	0.544353	0.838502	0.956074	0.836722	1.13469	0.972485	0.672858	-0.722404	-1.92662	-1.18342	-1.13268	-0.899298	0.0436993	-0.365226	-0.434128	-1.03302	-1.15098	5.72e-07	GO:0070097 GO:0005813 GO:0070062 GO:0005737 GO:0090136 GO:1901981 GO:0005915 GO:0016020 GO:0045218 GO:0005654
c31077_g1	DDX49_HUMAN Probable ATP-dependent RNA helicase DDX49 OS=Homo sapiens GN=DDX49 PE=1 SV=1	6	-1.67299	-1.83663	-2.02727	1.13424	0.864421	0.902646	0.354761	0.689206	0.0688084	-0.364027	0.0842747	0.561638	1.10062	0.704402	-1.42013	-1.86805	0.0447815	0.207878	0.128758	0.168168	0.114092	0.511548	0.650472	0.898384	9.6e-07	GO:0005524 GO:0000462 GO:0008380 GO:0005515 GO:0016020 GO:0010501 GO:0000479 GO:0005730 GO:0008625 GO:0005654 GO:0004004 GO:0044822	K14778	DDX49 DBP8; ATP-dependent RNA helicase DDX49/DBP8 [EC:3.6.4.13]			br:ko01000 br:ko03009	Enzymes | Ribosome biogenesis
c20771_g1	AGRG7_HUMAN Adhesion G- coupled receptor G7 OS=Homo sapiens GN=ADGRG7 PE=1 SV=2	6	-1.75111	-1.05948	-0.889292	-0.437337	-0.0100305	-0.0107075	0.85886	0.443707	1.0482	1.10596	1.30752	1.44235	-0.598244	0.922549	1.57781	1.10437	0.613976	-0.0686558	-0.974214	-0.840552	-1.30098	-0.780821	-0.660556	-1.04331	1.8e-06	GO:0007165 GO:0044707 GO:0016020 GO:0044464 GO:0044763 GO:0005488 GO:0044767	K08464	GPR128; G protein-coupled receptor 128			br:ko04030	G protein-coupled receptors
c21390_g1	RSG1_XENTR REM2- and Rab-like small GTPase 1 OS=Xenopus tropicalis GN=rsg1 PE=2 SV=1	6	-1.52434	-1.49395	-0.376367	1.02444	0.796956	0.438647	0.446417	0.766559	0.727183	1.31884	0.752932	0.47241	1.09637	-0.222662	-1.687	-2.08641	-0.781571	-0.846262	-0.969974	-0.327572	0.359481	0.475178	0.656179	0.98451	2.79e-06	GO:0005856 GO:0005929 GO:0008104 GO:0060627 GO:0005488 GO:0044446 GO:0044699
c22328_g1	UBE3B_MOUSE Ubiquitin- ligase E3B OS=Mus musculus GN=Ube3b PE=1 SV=3	6	-1.85669	-2.36738	-2.18659	-1.02847	-0.294485	0.395262	0.944872	1.06653	0.952368	1.10423	0.0621434	0.411491	0.365825	-0.0511046	0.294335	0.0423313	-0.489412	-0.49378	-0.140565	0.374366	0.591617	0.349037	0.597967	1.35611	4.66e-06	GO:0043966 GO:0043507 GO:0007252 GO:0008385 GO:0000209 GO:0007250 GO:0005671 GO:0043123 GO:0006355 GO:0007254 GO:0007178 GO:0002221 GO:0004842 GO:0097110 GO:0000187 GO:0000186 GO:0071363 GO:0071495 GO:0016020 GO:0002429 GO:0002726 GO:0004709 GO:0032743	K10588	UBE3B; ubiquitin-protein ligase E3 B [EC:2.3.2.26]	path:map04120	Ubiquitin mediated proteolysis	br:ko00001 br:ko01000 br:ko04121	KEGG Orthology (KO) | Enzymes | Ubiquitin system
c16843_g1	DHTK1_PONAB Probable 2-oxoglutarate dehydrogenase E1 component mitochondrial OS=Pongo abelii GN=DHTKD1 PE=2 SV=1	6	-2.02368	-1.38995	-1.48439	-1.25751	-0.0507282	1.44551	1.49518	1.35107	1.19754	0.737173	0.798447	-0.244262	0.538604	0.917493	0.462469	0.566791	-0.278434	-0.36592	0.0505741	-0.551083	-0.644848	-0.942033	-0.80376	0.475754	7.3e-06	GO:0005759 GO:0046487 GO:0045252 GO:0004591 GO:0005829 GO:0006099	K15791	DHKTD1; probable 2-oxoglutarate dehydrogenase E1 component DHKTD1 [EC:1.2.4.2]			br:ko01000 br:ko03029	Enzymes | Mitochondrial biogenesis
c26901_g1	DJC11_MOUSE homolog subfamily C member 11 OS=Mus musculus GN=Dnajc11 PE=1 SV=2	6	-0.354258	-1.10325	-2.61218	-0.182272	0.409038	0.334386	0.732968	1.03802	1.37828	0.892013	0.744914	0.567951	1.41405	1.21741	-0.383956	-1.32705	-1.78558	-0.513216	-0.403913	-0.403808	-0.211118	0.202386	0.273232	0.0759583	1.39e-05	GO:0032781 GO:1900034 GO:0043167 GO:0051082 GO:0001671 GO:0006986 GO:0090084 GO:0005654 GO:0070062 GO:0005739 GO:0016020 GO:0051087 GO:0005829 GO:0070389 GO:0030544 GO:0051117	K09531	DNAJC11; DnaJ homolog subfamily C member 11			br:ko03110	Chaperones and folding catalysts
c31507_g1	WDR92_XENLA WD repeat-containing 92 OS=Xenopus laevis GN=wdr92 PE=2 SV=1	6	-1.39808	-2.14232	-0.696074	2.02307	1.57166	1.53943	0.624017	0.623729	0.432292	0.116643	0.511463	0.333752	0.926798	0.497262	-0.878695	-1.56898	-0.723902	-0.365511	-0.0508183	-0.522965	-0.166235	-0.616785	-0.0695612	-0.000183977	2.43e-05	GO:0043130 GO:0006915
c8129_g1	BPL1_YEAST Biotin-- ligase OS=Saccharomyces cerevisiae (strain ATCC 204508 S288c) GN=BPL1 PE=1 SV=1	6	-1.75357	-2.00906	-2.25719	-0.535437	-1.06929	-0.600074	0.568032	0.336861	0.596297	0.276749	0.266184	-0.39303	-0.719179	-0.425697	-0.0813969	0.427907	1.17759	0.89468	0.659209	0.77962	0.80951	1.08886	1.09482	0.867599	3.54e-05	GO:0006464 GO:0004077	K01942	HLCS; biotin--protein ligase [EC:6.3.4.9 6.3.4.10 6.3.4.11 6.3.4.15]	path:map00780 path:map01100	Biotin metabolism | Metabolic pathways	br:ko00001 br:ko01000	KEGG Orthology (KO) | Enzymes
c17474_g1	GAPR1_MOUSE Golgi-associated plant pathogenesis-related 1 OS=Mus musculus GN=Glipr2 PE=1 SV=3	6	-1.222	-1.05869	-0.67534	-0.618734	-0.242519	0.308501	1.02436	1.32611	1.50837	1.5682	1.68361	1.71919	0.484307	0.40849	0.10521	0.0148196	-0.218448	-0.674058	-0.56482	-0.809884	-1.15265	-0.883397	-1.00921	-1.02142	4.98e-05	GO:0010718 GO:0070062 GO:0042803 GO:0070374 GO:0000139 GO:0010634
c23133_g1	UGPA_BOVIN UTP--glucose-1-phosphate uridylyltransferase OS=Bos taurus GN=UGP2 PE=1 SV=2	6	-2.10224	-2.10419	-1.93383	0.304172	-0.296377	0.237197	0.181396	0.401282	0.298573	0.732908	0.251867	0.56731	-0.00744621	0.415938	0.0743094	-0.967676	-0.0792514	1.47882	1.66877	1.39947	-0.520346	-0.152069	-0.47851	0.629914	0.000117077	GO:0005536 GO:0005634 GO:0042802 GO:0005978 GO:0070062 GO:0046872 GO:0006065 GO:0005829 GO:0019255 GO:0006011 GO:0032557 GO:0003983	K00963	UGP2 galU galF; UTP--glucose-1-phosphate uridylyltransferase [EC:2.7.7.9]	path:map00040 path:map00052 path:map00500 path:map00520 path:map01100 path:map01130	Pentose and glucuronate interconversions | Galactose metabolism | Starch and sucrose metabolism | Amino sugar and nucleotide sugar metabolism | Metabolic pathways | Biosynthesis of antibiotics	br:ko00001 br:ko00002 br:ko01000	KEGG Orthology (KO) | KEGG modules | Enzymes
c29655_g1	PGP_RAT Glycerol-3-phosphate phosphatase OS=Rattus norvegicus GN=Pgp PE=1 SV=1	6	-0.86334	-1.64891	-0.969359	-0.246096	-0.0479568	0.652048	0.376223	-0.0310284	0.542531	0.825587	1.07609	0.897095	0.941981	0.322609	-1.75986	-1.6051	-2.0384	-0.677639	0.0540442	0.935997	0.972793	0.780005	1.04936	0.461326	0.000134601	GO:0019637 GO:0031252 GO:0044763 GO:0043226 GO:0005488 GO:0042995 GO:0044424 GO:0044710 GO:0005886 GO:1901615 GO:0005975 GO:0050794 GO:0016791 GO:0016311	K19269	PGP PGLP; phosphoglycolate phosphatase [EC:3.1.3.18 3.1.3.48]	path:map00630 path:map01100 path:map01110 path:map01130 path:map01200	Glyoxylate and dicarboxylate metabolism | Metabolic pathways | Biosynthesis of secondary metabolites | Biosynthesis of antibiotics | Carbon metabolism	br:ko00001 br:ko00002 br:ko01000 br:ko01009	KEGG Orthology (KO) | KEGG modules | Enzymes | Protein phosphatases and associated proteins
c22576_g1	PLCD_PONAB 1-acyl-sn-glycerol-3-phosphate acyltransferase delta OS=Pongo abelii GN=AGPAT4 PE=2 SV=1	6	-2.18303	-1.55316	-1.27568	0.853208	1.27007	1.02703	0.682452	0.592424	1.16117	0.571405	1.09086	1.51014	-0.0790486	0.233075	0.000345335	-0.601667	-0.137307	0.345627	0.467736	-0.0622391	-0.723856	-0.825778	-1.01796	-1.34581	0.000174616	GO:0005789 GO:0003841 GO:0005515 GO:0019432 GO:0000139 GO:0005886 GO:0006654	K13523	AGPAT3_4; lysophosphatidic acid acyltransferase / lysophosphatidylinositol acyltransferase [EC:2.3.1.51 2.3.1.-]	path:map00561 path:map00564 path:map01100 path:map01110 path:map04072	Glycerolipid metabolism | Glycerophospholipid metabolism | Metabolic pathways | Biosynthesis of secondary metabolites | Phospholipase D signaling pathway	br:ko00001 br:ko00002 br:ko01000 br:ko01004	KEGG Orthology (KO) | KEGG modules | Enzymes | Lipid biosynthesis proteins
c20048_g1	UBCD1_DROME Ubiquitin-conjugating enzyme E2-17 kDa OS=Drosophila melanogaster GN=eff PE=2 SV=1	6	-1.03152	-1.49998	-1.34782	0.029734	0.214826	0.788627	0.898709	0.876267	0.836694	0.558933	0.708593	0.539577	0.681297	0.142714	-2.32514	-2.25609	-0.970131	-0.118902	0.382457	0.564371	0.397563	0.725926	0.533134	0.670158	0.000193971	GO:0006281 GO:0061631 GO:0038095 GO:0061418 GO:0039020 GO:0044314 GO:0005654 GO:0002223 GO:0000122 GO:0005524 GO:0070062 GO:0043130 GO:0035519 GO:0030509 GO:0006915 GO:0005829 GO:0031435 GO:0050852 GO:0051865 GO:0070979 GO:0070936 GO:0043234 GO:0006513 GO:0005886 GO:0042787 GO:1903955 GO:1902916 GO:0000151 GO:0031145 GO:0070534 GO:0010008 GO:0051437 GO:0085020 GO:0035666 GO:0051436	K06689	UBE2D UBC4 UBC5; ubiquitin-conjugating enzyme E2 D [EC:2.3.2.23]	path:map04013 path:map04120 path:map04141 path:map04624	MAPK signaling pathway - fly | Ubiquitin mediated proteolysis | Protein processing in endoplasmic reticulum | Toll and Imd signaling pathway	br:ko00001 br:ko01000 br:ko04121	KEGG Orthology (KO) | Enzymes | Ubiquitin system
c18382_g1	FUK_MOUSE L-fucose kinase OS=Mus musculus GN=Fuk PE=1 SV=1	6	-2.12565	-1.63344	-0.520761	-1.80738	-1.3402	0.592109	0.948951	0.535221	0.877814	1.20057	0.657517	0.766529	-0.248501	0.360299	-0.0202638	-0.736887	-0.373242	-0.862911	-0.21215	0.636801	1.33715	1.18371	0.660416	0.124296	0.000234417	GO:0016772	K05305	FUK; fucokinase [EC:2.7.1.52]	path:map00051 path:map00520 path:map01100	Fructose and mannose metabolism | Amino sugar and nucleotide sugar metabolism | Metabolic pathways	br:ko00001 br:ko01000	KEGG Orthology (KO) | Enzymes
c21935_g1	CECR5_MOUSE Cat eye syndrome critical region 5 homolog OS=Mus musculus GN=Cecr5 PE=1 SV=1	6	-1.03698	-0.881164	-0.415774	0.489694	0.669897	0.705586	1.38167	1.41427	1.53585	1.58488	1.53129	1.21814	-0.0210703	-0.15743	-0.21969	-0.574843	-0.786861	-1.12581	-0.674273	-1.12581	-1.12581	-0.811708	-0.823045	-0.75101	0.000286411	GO:0005739 GO:0046474
c8690_g1	EFGM_CULQU Elongation factor mitochondrial OS=Culex quinquefasciatus GN=CPIJ005834 PE=3 SV=1	6	-0.425025	-1.09512	-1.94351	-1.57456	-1.05757	-0.409746	0.410773	0.675593	0.24137	0.581603	0.794103	1.09286	1.57571	0.502353	-1.14251	-1.52508	-1.13929	0.0251852	0.706978	1.10068	0.972958	0.516532	0.653716	0.462011	0.000286411	GO:0005525 GO:0005515 GO:0003746 GO:0005759 GO:0003924 GO:0070125 GO:0044822	K02355	fusA GFM EFG; elongation factor G			br:ko03012 br:ko03029	Translation factors | Mitochondrial biogenesis
c9133_g1	TPC2L_TAEGU Trafficking particle complex subunit 2 OS=Taeniopygia guttata GN=TRAPPC2L PE=2 SV=1	6	-2.07528	-1.45033	-2.90087	0.62668	0.439418	1.01996	0.740892	0.561735	0.521746	0.558762	1.24012	0.91731	0.361006	0.159703	0.00864941	-0.550281	-1.18311	-0.253855	0.250532	0.319311	-0.340646	0.40748	0.0296622	0.591402	0.000332202	GO:0005515 GO:0043231 GO:0006914 GO:0034263 GO:0005829 GO:0012505 GO:0032446 GO:0048208	K20301	TRAPPC2 TRS20; trafficking protein particle complex subunit 2			br:ko04131	Membrane trafficking
c20497_g1	DUS1A_XENLA Dual specificity phosphatase 1-A OS=Xenopus laevis GN=dusp1-a PE=1 SV=1	6	-1.66948	-1.76078	-1.01499	0.16537	0.00617611	-0.0488139	1.60892	-0.52569	1.46082	-0.15692	0.71824	0.641951	1.53629	-0.264275	-0.736809	-1.12981	0.301938	0.271845	0.469776	-0.0860469	-1.36637	-0.751754	0.770983	1.55945	0.000334769	GO:0035970 GO:0008330 GO:0090266 GO:0042981 GO:0014070 GO:1901700 GO:0005654 GO:0046328 GO:0000188 GO:0000165 GO:0000187 GO:0006979 GO:0005515 GO:0004726 GO:0071850 GO:0005829 GO:0033993 GO:0035335 GO:0017017 GO:0051447	K21278	DUSP1; dual specificity protein phosphatase 1 [EC:3.1.3.16 3.1.3.48]	path:map04010 path:map04726 path:map05418	MAPK signaling pathway | Serotonergic synapse | Fluid shear stress and atherosclerosis	br:ko00001 br:ko01000 br:ko01009	KEGG Orthology (KO) | Enzymes | Protein phosphatases and associated proteins
c19885_g1	FUT10_CHICK Alpha-(1 3)-fucosyltransferase 10 OS=Gallus gallus GN=FUT10 PE=2 SV=2	6	-0.628859	-0.810726	0.283904	1.4332	1.56789	1.55923	1.47784	1.16826	0.729188	0.877211	0.571706	0.471606	0.472577	0.0323821	-1.35015	-1.40616	-0.643703	-1.0039	-0.740811	-0.994448	-0.883568	-0.55352	-0.564364	-1.06479	0.000345835	GO:0016757 GO:0007275 GO:0005794 GO:0044238 GO:0044710 GO:0071704 GO:0009987	K09669	FUT10; alpha-1 3-fucosyltransferase 10 [EC:2.4.1.-]			br:ko01000 br:ko01003	Enzymes | Glycosyltransferases
c25408_g1	5HTR_LYMST 5-hydroxytryptamine receptor OS=Lymnaea stagnalis PE=2 SV=1	6	-1.48877	-1.01479	-0.194572	-0.608441	0.281629	0.509924	1.09361	1.28386	1.62525	1.70955	1.40022	1.63188	-0.0772213	0.0411601	0.0544201	0.262354	-0.260951	-1.00973	-0.888304	-1.07584	-0.492875	-0.770692	-1.02294	-0.988721	0.000391381	GO:0005887 GO:0010033 GO:0007187 GO:0042493 GO:0007210 GO:0044763 GO:0048523 GO:0004993 GO:0005488 GO:0070887 GO:0032501	K04163	HTR7; 5-hydroxytryptamine receptor 7	path:map04014 path:map04020 path:map04080 path:map04726	Ras signaling pathway | Calcium signaling pathway | Neuroactive ligand-receptor interaction | Serotonergic synapse	br:ko00001 br:ko04030	KEGG Orthology (KO) | G protein-coupled receptors
c6134_g1	FPPS_CHICK Farnesyl pyrophosphate synthase OS=Gallus gallus GN=FDPS PE=1 SV=2	6	-1.78771	-1.99543	-0.896069	0.28592	0.434186	0.59465	1.08685	1.09341	0.96112	1.29774	1.16045	1.16708	-0.199523	-0.527482	-0.492288	-0.226984	-1.04085	-1.30519	-0.741028	-0.880744	-0.32125	0.598094	0.788725	0.946327	0.000458942	GO:0004337 GO:0005777 GO:0004161 GO:0006695 GO:0005829 GO:0045337 GO:0005654 GO:0044822	K00787	FDPS; farnesyl diphosphate synthase [EC:2.5.1.1 2.5.1.10]	path:map00900 path:map01100 path:map01110 path:map01130 path:map05164 path:map05166	Terpenoid backbone biosynthesis | Metabolic pathways | Biosynthesis of secondary metabolites | Biosynthesis of antibiotics | Influenza A | HTLV-I infection	br:ko00001 br:ko00002 br:ko01000 br:ko01006	KEGG Orthology (KO) | KEGG modules | Enzymes | Prenyltransferases
c34309_g1	ATK_DROME artichoke OS=Drosophila melanogaster GN=atk PE=1 SV=2	6	-1.71367	-1.57738	-0.732319	-0.66978	1.47992	1.20024	0.39064	0.499262	1.2244	1.9069	0.977764	-0.132277	0.587333	0.0785137	0.444565	-0.119527	-0.238112	0.180668	-0.73422	-0.678926	0.316034	0.260425	-1.10373	-1.84674	0.000670221	GO:0048583 GO:0005515 GO:0007165 GO:0016021 GO:0044421 GO:0044464 GO:0048523 GO:0002376 GO:0032501 GO:0044767	K13023	CPN2; carboxypeptidase N regulatory subunit			br:ko01002	Peptidases
c21891_g1	TM127_HUMAN Transmembrane 127 OS=Homo sapiens GN=TMEM127 PE=1 SV=1	6	-1.25678	-2.02444	-1.30791	0.150167	0.530318	0.989319	0.92864	0.355687	0.840835	0.775735	0.535846	0.686885	0.343097	-0.424617	-1.77121	-1.69383	-1.22517	-0.28095	0.261022	0.0804948	1.14578	1.07105	0.748629	0.541401	0.000694799	GO:0005769 GO:0008285 GO:0032007 GO:0017137 GO:0005886
c24322_g1	VPS11_HUMAN Vacuolar sorting-associated 11 homolog OS=Homo sapiens GN=VPS11 PE=1 SV=1	6	-0.658069	-1.57592	-2.45448	0.172856	0.458124	0.0611144	0.366182	-0.185004	0.430449	0.177034	0.189224	-0.0563686	1.1658	0.861105	-1.38552	-1.95445	0.353738	0.897615	0.388336	-0.0371108	-0.325657	0.263496	1.07828	1.76923	0.00070353	GO:0019904 GO:0019905 GO:1903364 GO:0005770 GO:0008333 GO:1902115 GO:0005765 GO:1903955 GO:0030139 GO:0005769 GO:0031647 GO:2000643 GO:0034058 GO:0030897	K20179	VPS11 PEP5; vacuolar protein sorting-associated protein 11	path:map04138	Autophagy - yeast	br:ko00001 br:ko04131	KEGG Orthology (KO) | Membrane trafficking
c24419_g1	PDE8A_HUMAN High affinity cAMP-specific and IBMX-insensitive 3 5 -cyclic phosphodiesterase 8A OS=Homo sapiens GN=PDE8A PE=1 SV=2	6	-0.433864	-1.09253	-0.914117	0.339531	0.765802	1.00505	1.39605	1.1427	1.35525	1.68031	1.20227	1.11524	0.625675	0.169767	-0.990246	-1.04048	-1.3658	-1.07767	-0.980055	-0.655265	-0.168418	-0.450381	-0.880472	-0.748347	0.000896182	GO:0008144 GO:1902531 GO:1903169 GO:0048519 GO:0042995 GO:0044459 GO:0034704 GO:0070062 GO:0003008 GO:0071872 GO:0032729 GO:0071875 GO:0005829 GO:0050852 GO:0031698 GO:0032743 GO:0086004 GO:0006198 GO:0044422 GO:0044325 GO:0061028 GO:0004115 GO:0097110 GO:0002027 GO:0005615 GO:0005856 GO:0048471 GO:0031625 GO:0071320 GO:0030552 GO:0010469 GO:0080090 GO:0031323 GO:0051117 GO:0032754	K18437	PDE8; high affinity cAMP-specific and IBMX-insensitive 3' 5'-cyclic phosphodiesterase 8 [EC:3.1.4.53]	path:map00230 path:map05032	Purine metabolism | Morphine addiction	br:ko00001 br:ko01000	KEGG Orthology (KO) | Enzymes
c16888_g2	DAF12_CAEEL Nuclear hormone receptor family member daf-12 OS=Caenorhabditis elegans GN=daf-12 PE=1 SV=1	6	-2.03312	-2.39264	-0.416517	1.09475	0.743945	0.0915906	0.0162235	0.808294	0.130441	0.808393	0.525123	0.910143	-0.592157	-0.198305	1.34777	1.15636	1.20179	0.867914	-0.587002	-0.693687	-0.374414	-0.857328	-1.02823	-0.529341	0.000943112	GO:1902098 GO:0061178 GO:0016922 GO:0090575 GO:0000978 GO:0046697 GO:0043124 GO:0045944 GO:1902714 GO:0006367 GO:0005654 GO:0000980 GO:0000122 GO:0010839 GO:0001077 GO:0071398 GO:0003705 GO:0070561 GO:0070644 GO:0001190 GO:0035356 GO:0015721 GO:2000213 GO:0045618 GO:0070858 GO:0038186 GO:1902121 GO:0000902 GO:1902122 GO:0034142 GO:0008434 GO:0043235 GO:0038185 GO:1904468 GO:0006952 GO:0046965 GO:…	K14035	NR1IN; nuclear receptor subfamily 1 group I	path:map04212	Longevity regulating pathway - worm	br:ko00001 br:ko03000 br:ko03310	KEGG Orthology (KO) | Transcription factors | Nuclear receptors
c17187_g2	METK_NEUCR S-adenosylmethionine synthase OS=Neurospora crassa (strain ATCC 24698 74-OR23-1A CBS DSM 1257 FGSC 987) GN=eth-1 PE=2 SV=1	6	-2.17126	-2.34488	-1.97483	-0.250045	0.363626	0.426667	1.79688	1.02534	1.71073	0.278746	0.332491	0.212959	0.085345	-0.321356	-0.117734	-0.33757	-0.0569426	-0.278293	0.00773171	0.265498	0.60691	0.540483	0.0917076	0.107809	0.000959239	GO:0000166 GO:0042802 GO:0098601 GO:0001887 GO:0009087 GO:0043167 GO:0005829 GO:0004478 GO:0032259	K00789	metK; S-adenosylmethionine synthetase [EC:2.5.1.6]	path:map00270 path:map01100 path:map01110 path:map01230	Cysteine and methionine metabolism | Metabolic pathways | Biosynthesis of secondary metabolites | Biosynthesis of amino acids	br:ko00001 br:ko00002 br:ko01000	KEGG Orthology (KO) | KEGG modules | Enzymes
c6746_g1	ACBP_PIG Acyl- -binding OS=Sus scrofa GN=DBI PE=1 SV=2	6	-1.41612	-1.29938	-1.07168	-0.223041	0.0656138	0.931657	0.964157	1.35799	1.131	1.32825	1.51645	1.60968	0.190835	-0.571198	-1.56808	-1.59888	-0.981046	-0.279005	-0.0851044	0.128815	-0.254093	0.000510503	-0.0212568	0.143907	0.000971034	GO:0005615 GO:0070062 GO:0097038 GO:0036151 GO:0036042 GO:0008021 GO:0005794 GO:0030156 GO:0046983 GO:0018345 GO:0032228	K08762	DBI ACBP; diazepam-binding inhibitor (GABA receptor modulator acyl-CoA-binding protein)	path:map03320	PPAR signaling pathway	br:ko00001	KEGG Orthology (KO)
c31129_g1	HCD2_DROME 3-hydroxyacyl- dehydrogenase type-2 OS=Drosophila melanogaster GN=scu PE=1 SV=1	6	-1.33988	-1.70324	0.51327	-1.78063	-1.63791	-0.617126	0.178569	0.987574	1.26231	0.730858	1.34255	1.30871	0.300811	0.51703	0.805933	0.690666	-0.0584033	-1.48681	-0.888311	-0.399722	0.167	0.296191	0.225448	0.585121	0.000980132	GO:0009083 GO:0008610 GO:0044255 GO:0044249 GO:0005886 GO:0048869 GO:0044822 GO:0000166 GO:0005515 GO:0050662 GO:0005759 GO:0003857 GO:0008709 GO:0005618 GO:0044550 GO:0070901 GO:0032787	K08683	HSD17B10; 3-hydroxyacyl-CoA dehydrogenase / 3-hydroxy-2-methylbutyryl-CoA dehydrogenase [EC:1.1.1.35 1.1.1.178]	path:map00280 path:map01100 path:map01110 path:map01130 path:map05010	Valine leucine and isoleucine degradation | Metabolic pathways | Biosynthesis of secondary metabolites | Biosynthesis of antibiotics | Alzheimer's disease	br:ko00001 br:ko01000 br:ko03029 br:ko04147	KEGG Orthology (KO) | Enzymes | Mitochondrial biogenesis | Exosome
c5832_g1	MLEC_HUMAN Malectin OS=Homo sapiens GN=MLEC PE=1 SV=1	6	-2.28982	-1.28176	-0.0982519	1.00018	1.76321	1.41502	1.31939	0.0618524	0.945381	0.637521	-0.300504	-0.913485	0.156079	0.173597	0.111492	0.642723	0.215217	-1.09293	-1.14133	0.271657	0.631798	0.00563287	-1.24709	-0.985576	0.00100984	GO:0005783 GO:0044425 GO:0030246 GO:0044238 GO:0071704 GO:0009987 GO:0019899
c21990_g1	W5MZE7_LEPOC Uncharacterized protein OS=Lepisosteus oculatus PE=4 SV=1	6	-0.882771	-1.06829	-0.408455	0.140966	0.608789	0.700811	1.28465	1.32048	1.22629	1.095	1.14048	1.18071	-1.60665	-1.60665	-0.377367	0.073224	0.454872	0.632164	0.40064	0.0880831	-0.697087	-0.986415	-1.43967	-1.27381	0.00106652	GO:0007605 GO:0050982 GO:0008083 GO:0005262 GO:0016020 GO:0070588 GO:0032420 GO:0035556 GO:0005622
c20174_g1	KIF27_HUMAN Kinesin KIF27 OS=Homo sapiens GN=KIF27 PE=2 SV=1	6	-1.80901	-1.51794	0.172437	2.52945	1.87588	0.726419	-0.551884	-0.943759	-0.100994	0.475737	0.940559	0.989416	-0.0925279	-0.123842	-0.320471	-0.529342	0.62134	0.396502	0.321196	0.0645231	-0.567341	-0.672337	-0.78807	-1.09595	0.00114567	GO:0016887 GO:0043565 GO:0007018 GO:0042127 GO:0005654 GO:0008589 GO:0009937 GO:0097542 GO:0003777 GO:0070062 GO:0005515 GO:0051256 GO:0045893 GO:0000281 GO:0016020 GO:0010215 GO:0030496 GO:0055028	K10395	KIF4_21_27; kinesin family member 4/21/27			br:ko04812	Cytoskeleton proteins
c19038_g1	CC130_BOVIN Coiled-coil domain-containing 130 OS=Bos taurus GN=CCDC130 PE=2 SV=1	6	-1.2246	-2.9842	-1.42699	0.159357	-0.0896575	-1.62154	-0.398041	0.890198	1.05698	0.128101	0.235789	-0.761725	0.218873	0.333866	0.111706	0.729651	0.63832	-0.407602	0.74054	0.118302	0.63875	1.07343	1.1218	0.718697	0.00132283	GO:0005515 GO:0009615	K13115	CCDC130; coiled-coil domain-containing protein 130			br:ko03041	Spliceosome
c21447_g1	ACSL5_RAT Long-chain-fatty-acid-- ligase 5 OS=Rattus norvegicus GN=Acsl5 PE=1 SV=1	6	-1.6018	-1.0513	-1.63224	-0.00603197	-0.0490477	0.62288	0.968869	1.10463	1.36969	1.48558	1.62829	1.72814	-0.0861854	-0.146383	0.0196845	-0.0850792	-0.418971	-1.00216	-1.21459	-1.15905	-0.487573	-0.28064	0.156906	0.136375	0.0014545	GO:0044539 GO:0010033 GO:0042803 GO:0008610 GO:0043651 GO:0005730 GO:0005741 GO:0004467 GO:0005778 GO:0005789 GO:0035338 GO:2001236 GO:0036109 GO:0019899	K01897	ACSL fadD; long-chain acyl-CoA synthetase [EC:6.2.1.3]	path:map00061 path:map00071 path:map01100 path:map01212 path:map02024 path:map03320 path:map04146 path:map04216 path:map04920	Fatty acid biosynthesis | Fatty acid degradation | Metabolic pathways | Fatty acid metabolism | Quorum sensing | PPAR signaling pathway | Peroxisome | Ferroptosis | Adipocytokine signaling pathway	br:ko00001 br:ko00002 br:ko01000 br:ko01004 br:ko04147	KEGG Orthology (KO) | KEGG modules | Enzymes | Lipid biosynthesis proteins | Exosome
c23074_g1	DGKD_HUMAN Diacylglycerol kinase delta OS=Homo sapiens GN=DGKD PE=1 SV=4	6	-1.52358	-1.07271	-0.50998	0.966136	1.05806	1.17325	1.38757	0.145046	1.29063	1.10428	1.71901	1.33117	-0.28252	-0.374784	-0.582059	-1.31587	-0.918215	0.166401	-0.515285	-0.947914	-1.02408	0.0491687	-0.54525	-0.778483	0.00156019	GO:0010033 GO:0042803 GO:0007275 GO:0007173 GO:0051260 GO:0004143 GO:0043168 GO:0007205 GO:0006810 GO:0005886 GO:0046339 GO:0000166 GO:0006979 GO:0031965 GO:0005768 GO:0046872 GO:0046982 GO:0019992 GO:0016310 GO:0030168 GO:0016049 GO:0019932	K00901	dgkA DGK; diacylglycerol kinase (ATP) [EC:2.7.1.107]	path:map00561 path:map00564 path:map01100 path:map01110 path:map04070 path:map04072 path:map05231	Glycerolipid metabolism | Glycerophospholipid metabolism | Metabolic pathways | Biosynthesis of secondary metabolites | Phosphatidylinositol signaling system | Phospholipase D signaling pathway | Choline metabolism in cancer	br:ko00001 br:ko01000	KEGG Orthology (KO) | Enzymes
c25112_g1	NVL_HUMAN Nuclear valosin-containing -like OS=Homo sapiens GN=NVL PE=1 SV=1	6	-1.7319	-1.77615	-1.064	0.477977	-0.23154	0.105794	0.197294	0.975091	2.18177	-2.34296	0.0923239	0.111937	0.503557	0.659953	0.0505098	-0.153496	0.499656	0.145516	0.183708	-0.270007	0.0524788	-0.465221	1.68381	0.113896	0.00170797	GO:0016887 GO:0006281 GO:0035101 GO:0042802 GO:0034098 GO:0042254 GO:0005697 GO:0005730 GO:0000785 GO:0044822 GO:1990275 GO:0005524 GO:0051973 GO:0043161 GO:1990730 GO:0005739 GO:0005829 GO:0034214 GO:0032403 GO:0036503	K14571	RIX7 NVL; ribosome biogenesis ATPase	path:map03008	Ribosome biogenesis in eukaryotes	br:ko00001 br:ko03009	KEGG Orthology (KO) | Ribosome biogenesis
c24294_g1	PTPRR_RAT Receptor-type tyrosine- phosphatase R OS=Rattus norvegicus GN=Ptprr PE=1 SV=2	6	-0.052638	-1.46884	-2.06036	-0.0969717	-1.41986	-0.401063	-0.142996	0.236733	0.834359	0.974796	1.24858	1.23927	1.33093	0.746712	-0.909056	-1.95325	-0.540084	0.740319	0.440433	0.428751	0.290717	0.767852	0.474898	-0.709241	0.00174005	GO:0016525 GO:1901700 GO:0002244 GO:0001784 GO:0045294 GO:0045295 GO:0051641 GO:0001701 GO:0043231 GO:0045296 GO:0005829 GO:0051726 GO:2000473 GO:0070887 GO:0030027 GO:0019901 GO:0010033 GO:0005001 GO:0046627 GO:0005913 GO:2000648 GO:0009719 GO:0044770 GO:0030890 GO:1903385 GO:0036477 GO:0009897 GO:0007156 GO:0006469 GO:0048539 GO:0009898 GO:0002378 GO:0070062 GO:0006933 GO:0010596 GO:0038128 GO:…	K04458	PTPRR; receptor-type tyrosine-protein phosphatase R [EC:3.1.3.48]	path:map04010	MAPK signaling pathway	br:ko00001 br:ko01000 br:ko01009	KEGG Orthology (KO) | Enzymes | Protein phosphatases and associated proteins
c10782_g1	FBXW4_HUMAN F-box WD repeat-containing 4 OS=Homo sapiens GN=FBXW4 PE=2 SV=1	6	-1.16919	-1.75433	-1.8504	-0.89894	0.0402044	0.48098	1.00519	0.990274	1.27681	1.3852	0.699816	1.00722	-0.153448	0.191883	-0.377101	-0.515203	-1.32264	-1.42942	-0.57995	0.106656	0.28305	0.571182	1.06467	0.94749	0.00174286	GO:0007275	K10262	FBXW4 SHFM3; F-box and WD-40 domain protein 4			br:ko04121	Ubiquitin system
c24947_g1	NR2F6_MOUSE Nuclear receptor subfamily 2 group F member 6 OS=Mus musculus GN=Nr2f6 PE=1 SV=2	6	-0.924489	-1.74445	-0.327202	0.800874	1.57806	1.32521	1.58485	0.424896	1.15989	1.0189	1.12178	1.33961	-0.137564	-0.23907	-0.550111	-0.639551	-0.148579	-0.517626	-0.491292	-0.984663	-0.54872	-0.751262	-0.995444	-1.35406	0.0019023	GO:0008142 GO:0000977 GO:1903204 GO:0006367 GO:0001223 GO:0002366 GO:0044281 GO:0001077 GO:0003407 GO:0010613 GO:0071456 GO:0070328 GO:0071417 GO:0032844 GO:0050877 GO:0010575 GO:0050728 GO:0042462 GO:0007420 GO:0002694 GO:0043434 GO:0001046 GO:0032870 GO:0036315 GO:0008283 GO:0008284 GO:0043124 GO:0042752 GO:0045944 GO:0005654 GO:0000122 GO:0048660 GO:0009605 GO:0001525 GO:0045596 GO:0003707 GO:…	K08559	NR4A3 NOR1; nuclear receptor subfamily 4 group A member 3	path:map05202	Transcriptional misregulation in cancer	br:ko00001 br:ko03000 br:ko03310	KEGG Orthology (KO) | Transcription factors | Nuclear receptors
c25895_g1	FBXW7_HUMAN F-box WD repeat-containing 7 OS=Homo sapiens GN=FBXW7 PE=1 SV=1	6	-1.39835	-1.48161	-0.525199	0.10303	0.534851	0.677284	1.11035	0.915453	1.19831	0.957648	1.06129	1.06274	-1.59025	-0.315198	0.529752	0.962478	-0.0406841	0.201957	0.695868	0.281734	-0.585212	-1.39867	-1.59025	-1.36733	0.00192543	GO:0043229 GO:0065008 GO:0007165 GO:1902531 GO:0030163 GO:0006464 GO:0006355 GO:0044763 GO:0045862 GO:0048523 GO:0065009 GO:0048584 GO:0005515 GO:0032879 GO:0031398 GO:0032991 GO:0051726 GO:1903050	K10260	FBXW7 SEL10; F-box and WD-40 domain protein 7	path:map04120	Ubiquitin mediated proteolysis	br:ko00001 br:ko00002 br:ko04121	KEGG Orthology (KO) | KEGG modules | Ubiquitin system
c23886_g2	E4XF44_OIKDI Whole genome shotgun reference scaffold scaffold scaffold_30 OS=Oikopleura dioica GN=GSOID_T00009580001 PE=4 SV=1	6	0.342875	0.713894	-0.0805721	-0.48433	-1.23996	-1.16856	0.786856	-0.314265	0.413447	0.037357	0.69286	-0.157353	-0.704128	-1.4887	-1.2493	-0.966292	2.42338	2.32916	0.807289	0.115554	0.0524053	-0.799975	-0.130012	0.068379	0.0019296	GO:0003779 GO:0016043 GO:0017048 GO:0030036
c22137_g1	I5P1_HUMAN Type I inositol 1 4 5-trisphosphate 5-phosphatase OS=Homo sapiens GN=INPP5A PE=1 SV=1	6	-0.907221	-0.830219	-0.708531	1.34176	1.4724	1.15713	0.878743	0.991805	1.1217	1.33127	1.34078	1.33883	0.167653	-0.431935	-1.06299	-0.751335	-0.847829	-0.844687	-0.724894	-1.13523	-0.703144	-0.877156	-0.746041	-0.570856	0.00229602	GO:0043647 GO:0070062 GO:0052658 GO:0042731 GO:0005886	K01106	E3.1.3.56; inositol-1 4 5-trisphosphate 5-phosphatase [EC:3.1.3.56]	path:map00562 path:map01100 path:map04070	Inositol phosphate metabolism | Metabolic pathways | Phosphatidylinositol signaling system	br:ko00001 br:ko00002 br:ko01000	KEGG Orthology (KO) | KEGG modules | Enzymes
c19772_g1	S6A14_HUMAN Sodium- and chloride-dependent neutral and basic amino acid transporter B(0+) OS=Homo sapiens GN=SLC6A14 PE=2 SV=1	6	-1.06797	-1.2804	-1.2804	-0.858015	-1.2804	-0.947461	0.168874	-0.232971	0.921336	1.82742	1.41596	1.3939	-0.219213	-0.0575084	1.95206	1.43624	0.282618	-0.254175	-0.665646	-0.639394	0.0284123	-0.332763	-0.094005	-0.216504	0.00237673	GO:0036233 GO:0060012 GO:0015375 GO:0015881 GO:0034220 GO:0006520 GO:0014070 GO:1903825 GO:0042995 GO:0009636 GO:0044459 GO:0070062 GO:0003008 GO:0005308 GO:0016021 GO:0098779	K05038	SLC6A5S; solute carrier family 6 (neurotransmitter transporter amino acid) member 5/7/9/14			br:ko02000	Transporters
c25288_g1	PITM1_HUMAN Membrane-associated phosphatidylinositol transfer 1 OS=Homo sapiens GN=PITPNM1 PE=1 SV=4	6	-1.5776	-1.57666	-2.43843	-1.05563	0.172827	0.306624	0.0819968	0.660422	0.800987	0.919835	1.0194	1.43127	0.418773	0.226317	-0.0341993	-0.319131	-0.826258	-0.639165	-0.824657	-0.0726379	0.926224	1.44228	0.878903	0.0785045	0.00239243	GO:0007165 GO:0035091 GO:0044763 GO:0044425 GO:0008526 GO:0007601 GO:0008525 GO:0005654 GO:0070062 GO:0005515 GO:0070540 GO:0005737 GO:0000062 GO:0046872 GO:0006629 GO:0012505 GO:0015914
c23768_g2	VPS45_RAT Vacuolar sorting-associated 45 OS=Rattus norvegicus GN=Vps45 PE=1 SV=1	6	-0.79849	-3.06619	-0.931311	-1.10458	1.16759	0.759185	0.281274	0.296801	0.379873	0.856198	0.684883	0.477007	0.617841	0.845215	-0.354886	0.380142	-1.00979	-0.435305	1.11495	0.716739	-0.124564	-1.26756	-0.485914	1.00088	0.00251004	GO:0022406 GO:0019905 GO:0007154 GO:0030141 GO:0043254 GO:0000139 GO:0007596 GO:0048523 GO:0006886 GO:0006887 GO:0005886 GO:0016021 GO:0016043 GO:0050804 GO:0010008 GO:0017158	K12479	VPS45; vacuolar protein sorting-associated protein 45	path:map04138 path:map04144	Autophagy - yeast | Endocytosis	br:ko00001 br:ko04131	KEGG Orthology (KO) | Membrane trafficking
c3007_g2	AL3A2_MOUSE Fatty aldehyde dehydrogenase OS=Mus musculus GN=Aldh3a2 PE=1 SV=2	6	-0.532449	-0.71988	-2.36625	-1.9269	-0.392683	-0.240789	0.453718	1.19568	0.633337	0.889272	1.24392	0.767455	1.37015	1.02202	-0.778764	-0.779344	-1.41696	-0.223366	0.124809	0.430236	-0.181204	0.30908	0.029435	1.08948	0.00279843	GO:0008544 GO:0046577 GO:0050061 GO:0009536 GO:0008106 GO:0005654 GO:0005789 GO:0006714 GO:0046185 GO:0070062 GO:0005829 GO:0052814 GO:0018479 GO:0030148 GO:0004030 GO:0007422 GO:0014070 GO:0001561 GO:0005886 GO:0005778 GO:0005811 GO:0004028 GO:0005615 GO:0005515 GO:0007417 GO:0006805 GO:0034599 GO:0033306	K00128	ALDH; aldehyde dehydrogenase (NAD+) [EC:1.2.1.3]	path:map00010 path:map00053 path:map00071 path:map00280 path:map00310 path:map00330 path:map00340 path:map00380 path:map00410 path:map00561 path:map00620 path:map00625 path:map00903 path:map00981 path:map01100 path:map01110 path:map01120 path:map01130	Glycolysis / Gluconeogenesis | Ascorbate and aldarate metabolism | Fatty acid degradation | Valine leucine and isoleucine degradation | Lysine degradation | Arginine and proline metabolism | Histidine metabolism | Tryptophan metabolism | beta-Alanine metabolism | Glycerolipid metabolism | Pyruvate metabolism | Chloroalkane and chloroalkene degradation | Limonene and pinene degradation | Insect ho…	br:ko00001 br:ko00002 br:ko01000	KEGG Orthology (KO) | KEGG modules | Enzymes
c18106_g1	EHD1_ARATH EH domain-containing 1 OS=Arabidopsis thaliana GN=EHD1 PE=1 SV=1	6	-0.669586	-1.56739	-1.97357	1.42868	1.70584	-0.106551	1.10925	0.209539	0.214121	-0.212409	0.625005	0.711939	0.99436	0.266615	-1.96887	-1.6026	-0.408936	0.457604	0.443163	0.683522	0.256414	0.0737395	-0.594211	-0.0756752	0.00281242	GO:0005525 GO:0016529 GO:0033018
c23439_g1	SYLC_HUMAN Leucine--tRNA cytoplasmic OS=Homo sapiens GN=LARS PE=1 SV=2	6	-1.25586	-1.51133	-1.91313	-0.724763	-0.352971	0.0986817	0.688106	0.935707	0.889299	0.947312	0.791382	1.03831	0.18926	0.261863	-0.128332	-0.926182	-1.4911	-1.69534	-0.105363	0.501594	0.671495	0.817748	1.0062	1.26743	0.00285808	GO:0000166 GO:0005634 GO:0006429 GO:0004823 GO:0005515 GO:0005829	K01869	LARS leuS; leucyl-tRNA synthetase [EC:6.1.1.4]	path:map00970	Aminoacyl-tRNA biosynthesis	br:ko00001 br:ko00002 br:ko01000 br:ko01007 br:ko03016 br:ko03029	KEGG Orthology (KO) | KEGG modules | Enzymes | Amino acid related enzymes | Transfer RNA biogenesis | Mitochondrial biogenesis
c25058_g1	B3A2_RAT Anion exchange 2 OS=Rattus norvegicus GN=Slc4a2 PE=1 SV=1	6	0.141886	-0.104897	-0.722425	-0.0135457	0.267694	0.448929	0.964655	0.746144	0.899677	1.2911	1.00424	1.41197	1.46309	1.03204	0.13512	-0.298083	-0.852809	-0.986857	-1.94631	-1.86254	-1.40597	-0.714826	-0.599785	-0.298495	0.00289732	GO:0015698 GO:0015297 GO:0034220 GO:0044421 GO:0043232 GO:0044444 GO:0044763 GO:0005925 GO:0016021 GO:0031982 GO:0008092 GO:0016323 GO:0015106 GO:0032501	K13855	SLC4A2 AE2; solute carrier family 4 (anion exchanger) member 2	path:map04970 path:map04971 path:map04972 path:map04976	Salivary secretion | Gastric acid secretion | Pancreatic secretion | Bile secretion	br:ko00001 br:ko02000	KEGG Orthology (KO) | Transporters
c4962_g1	7B2_XENLA Neuroendocrine 7B2 (Fragment) OS=Xenopus laevis GN=sgne1 PE=1 SV=1	6	-1.96565	-1.67549	-0.980165	0.449393	0.943397	1.07711	1.1333	1.2171	1.14054	1.27981	1.22421	1.37436	-0.361275	-0.627161	-0.50168	-0.339746	0.182379	0.175755	0.0199958	-0.332266	-0.779236	-0.850298	-0.898211	-0.906186	0.00322588	GO:0007218 GO:0043086 GO:0004857 GO:0046883 GO:0030141 GO:0051082 GO:0016486 GO:0005576 GO:0006886 GO:0006810
c26313_g1	F4IKG5_ARATH Uncharacterized protein OS=Arabidopsis thaliana GN=At2g22795 PE=4 SV=1	6	-2.16915	-1.5942	0.356198	1.36724	0.968065	0.748517	0.878496	-0.187859	0.826036	0.969187	1.1414	0.959924	-0.467944	-0.821828	-0.748648	-0.697852	-0.457525	-0.815537	-1.35435	-0.830834	-0.236231	0.36414	1.37703	0.425737	0.00327265	GO:0005515
c10128_g1	V3ZR50_LOTGI Uncharacterized protein OS=Lottia gigantea GN=LOTGIDRAFT_228626 PE=4 SV=1	6	-1.94603	-2.01414	-1.39172	0.212933	-0.0240619	-1.09281	-2.10149	-0.0403292	-0.0810631	-0.0739265	0.152902	0.201157	0.243539	-0.0774129	0.288033	0.745825	0.849626	1.20759	1.14277	1.04709	0.407734	0.505105	0.711081	1.12759	0.0033127	GO:0005739 GO:0003690 GO:0006355
c26359_g3	S226A_XENLA Solute carrier family 22 member 6-A OS=Xenopus laevis GN=slc22a6-a PE=2 SV=1	6	0.249838	-0.767409	-2.21453	0.11005	0.687246	0.973356	1.49206	1.43439	1.37293	1.16147	0.148428	-0.576783	1.1985	1.19321	0.075844	-0.616624	-1.00776	-1.06644	-0.825025	-0.970098	-0.50952	-0.718044	-0.457068	-0.368024	0.00338222	GO:0071705 GO:0006812 GO:0022804 GO:0008324 GO:0044425 GO:0005488 GO:0006820 GO:0044765 GO:0005886 GO:0050896 GO:0071702	K08203	SLC22A6 OAT1; MFS transporter OCT family solute carrier family 22 (organic anion transporter) member 6			br:ko02000	Transporters
c18024_g1	TRDMT_BOVIN tRNA (cytosine-5-)-methyltransferase OS=Bos taurus GN=TRDMT1 PE=2 SV=1	6	-1.86038	-1.42667	-0.837751	-0.42269	-0.0402876	1.24914	0.941701	1.31638	0.664994	0.258802	1.06089	1.46596	-0.122148	-0.251807	-1.1197	-1.58499	-1.60058	-0.459631	-0.283261	0.484819	0.443918	0.820888	0.706039	0.596359	0.00374798	GO:0010033 GO:0016428 GO:0022836 GO:0005261 GO:0044763 GO:0006810 GO:0005886 GO:0044702 GO:0005634 GO:0005515 GO:0005737 GO:0009719 GO:0019953 GO:0030488	K15336	TRDMT1 DNMT2; tRNA (cytosine38-C5)-methyltransferase [EC:2.1.1.204]			br:ko01000 br:ko03016	Enzymes | Transfer RNA biogenesis
c16695_g1	VILI_HUMAN Villin-1 OS=Homo sapiens GN=VIL1 PE=1 SV=4	6	-1.20867	-1.86201	-0.780797	0.795412	1.05064	1.34349	1.09633	0.774678	1.64747	1.22127	1.29191	0.985913	-0.530565	-0.529512	-0.160896	-0.634575	-1.38254	-0.687324	-0.842925	-0.766132	-0.288394	0.0510485	0.122914	-0.706734	0.00464306	GO:0007173 GO:0060327 GO:0005546 GO:0001786 GO:0003008 GO:0051047 GO:0005902 GO:0005509 GO:0045010 GO:0006915 GO:0010975 GO:0030864 GO:0051127 GO:0030027 GO:1905475 GO:0042989 GO:0060271 GO:0061041 GO:0045654 GO:0043234 GO:0005886 GO:0051015 GO:0030855 GO:0051016 GO:0043281 GO:0051014 GO:0010628 GO:0071364 GO:0032432 GO:0030175 GO:0032233 GO:0008360 GO:0019538 GO:0008285 GO:0045862 GO:0043005 GO:…	K08017	AVIL; advillin			br:ko04812	Cytoskeleton proteins
c26460_g1	J9VE70_CRYNH WSC domain-containing OS=Cryptococcus neoformans grubii serotype A (strain H99 ATCC 208821 CBS 10515 FGSC 9487) GN=CNAG_00475 PE=4 SV=2	6	-1.05979	-1.69222	-1.32055	-0.905561	-0.526007	-0.499777	0.458374	0.912491	1.33713	-0.698467	1.03582	1.65156	0.515458	1.49931	1.22343	0.796917	-1.06634	0.577666	0.406622	-0.57478	-1.06765	0.0290304	-0.00746046	-1.02519	0.00470732	GO:0016020 GO:0016021 GO:0016787
c20403_g1	RAB37_MOUSE Ras-related Rab-37 OS=Mus musculus GN=Rab37 PE=1 SV=2	6	-1.03971	-1.62236	-1.20217	-0.0175882	0.0746802	0.595059	0.721206	1.1276	1.05476	1.34876	1.30767	1.4526	0.140481	-0.175684	-1.10756	-1.74084	-1.61551	-0.866485	-0.267823	0.0418415	-0.084277	0.527137	0.637764	0.710448	0.00517941	GO:0034332 GO:0043001 GO:0000139 GO:0044456 GO:0005793 GO:0005730 GO:0005525 GO:0032869 GO:0030667 GO:0070062 GO:0000086 GO:0003924 GO:0007409 GO:0045055 GO:0005929 GO:0019003 GO:0005829 GO:0019002 GO:0019882 GO:0035272 GO:0045335 GO:0046326 GO:0005102 GO:0005778 GO:0048210 GO:0005813 GO:0045046 GO:0097458 GO:0006904 GO:0042593 GO:0030133 GO:0055038 GO:0017157 GO:0031226 GO:0032456 GO:0019899 GO:…	K07914	RAB37; Ras-related protein Rab-37			br:ko04031 br:ko04131	GTP-binding proteins | Membrane trafficking
c22956_g2	DIEXF_XENTR Digestive organ expansion factor homolog OS=Xenopus tropicalis GN=diexf PE=2 SV=1	6	-2.19559	-1.4574	-0.995398	1.28881	0.0120525	0.852105	0.0334266	0.383767	1.21696	1.34057	1.20541	1.14117	-0.190062	-0.132703	-0.26964	-1.04896	-0.466269	-0.781723	-1.15921	-0.987791	-0.131599	0.387651	0.830194	1.12424	0.00546523	GO:0005515 GO:0031981 GO:0006364 GO:0044822	K14774	UTP25 DEF; U3 small nucleolar RNA-associated protein 25			br:ko03009	Ribosome biogenesis
c23801_g1	PDE12_RAT 2 5 -phosphodiesterase 12 OS=Rattus norvegicus GN=Pde12 PE=2 SV=1	6	-2.37247	-1.01212	-2.18168	0.166751	0.40219	0.989799	0.135848	0.740879	-0.602191	0.537699	0.405983	1.44093	0.11181	0.141145	-0.618461	-0.085313	-1.0477	-1.04633	-0.14877	-0.039828	0.784998	1.02096	1.3263	0.949571	0.00576536	GO:0048522 GO:0004527 GO:0043231 GO:0000956 GO:0010468 GO:2000112 GO:0043234 GO:0044444 GO:0048523 GO:0005488 GO:1903506	K19612	PDE12; 2' 5'-phosphodiesterase [EC:3.1.13.4 3.1.4.-]			br:ko01000 br:ko03019 br:ko03029	Enzymes | Messenger RNA biogenesis | Mitochondrial biogenesis
c22591_g1	EIF2D_PONAB Eukaryotic translation initiation factor 2D OS=Pongo abelii GN=EIF2D PE=2 SV=1	6	-1.73972	-1.37825	-0.600059	-0.924596	0.401382	0.309282	1.40184	-0.675151	0.820041	-0.354356	0.340251	1.02368	0.521627	0.188376	0.266592	1.24169	-0.257209	-1.40286	-2.08895	-0.131215	-0.229715	0.731718	1.06647	1.46912	0.00589614	GO:0043229 GO:0071826 GO:0003723 GO:0002183 GO:0005829 GO:0022613	K15027	EIF2D; translation initiation factor 2D			br:ko03012	Translation factors
c21159_g1	RABEP_DROME Rab s geranylgeranyltransferase component A OS=Drosophila melanogaster GN=Rep PE=2 SV=1	6	-1.60388	-2.20142	-0.11163	-0.782664	0.510072	0.466753	0.593746	1.45953	-0.0332402	-0.55537	1.26065	1.01826	-0.0981093	0.358225	-0.57307	-0.564258	-1.95626	-0.533166	-0.138485	-0.217005	0.539433	0.663676	1.59954	0.898683	0.0060658	GO:0005968 GO:0007165 GO:0005829 GO:0030695 GO:0042981 GO:0018344 GO:0004663 GO:0007601 GO:0017137 GO:0006612 GO:0005654	K17255	GDI1_2; Rab GDP dissociation inhibitor			br:ko04147	Exosome
c25451_g7	STK36_HUMAN Serine threonine- kinase 36 OS=Homo sapiens GN=STK36 PE=1 SV=2	6	-2.04873	-1.98537	0.340598	2.45826	1.56401	0.346217	0.713587	0.82459	0.348204	-0.124318	0.624301	0.338041	-1.0329	-0.817492	-0.577995	-0.330348	0.259755	0.659014	-0.107354	-0.342043	-0.423918	0.209144	0.213146	-1.1084	0.00617131	GO:0036064 GO:0009791 GO:0005794 GO:0043015 GO:0008134 GO:0007420 GO:0044763 GO:0004674 GO:0006468 GO:0043005 GO:0007228 GO:0005886 GO:0005654 GO:0008017 GO:0000002 GO:0000287 GO:0050321 GO:0032869 GO:0005524 GO:0005813 GO:0070062 GO:0001578 GO:0045880 GO:0010765	K06228	FU; fused [EC:2.7.11.1]	path:map04341 path:map05200 path:map05217	Hedgehog signaling pathway - fly | Pathways in cancer | Basal cell carcinoma	br:ko00001 br:ko00002 br:ko01000 br:ko01001	KEGG Orthology (KO) | KEGG modules | Enzymes | Protein kinases
c22751_g1	MCUR1_XENTR Mitochondrial calcium uniporter regulator 1 OS=Xenopus tropicalis GN=mcur1 PE=2 SV=1	6	-1.71035	-1.23907	-1.14571	-2.45454	-0.929171	0.127017	0.829692	1.08413	1.14102	1.56238	1.04246	1.3151	-0.167604	0.0964032	-0.208158	0.687183	-0.449981	-0.825183	-0.0845909	0.190264	0.0931811	0.469692	0.399283	0.17656	0.00636213	GO:0070509 GO:0031305 GO:0005515 GO:0051561 GO:0006851
c5831_g1	RN103_HUMAN E3 ubiquitin- ligase RNF103 OS=Homo sapiens GN=RNF103 PE=1 SV=1	6	-1.85336	-1.23392	-2.20542	-0.964876	-0.146829	-0.125895	1.11531	1.17135	2.12203	0.240505	0.720638	1.28965	0.376971	0.447889	-0.467186	-0.0295619	-0.907316	-0.0734263	0.0935222	0.223292	0.878808	0.227056	-0.154968	-0.744257	0.0066004	GO:0005789 GO:0004842 GO:0008270 GO:0005515 GO:0007417 GO:0046872 GO:0016020 GO:0016021 GO:0005783 GO:0030433 GO:0016874 GO:0016567	K15695	RNF103 KF1; E3 ubiquitin-protein ligase RNF103 [EC:2.3.2.27]			br:ko01000 br:ko04121	Enzymes | Ubiquitin system
c17043_g1	NCKX5_DANRE Sodium potassium calcium exchanger 5 OS=Danio rerio GN=slc24a5 PE=2 SV=1	6	-1.07769	-1.48629	-1.19917	0.189324	0.0759703	-0.844068	-0.474596	-0.348202	0.807918	2.38084	1.24211	1.50719	-0.847431	0.577738	0.396971	1.3156	0.464492	0.378903	0.597714	-0.343145	-1.08193	-0.368088	-1.19389	-0.670273	0.00697223	GO:0065008 GO:0015672 GO:0044707 GO:0034220 GO:0008273 GO:0009416 GO:0009987 GO:0007600 GO:0005802 GO:0005515 GO:0050794 GO:0016021 GO:0031420 GO:0030001 GO:0031226	K13753	SLC24A5 NCKX5; solute carrier family 24 (sodium/potassium/calcium exchanger) member 5			br:ko02000	Transporters
c17173_g1	C560_CRIGR Succinate dehydrogenase cytochrome b560 mitochondrial OS=Cricetulus griseus GN=SDHC PE=2 SV=1	6	-0.510329	-1.19187	0.225735	-0.955446	-2.01865	-1.06808	-0.0534595	0.182171	0.793826	0.623837	1.38762	1.26551	0.87121	0.835084	1.12077	1.0376	0.691522	0.065089	-1.33486	-1.47935	-0.910568	-0.832322	0.57359	0.681364	0.00764552	GO:0005515 GO:0005749 GO:0006121 GO:0009060 GO:0020037	K00236	SDHC SDH3; succinate dehydrogenase (ubiquinone) cytochrome b560 subunit	path:map00020 path:map00190 path:map01100 path:map01110 path:map01120 path:map01130 path:map01200 path:map04932 path:map05010 path:map05012 path:map05016	Citrate cycle (TCA cycle) | Oxidative phosphorylation | Metabolic pathways | Biosynthesis of secondary metabolites | Microbial metabolism in diverse environments | Biosynthesis of antibiotics | Carbon metabolism | Non-alcoholic fatty liver disease (NAFLD) | Alzheimer's disease | Parkinson's disease | Huntington's disease	br:ko00001 br:ko00002	KEGG Orthology (KO) | KEGG modules
c34308_g1	ADR2_MOUSE Adiponectin receptor 2 OS=Mus musculus GN=Adipor2 PE=1 SV=2	6	-1.87815	-2.08517	-1.25233	0.525555	-0.0773076	0.0253074	0.0578173	0.643488	0.273825	0.303892	0.158201	0.295128	0.725999	0.51223	-1.09152	-1.28399	0.535643	0.346992	-0.293531	0.342288	-0.230038	-0.188774	0.910735	2.72369	0.00802876	GO:0019901 GO:0061042 GO:1902531 GO:0055100 GO:0005794 GO:0048518 GO:0097003 GO:0010906 GO:0019395 GO:0001933 GO:0042593 GO:0033211 GO:0031226 GO:0019216 GO:0051128	K07297	ADIPOR; adiponectin receptor	path:map04152 path:map04211 path:map04920 path:map04932	AMPK signaling pathway | Longevity regulating pathway | Adipocytokine signaling pathway | Non-alcoholic fatty liver disease (NAFLD)	br:ko00001	KEGG Orthology (KO)
c25514_g1	XDH_ORYSJ Xanthine dehydrogenase OS=Oryza sativa japonica GN=XDH PE=2 SV=1	6	-0.693004	-1.73928	-0.970195	-0.637037	-0.0335694	0.0233413	-0.891413	0.247219	0.197165	1.83328	1.49761	1.96031	0.769772	0.735199	0.2051	0.0346578	-0.814821	-1.44481	-1.13439	-1.08028	0.692076	-0.0555535	0.428144	0.87049	0.00843053	GO:0000166 GO:0044281 GO:0016725 GO:0050662 GO:0005737 GO:0016903 GO:0043167 GO:0044763 GO:0044249 GO:0071704	K00106	XDH; xanthine dehydrogenase/oxidase [EC:1.17.1.4 1.17.3.2]	path:map00230 path:map00232 path:map00983 path:map01100 path:map01110 path:map01120 path:map04146	Purine metabolism | Caffeine metabolism | Drug metabolism - other enzymes | Metabolic pathways | Biosynthesis of secondary metabolites | Microbial metabolism in diverse environments | Peroxisome	br:ko00001 br:ko00002 br:ko01000 br:ko04147	KEGG Orthology (KO) | KEGG modules | Enzymes | Exosome
c23789_g1	NRF6_CAEEL Nose resistant to fluoxetine 6 OS=Caenorhabditis elegans GN=nrf-6 PE=1 SV=3	6	-0.958701	-0.885523	-1.18503	-1.18503	-0.586917	1.05597	1.39595	1.51918	1.34138	1.2467	1.11739	1.53939	0.855032	0.11579	-0.0872271	-1.18503	-1.0001	-0.421822	-0.856028	0.117913	-1.18503	-0.170723	-0.0673848	-0.530124	0.00906323	GO:0016747
c21828_g1	DIC_MOUSE Mitochondrial dicarboxylate carrier OS=Mus musculus GN=Slc25a10 PE=1 SV=2	6	-1.55921	-1.56707	-2.04682	0.0948622	0.966388	1.06563	-0.340135	0.98211	1.58455	-0.07012	1.32477	-0.17853	-0.019308	0.0419555	-0.337323	-0.618171	-1.68693	-0.145046	1.47807	0.515154	0.518621	0.482679	-0.126038	-0.360095	0.00936326	GO:0006835 GO:0005634 GO:0006094 GO:0005515 GO:0070221 GO:0015297 GO:0016021 GO:0005310 GO:0005743 GO:0044822	K13577	SLC25A10 DIC; solute carrier family 25 (mitochondrial dicarboxylate transporter) member 10	path:map04964	Proximal tubule bicarbonate reclamation	br:ko00001 br:ko02000	KEGG Orthology (KO) | Transporters
c29337_g1	RS12_PIG 40S ribosomal S12 OS=Sus scrofa GN=RPS12 PE=2 SV=2	6	-0.957496	-1.21167	-1.62679	-0.526337	-0.37657	0.242842	0.604877	0.592829	1.00811	1.06055	1.28502	1.191	0.250746	0.173743	-0.843494	-1.2624	-1.97377	-1.01613	-0.379269	0.0227394	0.396189	0.775504	1.15919	1.41059	0.00969341	GO:0019083 GO:0006614 GO:0003735 GO:0000184 GO:0022627 GO:0016020 GO:0006364 GO:0006413 GO:0005654 GO:0044822	K02951	RP-S12e RPS12; small subunit ribosomal protein S12e	path:map03010	Ribosome	br:ko00001 br:ko00002 br:ko03011	KEGG Orthology (KO) | KEGG modules | Ribosome
c25389_g1	CROCC_HUMAN Rootletin OS=Homo sapiens GN=CROCC PE=1 SV=1	7	-0.642543	-0.539837	0.0280296	0.615758	1.12712	0.973712	1.38953	1.10473	1.47503	1.56558	1.23238	1.22853	-1.35845	-1.47793	-0.842583	-0.765767	-0.499004	-0.539096	-0.583119	-0.637692	-0.463304	-0.502975	-0.823949	-1.06415	3.12e-08	GO:0000819 GO:0044707 GO:0033043 GO:0043167 GO:0007067 GO:0043234 GO:0000775 GO:0042995 GO:0005886 GO:0005768 GO:0070062 GO:0016192 GO:0005814 GO:0015629 GO:0010457 GO:0017111 GO:0033365 GO:0051649 GO:0008092 GO:0051656	K16469	CROCC; rootletin			br:ko03036	Chromosome
c16271_g1	ANX13_MOUSE Annexin A13 OS=Mus musculus GN=Anxa13 PE=1 SV=3	7	-0.832406	-0.574325	-0.155316	0.683874	1.06046	1.09947	1.27817	1.3509	1.29624	1.35311	1.37863	1.48405	-1.14632	-1.13437	-0.922627	-0.816828	-0.749872	-0.458305	-0.343144	-0.587648	-0.920973	-0.610224	-0.905446	-0.827104	8.58e-07	GO:0051051 GO:0051050 GO:0051091 GO:0045766 GO:0005789 GO:0001786 GO:0098772 GO:0042581 GO:0006914 GO:0042582 GO:0005829 GO:0001948 GO:0050878 GO:0051129 GO:0042584 GO:0098590 GO:0043312 GO:0042742 GO:0005635 GO:0030855 GO:0010629 GO:0051130 GO:0065010 GO:0030496 GO:0070509 GO:0005178 GO:0042996 GO:0005654 GO:0005768 GO:0070062 GO:0070588 GO:0031012 GO:0031210 GO:0010595 GO:0031214 GO:0035176 GO:…	K17099	ANXA13; annexin A13			br:ko04147	Exosome
c1277_g1	CCD89_DANRE Coiled-coil domain-containing 89 OS=Danio rerio GN=ccdc89 PE=2 SV=1	7	-1.43394	-0.786524	0.180439	0.848767	0.629417	0.792677	1.10618	1.24988	1.13653	0.870647	0.966108	0.988618	-2.06251	-1.95849	-1.30521	-0.928797	0.136875	-0.0376467	-0.0760287	-0.165148	0.329529	0.450066	-0.0489657	-0.882476	9.3e-07	GO:0005488 GO:0044424 GO:0009987
c26336_g2	NOTC1_XENLA Neurogenic locus notch homolog 1 OS=Xenopus laevis GN=notch1 PE=1 SV=3	7	-0.866254	-0.618233	0.346804	0.213017	0.561819	0.931601	1.56768	1.22293	1.6408	1.59069	1.26876	1.17274	-1.47319	-1.47319	-0.68091	-0.526061	-0.336865	-0.647905	-0.79961	-0.931371	-0.684933	-0.502883	-0.3487	-0.626737	9.54e-07	GO:0060485 GO:0045446 GO:0048514 GO:0005794 GO:0022603 GO:0003179 GO:0090092 GO:0006955 GO:0001822 GO:0003209 GO:0051240 GO:0071495 GO:0035239 GO:0061061 GO:1905314 GO:0048646 GO:0042981 GO:0009725 GO:0044446 GO:0040007 GO:0005634 GO:0005515 GO:0007219 GO:0007417 GO:0030856 GO:0002009 GO:0014706 GO:0016043 GO:0032991 GO:0050768 GO:0030334 GO:0008285 GO:0008284 GO:0060548 GO:0003231 GO:0048732 GO:…	K20994	NOTCH2; Notch 2	path:map01522 path:map04320 path:map04330 path:map04658 path:map04919 path:map05206 path:map05224	Endocrine resistance | Dorso-ventral axis formation | Notch signaling pathway | Th1 and Th2 cell differentiation | Thyroid hormone signaling pathway | MicroRNAs in cancer | Breast cancer	br:ko00001 br:ko00002	KEGG Orthology (KO) | KEGG modules
c23464_g1	IQCA1_MOUSE IQ and AAA domain-containing 1 OS=Mus musculus GN=Iqca1 PE=2 SV=2	7	-1.0739	-0.777185	0.182456	0.717713	0.974504	1.26511	1.25389	1.2459	1.18673	1.16337	1.23979	1.28714	-1.52133	-1.67267	-1.15463	-0.886297	-0.169468	-0.229407	-0.337695	-0.316736	-0.450402	-0.44564	-0.601125	-0.880105	1.84e-06	GO:0016887 GO:0015631 GO:0044802 GO:0015630 GO:0007052 GO:0046907 GO:1902589 GO:0000910 GO:0005783 GO:0005634 GO:0048522 GO:0044430 GO:0016020 GO:0031410 GO:0051259
c26647_g2	HYDIN_MOUSE Hydrocephalus-inducing OS=Mus musculus GN=Hydin PE=1 SV=2	7	-1.1294	-0.551056	0.090295	0.957655	1.26495	1.15301	1.23939	0.895117	1.19729	1.22971	1.26969	1.28271	-1.47566	-1.44947	-1.19407	-1.26293	-0.464037	-0.257327	-0.326578	-0.401806	-0.342448	-0.363232	-0.686292	-0.675524	2.13e-06	GO:0044699	K17570	HYDIN; hydrocephalus-inducing protein			br:ko01009	Protein phosphatases and associated proteins
c16556_g1	SPAG6_MOUSE Sperm-associated antigen 6 OS=Mus musculus GN=Spag6 PE=1 SV=1	7	-0.964856	-0.668352	-0.123103	0.768523	1.01747	1.22148	1.22939	1.24497	1.22651	1.13717	1.18894	1.19373	-1.36601	-1.48312	-1.48369	-1.57236	-0.393845	-0.176503	-0.0676497	-0.125664	-0.319916	-0.42069	-0.565061	-0.497354	2.68e-06	GO:0005634 GO:0031514 GO:0005737 GO:0007286 GO:0030030 GO:0006810 GO:0005930 GO:0005874
c19654_g1	ACL4_SCHPO Probable assembly chaperone of rpl4 OS=Schizosaccharomyces pombe (strain 972 ATCC 24843) GN= PE=3 SV=2	7	-2.43023	-2.32293	0.200771	0.909773	0.753566	0.861262	1.26439	1.34966	0.672329	0.765207	0.0089928	0.640872	-0.559218	-0.815313	-1.26839	-1.25769	-0.0129164	0.375999	0.544467	0.164474	-0.0257589	0.0599061	0.119913	0.000874641	2.75e-06	GO:0005515
c22952_g1	F2E5U9_HORVD OS=Hordeum vulgare distichum PE=2 SV=1	7	-0.231742	-0.00438497	0.00584898	0.177301	0.12219	0.14327	0.822441	1.31892	1.56874	1.82263	1.81976	1.94364	-0.851659	-0.851659	-0.851659	-0.772286	-0.683352	-0.775407	-0.752318	-0.648135	-0.851659	-0.767167	-0.851659	-0.851659	5.95e-06	GO:0005509
c24306_g1	ML12B_BOVIN Myosin regulatory light chain 12B OS=Bos taurus GN=MYL12B PE=2 SV=1	7	-0.768668	-0.574128	-0.330328	0.698159	0.999094	1.02855	1.07241	1.34036	1.33107	1.34144	1.42219	1.4007	-1.2055	-1.45599	-1.49508	-1.0997	-0.754057	-0.607267	-0.349878	-0.455689	-0.377393	-0.318329	-0.277761	-0.564211	6.4e-06	GO:0060047 GO:0055010 GO:0042641 GO:0006942 GO:0003785 GO:0051015 GO:0030898 GO:0070062 GO:0008307 GO:0005859 GO:0030308 GO:0097513 GO:0005509 GO:0048013 GO:0032036 GO:0005829 GO:0055003 GO:0098735 GO:0070527 GO:0030017 GO:0030049	K12757	MYL12; myosin regulatory light chain 12	path:map04510 path:map04530 path:map04611 path:map04670 path:map04810	Focal adhesion | Tight junction | Platelet activation | Leukocyte transendothelial migration | Regulation of actin cytoskeleton	br:ko00001 br:ko04147 br:ko04812	KEGG Orthology (KO) | Exosome | Cytoskeleton proteins
c18749_g1	GBB_PINFU Guanine nucleotide-binding subunit beta OS=Pinctada fucata PE=1 SV=1	7	-0.38752	0.0175236	0.252182	1.00589	1.13414	1.24439	1.35914	1.47495	1.34128	1.19523	1.08221	0.85402	-1.10996	-1.06541	-0.413554	-0.714922	-1.00695	-0.781221	-0.762006	-0.784878	-0.958501	-1.12877	-1.02172	-0.825538	6.76e-06	GO:0008283 GO:0007191 GO:0043209 GO:0060041 GO:0007213 GO:0071380 GO:0022400 GO:0051301 GO:0030425 GO:0070062 GO:0005925 GO:0030507 GO:0010659 GO:0071377 GO:0003924 GO:0051020 GO:0071870 GO:0005829 GO:0016056 GO:0071456 GO:0032403 GO:0047391 GO:0030168 GO:0070208 GO:0050909 GO:0007223 GO:0007067 GO:0007265 GO:0007200 GO:0005246 GO:0006457 GO:0097381 GO:0004871 GO:0005765 GO:0042622 GO:0021762 GO:…	K04536	GNB1; guanine nucleotide-binding protein G(I)/G(S)/G(T) subunit beta-1	path:map04011 path:map04014 path:map04062 path:map04151 path:map04371 path:map04713 path:map04723 path:map04724 path:map04725 path:map04726 path:map04727 path:map04728 path:map04740 path:map04744 path:map05032 path:map05034 path:map05200	MAPK signaling pathway - yeast | Ras signaling pathway | Chemokine signaling pathway | PI3K-Akt signaling pathway | Apelin signaling pathway | Circadian entrainment | Retrograde endocannabinoid signaling | Glutamatergic synapse | Cholinergic synapse | Serotonergic synapse | GABAergic synapse | Dopaminergic synapse | Olfactory transduction | Phototransduction | Morphine addiction | Alcoholism | Pa…	br:ko00001 br:ko04031 br:ko04147	KEGG Orthology (KO) | GTP-binding proteins | Exosome
c24712_g1	A0A023EY27_TRIIF conserved plasma membrane OS=Triatoma infestans PE=2 SV=1	7	-0.18569	0.0741653	0.151888	0.53939	1.15708	0.921301	1.27116	1.18825	0.752688	0.167551	0.373592	0.822175	-2.09023	-2.18582	-1.68087	-1.52789	-0.699069	-0.340987	0.540729	0.749796	0.277593	0.0916064	0.0404267	-0.408844	6.78e-06	GO:0005525 GO:0000166 GO:0016020 GO:0016021
c21289_g1	CCD63_HUMAN Coiled-coil domain-containing 63 OS=Homo sapiens GN=CCDC63 PE=2 SV=1	7	-0.946155	-0.757772	-0.0397411	0.792728	1.16034	1.16906	1.14438	1.20803	1.23478	1.2745	1.23771	1.28119	-1.25924	-1.42229	-1.3987	-1.38436	-0.603735	-0.29689	-0.323274	-0.196248	-0.240216	-0.402326	-0.472871	-0.758887	8.55e-06	GO:0036157 GO:0005515 GO:0036158 GO:0003341
c26279_g2	MYS_ARGIR Myosin heavy striated muscle OS=Argopecten irradians PE=1 SV=1	7	-0.723652	-0.553781	-0.243635	0.544146	0.961527	0.960555	1.10082	1.1506	1.17703	1.2734	1.24449	1.29672	-1.20776	-1.48525	-1.59291	-1.56857	-1.43397	-0.593844	-0.103319	-0.0753945	0.140449	-0.0345959	0.0542505	-0.287288	8.8e-06	GO:0055010 GO:0038096 GO:0048739 GO:0060048 GO:0007512 GO:0005524 GO:0003009 GO:0001701 GO:0032982 GO:0005829 GO:0030049 GO:0055009 GO:0019901 GO:0042802 GO:0045214 GO:0046983 GO:0008217 GO:0000146 GO:0006950 GO:0007522 GO:0002026 GO:0030898 GO:0002027 GO:0005516 GO:0031449 GO:0005859 GO:0003779 GO:0043462 GO:0014728 GO:0046034 GO:0030017 GO:0017018	K17751	MYH6_7; myosin heavy chain 6/7	path:map04260 path:map04261 path:map05416	Cardiac muscle contraction | Adrenergic signaling in cardiomyocytes | Viral myocarditis	br:ko00001 br:ko04812	KEGG Orthology (KO) | Cytoskeleton proteins
c15740_g1	KAD7_HUMAN Adenylate kinase 7 OS=Homo sapiens GN=AK7 PE=1 SV=3	7	-0.928466	-0.664422	0.149554	1.09048	1.16354	1.13207	1.20189	1.04593	1.17815	1.16939	1.20723	1.27765	-1.43798	-1.54982	-1.18935	-0.875367	-0.0901498	-0.0989988	-0.343935	-0.438605	-0.394583	-0.702197	-0.830609	-1.0714	9.87e-06	GO:0004017 GO:0004127 GO:0009142 GO:0015949 GO:0005829 GO:0006165 GO:0004550 GO:0019206	K00939	adk AK; adenylate kinase [EC:2.7.4.3]	path:map00230 path:map00730 path:map01100 path:map01110 path:map01130	Purine metabolism | Thiamine metabolism | Metabolic pathways | Biosynthesis of secondary metabolites | Biosynthesis of antibiotics	br:ko00001 br:ko00002 br:ko01000 br:ko04147	KEGG Orthology (KO) | KEGG modules | Enzymes | Exosome
c23086_g2	A0A024G1R4_9STRA Albugo candida WGS project CAIX00000000 strain Ac contig c2_CONTIG_11_length_196362 OS=Albugo candida GN=BN9_014990 PE=3 SV=1	7	-0.874625	-0.711338	-0.030469	0.710366	1.08463	1.31093	1.32553	1.45613	1.18579	1.20712	1.06682	0.959588	-1.36051	-1.41532	-1.33805	-1.33949	-0.911188	-0.310239	0.0250789	-0.29131	-0.25255	-0.329114	-0.248997	-0.91879	1.77e-05	GO:0005975 GO:0004553 GO:0016787
c29514_g1	CO4A5_CANLF Collagen alpha-5(IV) chain OS=Canis lupus familiaris GN=COL4A5 PE=2 SV=2	7	-0.271236	-0.220224	0.0706551	0.256764	0.625675	1.02499	1.40624	1.31072	1.43165	1.57	1.48362	1.41766	-0.871133	-0.984834	-0.90667	-0.963297	-0.985243	-0.917126	-0.952742	-0.884886	-0.907142	-0.479484	-0.378336	-0.87563	1.81e-05	GO:0005583 GO:0005198 GO:0048514 GO:0048646 GO:0048523 GO:0007423 GO:0007600 GO:0009887 GO:0043170 GO:0005604 GO:0005515 GO:0001501 GO:0002009 GO:0048598 GO:0043231 GO:0030154 GO:0030198 GO:0050896	K06237	COL4A; collagen type IV alpha	path:map04151 path:map04510 path:map04512 path:map04933 path:map04974 path:map05146 path:map05200 path:map05222	PI3K-Akt signaling pathway | Focal adhesion | ECM-receptor interaction | AGE-RAGE signaling pathway in diabetic complications | Protein digestion and absorption | Amoebiasis | Pathways in cancer | Small cell lung cancer	br:ko00001 br:ko00536 br:ko04147 br:ko04516	KEGG Orthology (KO) | Glycosaminoglycan binding proteins | Exosome | Cell adhesion molecules and their ligands
c25589_g2	D2W652_NAEGR OS=Naegleria gruberi GN=NAEGRDRAFT_60092 PE=4 SV=1	7	0.612832	0.233401	-0.465856	-0.588664	-0.430106	-0.329419	-0.0977633	0.093354	1.88066	2.15776	1.92897	1.66554	-1.07599	-1.57278	-1.08501	-0.891207	-0.452785	-0.0752914	-0.188695	-0.164061	-0.00392411	0.234451	-0.933698	-0.451715	2.66e-05	GO:0005525 GO:0016020 GO:0006629 GO:0016021 GO:0016787
c9270_g1	IDLC_STRPU 33 kDa inner dynein arm light axonemal OS=Strongylocentrotus purpuratus PE=1 SV=1	7	-1.06685	-0.66198	0.11069	0.906176	1.19454	1.15622	1.21148	1.18382	1.26311	1.24055	1.26258	1.29299	-1.27417	-1.42965	-1.08844	-1.12667	-0.418282	-0.431618	-0.397018	-0.35477	-0.721381	-0.352983	-0.641316	-0.85702	3.27e-05	GO:0036156 GO:0003777 GO:0005737 GO:0060294 GO:0030175 GO:0045504 GO:0036159 GO:0007338	K10410	DNALI; dynein light intermediate chain axonemal	path:map05016	Huntington's disease	br:ko00001 br:ko04812	KEGG Orthology (KO) | Cytoskeleton proteins
c3282_g1	SPT17_MOUSE Spermatogenesis-associated 17 OS=Mus musculus GN=Spata17 PE=2 SV=1	7	-1.14334	-0.953196	-0.676869	0.697211	1.07667	1.18913	1.09337	1.18294	1.18975	1.16708	1.34415	1.3857	-1.63158	-1.73266	-0.921539	-0.19272	-0.027117	-0.177783	-0.255521	-0.229455	-0.530938	-0.459002	-0.665535	-0.728737	3.28e-05	GO:0065007 GO:1902580 GO:1901363 GO:0044763 GO:0044765 GO:0005768 GO:0005515 GO:0016192 GO:0097159 GO:0043231 GO:0044463 GO:0043473 GO:0099513 GO:0015629 GO:0051648
c25340_g1	CCD83_BOVIN Coiled-coil domain-containing 83 OS=Bos taurus GN=CCDC83 PE=2 SV=1	7	-0.412507	-0.19257	0.529433	0.644358	1.24312	1.16679	1.21664	1.48605	1.28057	1.19514	1.23182	1.19225	-0.897204	-0.951185	-0.886357	-0.925555	-0.813922	-0.890682	-0.741887	-0.920751	-1.02722	-0.583865	-1.02722	-0.915251	3.54e-05
c25659_g1	CFA70_HUMAN Cilia- and flagella-associated 70 OS=Homo sapiens GN=CFAP70 PE=2 SV=3	7	-0.945847	-0.666869	0.030839	1.19229	1.40025	1.15958	1.06142	1.05746	1.06156	1.09755	1.06813	1.09257	-1.48378	-1.56543	-1.48434	-1.08936	-0.190741	-0.162787	-0.17277	0.0529508	-0.311339	-0.431666	-0.752525	-1.01714	3.67e-05	GO:0070062
c12309_g1	CO4A2_CAEEL Collagen alpha-2(IV) chain OS=Caenorhabditis elegans GN=let-2 PE=1 SV=2	7	-0.215341	-0.147924	0.0729576	0.334448	0.857721	1.03698	1.33369	1.33258	1.4238	1.5673	1.44061	1.32962	-0.745732	-0.933104	-0.937794	-0.980209	-0.909067	-0.912405	-0.987007	-0.948898	-0.667528	-0.664604	-0.732984	-0.947123	4.43e-05	GO:0048729 GO:0099081 GO:0005581 GO:0048514 GO:0048646 GO:0044444 GO:0048523 GO:0060429 GO:0005201 GO:0048705 GO:0007423 GO:0007600 GO:0048562 GO:0005604 GO:0005515 GO:0043231 GO:0098644 GO:0030154 GO:0030198 GO:0012505 GO:0032268 GO:0050896 GO:0051216 GO:0052547	K06237	COL4A; collagen type IV alpha	path:map04151 path:map04510 path:map04512 path:map04933 path:map04974 path:map05146 path:map05200 path:map05222	PI3K-Akt signaling pathway | Focal adhesion | ECM-receptor interaction | AGE-RAGE signaling pathway in diabetic complications | Protein digestion and absorption | Amoebiasis | Pathways in cancer | Small cell lung cancer	br:ko00001 br:ko00536 br:ko04147 br:ko04516	KEGG Orthology (KO) | Glycosaminoglycan binding proteins | Exosome | Cell adhesion molecules and their ligands
c15024_g1	A7RUL4_NEMVE OS=Nematostella vectensis GN=v1g93809 PE=4 SV=1	7	-1.04042	-0.470297	-0.319551	0.892059	1.13886	1.25279	1.1923	1.39105	1.26256	1.31374	1.0649	1.11627	-1.25304	-1.44186	-1.44186	-1.09564	-0.779448	-0.796966	-0.263256	-0.510477	-0.304945	-0.267131	-0.37167	-0.267976	4.79e-05
c26377_g3	MYH16_CANLF Myosin-16 OS=Canis lupus familiaris GN=MYH16 PE=3 SV=2	7	-0.580503	-0.416975	-0.191618	0.702129	1.10156	1.11529	1.29696	1.29383	1.36856	1.43028	1.33147	1.34505	-0.98585	-1.12312	-1.16355	-0.963895	-0.732708	-0.635122	-0.663934	-0.578509	-0.516355	-0.540747	-0.767155	-1.12509	4.98e-05	GO:0055010 GO:0046983 GO:0048739 GO:0060048 GO:0000146 GO:0007512 GO:0000166 GO:0002026 GO:0030898 GO:0002027 GO:0070062 GO:0008307 GO:0031449 GO:0048251 GO:0005859 GO:0003779 GO:0003009 GO:0014728 GO:0046034 GO:0032982 GO:0005829 GO:0098779 GO:0030017 GO:0030049	K10352	MYH; myosin heavy chain	path:map04530	Tight junction	br:ko00001 br:ko04147 br:ko04812	KEGG Orthology (KO) | Exosome | Cytoskeleton proteins
c22105_g1	SAXO1_RAT Stabilizer of axonemal microtubules 1 OS=Rattus norvegicus GN=Saxo1 PE=2 SV=1	7	-0.885358	-0.687334	-0.338057	0.348974	0.786408	1.05113	1.21993	1.07206	1.32542	1.32961	1.33326	1.32068	-1.3397	-1.5389	-1.56735	-1.50257	-0.972528	-0.475573	-0.0671874	-0.0337761	-0.0321253	-0.0632399	-0.150674	-0.133112	5.48e-05	GO:0005815 GO:0005929
c25951_g1	CFA57_MOUSE Cilia- and flagella-associated 57 OS=Mus musculus GN=Cfap57 PE=1 SV=3	7	-1.01693	-0.79942	-0.17259	0.755175	1.16941	1.09465	1.26363	1.07925	1.17378	1.30138	1.1859	1.20193	-1.35125	-1.55898	-1.42058	-1.34941	-0.595397	0.0271667	-0.00404873	-0.113665	-0.234587	-0.374564	-0.522242	-0.738631	6.85e-05	GO:0015630 GO:0007010 GO:0007030 GO:0000779 GO:0043167 GO:0044057 GO:0005794 GO:0048513 GO:0000776 GO:0006139 GO:0003774 GO:0000166 GO:0030029 GO:0050794 GO:0006928 GO:0044430 GO:0099512 GO:0006936 GO:0015629 GO:0000070 GO:0061061 GO:0008092 GO:0050896 GO:0051303
c12614_g1	AHNK_HUMAN Neuroblast differentiation-associated AHNAK OS=Homo sapiens GN=AHNAK PE=1 SV=2	7	-0.742928	-0.498428	-0.0724572	0.416223	0.743368	0.987508	1.19725	1.19419	1.40554	1.46391	1.57392	1.47588	-1.33279	-1.26104	-1.30743	-0.855968	-0.899255	-1.0403	-0.50651	-0.392494	-0.121026	-0.33645	-0.661721	-0.429008	9.12e-05	GO:0031982 GO:0043232 GO:0044422 GO:0044444 GO:0005488 GO:0005886
c13208_g1	JAG1B_DANRE jagged-1b OS=Danio rerio GN=jag1b PE=2 SV=1	7	-0.472488	-0.133082	-0.387952	0.0187897	-0.179991	-0.226125	-0.157753	0.709665	1.53793	1.92099	2.17145	2.26096	-1.13891	-1.13891	-0.29285	-0.181867	-0.0808525	-0.125423	-0.189426	-0.411025	-0.747749	-0.735046	-0.88142	-1.13891	9.93e-05	GO:0048514 GO:0048699 GO:0044238 GO:0044459 GO:0044260 GO:0045596 GO:0072006 GO:0044421 GO:0006355 GO:0048646 GO:0044444 GO:0048468 GO:0009967 GO:0060411 GO:0044446 GO:0003002 GO:0002376 GO:0007423 GO:0040007 GO:0042127 GO:0030855 GO:0048771 GO:0005634 GO:0005515 GO:0007219 GO:0045165 GO:0016021 GO:2000026	K16669	FAT4; protocadherin Fat 4	path:map04391 path:map04392	Hippo signaling pathway - fly | Hippo signaling pathway -multiple species	br:ko00001 br:ko04516	KEGG Orthology (KO) | Cell adhesion molecules and their ligands
c15366_g1	MP20_DROME Muscle-specific 20 OS=Drosophila melanogaster GN=Mp20 PE=2 SV=2	7	-0.464838	-0.17815	-0.0685708	-0.0455153	0.485683	1.01601	1.34538	1.51471	1.44867	1.47457	1.52381	1.57762	-0.883313	-0.917283	-0.965127	-0.965127	-0.965127	-0.965127	-0.965127	-0.965127	-0.576606	-0.344165	-0.517185	-0.600068	9.93e-05	GO:0030855 GO:0071260 GO:0005911 GO:0070062 GO:0005925 GO:0007010 GO:0005737 GO:0001725 GO:0016020 GO:0032970 GO:0008092	K20526	TAGLN; transgelin			br:ko04131	Membrane trafficking
c19013_g1	FBP1_STRPU Fibropellin-1 OS=Strongylocentrotus purpuratus GN=EGF1 PE=1 SV=2	7	-0.546487	-0.332716	-0.0853447	-0.205851	0.161267	0.652934	1.08977	1.32738	1.45958	1.68646	1.82665	1.92694	-0.90926	-0.90926	-0.376875	-0.338591	-0.805124	-0.631136	-0.812712	-0.818629	-0.801478	-0.826698	-0.90926	-0.821548	0.000106649	GO:0060485 GO:0048514 GO:0005794 GO:0022603 GO:0003179 GO:0009628 GO:0006955 GO:0003209 GO:0051240 GO:0035239 GO:0061061 GO:0070887 GO:0010033 GO:1905314 GO:0030182 GO:0048646 GO:0042981 GO:0044446 GO:0030855 GO:0005634 GO:0005515 GO:0007219 GO:0007417 GO:0002009 GO:0009719 GO:0014706 GO:0016043 GO:0031982 GO:0032991 GO:0050768 GO:0030334 GO:0008285 GO:0008284 GO:0060548 GO:0003231 GO:1902533 GO:…	K02599	NOTCH1; Notch 1	path:map01522 path:map04320 path:map04330 path:map04658 path:map04919 path:map05020 path:map05206 path:map05224	Endocrine resistance | Dorso-ventral axis formation | Notch signaling pathway | Th1 and Th2 cell differentiation | Thyroid hormone signaling pathway | Prion diseases | MicroRNAs in cancer | Breast cancer	br:ko00001 br:ko00002	KEGG Orthology (KO) | KEGG modules
c26032_g1	NTPES_BACSU Trifunctional nucleotide phosphoesterase OS=Bacillus subtilis (strain 168) GN=yfkN PE=1 SV=1	7	-0.853117	-0.352576	-0.148472	0.256764	0.785121	1.00034	0.760704	0.950168	1.38508	1.78952	1.74497	1.76474	-1.02765	-1.10455	-0.370221	-0.437249	-0.602875	-0.855166	-0.529371	-0.804098	-0.417802	-0.893466	-1.0132	-1.02759	0.000111119	GO:0072521 GO:0016020 GO:0009116 GO:0034655 GO:0042578 GO:0071944 GO:0009117 GO:0044712	K01081	E3.1.3.5; 5'-nucleotidase [EC:3.1.3.5]	path:map00230 path:map00240 path:map00760 path:map01100 path:map01110	Purine metabolism | Pyrimidine metabolism | Nicotinate and nicotinamide metabolism | Metabolic pathways | Biosynthesis of secondary metabolites	br:ko00001 br:ko01000	KEGG Orthology (KO) | Enzymes
c26140_g1	CC180_HUMAN Coiled-coil domain-containing 180 OS=Homo sapiens GN=CCDC180 PE=2 SV=2	7	-1.05831	-0.953627	-0.150518	0.705973	0.993445	0.903241	1.00876	0.864204	1.04751	1.23331	1.13354	1.38495	-2.29151	-2.03063	-1.06877	-0.299353	0.111037	-0.137336	-0.252355	-0.279374	-0.186745	-0.475964	-0.101533	-0.0999473	0.000111725	GO:0070062 GO:0016020 GO:0016021
c25453_g1	TPC11_CHICK Trafficking particle complex subunit 11 OS=Gallus gallus GN=TRAPPC11 PE=2 SV=1	7	-2.07385	-2.06209	-0.707725	0.636131	0.99083	1.18737	0.72432	1.02986	1.01934	1.47496	1.06741	1.16287	-1.35229	-0.750161	-0.901339	-0.587544	-0.00444679	0.171664	0.00413049	-0.0955344	-0.295771	-0.10976	-0.389864	-0.138508	0.000119241	GO:0016192 GO:0005794 GO:0006810	K20308	TRAPPC11; trafficking protein particle complex subunit 11			br:ko04131	Membrane trafficking
c21191_g1	LRRX1_DICDI leucine-rich repeat-containing DDB_G0290503 OS=Dictyostelium discoideum GN=DDB_G0290503 PE=3 SV=1	7	-0.966444	-0.612697	0.246104	1.29651	1.46469	1.46795	1.5425	1.31116	1.12509	0.892064	0.394746	0.0651025	-1.26028	-1.4989	-1.38057	-1.18645	0.0596743	0.0548788	-0.193728	-0.112418	-0.219117	-0.753195	-0.873218	-0.863461	0.000143109	GO:0043170 GO:0000819 GO:0015630 GO:0005515 GO:0051234 GO:0044430 GO:0007067 GO:0043234 GO:0000775 GO:0044238 GO:0044237 GO:0016787
c15754_g1	CCD42_NEMVE Coiled-coil domain-containing 42 homolog OS=Nematostella vectensis GN=v1g187067 PE=3 SV=1	7	-1.14031	-0.739767	-0.313702	0.774106	1.16693	1.18236	1.0213	1.21025	1.13426	1.31831	1.28261	1.48011	-1.1736	-1.44009	-1.08959	-1.44009	-0.654014	-0.327484	-0.353349	-0.0219523	-0.352749	-0.534722	-0.328282	-0.660556	0.000143335	GO:0005768 GO:0005515 GO:0050794 GO:1901981 GO:0046907 GO:0016043 GO:0051716 GO:0017111 GO:0034641 GO:0044238 GO:0044699 GO:0034645
c21064_g1	DLLC_DANRE Delta C OS=Danio rerio GN=dlc PE=2 SV=1	7	-0.402373	-0.162212	-0.407178	-0.0168614	-0.152609	-0.1714	-0.312338	0.393317	1.56988	2.08093	2.24901	2.38961	-0.895489	-0.895489	-0.895489	-0.726497	-0.532412	-0.674814	-0.449035	-0.520554	-0.331127	-0.557202	-0.43925	-0.140415	0.000143487	GO:0060562 GO:0008285 GO:0008284 GO:0045446 GO:0051094 GO:0044238 GO:0003179 GO:0021510 GO:0003008 GO:0044260 GO:0001525 GO:0003208 GO:0043231 GO:0003209 GO:0048663 GO:0051240 GO:0071495 GO:0048585 GO:0061061 GO:0072006 GO:0050678 GO:0043537 GO:1903671 GO:0044421 GO:0042981 GO:0044444 GO:0048468 GO:0048589 GO:0044425 GO:0009967 GO:0044446 GO:0003002 GO:0005886 GO:0002376 GO:0006357 GO:0010629 GO:…	K02599	NOTCH1; Notch 1	path:map01522 path:map04320 path:map04330 path:map04658 path:map04919 path:map05020 path:map05206 path:map05224	Endocrine resistance | Dorso-ventral axis formation | Notch signaling pathway | Th1 and Th2 cell differentiation | Thyroid hormone signaling pathway | Prion diseases | MicroRNAs in cancer | Breast cancer	br:ko00001 br:ko00002	KEGG Orthology (KO) | KEGG modules
c27901_g1	HTAI2_PONPY Oxidoreductase HTATIP2 OS=Pongo pygmaeus GN=HTATIP2 PE=3 SV=1	7	-0.200025	0.151217	0.887745	1.69025	1.34063	0.543974	-0.00330193	0.771448	0.49242	1.56733	0.707354	1.56897	-1.74859	-1.65509	-1.45588	-1.02509	-0.454559	-0.572291	-0.737723	-0.27669	-0.735585	-0.25303	-0.430743	-0.172742	0.00016627	GO:0005635 GO:0005515 GO:0003713 GO:0005737 GO:0043066 GO:0016020 GO:0045765 GO:0051170 GO:0044699 GO:0005654 GO:0006357	K17290	HTATIP2; oxidoreductase [EC:1.1.1.-]			br:ko01000 br:ko04147	Enzymes | Exosome
c21861_g1	KIF28_MOUSE Kinesin KIF28P OS=Mus musculus GN=Kif28p PE=3 SV=1	7	-0.617255	-0.456685	-0.0872387	0.0676515	0.897602	1.01023	1.20919	1.40135	1.41775	1.51873	1.45058	1.43594	-0.936834	-1.25723	-0.984804	-1.25723	-0.764028	-0.874101	-0.626999	-0.255311	-0.0461567	-0.463673	-0.741407	-1.04007	0.000167028	GO:0007173 GO:0000910 GO:0005794 GO:0043325 GO:0006886 GO:0005547 GO:0072384 GO:0005769 GO:0032801 GO:0050770 GO:0035459 GO:0032266 GO:0030424 GO:0019901 GO:0080025 GO:0008333 GO:0008574 GO:0007005 GO:0044822 GO:0005813 GO:0032438 GO:0031966 GO:0051650 GO:0045022 GO:0010008 GO:0030496 GO:0001919 GO:0048193 GO:0071889
c26562_g1	ACHA6_CHICK Neuronal acetylcholine receptor subunit alpha-6 OS=Gallus gallus GN=CHRNA6 PE=2 SV=1	7	-1.37128	-0.644319	-0.231864	0.441323	0.998957	1.1711	1.42591	1.42702	1.491	1.36149	1.09741	0.908056	-1.54095	-1.57672	-0.76459	-0.338674	-0.403087	-0.559562	-0.689334	-0.5974	-0.319278	-0.138286	-0.209444	-0.937484	0.000173558	GO:0015464 GO:0055085 GO:0015276 GO:0035095 GO:0060084 GO:0007165 GO:0007399 GO:0005892 GO:0043025 GO:0008306 GO:0043005 GO:0006811 GO:0009628 GO:0005515 GO:0042391 GO:0048522 GO:0016043 GO:0051239	K04808	CHRNA6; nicotinic acetylcholine receptor alpha-6	path:map04080 path:map04725 path:map05033	Neuroactive ligand-receptor interaction | Cholinergic synapse | Nicotine addiction	br:ko00001 br:ko04040	KEGG Orthology (KO) | Ion channels
c2210_g1	SERHL_DANRE Serine hydrolase OS=Danio rerio GN=serhl PE=2 SV=1	7	-0.135888	-0.0102832	-0.292058	-0.784503	0.982153	1.15661	1.265	1.22778	1.18738	1.16303	1.15993	1.08199	-1.43154	-1.53901	-1.57169	-1.70238	-1.10197	-0.575324	-0.331308	-0.0654877	0.0389487	0.30484	-0.173819	0.147607	0.000189382	GO:0005737
c14401_g1	CALM_METSE Calmodulin OS=Metridium senile PE=1 SV=3	7	-0.616802	-0.659411	-0.196367	0.73605	0.921376	1.04379	1.1759	1.26201	1.34705	1.36844	1.40306	1.39964	-1.13153	-1.33537	-1.26825	-1.19267	-0.948133	-0.431594	-0.126533	-0.36074	-0.380593	-0.317172	-0.655181	-1.03696	0.000192908	GO:0043647 GO:0015276 GO:0008440 GO:0038095 GO:1901844 GO:0022400 GO:0005654 GO:0002576 GO:0000165 GO:0031954 GO:0051343 GO:0034704 GO:0070062 GO:0030801 GO:0072542 GO:0005509 GO:0006936 GO:0043274 GO:0032465 GO:0005829 GO:0031432 GO:0050999 GO:0031996 GO:0031997 GO:0019901 GO:0019904 GO:0043539 GO:0007186 GO:0000922 GO:0005088 GO:0007223 GO:0060316 GO:0005980 GO:0005102 GO:0044325 GO:0005886 GO:…	K02183	CALM; calmodulin	path:map04014 path:map04015 path:map04016 path:map04020 path:map04022 path:map04024 path:map04070 path:map04114 path:map04261 path:map04270 path:map04371 path:map04626 path:map04713 path:map04720 path:map04722 path:map04728 path:map04740 path:map04744 path:map04745 path:map04750 path:map04910 path:map04912 path:map04915 path:map04916 path:map04921 path:map04922 path:map04924 path:map04925 path:ma…	Ras signaling pathway | Rap1 signaling pathway | MAPK signaling pathway - plant | Calcium signaling pathway | cGMP-PKG signaling pathway | cAMP signaling pathway | Phosphatidylinositol signaling system | Oocyte meiosis | Adrenergic signaling in cardiomyocytes | Vascular smooth muscle contraction | Apelin signaling pathway | Plant-pathogen interaction | Circadian entrainment | Long-term potentiati…	br:ko00001 br:ko01009 br:ko03036 br:ko04131 br:ko04147	KEGG Orthology (KO) | Protein phosphatases and associated proteins | Chromosome | Membrane trafficking | Exosome
c26104_g2	RTXE_DROME Probable RNA-directed DNA polymerase from transposon X-element OS=Drosophila melanogaster GN=X-element\ORF2 PE=3 SV=1	7	-0.966357	-0.246903	-0.083603	0.60925	0.887414	0.31387	0.90153	1.11206	1.47325	1.14713	1.13561	1.41107	-2.09124	-1.953	-1.39631	-0.801255	0.19417	0.00729634	-0.935641	-0.18244	-0.415341	0.0604705	-0.146453	-0.0345756	0.000239297	GO:0090304 GO:0016787
c682_g1	RIBC2_HUMAN RIB43A-like with coiled-coils 2 OS=Homo sapiens GN=RIBC2 PE=1 SV=1	7	-0.895847	-0.478171	-0.0178151	0.606252	1.26109	1.20589	1.16574	1.18063	1.25336	1.2971	1.3092	1.37085	-1.23113	-1.44357	-1.36234	-1.08286	-0.671882	-0.45019	-0.427666	-0.312378	-0.387188	-0.50489	-0.566682	-0.817498	0.000251959	GO:0005634 GO:0005515
c29594_g1	INP5E_MOUSE 72 kDa inositol polyphosphate 5-phosphatase OS=Mus musculus GN=Inpp5e PE=1 SV=1	7	-0.657467	-0.764418	0.0982854	1.23721	1.33407	1.24482	1.20226	0.795232	1.12929	1.20594	1.28672	1.24992	-1.16482	-1.32319	-1.32319	-1.02797	-0.436763	-0.247304	-0.257469	-0.600928	-0.862562	-0.294369	-0.890079	-0.933229	0.00025401	GO:0007154 GO:0007275 GO:0006661 GO:0002683 GO:0005930 GO:0004445 GO:0002684 GO:0048583 GO:0005768 GO:0048489 GO:0004439 GO:0051240 GO:0051241 GO:0005829 GO:0050896 GO:1902105 GO:0045597 GO:0048523 GO:0044425 GO:0098791 GO:0044700 GO:0005886 GO:0002376 GO:0005515 GO:0097458 GO:0098588 GO:0016043 GO:0098805	K20278	INPP5E; inositol polyphosphate 5-phosphatase INPP5E [EC:3.1.3.36]	path:map00562 path:map01100 path:map04070	Inositol phosphate metabolism | Metabolic pathways | Phosphatidylinositol signaling system	br:ko00001 br:ko01000	KEGG Orthology (KO) | Enzymes
c24011_g1	CAV3_RAT Caveolin-3 OS=Rattus norvegicus GN=Cav3 PE=1 SV=1	7	-0.568972	-0.385587	-0.0970087	0.438127	0.82596	1.12074	1.26647	1.2849	1.43071	1.4142	1.46689	1.53182	-1.14314	-1.11588	-0.573052	-0.676101	-0.967193	-0.88869	-0.539996	-0.563116	-0.472461	-0.673039	-1.09299	-1.02259	0.000287747	GO:0008022 GO:0051172 GO:0080134 GO:0005794 GO:0044238 GO:1901700 GO:0002684 GO:0005901 GO:0009628 GO:0014819 GO:0010614 GO:0071253 GO:0044089 GO:0071495 GO:0016010 GO:0031398 GO:0051926 GO:0032403 GO:2001288 GO:0033292 GO:0070836 GO:0086005 GO:0090101 GO:0048646 GO:0042981 GO:0005246 GO:0009725 GO:0009967 GO:0044446 GO:0044325 GO:0098588 GO:0019870 GO:2000649 GO:0017015 GO:0072659 GO:0060341 GO:…	K06278	CAV1; caveolin 1	path:map04144 path:map04510 path:map05100 path:map05205 path:map05416 path:map05418	Endocytosis | Focal adhesion | Bacterial invasion of epithelial cells | Proteoglycans in cancer | Viral myocarditis | Fluid shear stress and atherosclerosis	br:ko00001 br:ko04131	KEGG Orthology (KO) | Membrane trafficking
c17044_g1	ENKUR_HUMAN Enkurin OS=Homo sapiens GN=ENKUR PE=2 SV=1	7	-0.721132	-0.786297	-0.0814862	0.587642	0.976333	1.1554	1.22667	1.355	1.26732	1.33751	1.3225	1.36615	-1.28641	-1.33125	-1.39862	-1.28459	-0.571868	-0.417216	-0.432357	-0.385234	-0.450977	-0.253582	-0.494967	-0.698525	0.000305001	GO:0031514 GO:0097223 GO:0005515
c22458_g1	AMPE_BOVIN Glutamyl aminopeptidase OS=Bos taurus GN=ENPEP PE=2 SV=1	7	-0.430598	-0.249503	-0.0465772	-0.0544433	0.761939	1.0682	1.24121	1.405	1.41102	1.53463	1.57981	1.60886	-0.844807	-0.844807	-0.844807	-0.774697	-0.844807	-0.768893	-0.844807	-0.844807	-0.844807	-0.682687	-0.844807	-0.844807	0.00033115	GO:0003081 GO:0044707 GO:0044421 GO:0008235 GO:0004177 GO:0044444 GO:0044763 GO:0044425 GO:0031090 GO:0044446 GO:0005886 GO:0002376 GO:0005126 GO:0044767 GO:0043231 GO:0006518 GO:0006508 GO:0012505 GO:0031982 GO:0050789	K11141	ENPEP CD249; glutamyl aminopeptidase [EC:3.4.11.7]	path:map04614	Renin-angiotensin system	br:ko00001 br:ko01000 br:ko01002 br:ko04090 br:ko04147	KEGG Orthology (KO) | Enzymes | Peptidases | Cellular antigens | Exosome
c25201_g2	ARMC4_HUMAN Armadillo repeat-containing 4 OS=Homo sapiens GN=ARMC4 PE=1 SV=1	7	-0.937535	-0.980049	-0.315573	0.751325	1.16379	1.13053	1.31379	1.0718	1.32689	1.3413	1.31473	1.38388	-1.3217	-1.44594	-0.948287	-0.820252	-0.901822	-0.537264	-0.296277	-0.312125	-0.294133	-0.661004	-0.652869	-0.3732	0.000343394	GO:0036158 GO:0015166 GO:0005362 GO:0003341 GO:0005930 GO:0007368 GO:0005654 GO:0003356 GO:1904659 GO:0021591 GO:0005887 GO:0005975 GO:0006814 GO:0007507 GO:0001951 GO:0005911 GO:0031526 GO:0070062 GO:0005515 GO:0005737 GO:0097546 GO:0016324
c25029_g1	LRRX1_DICDI leucine-rich repeat-containing DDB_G0290503 OS=Dictyostelium discoideum GN=DDB_G0290503 PE=3 SV=1	7	-0.525999	-0.204901	0.0843633	0.750266	1.4494	1.45204	1.49663	1.42598	1.32681	1.19983	0.929415	0.81018	-0.846538	-1.11741	-0.897116	-0.817155	-0.982255	-0.671939	-1.05298	-0.690063	-0.735387	-0.681407	-0.760415	-0.941359	0.000354566	GO:0005856 GO:0005515 GO:0050794 GO:0048731 GO:0097458 GO:0016020 GO:0022607 GO:0031982 GO:0044444 GO:0044763 GO:0042995 GO:0044446
c22517_g2	CC020_HUMAN Uncharacterized protein C3orf20 OS=Homo sapiens GN=C3orf20 PE=2 SV=2	7	-0.915347	-0.860467	-0.116418	0.680571	1.25892	1.10669	1.07754	1.05551	1.20875	1.49994	1.44154	1.43452	-1.20542	-1.45086	-1.16738	-0.936124	-0.47734	-0.410467	-0.488965	-0.360268	-0.469711	-0.561145	-0.593571	-0.750491	0.000365972	GO:0005737 GO:0016020 GO:0016021
c34373_g1	E0W382_PEDHC OS=Pediculus humanus corporis GN=Phum_PHUM601880 PE=4 SV=1	7	-0.971394	-0.72535	-0.0450846	1.28732	1.53903	1.51064	1.34454	1.16102	0.981218	0.8505	0.723509	0.792646	-1.39959	-1.47695	-1.32172	-1.46045	-0.31231	-0.203886	-0.190808	-0.210746	-0.201024	-0.476042	-0.544716	-0.650364	0.000366466	GO:0006888 GO:0005737
c25943_g1	CFA43_HUMAN Cilia- and flagella-associated 43 OS=Homo sapiens GN=CFAP43 PE=2 SV=3	7	-0.679112	-0.734113	0.310406	1.10308	1.29142	1.16277	1.20002	1.07371	1.20048	1.19624	1.108	1.11938	-1.2936	-1.3931	-1.15754	-1.25976	-0.167868	-0.110577	-0.35	-0.44231	-0.624579	-0.456519	-0.93498	-1.16144	0.000388501	GO:0031514 GO:0005929 GO:0020035 GO:0042995 GO:0009405
c10474_g1	OARD1_MOUSE O-acetyl-ADP-ribose deacetylase 1 OS=Mus musculus GN=Oard1 PE=1 SV=2	7	-0.589538	-0.307157	-0.189235	0.604783	0.838969	1.06393	1.08038	1.29228	1.30967	1.35713	1.48141	1.50241	-1.19436	-1.21147	-1.25989	-1.39557	-1.08615	-0.937845	-0.415087	-0.268367	-0.360446	-0.460465	-0.297032	-0.558357	0.000403535	GO:0001883 GO:0005515 GO:0019213 GO:0042278
c25655_g1	KCNN_DROME Small conductance calcium-activated potassium channel OS=Drosophila melanogaster GN=SK PE=2 SV=2	7	-0.798551	-0.832082	-0.490711	0.310598	0.284643	0.470093	0.957914	0.70351	1.00481	1.044	0.976839	1.11493	-1.62478	-2.11554	-1.84018	-1.64087	-0.252324	0.599022	1.0576	0.672635	0.347133	0.0583024	0.066444	-0.0734367	0.000424632	GO:0019904 GO:0019903 GO:0042803 GO:0071805 GO:0005790 GO:0008076 GO:0051393 GO:0007268 GO:0043025 GO:1901379 GO:0006952 GO:1903955 GO:0009986 GO:0030018 GO:0030315 GO:0050862 GO:0005516 GO:0046982 GO:0043197 GO:0006816 GO:0016286 GO:0030322	K04944	KCNN3; potassium intermediate/small conductance calcium-activated channel subfamily N member 3	path:map04911	Insulin secretion	br:ko00001 br:ko04040	KEGG Orthology (KO) | Ion channels
c22671_g1	A7T185_NEMVE OS=Nematostella vectensis GN=v1g248472 PE=4 SV=1	7	-0.161706	-0.443397	-0.0512576	-0.137343	0.154967	0.801277	1.19857	1.54327	1.84298	1.77453	1.56628	1.25618	-0.87556	-0.894391	-0.87505	-0.947728	-0.886814	-0.947728	-0.947728	-0.75529	-0.605435	-0.677759	-0.626352	-0.30452	0.00042845	GO:0050794 GO:0016020 GO:0044699 GO:0009987 GO:0050896
c23054_g1	GMDS_MOUSE GDP-mannose 4 6 dehydratase OS=Mus musculus GN=Gmds PE=1 SV=1	7	-0.711102	-0.638653	-0.0449216	0.988465	1.10131	1.19937	1.32533	1.4647	1.40515	1.3083	1.22319	1.05931	-0.958592	-1.07164	-0.897149	-0.976442	-0.723925	-0.513786	-0.457081	-0.649221	-0.743251	-1.05731	-0.85784	-0.774221	0.000428987	GO:0070062 GO:0005515 GO:0007219 GO:0042351 GO:0070401 GO:0005829 GO:0019673 GO:0009103 GO:0008446	K01711	gmd GMDS; GDPmannose 4 6-dehydratase [EC:4.2.1.47]	path:map00051 path:map00520 path:map01100	Fructose and mannose metabolism | Amino sugar and nucleotide sugar metabolism | Metabolic pathways	br:ko00001 br:ko01000	KEGG Orthology (KO) | Enzymes
c17562_g1	SPG17_HUMAN Sperm-associated antigen 17 OS=Homo sapiens GN=SPAG17 PE=2 SV=1	7	-1.01511	-0.993499	-0.236849	0.966894	1.2314	1.13905	1.23549	0.894927	1.18135	1.1651	1.17148	1.15588	-1.4089	-1.7185	-1.33145	-1.26618	-0.294133	0.0570973	0.0113109	-0.195978	-0.19389	-0.273815	-0.561781	-0.719882	0.000530575	GO:0044446
c15680_g1	K1PHB6_CRAGI Uncharacterized protein OS=Crassostrea gigas GN=CGI_10008733 PE=4 SV=1	7	-0.59377	-0.316684	-0.192487	-0.178747	0.224371	0.789283	1.27108	1.33479	1.58654	1.67723	1.69796	1.75165	-0.863015	-0.964242	-0.883579	-0.964242	-0.85412	-0.779681	-0.742086	-0.781538	-0.56791	-0.603387	-0.465134	-0.582287	0.00059635
c19950_g1	ENDUB_XENLA Poly(U)-specific endoribonuclease-B OS=Xenopus laevis GN=endou-b PE=2 SV=1	7	-0.570396	0.00816111	0.341935	0.0167604	-0.545414	-0.23161	0.424924	0.779186	1.56746	1.88043	2.18062	2.20408	-0.86939	-0.86939	-0.540543	-0.268318	-0.644275	-0.634037	-0.782424	-0.86939	-0.86939	-0.454244	-0.660771	-0.593963	0.000700593	GO:0090304 GO:0004519 GO:0005488 GO:0044424	K14648	ENDOU PP11; poly(U)-specific endoribonuclease [EC:3.1.-.-]			br:ko01000	Enzymes
c1010_g1	NEK7_HUMAN Serine threonine- kinase Nek7 OS=Homo sapiens GN=NEK7 PE=1 SV=1	7	-1.03887	-0.681406	-0.0540533	0.948643	1.22444	0.752959	0.710994	0.910491	1.32853	1.16602	1.51612	1.34526	-1.29399	-1.49663	-1.269	-1.04539	0.126628	0.617654	-0.312393	-0.59621	-1.1889	-0.820375	-0.382254	-0.468245	0.000723095	GO:0030071 GO:0007077 GO:0016607 GO:1904355 GO:0043123 GO:0000910 GO:0007059 GO:0044772 GO:0046777 GO:1903126 GO:0000776 GO:0005730 GO:0005874 GO:0000287 GO:0000242 GO:0005524 GO:0051225 GO:0045893 GO:0006915 GO:0005829 GO:0016572 GO:0031572 GO:0031573 GO:0051988 GO:0035556 GO:2000772 GO:0019901 GO:2001020 GO:0019903 GO:1900062 GO:0000922 GO:0007067 GO:0004674 GO:0004871 GO:0046602 GO:0051973 GO:…	K20876	NEK7; NIMA (never in mitosis gene a)-related kinase 7 [EC:2.7.11.1]	path:map04621	NOD-like receptor signaling pathway	br:ko00001 br:ko01000 br:ko01001 br:ko03036	KEGG Orthology (KO) | Enzymes | Protein kinases | Chromosome
c12443_g1	TITIN_HUMAN Titin OS=Homo sapiens GN=TTN PE=1 SV=4	7	-0.676762	-0.420265	-0.244439	0.275821	0.784626	1.04618	1.2929	1.43038	1.35072	1.44587	1.45625	1.58984	-1.01656	-0.979786	-1.19916	-1.1008	-1.13156	-0.807951	-0.716351	-0.447247	-0.527135	-0.515077	-0.372818	-0.516666	0.000759727	GO:0060537 GO:0004672 GO:0048513 GO:0042995 GO:0043227 GO:0030239 GO:0044430 GO:0006936 GO:0015629 GO:0072359 GO:0008092 GO:0050789 GO:0030017 GO:0050896	K12567	TTN; titin [EC:2.7.11.1]	path:map05410 path:map05414	Hypertrophic cardiomyopathy (HCM) | Dilated cardiomyopathy	br:ko00001 br:ko01000 br:ko01001 br:ko04131 br:ko04147 br:ko04812	KEGG Orthology (KO) | Enzymes | Protein kinases | Membrane trafficking | Exosome | Cytoskeleton proteins
c13217_g1	QRIC2_HUMAN Glutamine-rich 2 OS=Homo sapiens GN=QRICH2 PE=1 SV=1	7	-0.878434	-0.490297	-0.289136	0.359943	0.586398	0.557045	1.03553	1.29912	1.52402	1.60554	1.61119	1.58478	-1.12848	-1.23937	-1.10347	-0.875957	-0.239021	0.179449	-0.0809877	-0.374693	-0.909413	-0.909245	-0.955812	-0.868708	0.000765408	GO:0016459 GO:0044444 GO:0045202 GO:0043227 GO:0005515 GO:0050794 GO:0051179 GO:0048731 GO:0097458 GO:0016020 GO:0016043 GO:0030154 GO:0033554 GO:0071944 GO:0016787
c32814_g1	SCOT1_HUMAN Succinyl- :3-ketoacid coenzyme A transferase mitochondrial OS=Homo sapiens GN=OXCT1 PE=1 SV=1	7	-0.7833	-0.921303	-0.518511	-0.25446	0.0406104	0.286228	0.973161	1.18708	1.38048	1.4413	1.01645	0.801545	-2.38386	-1.78081	-1.31446	-0.863314	-0.390188	-0.220231	-0.196744	0.184471	0.495431	0.318422	0.628579	0.873425	0.000781092	GO:0008260 GO:0031514 GO:0042803 GO:0001666 GO:0005759 GO:0046952 GO:0042221 GO:0048513	K01027	OXCT; 3-oxoacid CoA-transferase [EC:2.8.3.5]	path:map00072 path:map00280 path:map00650	Synthesis and degradation of ketone bodies | Valine leucine and isoleucine degradation | Butanoate metabolism	br:ko00001 br:ko01000	KEGG Orthology (KO) | Enzymes
c18292_g1	LOXH1_HUMAN Lipoxygenase homology domain-containing 1 OS=Homo sapiens GN=LOXHD1 PE=2 SV=3	7	-0.72798	-0.471703	-0.0379352	1.00416	1.36724	1.39959	1.44691	1.28571	1.26553	1.20822	0.913528	0.971854	-1.04078	-1.32958	-1.06839	-0.79676	-1.07642	-0.565104	-0.678588	-0.982716	-0.673537	-0.804476	-0.353892	-0.254871	0.000787361	GO:0021915 GO:0061136 GO:0044431 GO:0060428 GO:0048754 GO:0045944 GO:0043588 GO:0044237 GO:0021510 GO:0007605 GO:0031659 GO:0007507 GO:0034704 GO:0070062 GO:0006812 GO:0051641 GO:0016491 GO:0048565 GO:0001944 GO:0072287 GO:0005929 GO:0051606 GO:0072205 GO:0007160 GO:0019901 GO:0019904 GO:0048806 GO:0005262 GO:0044763 GO:0044325 GO:0098588 GO:0006629 GO:0072177 GO:0072237 GO:0098609 GO:0016323 GO:…
c32597_g1	PGK1_BOVIN Phosphoglycerate kinase 1 OS=Bos taurus GN=PGK1 PE=2 SV=3	7	-1.69797	-2.40716	-0.843968	-0.00760153	0.59087	0.0493798	0.961261	1.06286	1.34789	1.28072	1.57731	1.53533	-0.570613	-0.732951	-0.705872	-0.729619	-0.777541	-0.463688	-0.014157	0.334003	0.217437	0.0404933	-0.141316	0.0948975	0.000840496	GO:0006094 GO:0005694 GO:0061621 GO:0030855 GO:0005634 GO:0005524 GO:0070062 GO:0005515 GO:0030317 GO:0004618 GO:0045121 GO:0005829 GO:0098779 GO:0035686	K00927	PGK pgk; phosphoglycerate kinase [EC:2.7.2.3]	path:map00010 path:map00710 path:map01100 path:map01110 path:map01120 path:map01130 path:map01200 path:map01230	Glycolysis / Gluconeogenesis | Carbon fixation in photosynthetic organisms | Metabolic pathways | Biosynthesis of secondary metabolites | Microbial metabolism in diverse environments | Biosynthesis of antibiotics | Carbon metabolism | Biosynthesis of amino acids	br:ko00001 br:ko00002 br:ko01000 br:ko04147	KEGG Orthology (KO) | KEGG modules | Enzymes | Exosome
c24677_g2	NCKX4_HUMAN Sodium potassium calcium exchanger 4 OS=Homo sapiens GN=SLC24A4 PE=1 SV=2	7	-0.68383	-0.368759	-0.0115964	0.469999	1.32181	1.04701	1.2427	1.29261	1.3223	1.38853	1.44834	1.38081	-0.87958	-1.00688	-0.86896	-0.885063	-0.891389	-0.549553	-1.00688	-0.917834	-0.884811	-0.586968	-0.47547	-0.896549	0.000870867	GO:0065008 GO:0005802 GO:0005515 GO:0034220 GO:0008273 GO:0016021 GO:0031420 GO:0016056 GO:0030001 GO:0031226 GO:0050877	K13752	SLC24A4 NCKX4; solute carrier family 24 (sodium/potassium/calcium exchanger) member 4	path:map04740	Olfactory transduction	br:ko00001 br:ko02000	KEGG Orthology (KO) | Transporters
c23938_g1	CE164_MOUSE Centrosomal of 164 kDa OS=Mus musculus GN=Cep164 PE=1 SV=2	7	-1.1332	-0.870868	0.178873	1.42293	1.5245	1.41024	1.25643	1.21569	0.717017	0.872758	0.594108	0.639324	-1.56688	-1.64918	-1.50705	-1.08701	-0.340057	-0.242063	-0.294751	-0.491638	-0.424318	-0.405204	0.0525674	0.127784	0.00087925	GO:0005615 GO:0005515 GO:0000086 GO:0005814 GO:0016043 GO:0005829 GO:0097539 GO:0006974 GO:0005654	K16462	CEP164; centrosomal protein CEP164			br:ko03036	Chromosome
c29341_g1	RSPH1_MOUSE Radial spoke head 1 homolog OS=Mus musculus GN=Rsph1 PE=1 SV=2	7	-1.04448	-0.901967	-0.0811276	0.950983	1.1513	1.23405	1.23845	1.24171	1.14597	1.23273	1.19436	1.28429	-1.30859	-1.35046	-1.25396	-1.08891	-0.321707	-0.148214	-0.33584	-0.402449	-0.504227	-0.418527	-0.553266	-0.960115	0.000957771	GO:0005634 GO:0031514 GO:0005856 GO:0005515 GO:0005829 GO:0035082 GO:0044446 GO:0044702 GO:0032501 GO:0044767	K19755	RSPH1; radial spoke head protein 1			br:ko04812	Cytoskeleton proteins
c10206_g1	NPC2_PANTR Epididymal secretory E1 OS=Pan troglodytes GN=NPC2 PE=2 SV=1	7	-0.554189	-0.128177	-0.197183	-0.171705	-0.196827	0.45984	0.951148	1.07572	1.68989	1.9379	2.05483	1.71918	-0.835576	-0.954051	-0.931153	-0.759971	-0.858973	-0.588218	-0.794106	-0.505368	-0.589762	-0.475929	-0.706325	-0.640998	0.000959239	GO:0065007 GO:0005515 GO:0043231 GO:0032366 GO:0044444 GO:0005576 GO:0030301	K13443	NPC2; Niemann-Pick C2 protein	path:map04142	Lysosome	br:ko00001	KEGG Orthology (KO)
c25036_g1	GP158_HUMAN Probable G- coupled receptor 158 OS=Homo sapiens GN=GPR158 PE=1 SV=1	7	-0.970041	-0.548259	0.287834	0.186702	0.919574	1.10455	1.38258	1.14167	1.44144	1.39667	1.29957	1.17963	-1.28989	-1.34857	-0.64926	-1.18337	-0.683614	-0.553092	-0.245871	-0.0385456	-0.256846	-0.182797	-0.91561	-1.47446	0.000980132	GO:0004930 GO:0007186 GO:0007165 GO:0016020 GO:0016021 GO:0008277 GO:0007601 GO:0004871 GO:0050896 GO:0005886 GO:0072659	K08469	GPR158; G protein-coupled receptor 158			br:ko04030	G protein-coupled receptors
c3861_g1	DAB2_HUMAN Disabled homolog 2 OS=Homo sapiens GN=DAB2 PE=1 SV=3	7	-0.588009	-0.325192	-0.204973	-0.23652	0.216263	0.972406	1.38039	1.57467	1.5143	1.6021	1.60988	1.45816	-0.915744	-0.826168	-0.610747	-0.196028	-0.220512	-0.814888	-0.915744	-0.915744	-0.915744	-0.81067	-0.915744	-0.915744	0.000983265	GO:0008283 GO:0008022 GO:0048699 GO:0005730 GO:0032091 GO:0060766 GO:0010718 GO:0007229 GO:0070062 GO:0005925 GO:0045892 GO:0045893 GO:0005905 GO:0070022 GO:0035615 GO:0060391 GO:0016477 GO:1903077 GO:0038024 GO:2000096 GO:2000370 GO:0021987 GO:0005765 GO:0090090 GO:0005815 GO:0046332 GO:0043066 GO:0070373 GO:0071364 GO:0006909 GO:0016043 GO:2000643 GO:0030136 GO:0032436 GO:0035026 GO:0010862 GO:…	K12475	DAB2; disabled homolog 2	path:map04144	Endocytosis	br:ko00001 br:ko04131	KEGG Orthology (KO) | Membrane trafficking
c32936_g1	NDUS4_BOVIN NADH dehydrogenase	7	-0.942977	0.599079	1.00826	0.538876	0.343907	0.765842	-0.218394	-0.343477	0.485965	0.370537	1.56789	1.79166	-2.05731	-1.80514	-0.847435	-1.0326	-1.02476	-0.619888	-0.849746	-0.150223	0.19413	0.279876	0.787506	1.15842	0.000989855	GO:0072593 GO:0005747 GO:0001932 GO:0006120 GO:0048146 GO:0008137 GO:0051591 GO:0007420 GO:0032981 GO:0019933	K03937	NDUFS4; NADH dehydrogenase (ubiquinone) Fe-S protein 4	path:map00190 path:map01100 path:map04932 path:map05010 path:map05012 path:map05016	Oxidative phosphorylation | Metabolic pathways | Non-alcoholic fatty liver disease (NAFLD) | Alzheimer's disease | Parkinson's disease | Huntington's disease	br:ko00001 br:ko00002	KEGG Orthology (KO) | KEGG modules
c18423_g1	EPDR1_MACFA Mammalian ependymin-related 1 OS=Macaca fascicularis GN=EPDR1 PE=2 SV=3	7	-0.21567	0.160881	0.0186466	0.182984	0.0781827	0.066398	0.17625	0.584502	1.64512	1.95522	2.22726	1.99048	-0.741853	-0.874099	-0.510158	-0.422758	-0.283649	-0.866713	-0.811998	-0.799556	-0.932409	-0.856557	-0.838096	-0.932409	0.00100839	GO:0044421 GO:0043227
c18964_g1	TNNI_CHLNI Troponin I OS=Chlamys nipponensis akazara PE=1 SV=2	7	-0.746158	-0.576604	-0.236634	0.692896	0.956809	1.05128	1.23033	1.32668	1.35407	1.375	1.42451	1.50358	-1.21724	-0.991013	-0.90484	-0.827215	-0.541561	-0.507818	-0.37968	-0.482131	-0.504007	-0.85513	-0.865762	-1.27935	0.00100928	GO:0007507 GO:0060047 GO:0090257 GO:0009653 GO:0044763 GO:0008092 GO:0006941 GO:0030017	K10371	TNNI1; troponin I slow skeletal muscle			br:ko04812	Cytoskeleton proteins
c26211_g1	MYSA_DROME Myosin heavy muscle OS=Drosophila melanogaster GN=Mhc PE=1 SV=4	7	-1.08642	-0.815614	-0.501818	0.6742	1.26164	1.32092	1.50244	1.42377	1.32866	1.24825	1.03633	1.01013	-1.23227	-1.53638	-0.6679	-0.341133	-0.314557	-0.608156	-0.41446	-0.597159	-0.53621	-0.497704	-0.650213	-1.00635	0.0010264	GO:0019901 GO:0055010 GO:0060048 GO:0000146 GO:0007512 GO:0002026 GO:0030898 GO:0002027 GO:0031449 GO:0003009 GO:0014728 GO:0046034 GO:0032982 GO:0030017 GO:0030049 GO:0055009	K17751	MYH6_7; myosin heavy chain 6/7	path:map04260 path:map04261 path:map05416	Cardiac muscle contraction | Adrenergic signaling in cardiomyocytes | Viral myocarditis	br:ko00001 br:ko04812	KEGG Orthology (KO) | Cytoskeleton proteins
c22684_g1	CC162_HUMAN Coiled-coil domain-containing 162 OS=Homo sapiens GN=CCDC162P PE=2 SV=3	7	-0.865286	-0.585652	-0.173756	0.751671	1.25951	1.18756	1.2982	1.0205	1.32324	1.44752	1.28566	1.28475	-1.29199	-1.3396	-1.13793	-0.875634	-1.03483	-0.492403	-0.533096	-0.336003	-0.588925	-0.528872	-0.529642	-0.544987	0.00109911	GO:0000819 GO:0015630 GO:0007010 GO:0022607 GO:0008104 GO:0000775 GO:0042995 GO:0030029 GO:0016192 GO:0050794 GO:0015629 GO:0051649 GO:0044428 GO:0048646 GO:0007067 GO:0043234 GO:0044444 GO:0048468 GO:0007127 GO:0000793 GO:0005515 GO:0048731 GO:0044430 GO:0016020 GO:0031982 GO:0017111 GO:0071944 GO:0051656
c6939_g1	MYBPP_RAT MYCBP-associated OS=Rattus norvegicus GN=Mycbpap PE=1 SV=1	7	-0.950627	-0.566205	0.135888	1.09757	1.32281	1.19695	1.1075	0.981409	1.11575	1.16168	1.14776	1.23469	-1.16507	-1.41598	-1.60783	-1.24322	-0.342227	-0.128487	-0.0921378	-0.197258	-0.404368	-0.78747	-0.752958	-0.848188	0.00109911	GO:0044699
c26279_g3	MYS_ARGIR Myosin heavy striated muscle OS=Argopecten irradians PE=1 SV=1	7	-0.273471	-0.324304	0.0106698	0.823465	1.11424	1.11165	1.1932	1.29643	1.30648	1.42293	1.30629	1.38955	-0.746408	-0.930627	-0.920087	-0.979912	-0.979912	-0.979912	-0.979912	-0.787605	-0.979912	-0.860682	-0.625537	-0.606611	0.00114567	GO:0055010 GO:0038096 GO:0048739 GO:0060048 GO:0007512 GO:0005524 GO:0003009 GO:0001701 GO:0032982 GO:0005829 GO:0030049 GO:0055009 GO:0019901 GO:0045214 GO:0046983 GO:0008217 GO:0000146 GO:0007522 GO:0002026 GO:0030898 GO:0002027 GO:0005516 GO:0031449 GO:0005859 GO:0003779 GO:0043462 GO:0014728 GO:0046034 GO:0030017 GO:0017018	K10352	MYH; myosin heavy chain	path:map04530	Tight junction	br:ko00001 br:ko04147 br:ko04812	KEGG Orthology (KO) | Exosome | Cytoskeleton proteins
c11921_g1	LENG8_XENLA Leukocyte receptor cluster member 8 homolog OS=Xenopus laevis GN=leng8 PE=2 SV=1	7	-0.692259	-0.285175	1.20399	1.11944	0.93273	0.536176	1.03972	0.41761	0.579241	1.57544	0.672869	0.709349	-2.3272	-1.95562	-0.769737	-1.2222	-0.735606	-0.498514	-0.667002	-0.318767	0.254822	-0.382525	-0.00913997	0.822375	0.00115528	GO:0005635 GO:0005515 GO:0006810
c9820_g1	CQ105_MOUSE Uncharacterized protein C17orf105 homolog OS=Mus musculus PE=2 SV=1	7	-0.609478	-0.522252	0.0731245	0.594198	0.919497	1.18247	1.26424	1.32618	1.33758	1.44024	1.437	1.47592	-0.824609	-0.916173	-0.916173	-0.916173	-0.73731	-0.815043	-0.821875	-0.750466	-0.916173	-0.916173	-0.659619	-0.728934	0.00116285
c12048_g1	ELOV4_MACMU Elongation of very long chain fatty acids 4 OS=Macaca mulatta GN=ELOVL4 PE=3 SV=1	7	-0.33041	-0.224629	0.192204	-0.0676622	0.633622	1.35058	1.54338	1.53449	1.6465	1.49417	1.18311	1.02303	-0.921139	-0.817743	-0.58097	-0.654242	-0.921139	-0.758479	-0.794927	-0.921139	-0.921139	-0.921139	-0.845189	-0.921139	0.00126522	GO:0043651 GO:0042761 GO:0043025 GO:0009922 GO:0005515 GO:0097447 GO:0030176 GO:0035338 GO:0036109 GO:0019367 GO:0034626 GO:0034625 GO:0030148	K10249	ELOVL4; elongation of very long chain fatty acids protein 4 [EC:2.3.1.199]	path:map00062 path:map01110	Fatty acid elongation | Biosynthesis of secondary metabolites	br:ko00001 br:ko00002 br:ko01000 br:ko01004	KEGG Orthology (KO) | KEGG modules | Enzymes | Lipid biosynthesis proteins
c32762_g1	Q95P71_DORPE Calexcitin B OS=Doryteuthis pealeii PE=2 SV=1	7	-0.898681	-0.800367	-0.191992	0.941562	1.04487	1.05227	1.00398	1.13525	1.22866	1.21738	1.29218	1.2544	-1.29997	-1.54979	-1.55698	-1.51604	-0.743114	-0.203878	-0.00508774	-0.0740722	-0.219255	-0.243638	-0.42387	-0.443833	0.00128196	GO:0046872
c19094_g1	DRC7_XENTR Dynein regulatory complex subunit 7 OS=Xenopus tropicalis GN=drc7 PE=2 SV=1	7	-1.27339	-0.887537	-0.0579482	0.941501	1.29706	1.018	1.19082	1.08014	1.18271	1.27071	1.26483	1.26394	-1.29752	-1.50308	-1.24988	-0.83989	-0.892055	-0.198564	-0.273909	-0.153883	-0.202941	-0.592358	-0.370454	-0.716296	0.00134607	GO:0031514 GO:0005515 GO:0005737	K18402	PHF20; PHD finger protein 20			br:ko03036	Chromosome
c23401_g1	CATL_DROME Cathepsin L OS=Drosophila melanogaster GN=Cp1 PE=2 SV=2	7	-0.977596	-0.696977	-0.537416	-0.181413	0.077202	0.584647	0.898043	1.06805	1.36796	1.54645	1.66971	1.3552	-1.1593	-1.6469	-1.62785	-1.41958	-0.946273	-0.169361	0.229841	0.404279	0.192572	0.226987	0.0589697	-0.317241	0.00140152	GO:0046718 GO:1903146 GO:0048513 GO:0097067 GO:0070062 GO:0043394 GO:0001968 GO:0019886 GO:0051603 GO:0048608 GO:0036021 GO:0022617 GO:0004197 GO:0004252 GO:0002250 GO:0009888 GO:0044702 GO:1903955 GO:0002224 GO:0005634 GO:0005615 GO:0005518 GO:0042393 GO:0097655 GO:0030574 GO:0012501	K01365	CTSL; cathepsin L [EC:3.4.22.15]	path:map04140 path:map04142 path:map04145 path:map04210 path:map04612 path:map05205 path:map05323 path:map05418	Autophagy - animal | Lysosome | Phagosome | Apoptosis | Antigen processing and presentation | Proteoglycans in cancer | Rheumatoid arthritis | Fluid shear stress and atherosclerosis	br:ko00001 br:ko01000 br:ko01002 br:ko03110 br:ko00537	KEGG Orthology (KO) | Enzymes | Peptidases | Chaperones and folding catalysts | Glycosylphosphatidylinositol (GPI)-anchored proteins
c24233_g1	CTCFL_MOUSE Transcriptional repressor CTCFL OS=Mus musculus GN=Ctcfl PE=1 SV=1	7	-1.70252	-2.04929	-1.1579	0.66427	0.675363	0.837777	0.799504	0.984422	1.02156	0.790504	0.66529	0.626203	-0.480927	-1.05308	-1.26713	-1.89981	-0.650937	0.229529	0.584849	0.581185	0.793066	0.658797	0.261207	0.0880595	0.0014415	GO:0090304 GO:0044212 GO:0043565 GO:0005694 GO:0006325 GO:0044446 GO:0044699 GO:0000981 GO:0006357 GO:0005634 GO:0010629 GO:0044260 GO:0045893 GO:0031056
c19134_g1	K1QWZ8_CRAGI Catenin beta OS=Crassostrea gigas GN=CGI_10013025 PE=4 SV=1	7	-0.338438	0.0222404	0.283322	1.04019	0.543365	-0.6057	0.45154	0.572805	1.11696	1.40936	1.59992	2.14645	-1.23804	-1.67741	-1.50868	-0.740656	-0.107922	-0.57532	0.0332695	0.187527	-0.123008	-0.26554	-1.19662	-1.02961	0.0014545	GO:0016020 GO:0044699 GO:0009987
c21238_g1	SUIS_SUNMU Sucrase- intestinal OS=Suncus murinus GN=SI PE=2 SV=3	7	-0.658507	-0.808872	0.226141	1.39784	1.35753	1.2541	1.18899	0.985613	1.05599	0.929983	0.773582	0.633678	-1.61297	-1.4822	-1.14499	-0.696905	0.135191	0.453629	0.153425	-0.281974	-0.491691	-0.85136	-1.0689	-1.44733	0.001486	GO:0065008 GO:0090599 GO:0000272 GO:0044707 GO:0006073 GO:0016020 GO:0044763 GO:0005576 GO:0006941 GO:0005764 GO:0071944 GO:0044723	K12047	MGAM; maltase-glucoamylase [EC:3.2.1.20 3.2.1.3]	path:map00052 path:map00500 path:map01100 path:map04973	Galactose metabolism | Starch and sucrose metabolism | Metabolic pathways | Carbohydrate digestion and absorption	br:ko00001 br:ko01000	KEGG Orthology (KO) | Enzymes
c26370_g1	MGA_HUMAN Maltase- intestinal OS=Homo sapiens GN=MGAM PE=1 SV=5	7	-0.935735	-0.114405	-0.534055	-0.538389	0.232103	1.04334	1.36509	1.24108	1.63966	1.56558	1.45842	1.4144	-1.30879	-1.15514	-0.0842975	-0.0987835	-0.857404	-0.994779	-0.642677	-0.149851	-0.502	-0.00402572	-0.730548	-1.30879	0.00151402	GO:0009251 GO:0065008 GO:0070062 GO:0004558 GO:0005977 GO:0044707 GO:0016043 GO:0044247 GO:0006941 GO:0005886 GO:0005764 GO:0044437	K12047	MGAM; maltase-glucoamylase [EC:3.2.1.20 3.2.1.3]	path:map00052 path:map00500 path:map01100 path:map04973	Galactose metabolism | Starch and sucrose metabolism | Metabolic pathways | Carbohydrate digestion and absorption	br:ko00001 br:ko01000	KEGG Orthology (KO) | Enzymes
c19813_g1	GAS8_HUMAN Growth arrest-specific 8 OS=Homo sapiens GN=GAS8 PE=1 SV=1	7	-0.839295	-0.582511	-0.334963	0.89277	1.14791	1.12923	1.10301	1.21053	1.12448	1.23223	1.1946	1.22489	-1.09747	-1.66986	-1.62805	-1.49459	-0.597329	-0.189324	-0.230759	-0.0614959	-0.160865	-0.322299	-0.362501	-0.688327	0.00154465	GO:0036064 GO:0008285 GO:0060285 GO:1904526 GO:0005794 GO:0003351 GO:0035082 GO:0007420 GO:0005930 GO:0007368 GO:0005874 GO:0008017 GO:0030317 GO:0036126 GO:0017137 GO:0034613	K19942	GAS8; growth arrest-specific protein 8			br:ko04131	Membrane trafficking
c26988_g1	PPSP1_ARATH Inorganic pyrophosphatase 1 OS=Arabidopsis thaliana GN=PS2 PE=1 SV=1	7	0.446786	0.548802	1.00118	0.128708	0.362607	-0.223218	0.0461972	0.0277842	1.18247	2.00381	2.18071	1.55805	-1.1774	-0.901387	-0.260104	-0.857583	-1.02568	-1.12866	-1.12721	-0.612052	-0.287841	-1.17598	-0.421254	-0.288737	0.00170671	GO:0016791	K13248	PHOSPHO2; pyridoxal phosphate phosphatase PHOSPHO2 [EC:3.1.3.74]	path:map00750 path:map01100	Vitamin B6 metabolism | Metabolic pathways	br:ko00001 br:ko01000 br:ko01009	KEGG Orthology (KO) | Enzymes | Protein phosphatases and associated proteins
c21534_g1	NOP58_DICDI Nucleolar 58 OS=Dictyostelium discoideum GN=nop58 PE=3 SV=1	7	-0.814139	-0.476932	-0.147121	0.299784	0.608788	1.02075	1.23769	1.48519	1.41411	1.40094	1.51136	1.55858	-1.04254	-1.20586	-1.07989	-1.26267	-0.894417	-0.80217	-0.548859	-0.361501	-0.431478	-0.503398	-0.272097	-0.694117	0.00178799	GO:0000287 GO:0009086 GO:0005634 GO:0019509 GO:0005737 GO:0046872 GO:0008152 GO:0008652 GO:0016311 GO:0043874 GO:0016787
c18169_g1	GST6_CAEEL Probable glutathione S-transferase 6 OS=Caenorhabditis elegans GN=gst-6 PE=3 SV=2	7	-0.650249	-0.194965	-0.207575	-0.0608999	0.614229	1.08887	1.40746	1.51675	1.50323	1.48214	1.42218	1.57731	-0.798858	-0.912324	-0.912324	-0.699854	-0.835302	-0.619865	-0.751113	-0.542984	-0.912324	-0.780285	-0.820922	-0.912324	0.00179019	GO:0044464 GO:0016740 GO:0006631	K04097	HPGDS; prostaglandin-H2 D-isomerase / glutathione transferase [EC:5.3.99.2 2.5.1.18]	path:map00480 path:map00590 path:map00980 path:map00982 path:map01100 path:map05204	Glutathione metabolism | Arachidonic acid metabolism | Metabolism of xenobiotics by cytochrome P450 | Drug metabolism - cytochrome P450 | Metabolic pathways | Chemical carcinogenesis	br:ko00001 br:ko01000	KEGG Orthology (KO) | Enzymes
c24897_g1	A7SSV0_NEMVE OS=Nematostella vectensis GN=v1g216927 PE=4 SV=1	7	-1.10764	-0.781892	-0.564943	1.03311	1.18421	1.00785	1.09076	0.912965	1.24244	1.29042	1.35339	1.40041	-1.45847	-1.36936	-0.996807	-1.05799	-0.812847	-0.328754	-0.230815	0.196881	-0.330771	-0.985922	-0.202976	-0.483255	0.00179675	GO:0000166 GO:0005524 GO:0005509 GO:0008152 GO:0016310 GO:0016740 GO:0016301
c25166_g1	CPG2_CAEBR Chondroitin proteoglycan 2 OS=Caenorhabditis briggsae GN=cpg-2 PE=3 SV=2	7	-0.428969	-0.362754	-0.0538649	0.610428	1.01218	0.605861	1.05583	1.1151	1.54207	1.90037	1.59922	1.25664	-0.949785	-0.949785	-0.949785	-0.949785	-0.512612	-0.730188	-0.949785	-0.949785	-0.781462	-0.949785	-0.68006	-0.499292	0.0019023	GO:0009790 GO:0051301 GO:0008061 GO:0007275 GO:0000281 GO:0006030 GO:0005576 GO:0007049
c17587_g1	IFT46_DANRE Intraflagellar transport 46 homolog OS=Danio rerio GN=ift46 PE=2 SV=2	7	-1.14214	-0.925688	0.13803	1.19766	1.20418	1.16907	1.0282	0.822474	1.01809	1.01699	1.01268	0.915003	-1.57223	-1.76517	-1.71016	-1.43661	-0.0713791	0.0906524	-0.228176	-0.293664	-0.311946	-0.259285	0.0102284	0.0931904	0.0019644	GO:0036064 GO:0008022 GO:0060285 GO:1902017 GO:0035082 GO:0005813 GO:0031514 GO:0097542 GO:0042073 GO:0005737 GO:0097546 GO:0030992 GO:0060170 GO:0050821	K19682	IFT46; intraflagellar transport protein 46			br:ko03036	Chromosome
c26484_g1	DYH1_RAT Dynein heavy chain axonemal OS=Rattus norvegicus GN=Dnah1 PE=2 SV=2	7	-0.783693	-1.09373	-0.495474	0.925656	1.37308	1.22937	1.25435	0.702503	1.07005	1.25551	1.05758	1.26939	-1.46816	-1.61291	-1.38577	-1.19159	-0.756994	-0.17907	-0.119022	-0.0421977	-0.047143	-0.119582	-0.217244	-0.624901	0.00207491	GO:0036156 GO:0060294 GO:0043167 GO:0007368 GO:0008017 GO:0003356 GO:0009612 GO:0000166 GO:0003777 GO:0030317 GO:0005737 GO:0036126 GO:0036159	K10408	DNAH; dynein heavy chain axonemal	path:map05016	Huntington's disease	br:ko00001 br:ko04812	KEGG Orthology (KO) | Cytoskeleton proteins
c22427_g1	LRC71_HUMAN Leucine-rich repeat-containing 71 OS=Homo sapiens GN=LRRC71 PE=2 SV=1	7	-0.747668	-0.4163	-0.294991	0.69347	0.540703	0.719291	0.971011	0.99584	1.52244	1.55726	1.71497	1.72817	-1.00616	-1.21958	-1.0945	-1.1091	-0.0607972	-0.0492188	-0.695714	-0.590738	-0.749883	-0.902531	-0.693168	-0.812802	0.00212378	GO:0005515
c26002_g3	POL4_DROME Retrovirus-related Pol poly from transposon 412 OS=Drosophila melanogaster GN=POL PE=3 SV=1	7	-0.772309	-0.593609	-0.278346	0.197401	0.742715	1.30634	1.57828	1.38304	1.37714	1.30009	1.17691	1.01684	-1.10213	-1.35474	-1.22149	-1.43297	-1.00641	0.030967	-0.00159288	-0.13168	-0.302793	-0.16792	-0.881478	-0.862268	0.00220309	GO:0016787
c33091_g1	ROP1L_XENLA Ropporin-1 OS=Xenopus laevis GN=ropn1l PE=2 SV=1	7	-0.748541	-0.815902	-0.158262	0.850014	1.15612	1.31169	1.32808	1.26154	1.27379	1.12101	1.27188	1.33106	-1.1029	-1.22648	-1.22648	-1.01897	-0.458639	-0.384399	-0.417651	-0.512597	-0.385813	-0.511283	-0.960536	-0.976734	0.00237673	GO:0005634 GO:0031514 GO:0032504 GO:0050794 GO:0051179 GO:0005737 GO:0046982 GO:0003351 GO:0019953 GO:0044702
c20327_g1	CJ067_HUMAN Uncharacterized protein C10orf67 mitochondrial OS=Homo sapiens GN=C10orf67 PE=2 SV=3	7	-1.17253	-0.578776	0.0027638	0.715917	1.06877	1.18368	1.24911	1.22102	1.19056	1.10953	1.21425	1.32126	-1.37419	-1.48863	-1.25345	-0.940359	-0.226829	-0.117913	0.0897135	-0.133268	-0.368516	-0.725194	-0.875393	-1.11152	0.00238087
c20434_g1	A7S5P1_NEMVE OS=Nematostella vectensis GN=v1g243041 PE=4 SV=1	7	-0.891255	-0.0432467	0.139209	0.602504	0.584637	1.20339	1.62534	1.14123	1.20761	1.31333	1.43889	1.56507	-1.00788	-1.00788	-0.889079	-0.519159	-0.771009	-0.652129	-0.8818	-0.885183	-0.868312	-0.886633	-0.658519	-0.859125	0.00238143	GO:0005634 GO:0005737 GO:0007165 GO:0016020 GO:0016021
c34770_g1	THIO_OPHHA Thioredoxin OS=Ophiophagus hannah GN=TXN PE=3 SV=3	7	-0.406053	-0.161705	-0.0615801	-0.330589	-0.129771	0.996193	1.66648	1.92073	1.84835	1.60584	1.13084	0.938158	-0.686723	-0.885483	-0.885483	-0.885483	-0.885483	-0.825096	-0.345862	-0.780436	-0.782953	-0.805364	-0.561593	-0.686922	0.00239243	GO:0016667 GO:0007154 GO:0009314 GO:0042100 GO:0042221 GO:1903206 GO:0043388 GO:0044700 GO:0006139 GO:0044822 GO:0044281 GO:0005634 GO:0006979 GO:0070062 GO:0005515 GO:0044260 GO:0051716 GO:0005829 GO:0033158 GO:0055114 GO:0033138	K03671	trxA; thioredoxin 1	path:map04621 path:map05418	NOD-like receptor signaling pathway | Fluid shear stress and atherosclerosis	br:ko00001 br:ko03110	KEGG Orthology (KO) | Chaperones and folding catalysts
c20313_g1	E0VIH8_PEDHC Nesprin- OS=Pediculus humanus corporis GN=Phum_PHUM227910 PE=4 SV=1	7	-1.17264	-0.710323	0.633152	1.10788	1.52188	1.37308	1.55953	1.4488	0.720536	0.823843	-0.0472763	0.0316705	-1.89057	-1.76315	-0.726339	-0.753857	-0.565132	-0.695791	-0.447402	-0.171705	-0.0607827	-0.752003	0.13955	0.397049	0.00246561	GO:0007050 GO:0005856 GO:0003779 GO:0004725 GO:0005509 GO:0016020 GO:0016021 GO:0035335 GO:0016787
c12935_g1	ANR42_MOUSE Ankyrin repeat domain-containing 42 OS=Mus musculus GN=Ankrd42 PE=2 SV=1	7	-0.548169	-0.620141	0.26246	1.28947	1.49814	1.29825	1.32483	0.929123	1.08848	1.15523	1.0414	0.98189	-0.835613	-1.41533	-1.13613	-0.995456	-0.177068	-0.581025	-0.510398	-0.499782	-0.966544	-0.354733	-1.2886	-0.940295	0.00263847	GO:0060341 GO:2000021 GO:1903169 GO:0043266 GO:0086019 GO:0003008 GO:0016192 GO:0043231 GO:0035556 GO:0086001 GO:1904064 GO:0098590 GO:0044304 GO:0044765 GO:0044449 GO:0006796 GO:1903779 GO:0045184 GO:0048731 GO:0006928 GO:0030054 GO:0010646 GO:0033365 GO:0086070 GO:0098901 GO:0008092 GO:0032414 GO:0016301 GO:0055117 GO:0072659 GO:0030016 GO:0019899	K17593	ANKRD42 SARP; ankyrin repeat domain-containing protein 42			br:ko01009	Protein phosphatases and associated proteins
c25038_g1	ERIC3_HUMAN Glutamate-rich 3 OS=Homo sapiens GN=ERICH3 PE=2 SV=1	7	-0.666133	-0.525272	-0.211492	0.743338	1.23683	1.31156	1.25435	1.20527	1.18653	1.22971	1.23214	1.32979	-1.14009	-1.4164	-1.34316	-1.30073	-0.69191	-0.196259	-0.312842	-0.478211	-0.425734	-0.601478	-0.666067	-0.753728	0.00264263
c23504_g1	FA47E_HUMAN FAM47E OS=Homo sapiens GN=FAM47E PE=2 SV=3	7	-1.37792	-0.78741	-0.517403	0.150804	0.925352	1.13789	1.10692	1.11885	1.15135	1.2896	1.19507	1.26891	-1.34009	-1.49326	-1.69056	-1.37164	-0.76202	-0.335909	-0.0947168	0.0343014	0.158378	0.199042	0.0461122	-0.0116474	0.00272621
c23411_g1	LRGUK_HUMAN Leucine-rich repeat and guanylate kinase domain-containing OS=Homo sapiens GN=LRGUK PE=2 SV=1	7	0.798565	0.0324648	0.226286	-0.270339	0.26121	0.558502	0.884858	0.162579	0.81432	0.721327	1.19582	0.97006	-0.963599	-1.53677	-0.901467	-1.15287	-1.35639	-1.82719	-1.5421	-0.371352	-0.259915	0.970779	1.20604	1.37918	0.0027311	GO:0008380 GO:0061752 GO:0007276 GO:0051170 GO:0006397 GO:0044763 GO:0006996 GO:0005654 GO:0044822 GO:0070062 GO:0005515 GO:0051168 GO:0071013 GO:0048731 GO:0016020 GO:0003727 GO:0032212 GO:0031410 GO:0050658 GO:0098505 GO:0032211 GO:0070887
c21881_g1	CQ098_HUMAN Uncharacterized protein C17orf98 OS=Homo sapiens GN=C17orf98 PE=4 SV=1	7	-0.903119	-0.639059	-1.10762	0.0059246	-0.0150306	-0.247153	0.232195	-0.0299876	1.43954	1.87671	2.13427	2.20105	-1.37775	-1.37775	-0.514083	-0.305263	0.17877	0.247426	0.126676	0.118184	-0.36997	-0.331717	-0.755382	-0.586864	0.00275063	GO:0005515
c14837_g1	A5D8L8_XENLA LOC100049741 (Fragment) OS=Xenopus laevis GN=LOC100049741 PE=2 SV=1	7	-0.910056	-0.609617	0.00355334	1.48337	1.68672	1.51445	1.37126	1.15548	1.09118	0.614932	0.56064	0.33291	-1.3773	-1.36904	-1.42155	-1.31411	-0.682886	0.00299123	0.108872	-0.038674	-0.432847	-0.647691	-0.651307	-0.471266	0.00277916
c18836_g1	CC170_HUMAN Coiled-coil domain-containing 170 OS=Homo sapiens GN=CCDC170 PE=1 SV=3	7	-0.53524	-0.428445	-0.222285	0.358561	1.13711	1.32385	1.49981	1.46948	1.41043	1.34162	1.25303	1.12313	-1.07251	-0.864532	-0.816204	-0.753335	-0.760296	-0.716609	-0.780304	-0.551262	-1.0307	-0.502862	-0.776845	-1.1056	0.00279444	GO:0007030 GO:0030140 GO:0005770 GO:0005791 GO:0044433 GO:0005795 GO:0044699 GO:0005765 GO:0005886 GO:0045921 GO:0005525 GO:0005634 GO:0005769 GO:0006888 GO:0048471 GO:0070062 GO:0005515 GO:0003924 GO:0042175 GO:0019003 GO:0016197 GO:0005829 GO:0050896	K07877	RAB2A; Ras-related protein Rab-2A	path:map04152	AMPK signaling pathway	br:ko00001 br:ko04031 br:ko04131 br:ko04147	KEGG Orthology (KO) | GTP-binding proteins | Membrane trafficking | Exosome
c18406_g1	DLG5_HUMAN Disks large homolog 5 OS=Homo sapiens GN=DLG5 PE=1 SV=4	7	-1.12493	-0.709763	0.318799	1.17323	1.14217	1.29346	1.31372	1.1958	1.08244	1.10209	0.86698	0.691823	-1.25259	-1.3689	-1.3689	-1.05954	0.166855	0.152173	0.0707648	-0.200853	-0.429136	-0.6906	-1.11506	-1.25003	0.00281322	GO:0015631 GO:0046907 GO:0022607 GO:0008104 GO:1902589 GO:0043234 GO:0000226 GO:0044427 GO:0005874 GO:0007127 GO:0005634 GO:0050794 GO:0005815 GO:0048731 GO:0051276 GO:0016020 GO:0012505 GO:0031410 GO:0098813
c19017_g2	COX3_ANOQU Cytochrome c oxidase subunit 3 OS=Anopheles quadrimaculatus GN=COIII PE=3 SV=1	7	-0.289298	-0.192895	1.09569	0.373737	-0.295513	0.722961	0.984872	1.02902	1.18256	1.14877	1.44128	1.56739	-1.31875	-1.74932	-1.54207	-0.993378	-1.36413	-0.959536	-0.635927	-0.200224	-0.429394	0.0831692	0.105564	0.235409	0.0031084	GO:0015002 GO:0045277 GO:0005739 GO:0022904	K02261	COX2; cytochrome c oxidase subunit 2	path:map00190 path:map01100 path:map04260 path:map04932 path:map05010 path:map05012 path:map05016	Oxidative phosphorylation | Metabolic pathways | Cardiac muscle contraction | Non-alcoholic fatty liver disease (NAFLD) | Alzheimer's disease | Parkinson's disease | Huntington's disease	br:ko00001 br:ko00002 br:ko03029	KEGG Orthology (KO) | KEGG modules | Mitochondrial biogenesis
c24016_g1	GCNT1_MOUSE Beta-1 3-galactosyl-O-glycosyl-glyco beta-1 6-N-acetylglucosaminyltransferase OS=Mus musculus GN=Gcnt1 PE=1 SV=2	7	-1.03678	-0.064104	0.457888	0.10887	0.405726	0.811399	1.35254	1.45723	1.89523	1.4879	1.17825	0.687941	-1.58345	-0.967438	0.0495808	0.256836	-1.1036	-0.975153	-0.508844	-0.5985	-0.524038	-1.09245	-1.0119	-0.683142	0.00327265	GO:0010033 GO:0060255 GO:0008375 GO:0006493 GO:0044707 GO:1902533 GO:0098791 GO:0002376 GO:0070062 GO:0051179 GO:0042592 GO:0016020 GO:0009719 GO:0030155	K00727	GCNT1; beta-1 3-galactosyl-O-glycosyl-glycoprotein beta-1 6-N-acetylglucosaminyltransferase [EC:2.4.1.102]	path:map00512 path:map01100	Mucin type O-glycan biosynthesis | Metabolic pathways	br:ko00001 br:ko00002 br:ko01000 br:ko01003	KEGG Orthology (KO) | KEGG modules | Enzymes | Glycosyltransferases
c16837_g2	IFA1_CAEEL Intermediate filament ifa-1 OS=Caenorhabditis elegans GN=ifa-1 PE=1 SV=2	7	-1.06212	-0.481656	0.0363596	0.977559	0.84177	0.942317	0.9838	1.11865	1.25679	1.46753	1.50753	1.50831	-1.33158	-1.3184	-1.0826	-1.09386	-0.837947	-0.16236	-0.344728	-0.389522	-0.59331	-0.405091	-0.837558	-0.699885	0.00328772	GO:0044428 GO:0050794 GO:0005882	K18585	IF; intermediate filament protein if			br:ko04812	Cytoskeleton proteins
c31810_g1	FLTOP_XENLA Flattop OS=Xenopus laevis GN=cfap126 PE=2 SV=1	7	-0.921751	-0.831028	-0.259258	0.735757	0.873835	1.10767	1.10885	1.18329	1.24606	1.26475	1.3564	1.3945	-1.3303	-1.6332	-1.54895	-1.27303	-0.384286	-0.238725	-0.20283	-0.160556	-0.463539	-0.326579	-0.322668	-0.374411	0.00329068	GO:0016020 GO:0043226 GO:0042995 GO:0044424
c26214_g1	TWK7_CAEEL T family of potassium channels 7 OS=Caenorhabditis elegans GN=twk-7 PE=3 SV=3	7	-1.29646	-1.47622	0.497498	-0.117728	-0.26278	0.452727	0.769233	0.948485	1.25333	1.04029	0.943482	0.909177	-2.14429	-2.42821	-0.588893	-0.382808	-0.140213	0.0767946	0.345088	-0.139811	0.716284	0.901012	0.421982	-0.297957	0.0033039		K20007	KCNK18; potassium channel subfamily K member 18			br:ko04040	Ion channels
c25755_g1	INF2_XENLA Inverted formin-2 OS=Xenopus laevis GN=inf2 PE=2 SV=1	7	-0.987143	-0.561044	-0.491987	0.472578	0.663614	0.801173	1.2347	1.64325	1.8186	1.56165	1.40757	0.563421	-1.54669	-1.29828	-1.07765	-1.03929	-0.314517	-0.0376659	-0.442666	-0.544008	-0.372543	-0.769467	-0.247882	-0.435726	0.0033127	GO:0048471 GO:0090140
c4744_g1	ATPB2_DROME Sodium potassium-transporting ATPase subunit beta-2 OS=Drosophila melanogaster GN=nrv2 PE=1 SV=2	7	-0.580385	-0.332387	0.0928086	0.510302	0.994525	1.46643	1.61258	1.71149	1.55359	1.30064	0.971501	0.602856	-0.740834	-0.858628	-0.761624	-0.858628	-0.858628	-0.787041	-0.858628	-0.858628	-0.74544	-0.858628	-0.858628	-0.858628	0.00379396	GO:0006813 GO:0010959 GO:0044093 GO:0005515 GO:0098662 GO:1904064 GO:0048522 GO:0043167 GO:0006875 GO:0044765 GO:0006950 GO:0044459	K01540	ATP1B CD298; sodium/potassium-transporting ATPase subunit beta	path:map04022 path:map04024 path:map04260 path:map04261 path:map04911 path:map04918 path:map04919 path:map04960 path:map04961 path:map04964 path:map04970 path:map04971 path:map04972 path:map04973 path:map04974 path:map04976 path:map04978	cGMP-PKG signaling pathway | cAMP signaling pathway | Cardiac muscle contraction | Adrenergic signaling in cardiomyocytes | Insulin secretion | Thyroid hormone synthesis | Thyroid hormone signaling pathway | Aldosterone-regulated sodium reabsorption | Endocrine and other factor-regulated calcium reabsorption | Proximal tubule bicarbonate reclamation | Salivary secretion | Gastric acid secretion |…	br:ko00001 br:ko04090	KEGG Orthology (KO) | Cellular antigens
c22860_g2	TBA_TORMA Tubulin alpha chain OS=Torpedo marmorata PE=2 SV=1	7	-1.16644	-0.697883	0.16447	1.04044	1.25001	1.31699	1.34668	1.29879	0.884963	0.441221	0.140854	-0.270277	-1.43111	-1.69941	-1.37686	-1.03859	0.0114228	0.602408	0.676217	0.681227	0.318898	-0.100811	-1.1506	-1.24261	0.00389309	GO:0036464 GO:0019904 GO:0043209 GO:0005200 GO:0005881 GO:0000226 GO:0005525 GO:0051301 GO:0005634 GO:0070062 GO:0031625 GO:0000086 GO:0030705 GO:0003725 GO:0003924 GO:0071353 GO:0005829 GO:0055037	K07374	TUBA; tubulin alpha	path:map04145 path:map04210 path:map04530 path:map04540 path:map05130	Phagosome | Apoptosis | Tight junction | Gap junction | Pathogenic Escherichia coli infection	br:ko00001 br:ko03019 br:ko03036 br:ko04147 br:ko04812	KEGG Orthology (KO) | Messenger RNA biogenesis | Chromosome | Exosome | Cytoskeleton proteins
c19807_g1	SPT23_YEAST SPT23 OS=Saccharomyces cerevisiae (strain ATCC 204508 S288c) GN=SPT23 PE=1 SV=2	7	-0.642121	-0.421505	0.00514642	1.18805	0.720127	1.04402	1.17848	1.70389	1.60965	1.52179	1.119	0.80702	-0.859304	-0.879201	-0.800661	-0.763884	-0.722809	-0.776349	-0.954958	-0.876629	-0.954958	-0.857521	-0.4323	-0.954958	0.00404035	GO:0005515
c26095_g2	BGH3B_BACO1 Beta-glucosidase 3B OS=Bacteroides ovatus (strain ATCC 8483 DSM 1896 JCM 5824 NCTC 11153) GN=BACOVA_02659 PE=1 SV=1	7	-0.716104	-0.400629	-0.303293	-0.279957	0.431356	0.894341	1.20964	1.43444	1.48939	1.59448	1.66958	1.72033	-0.982693	-0.982693	-0.819779	-0.719295	-0.331247	-0.165236	-0.493174	-0.746763	-0.840274	-0.85853	-0.821197	-0.982693	0.00404035	GO:2000899 GO:0044464 GO:0008422 GO:0085030	K05349	bglX; beta-glucosidase [EC:3.2.1.21]	path:map00460 path:map00500 path:map00940 path:map01100 path:map01110	Cyanoamino acid metabolism | Starch and sucrose metabolism | Phenylpropanoid biosynthesis | Metabolic pathways | Biosynthesis of secondary metabolites	br:ko00001 br:ko01000	KEGG Orthology (KO) | Enzymes
c24119_g1	AXP83_CIOIN Axonemal 84 kDa OS=Ciona intestinalis GN= PE=2 SV=1	7	-1.09011	-0.959594	-0.0857564	1.07087	1.22995	1.17022	1.24374	1.08939	1.21961	1.23673	1.22458	1.17574	-1.27457	-1.34222	-0.986082	-1.38521	-0.3294	-0.259745	-0.220807	-0.295387	-0.349414	-0.569317	-0.78471	-0.728505	0.004114		K17580	CASC1; cancer susceptibility candidate protein 1			br:ko01009	Protein phosphatases and associated proteins
[truncated: 442 more rows]

## Sheet: B.clusters_deseq_KO Maternal
	Cluster	ID	Description	GeneRatio	BgRatio	pvalue	p.adjust	qvalue	geneID	Count	URL
10	1	path:map03040	Spliceosome	6/38	159/4748	0.00145625	0.0296104	0.0275921	c20083_g1/c22133_g2/c25277_g3/c26689_g1/c538_g1/c9301_g1	6	http://www.kegg.jp/kegg-bin/show_pathway?map03040/K12897+K12890+K12741+K12741+K12890+K12896
11	2	path:map03008	Ribosome biogenesis in eukaryotes	6/55	72/4748	0.000158768	0.0177821	0.0170467	c15566_g1/c17190_g1/c24424_g1/c24822_g1/c26075_g1/c31252_g1	6	http://www.kegg.jp/kegg-bin/show_pathway?map03008/K14556+K14560+K14575+K14548+K14550+K11108
[truncated: 3 more rows]
