# Supplementary material for: A transcriptomic examination of encased rotifer embryos reveals the developmental trajectory leading to long-term dormancy; are they “animal seeds”?
Source: BMC Genomics. 2024 Jan 27;25:119. doi: 10.1186/s12864-024-09961-1 (PMC10821554; doi:10.1186/s12864-024-09961-1)
Supplement: Supplementary file 2 — Additional file 2: Tables S1. Embryonic developmental stages in AMs and REs, based on observations of time-lapse photographs. S2 Table. The temporal mean normalized gene counts (DeSeq2-VSD log-scale normalization) during the development of AMs (1–14 h post-extrusion) and REs (1–192 h post-extrusion). S3 Table. Cluster analyses (mean normalized transcript abundance values). S4 Table. (A) Cluster analysis of maternal gene transcripts (1-2 h after extrusion) with differential abundance between AMs and REs, and (B) the corresponding enriched KEGG pathways. S5 Table. (A, C) Cluster analyses of transcripts with differential abundance between early development (1–12 h post-extrusion) and very late development in each egg type. S6 Table. (A)The temporal transcript abundance patterns of transcripts encoding for dormancy hallmark proteins during the very late in RE development (24–192 h post extrusion). (B) The temporal transcript abundance patterns of genes in the KEGG longevity regulating pathway (worm) in AMs (1–14 h post-extrusion) and REs (1–192 h post-extrusion). S7 Table. (A) The temporal transcript abundance patterns of genes associated with the following signaling pathways: Wnt, TGFβ, Notch, Hippo, FoxO, PI3-AKT, Insulin signaling, JAK-STAT, MAPK, AMPK, mTOR, and Hedgehog. S8 Table. The temporal transcript abundance patterns of genes encoding for transcription factors in AMs and REs. S9 Table. The temporal transcript abundance patterns of homeobox genes in AMs and REs. S10 Table. The temporal transcript abundance patterns of genes encoding for nuclear receptors in AMs and REs. S11 Table. The temporal transcript abundance patterns of (A) genes associated with lipid droplets and genes involved in KEGG lipid metabolic pathways. S12 Table. The temporal transcript abundance patterns of genes involved in the (A) phototransduction, (B) circadian rhythm, and (C) circadian entrainment KEGG pathways in AMs and REs. S13 Table. List of opsin-associated genes in AMs and REs. [file 12864_2024_9961_MOESM2_ESM.zip › Additional File 2, S5_Table. xlsx.xlsx]

## Sheet: Table S5
	Additional File 2, S5 Table

## Sheet: A. Late_Time_AM_clusters_deseq_
Gene ID	Gene annotation (vs. Uniprot)	Clusters	AM1	AM2	AM3	AM4	AM5	AM6	AM7	AM8	AM9	AM10	AM11	AM12	AM13	AM14	padj	GO	KO	KO_info	Pathway	Pathway_info	brite	brite_info
c1657_g1	SMYD4_MOUSE SET and MYND domain-containing 4 OS=Mus musculus GN=Smyd4 PE=2 SV=2	1	-0.909302	-0.313667	0.661682	0.734254	0.921027	1.13752	1.1472	1.14955	0.701133	-0.61433	-0.892436	-1.1848	-1.38841	-1.14942	0.000248356	GO:0060255 GO:0018022 GO:0005488 GO:0016278 GO:0044424 GO:0080090 GO:0031323
c24660_g1	NANO1_DANRE Nanos homolog 1 OS=Danio rerio GN=nanos1 PE=2 SV=1	1	-1.0461	-1.13628	-0.707705	0.207859	0.579769	1.38935	1.59335	0.49967	0.325041	-0.30083	1.01877	0.274667	-1.16478	-1.53279	0.000615053	GO:0007281 GO:0010494 GO:0060293 GO:1900153 GO:0007283 GO:0030371 GO:0000932 GO:0008354 GO:0006402 GO:0045835 GO:0005634 GO:0048471 GO:0003723 GO:0005515 GO:0046872 GO:0030718 GO:0017148 GO:0010631	K18741	NANOS1 NOS1; protein nanos 1			br:ko03019	Messenger RNA biogenesis
c24726_g1	AIP_BOVIN AH receptor-interacting OS=Bos taurus GN=AIP PE=2 SV=1	1	-1.38611	-1.21041	-1.24101	-1.05101	-0.467889	0.453676	1.03561	1.00116	1.4385	0.846198	1.02143	0.393026	-0.152805	-0.680352	0.000742028	GO:0031072 GO:0036004 GO:0022417 GO:0061077 GO:0051082 GO:0008134 GO:0042995 GO:0005886 GO:0005654 GO:0044822 GO:0006626 GO:0048583 GO:0003755 GO:0070062 GO:0003712 GO:0010977 GO:0097458 GO:0048156 GO:0018343 GO:0051716 GO:0005829 GO:0031111 GO:0001918	K17767	AIP XAP2; AH receptor-interacting protein			br:ko03029	Mitochondrial biogenesis
c29645_g1	MLRH_CAEEL Myosin regulatory light chain OS=Caenorhabditis elegans GN=mlc-4 PE=1 SV=1	1	-1.47577	-1.39737	-0.272129	1.15816	1.34435	1.45299	0.997511	0.699059	0.204981	0.083901	-0.613444	-0.851001	-0.575597	-0.755646	0.000916519	GO:0031032 GO:0042641 GO:0051015 GO:0030898 GO:0070062 GO:0008307 GO:0005859 GO:0046872 GO:0097513 GO:0006936 GO:0006937 GO:0048013 GO:0005829 GO:0070527	K12757	MYL12; myosin regulatory light chain 12	path:map04510 path:map04530 path:map04611 path:map04670 path:map04810	Focal adhesion | Tight junction | Platelet activation | Leukocyte transendothelial migration | Regulation of actin cytoskeleton	br:ko00001 br:ko04147 br:ko04812	KEGG Orthology (KO) | Exosome | Cytoskeleton proteins
c5081_g1	S39AD_DANRE Zinc transporter ZIP13 OS=Danio rerio GN=slc39a13 PE=2 SV=1	1	-1.25943	-1.68377	-1.09577	0.218858	-0.044369	0.888516	1.30439	1.18958	1.3484	0.340641	0.410997	-0.0190681	-0.657488	-0.941485	0.00126567	GO:0042803 GO:0016021 GO:0005385 GO:0006882 GO:0000139 GO:0005783 GO:0071577 GO:0005654 GO:0061448	K14719	SLC39A13 ZIP13; solute carrier family 39 (zinc transporter) member 13			br:ko02000	Transporters
c4912_g1	FUCO2_RAT Plasma alpha-L-fucosidase OS=Rattus norvegicus GN=Fuca2 PE=2 SV=1	1	-0.304665	-0.417865	-0.0405739	1.06073	0.852286	1.16962	1.16553	0.777802	0.652397	-0.442561	-0.431776	-1.19026	-0.631539	-2.21912	0.00129361	GO:0016139 GO:0005615 GO:0009617 GO:0070062 GO:0005515 GO:0004560 GO:0043202 GO:2000535 GO:0006004 GO:0006027	K01206	FUCA; alpha-L-fucosidase [EC:3.2.1.51]	path:map00511	Other glycan degradation	br:ko00001 br:ko01000 br:ko04147	KEGG Orthology (KO) | Enzymes | Exosome
c24359_g1	CHIT1_HUMAN Chitotriosidase-1 OS=Homo sapiens GN=CHIT1 PE=1 SV=1	1	-1.01683	-1.03128	-0.198147	0.928096	1.36402	1.6384	1.48475	0.628581	-0.198408	-0.653511	-0.896543	-0.954547	-0.743485	-0.351099	0.00135377	GO:0008061 GO:0006032 GO:0090197 GO:0009620 GO:0044444 GO:0044763 GO:0008843 GO:0002376 GO:0006037 GO:0045766 GO:0009612 GO:0002532 GO:0005615 GO:0009617 GO:0070062 GO:0043231 GO:0070374 GO:0070555 GO:0071345 GO:0070741 GO:0019900 GO:0051897 GO:0030324 GO:0034612	K01183	E3.2.1.14; chitinase [EC:3.2.1.14]	path:map00520 path:map01100	Amino sugar and nucleotide sugar metabolism | Metabolic pathways	br:ko00001 br:ko01000	KEGG Orthology (KO) | Enzymes
c26785_g1	NPHP3_XENLA Nephrocystin-3 OS=Xenopus laevis GN=nphp3 PE=2 SV=1	1	-1.10518	-1.04886	-0.614825	-0.386076	0.869444	1.34669	1.54069	1.54388	0.830127	-0.0615166	-0.675535	-0.742663	-0.795597	-0.700575	0.00144509	GO:0015630 GO:0050794 GO:0044430 GO:0035295 GO:0048513 GO:0044763 GO:0007368	K19360	NPHP3; nephrocystin-3			br:ko03036	Chromosome
c22252_g3	NACC1_RAT Nucleus accumbens-associated 1 OS=Rattus norvegicus GN=Nacc1 PE=1 SV=1	1	-1.12156	-1.09094	-0.112629	0.725025	1.73369	1.80847	0.903835	0.33932	0.00810388	-0.148008	-0.497963	-0.369195	-1.205	-0.973155	0.00179681	GO:0005515 GO:0045892 GO:0048522 GO:0044451 GO:0016043 GO:0042127	K10486	BTBD14; BTB/POZ domain-containing protein 14			br:ko04121	Ubiquitin system
c25322_g1	B0WHK4_CULQU (Fragment) OS=Culex quinquefasciatus GN= _CPIJ006504 PE=4 SV=1	1	-0.884407	-1.05511	-0.628945	-0.819223	-1.01585	-0.179802	1.25702	1.59579	1.85157	1.00915	-0.132442	-0.476743	-0.359745	-0.161269	0.00200721	GO:0016020 GO:0016021
c10407_g1	UN45B_XENTR unc-45 homolog B OS=Xenopus tropicalis GN=unc45b PE=1 SV=1	1	-1.29391	-0.930931	0.723358	1.44808	1.23437	0.829035	0.895555	0.540874	0.504567	-0.081127	-0.642348	-1.19401	-1.4448	-0.58872	0.00210965	GO:0031072 GO:0042981 GO:0048513 GO:0044444 GO:0044446 GO:0009888 GO:0006357 GO:0005634 GO:0048522 GO:0016020 GO:0016043 GO:0030154 GO:0051716 GO:0061061
c32701_g1	FKTN_MOUSE Fukutin OS=Mus musculus GN=Fktn PE=2 SV=1	1	-1.91343	-1.27427	-0.444648	1.14756	1.23934	1.19246	1.00385	0.716578	0.576094	-0.434548	-0.0337329	-0.280608	-0.704352	-0.790297	0.00214743	GO:0050794 GO:0043231 GO:0012505 GO:0044444 GO:0044699	K19872	FKTN; fukutin [EC:2.7.8.-]	path:map00515 path:map01100	Mannose type O-glycan biosynthesis | Metabolic pathways	br:ko00001 br:ko01000 br:ko04131	KEGG Orthology (KO) | Enzymes | Membrane trafficking
c22169_g1	UN93A_XENLA unc-93 homolog A OS=Xenopus laevis GN=unc93a PE=2 SV=1	1	-1.19626	-1.2303	-1.01141	-0.488372	0.0796951	0.188743	1.12332	1.19875	1.42496	0.87129	0.786512	0.373093	-0.700612	-1.41941	0.00257014	GO:0002224 GO:0043231 GO:0012505 GO:0031410 GO:0005886
c3240_g1	PPIA_BLAGE Peptidyl-prolyl cis-trans isomerase OS=Blattella germanica GN=CYPA PE=2 SV=1	1	-0.197798	-0.638428	0.208698	1.47099	1.3307	1.59759	1.25734	-0.273858	-0.253979	-1.05864	-0.873057	-1.04774	-0.474725	-1.04708	0.00332022	GO:0006278 GO:0051082 GO:0000413 GO:0006457 GO:0044822 GO:0046790 GO:0019061 GO:0005634 GO:0005615 GO:0003755 GO:0070062 GO:0005925 GO:0019076 GO:0019064 GO:0016020 GO:0005829 GO:0019068 GO:0034389 GO:0050900 GO:0030496 GO:0050714 GO:0045070 GO:0075713	K03767	PPIA; peptidyl-prolyl cis-trans isomerase A (cyclophilin A) [EC:5.2.1.8]	path:map01503	Cationic antimicrobial peptide (CAMP) resistance	br:ko00001 br:ko01000 br:ko03110 br:ko04147	KEGG Orthology (KO) | Enzymes | Chaperones and folding catalysts | Exosome
c12231_g1	A0A023FRE1_9ACAR ciboulot (Fragment) OS=Amblyomma cajennense PE=2 SV=1	1	-1.72231	-1.42513	0.126132	1.02188	1.16339	1.24337	1.07079	1.1124	0.115733	-0.477605	-0.789514	-0.691796	-0.238751	-0.508578	0.00334492	GO:0007015 GO:0003785
c15234_g1	A0A068WBH6_ECHGR jagged 2 OS=Echinococcus granulosus GN= _000744300 PE=4 SV=1	1	-2.06997	-1.11175	0.966472	1.12256	1.05505	1.00346	0.532708	0.511924	0.427854	0.17582	-0.0232489	-0.689828	-1.19722	-0.703849	0.00387806	GO:0007275 GO:0007154 GO:0007155 GO:0005112 GO:0007156 GO:0004222 GO:0042127 GO:0005886 GO:0008237 GO:0005887 GO:0007219 GO:0005509 GO:0016020 GO:0006508 GO:0016021 GO:0030154
c23131_g1	CSKI2_XENLA Caskin-2 OS=Xenopus laevis GN=caskin2 PE=2 SV=1	1	-1.28332	-0.62831	1.17532	0.813915	0.984434	0.840418	0.997741	0.646421	0.738777	-0.946384	-0.162244	-0.400886	-0.972926	-1.80296	0.0039582	GO:0086001 GO:0036261 GO:0007165 GO:1903169 GO:0043232 GO:0098590 GO:0044255 GO:0086019 GO:0097120 GO:0005654 GO:0000387 GO:0071164 GO:0005615 GO:0043270 GO:0048731 GO:0071167 GO:0006928 GO:0005829 GO:0033365 GO:0086070 GO:0030532 GO:0055117 GO:0072659 GO:0019899	K14292	TGS1; trimethylguanosine synthase [EC:2.1.1.-]	path:map03013	RNA transport	br:ko00001 br:ko01000	KEGG Orthology (KO) | Enzymes
c105_g1	GLPT5_ARATH glycerol-3-phosphate transporter 5 OS=Arabidopsis thaliana GN=At2g13100 PE=2 SV=2	1	-0.929382	-1.26921	-0.464289	0.7709	0.469464	1.17625	1.29873	0.837097	1.20469	-0.628576	0.357346	-0.246483	-0.858138	-1.7184	0.00406982	GO:0022857 GO:0005737 GO:0016020 GO:0006810 GO:0044699 GO:0043227	K03447	SLC37A3; MFS transporter OPA family solute carrier family 37 (glycerol-3-phosphate transporter) member 3			br:ko02000	Transporters
c19867_g1	TRMB_DROVI tRNA (guanine-N(7)-)-methyltransferase OS=Drosophila virilis GN=GJ16889 PE=3 SV=1	1	-0.753303	-0.919238	0.261616	1.23199	2.01298	1.42633	0.7548	0.0494365	-0.38615	-0.558595	-0.749334	-1.32169	-0.416922	-0.631916	0.0041164	GO:0043527 GO:0036265 GO:0005634 GO:0008176 GO:0000049 GO:0030488	K03439	trmB METTL1; tRNA (guanine-N7-)-methyltransferase [EC:2.1.1.33]			br:ko01000 br:ko03016	Enzymes | Transfer RNA biogenesis
c118_g1	GBG1_DROME Guanine nucleotide-binding subunit gamma-1 OS=Drosophila melanogaster GN=Ggamma1 PE=2 SV=1	1	-1.82208	-1.42334	0.491376	0.813905	0.495127	1.0567	0.851494	0.75982	0.938843	-0.108048	0.373948	0.00918991	-1.01382	-1.42312	0.00414872	GO:0070062 GO:0007165 GO:0071377 GO:0030165 GO:0008277 GO:0044424 GO:0005886	K04543	GNG7; guanine nucleotide-binding protein G(I)/G(S)/G(O) subunit gamma-7	path:map04014 path:map04062 path:map04151 path:map04371 path:map04713 path:map04723 path:map04724 path:map04725 path:map04726 path:map04727 path:map04728 path:map04740 path:map05032 path:map05034 path:map05200	Ras signaling pathway | Chemokine signaling pathway | PI3K-Akt signaling pathway | Apelin signaling pathway | Circadian entrainment | Retrograde endocannabinoid signaling | Glutamatergic synapse | Cholinergic synapse | Serotonergic synapse | GABAergic synapse | Dopaminergic synapse | Olfactory transduction | Morphine addiction | Alcoholism | Pathways in cancer	br:ko00001 br:ko04031 br:ko04147	KEGG Orthology (KO) | GTP-binding proteins | Exosome
c26691_g1	F2E5U9_HORVD OS=Hordeum vulgare distichum PE=2 SV=1	1	-0.878042	-1.03999	-0.295888	-0.237272	-0.591116	-0.438703	0.875862	1.22517	2.17071	1.18482	0.379065	-1.01177	-0.605073	-0.73778	0.00499852	GO:0005509
c24096_g2	UNC9_CAEEL Innexin unc-9 OS=Caenorhabditis elegans GN=unc-9 PE=2 SV=1	1	-1.96484	-0.0495063	1.55285	1.59435	0.432189	0.629288	0.742796	0.502122	0.0542186	-0.276895	-0.961404	-0.957146	-0.517637	-0.780391	0.00508609	GO:0044699
c25690_g1	GPSM2_HUMAN G- -signaling modulator 2 OS=Homo sapiens GN=GPSM2 PE=1 SV=3	1	-1.7985	-0.352549	1.38251	1.18576	0.816356	0.894081	0.47134	0.345946	0.327321	0.130128	-0.19348	-0.75062	-0.608848	-1.84944	0.00591477	GO:0042802 GO:0097431 GO:0050794 GO:0051661 GO:0005938 GO:0043231 GO:0007052 GO:0016020 GO:0012505 GO:0044767	K15837	GPSM2; G-protein signaling modulator 2			br:ko03036	Chromosome
c24181_g2	PTRO_DROME Patronin OS=Drosophila melanogaster GN=Patronin PE=1 SV=1	1	-0.532307	-1.11738	0.379971	1.23343	1.65315	0.852965	0.983943	0.353638	0.614156	-0.0502297	-0.92631	-1.25372	-0.957337	-1.23396	0.00606735	GO:0005813 GO:0070507 GO:0051011 GO:0010923 GO:0034453 GO:0005737 GO:0090136 GO:0005915 GO:0045218	K17493	CAMSAP; calmodulin-regulated spectrin-associated protein			br:ko01009 br:ko04812	Protein phosphatases and associated proteins | Cytoskeleton proteins
c34522_g1	P4HA1_MOUSE Prolyl 4-hydroxylase subunit alpha-1 OS=Mus musculus GN=P4ha1 PE=1 SV=2	1	-1.24001	-1.36288	-0.263702	1.55767	1.55385	1.19828	0.928914	0.447832	0.291231	-0.594149	-0.510111	-0.73668	-0.906964	-0.363285	0.00665998	GO:0051213 GO:0005634 GO:0005515 GO:0016705 GO:0005739 GO:0016020 GO:0044432	K00472	P4HA; prolyl 4-hydroxylase [EC:1.14.11.2]	path:map00330 path:map01100	Arginine and proline metabolism | Metabolic pathways	br:ko00001 br:ko01000	KEGG Orthology (KO) | Enzymes
c20014_g1	MLX_MOUSE Max X OS=Mus musculus GN=Mlx PE=1 SV=1	1	-1.22392	-0.794262	1.72226	2.1034	0.966628	0.321587	-0.418512	-0.309427	0.359107	-0.125136	-0.488747	-0.62613	-0.361893	-1.12495	0.00669513	GO:0007281 GO:0045948 GO:0042803 GO:0008494 GO:0000977 GO:0001227 GO:0008134 GO:0008354 GO:0007126 GO:0000122 GO:0005634 GO:0003723 GO:0046982 GO:0045495 GO:0032019	K09113	MLX; MAX-like protein X	path:map04931 path:map04932	Insulin resistance | Non-alcoholic fatty liver disease (NAFLD)	br:ko00001 br:ko03000	KEGG Orthology (KO) | Transcription factors
c7853_g1	PI5K1_ARATH Phosphatidylinositol 4-phosphate 5-kinase 1 OS=Arabidopsis thaliana GN=PIP5K1 PE=1 SV=1	1	-1.08755	-1.1756	-0.271382	0.309185	1.23451	1.54943	1.39565	1.34991	-0.00338689	-0.81782	-0.769137	-1.00329	-0.194456	-0.516049	0.00683939	GO:0005634 GO:0031514 GO:0005515 GO:0005829 GO:0043232 GO:0035082 GO:0044446 GO:0044702 GO:0032501 GO:0044767	K19755	RSPH1; radial spoke head protein 1			br:ko04812	Cytoskeleton proteins
c10392_g1	A0A023PPH0_9MOLL Chitin synthase OS=Leptochiton asellus PE=2 SV=1	1	-1.45597	-1.64848	-0.153301	0.360586	0.529768	0.330822	1.08763	0.731775	1.07032	1.04261	0.82819	-0.332243	-1.11984	-1.27188	0.00688447	GO:0016459 GO:0005524 GO:0016758 GO:0003779 GO:0016021 GO:0003774	K00698	CHS1; chitin synthase [EC:2.4.1.16]	path:map00520	Amino sugar and nucleotide sugar metabolism	br:ko00001 br:ko01000 br:ko01003	KEGG Orthology (KO) | Enzymes | Glycosyltransferases
c26654_g1	TMM35_DANRE Transmembrane 35 OS=Danio rerio GN=tmem35 PE=2 SV=1	1	-1.72553	-1.12469	0.765542	1.58444	1.20989	0.978335	0.770118	0.685478	0.0640884	-0.533698	-0.792928	-0.620599	-0.430238	-0.830213	0.00699646	GO:0005778 GO:0008150 GO:0005777 GO:0016020 GO:0016021 GO:0031410 GO:0005575 GO:0003674
c23026_g1	LRRX1_DICDI leucine-rich repeat-containing DDB_G0290503 OS=Dictyostelium discoideum GN=DDB_G0290503 PE=3 SV=1	1	-1.53766	-1.27049	-0.427465	0.719268	1.14797	1.24841	1.32783	1.33087	0.216801	-0.319985	-0.840213	-0.894678	-0.418821	-0.281832	0.00740021	GO:0043167 GO:0044057 GO:0006810 GO:0044699 GO:0044449 GO:0009987 GO:0005768 GO:0005515 GO:0044430 GO:0006936 GO:0015629 GO:0017111 GO:0032991
c26361_g1	LRRX1_DICDI leucine-rich repeat-containing DDB_G0290503 OS=Dictyostelium discoideum GN=DDB_G0290503 PE=3 SV=1	1	-1.53362	-1.89089	-0.207154	1.04113	1.32163	1.01389	0.911079	0.758096	0.572378	0.190481	-0.410043	-0.922124	-0.538596	-0.306251	0.00801372	GO:0000819 GO:0015630 GO:1901363 GO:0015031 GO:0043167 GO:0005794 GO:0007067 GO:0043234 GO:0000775 GO:0044425 GO:0007017 GO:0005768 GO:0043292 GO:0005515 GO:0050794 GO:0097159 GO:0044430 GO:0098588 GO:0016482 GO:0016197 GO:0017111 GO:0034613 GO:0048193 GO:0032501
c20119_g1	EOGT_CANLF EGF domain-specific O-linked N-acetylglucosamine transferase OS=Canis lupus familiaris GN=EOGT PE=2 SV=1	1	-0.932649	-1.56025	0.35704	1.78424	1.68391	1.22437	0.0881886	-0.234091	0.0166845	-0.25444	-0.209274	-0.291114	-0.391778	-1.28084	0.00829052	GO:0008375 GO:0006493 GO:0005783	K18134	EOGT; protein O-GlcNAc transferase [EC:2.4.1.255]	path:map00514	Other types of O-glycan biosynthesis	br:ko00001 br:ko01000 br:ko01003	KEGG Orthology (KO) | Enzymes | Glycosyltransferases
c2313_g1	TM214_BOVIN Transmembrane 214 OS=Bos taurus GN=TMEM214 PE=2 SV=1	1	-0.725438	-1.31908	-0.023998	1.72191	1.63698	1.27494	0.250155	-0.0602478	0.300181	0.0491738	-0.00520823	-0.804914	-1.03749	-1.25698	0.00834744	GO:0043231 GO:0012505 GO:0044444
c17637_g1	PCSK6_HUMAN Pro convertase subtilisin kexin type 6 OS=Homo sapiens GN=PCSK6 PE=1 SV=1	1	-1.34729	-1.40196	0.758342	0.799706	1.02723	1.1799	0.350531	0.762855	0.600322	-0.232129	0.276902	-0.390769	-2.01887	-0.364765	0.00844729	GO:0008283 GO:0007179 GO:0009952 GO:0006465 GO:0000139 GO:0002020 GO:0008201 GO:0042277 GO:0005796 GO:0002001 GO:0032902 GO:0007507 GO:0019082 GO:0032804 GO:0005802 GO:0070062 GO:0048566 GO:0051044 GO:0001822 GO:0032904 GO:0031012 GO:0009100 GO:0022617 GO:0030140 GO:0004252 GO:0007267 GO:0007565 GO:0009566 GO:0005783 GO:0048706 GO:0005886 GO:0009986 GO:0048406 GO:0005615 GO:0004867 GO:0032911 GO:…	K01349	FURIN PCSK3; furin [EC:3.4.21.75]	path:map05164	Influenza A	br:ko00001 br:ko01000 br:ko01002 br:ko03110 br:ko04131	KEGG Orthology (KO) | Enzymes | Peptidases | Chaperones and folding catalysts | Membrane trafficking
c16089_g1	NCAM2_MOUSE Neural cell adhesion molecule 2 OS=Mus musculus GN=Ncam2 PE=1 SV=1	1	-2.1286	-1.14666	0.833811	0.914806	0.825813	0.931403	0.810522	0.551139	0.375598	0.104142	0.156197	-0.253158	-0.308833	-1.66618	0.00889665	GO:0050794 GO:0007409 GO:0016020 GO:0044464 GO:0005576 GO:0005488 GO:0050896	K06491	NCAM CD56; neural cell adhesion molecule	path:map04514 path:map05020	Cell adhesion molecules (CAMs) | Prion diseases	br:ko00001 br:ko00536 br:ko04090 br:ko04131 br:ko04516 br:ko00537	KEGG Orthology (KO) | Glycosaminoglycan binding proteins | Cellular antigens | Membrane trafficking | Cell adhesion molecules and their ligands | Glycosylphosphatidylinositol (GPI)-anchored proteins
c25507_g1	VKGC_RAT Vitamin K-dependent gamma-carboxylase OS=Rattus norvegicus GN=Ggcx PE=1 SV=1	1	-1.28643	-1.25508	-0.186718	0.218314	0.84438	1.61998	1.21861	0.670668	1.08825	-0.114548	-0.111892	-0.263761	-1.49892	-0.942855	0.00903834	GO:0005789 GO:0016021 GO:0017187 GO:0008488 GO:0007596	K10106	GGCX; vitamin K-dependent gamma-carboxylase [EC:4.1.1.90]	path:map00130 path:map01110	Ubiquinone and other terpenoid-quinone biosynthesis | Biosynthesis of secondary metabolites	br:ko00001 br:ko01000	KEGG Orthology (KO) | Enzymes
c24751_g1	CHIT1_HUMAN Chitotriosidase-1 OS=Homo sapiens GN=CHIT1 PE=1 SV=1	1	-1.51734	-1.5481	-0.423615	0.114971	0.0210761	0.897729	1.47772	1.53481	1.32935	-0.0402436	-0.392771	-0.520414	-0.208306	-0.724875	0.0099031	GO:0008061 GO:0006032 GO:0090197 GO:0009620 GO:0044444 GO:0044763 GO:0008843 GO:0006037 GO:0045766 GO:0009612 GO:0002532 GO:0005615 GO:0009617 GO:0070062 GO:0006955 GO:0043231 GO:0070374 GO:0070555 GO:0071345 GO:0070741 GO:0019900 GO:0051897 GO:0030324 GO:0034612	K01183	E3.2.1.14; chitinase [EC:3.2.1.14]	path:map00520 path:map01100	Amino sugar and nucleotide sugar metabolism | Metabolic pathways	br:ko00001 br:ko01000	KEGG Orthology (KO) | Enzymes
c25935_g1	SLE1_STAHJ N-acetylmuramoyl-L-alanine amidase sle1 OS=Staphylococcus haemolyticus (strain JCSC1435) GN=sle1 PE=3 SV=1	2	-0.668481	-0.43157	0.200701	-0.544808	-0.757518	-0.394645	0.0899735	-0.40316	-0.516263	-0.649858	-0.403926	0.0706122	1.67855	2.7304	2.85732e-14	GO:0003824
c25846_g1	S26A5_HUMAN Prestin OS=Homo sapiens GN=SLC26A5 PE=2 SV=1	2	-0.904594	-0.709337	-0.703162	-0.529357	-0.304022	0.173177	-0.186838	-0.184869	-0.245934	-0.202231	-0.0387465	0.334645	0.272786	3.22848	1.63491e-12	GO:0008272 GO:0015297 GO:0007165 GO:0034220 GO:0098590 GO:0009725 GO:1901701 GO:0044424 GO:0006821 GO:0046943 GO:0006950 GO:0007605 GO:0051453 GO:0005515 GO:0032879 GO:0044463 GO:0016021 GO:0031982 GO:0070633 GO:0019532 GO:0015108 GO:0071417 GO:0015116	K14703	SLC26A5 PRES; solute carrier family 26 member 5			br:ko02000	Transporters
c23884_g1	CBR1_BOVIN Carbonyl reductase	2	-1.26068	-1.01938	-0.656125	-0.951816	0.362217	-0.258917	-0.205841	0.649264	0.0309509	-0.181846	-0.289452	0.624953	0.377857	2.77881	7.40897e-10	GO:0004090 GO:0005654 GO:0030855 GO:0050221 GO:0005615 GO:0019371 GO:0070062 GO:0005515 GO:0050890 GO:0042373 GO:0005829 GO:0070402 GO:0017144 GO:0055114 GO:0016655	K00079	CBR1; carbonyl reductase 1 [EC:1.1.1.184 1.1.1.189 1.1.1.197]	path:map00590 path:map00980 path:map01100 path:map05204	Arachidonic acid metabolism | Metabolism of xenobiotics by cytochrome P450 | Metabolic pathways | Chemical carcinogenesis	br:ko00001 br:ko01000	KEGG Orthology (KO) | Enzymes
c25647_g1	MLRP1_ACRMI MAM and LDL-receptor class A domain-containing 1 (Fragment) OS=Acropora millepora PE=1 SV=1	2	-0.787234	-0.168204	-0.141071	-0.190707	-0.107264	-0.593207	-0.0107352	-0.531811	-0.856676	-0.641808	-0.308908	0.226411	1.07943	3.03178	1.78449e-09	GO:0005615 GO:0007275 GO:0016020 GO:0015031 GO:0016021 GO:0005783 GO:0005576 GO:0005578
c26319_g2	YG31B_YEAST Transposon Ty3-G Gag-Pol poly OS=Saccharomyces cerevisiae (strain ATCC 204508 S288c) GN=TY3B-G PE=1 SV=3	2	-0.618021	-0.958188	0.0699143	-0.504824	-0.987542	-0.666258	-0.0512755	-0.577658	-0.563661	-0.163507	0.0625926	1.01691	1.45381	2.48771	1.18335e-08	GO:0016787	K07497	K07497; putative transposase
c16901_g1	Q176P4_AEDAE AAEL006305-PA (Fragment) OS=Aedes aegypti GN=AAEL006305 PE=4 SV=1	2	-0.72991	-0.570557	-0.493976	-0.474409	-0.635658	-0.470095	-0.224792	-0.615846	-0.560664	-0.485911	-0.049472	1.1156	2.0019	2.19378	9.28291e-08	GO:0019031 GO:0019058
c26656_g1	RTBS_DROME Probable RNA-directed DNA polymerase from transposon BS OS=Drosophila melanogaster GN=RTase PE=2 SV=1	2	-1.95649	-1.68829	0.0366367	0.395034	0.557728	0.268331	0.74786	-0.297789	-0.248136	-0.847631	-0.168942	0.373756	1.10856	1.71937	1.2519e-07	GO:0004518 GO:0016740 GO:0006259 GO:0034645
c16331_g2	WDR6_YEAST Regulator of Ty1 transposition 10 OS=Saccharomyces cerevisiae (strain ATCC 204508 S288c) GN=RTT10 PE=1 SV=1	2	-1.49854	-1.17771	-0.904014	-0.732942	-1.01609	-0.500531	0.770311	0.150656	0.689646	0.362566	0.62752	0.645498	0.467562	2.11607	1.57537e-07	GO:0048523 GO:0044699 GO:0005622 GO:0009987
c26673_g2	RTJK_DROME RNA-directed DNA polymerase from mobile element jockey OS=Drosophila melanogaster GN=pol PE=1 SV=1	2	-2.11689	-1.30823	-0.31591	0.318573	0.565202	0.368961	0.662777	-0.816019	-0.0239084	-0.976695	0.527946	0.416837	1.33474	1.36262	3.21862e-07	GO:0090304 GO:0016787
c25075_g1	GST6_CAEEL Probable glutathione S-transferase 6 OS=Caenorhabditis elegans GN=gst-6 PE=3 SV=2	2	-0.446607	-0.720679	-0.547701	-0.375226	-0.570243	-0.348994	-0.134619	-0.720679	-0.150333	-0.52414	-0.382243	0.679951	1.42976	2.81175	1.35283e-06	GO:0005737 GO:0046872 GO:1901576 GO:0006693 GO:0016740 GO:0044249 GO:0044711	K04097	HPGDS; prostaglandin-H2 D-isomerase / glutathione transferase [EC:5.3.99.2 2.5.1.18]	path:map00480 path:map00590 path:map00980 path:map00982 path:map01100 path:map05204	Glutathione metabolism | Arachidonic acid metabolism | Metabolism of xenobiotics by cytochrome P450 | Drug metabolism - cytochrome P450 | Metabolic pathways | Chemical carcinogenesis	br:ko00001 br:ko01000	KEGG Orthology (KO) | Enzymes
c25595_g1	HMCN1_HUMAN Hemicentin-1 OS=Homo sapiens GN=HMCN1 PE=1 SV=2	2	0.33154	-0.470414	-0.806894	0.0667349	-0.795616	-0.758472	-0.672471	-0.66069	-0.452695	-0.641407	-0.051207	1.55325	0.890035	2.46831	1.35283e-06	GO:0065007 GO:0030182 GO:0044421 GO:0048513 GO:0003012 GO:0044446 GO:0044237 GO:0044449 GO:0043227 GO:0030239 GO:0043170 GO:0005515 GO:0016020 GO:0016740 GO:0050896	K17341	HMCN; hemicentin
c26100_g2	TCB2_CAEBR Transposable element Tcb2 transposase OS=Caenorhabditis briggsae PE=3 SV=1	2	-1.86426	-1.49177	0.626614	0.650154	-0.156656	-0.224522	-0.117884	-0.579008	0.467745	-0.853774	0.44881	0.544386	0.449703	2.10047	1.35283e-06	GO:0003677 GO:0005634 GO:0015074 GO:0006310 GO:0006313
c26569_g2	I1BP61_RHIO9 Uncharacterized protein OS=Rhizopus delemar (strain RA 99-880 / ATCC MYA-4621 / FGSC 9543 / NRRL 43880) GN=RO3G_02695 PE=4 SV=1	2	-1.30556	-1.07574	-0.0295248	0.0116707	0.735958	-0.429627	0.376882	-2.05115	-0.188656	0.294979	0.499617	0.10931	1.62778	1.42406	1.35283e-06	GO:0003676 GO:0005634 GO:0008270 GO:0004190 GO:0046872 GO:0006508 GO:0015074
c24330_g1	ESTD_THEMA Esterase OS=Thermotoga maritima (strain ATCC 43589 MSB8 DSM 3109 JCM 10099) GN=estD PE=1 SV=1	2	-0.598766	-0.86352	-0.479822	-0.553069	-0.457382	-0.215364	-0.418561	-0.554674	-0.335455	-0.68671	0.302246	0.500796	1.87275	2.48753	1.42022e-06	GO:0008152 GO:0052689 GO:0016787
c19313_g1	AAAD_RABIT Arylacetamide deacetylase OS=Oryctolagus cuniculus GN=AADAC PE=1 SV=1	2	-1.20013	-1.20761	-1.25487	-0.383427	-0.0579405	0.855431	0.553226	-1.12954	0.179118	0.285059	0.69354	0.985972	-0.400965	2.08215	1.67599e-06	GO:0009056 GO:0005783 GO:0044422 GO:0044425 GO:0044237 GO:0034338	K13616	AADAC; arylacetamide deacetylase [EC:3.1.1.3]			br:ko01000 br:ko01002	Enzymes | Peptidases
c22665_g1	AMY1_HUMAN Alpha-amylase 1 OS=Homo sapiens GN=AMY1A PE=1 SV=2	2	-0.934153	-0.838962	-0.766181	0.688995	-0.334139	0.62957	-0.0551672	-0.990176	0.832858	-0.246089	-0.289594	-0.12156	-0.381134	2.80573	1.75519e-06	GO:0004556 GO:0005615 GO:0031404 GO:0070062 GO:0005515 GO:0005509 GO:0016052 GO:0044245	K01176	AMY amyA malS; alpha-amylase [EC:3.2.1.1]	path:map00500 path:map01100 path:map04973	Starch and sucrose metabolism | Metabolic pathways | Carbohydrate digestion and absorption	br:ko00001 br:ko01000	KEGG Orthology (KO) | Enzymes
c32936_g1	NDUS4_BOVIN NADH dehydrogenase	2	-0.978195	-0.16352	0.0922942	-0.260737	-0.261942	0.00470815	-0.851385	-2.11527	-0.0429542	-0.0704164	0.533293	0.669781	1.70712	1.73722	2.10311e-06	GO:0072593 GO:0005747 GO:0001932 GO:0006120 GO:0048146 GO:0008137 GO:0051591 GO:0007420 GO:0032981 GO:0019933	K03937	NDUFS4; NADH dehydrogenase (ubiquinone) Fe-S protein 4	path:map00190 path:map01100 path:map04932 path:map05010 path:map05012 path:map05016	Oxidative phosphorylation | Metabolic pathways | Non-alcoholic fatty liver disease (NAFLD) | Alzheimer's disease | Parkinson's disease | Huntington's disease	br:ko00001 br:ko00002	KEGG Orthology (KO) | KEGG modules
c26259_g2	POL_SFV3L Pro-Pol poly OS=Simian foamy virus type 3 (strain LK3) GN=pol PE=3 SV=2	2	-1.35015	-1.34238	-0.0900781	0.0670961	-0.288483	-0.451696	0.525886	0.00616154	0.323307	-0.667857	-0.0880141	-0.46245	1.30295	2.51571	3.00405e-06	GO:0090304 GO:0016787
c26157_g4	PRKX_HUMAN cAMP-dependent kinase catalytic subunit PRKX OS=Homo sapiens GN=PRKX PE=1 SV=1	2	-0.798644	-0.683706	0.245163	-0.612658	-0.691341	0.568901	-0.266817	-0.219625	-0.188669	-0.40669	-0.269148	0.152542	-0.0294127	3.2001	3.11202e-06	GO:0060562 GO:0003091 GO:0061136 GO:0034199 GO:0016607 GO:0046777 GO:0043542 GO:0005952 GO:0034704 GO:0048240 GO:0043393 GO:0071333 GO:0071377 GO:0001669 GO:0005829 GO:0031594 GO:0001707 GO:0019901 GO:0006094 GO:0060993 GO:1904145 GO:0042585 GO:0007188 GO:0060314 GO:1903779 GO:0031625 GO:0030099 GO:0050804 GO:0019433 GO:0018105 GO:0030334 GO:0031589 GO:0017137 GO:0031588 GO:0035584 GO:0007596 GO:…	K19584	PRKX; protein kinase X [EC:2.7.11.11]			br:ko01000 br:ko01001	Enzymes | Protein kinases
c25027_g1	ENTK_BOVIN Enteropeptidase OS=Bos taurus GN=TMPRSS15 PE=1 SV=1	2	-0.776036	-1.003	-0.0544941	-0.32587	-0.588423	-0.260837	-0.135339	-0.759661	-0.794535	-0.382101	-0.0403166	1.01801	1.90637	2.19623	8.38448e-06	GO:0044421 GO:0008233 GO:0044425 GO:0005488 GO:0048518 GO:0005886	K08664	PRSS8; prostasin [EC:3.4.21.-]			br:ko01000 br:ko01002 br:ko00537	Enzymes | Peptidases | Glycosylphosphatidylinositol (GPI)-anchored proteins
c22036_g3	E9C0E6_CAPO3 Uncharacterized protein OS=Capsaspora owczarzaki (strain ATCC 30864) GN=CAOG_01586 PE=4 SV=2	2	-1.38352	-1.33411	-1.21646	-0.585968	0.558577	-0.122511	0.233409	-0.0530995	-0.00547733	-0.345798	0.0284397	0.867104	1.13963	2.2198	1.2632e-05
c25746_g1	TF29_SCHPO Transposon Tf2-9 poly OS=Schizosaccharomyces pombe (strain 972 ATCC 24843) GN=Tf2-9 PE=3 SV=1	2	-0.724929	-1.27058	-0.474532	-0.673559	0.134103	-0.434689	0.0273066	-0.542405	0.157534	0.643586	0.195878	-0.857445	1.1445	2.67523	1.32828e-05	GO:0003824
c26635_g3	RTBS_DROME Probable RNA-directed DNA polymerase from transposon BS OS=Drosophila melanogaster GN=RTase PE=2 SV=1	2	-1.20955	-0.127291	-0.0104958	-0.0260286	0.496727	0.0612276	-0.733219	-1.12067	-0.49443	-1.29785	-0.0720257	0.871559	1.63479	2.02726	1.38198e-05	GO:0003964 GO:0016779 GO:0006278 GO:0016740
c24843_g1	TENA_CHICK Tenascin OS=Gallus gallus GN=TNC PE=1 SV=2	2	-0.704415	-0.875727	-0.596802	0.391599	0.307905	-0.120992	-0.18737	-0.875727	-0.459614	-0.875727	1.19396	-0.875727	1.40391	2.27473	1.46367e-05	GO:0005515 GO:0009611 GO:0016043 GO:0042221 GO:0009653 GO:0031012 GO:0048523 GO:0048699 GO:0044424	K06252	TN; tenascin	path:map04151 path:map04510 path:map04512 path:map05206	PI3K-Akt signaling pathway | Focal adhesion | ECM-receptor interaction | MicroRNAs in cancer	br:ko00001 br:ko00536 br:ko04516	KEGG Orthology (KO) | Glycosaminoglycan binding proteins | Cell adhesion molecules and their ligands
c26187_g5	C1NAC0_MICPC OS=Micromonas pusilla (strain CCMP1545) GN=MICPUCDRAFT_54837 PE=4 SV=1	2	-0.650483	-1.62008	-1.15317	-0.200692	0.120853	-0.440506	0.198865	-0.369204	-0.444108	-0.500513	0.439606	1.16225	2.06751	1.38968	1.49454e-05	GO:0003677 GO:0008270 GO:0004803 GO:0006313
c24762_g1	W4YXS6_STRPU Uncharacterized protein OS=Strongylocentrotus purpuratus GN=Sp-Endrvt1271 PE=4 SV=1	2	-1.18789	-1.24458	-0.257403	-0.518787	-0.406295	0.879245	-0.44845	-1.06163	-0.145156	-0.475749	0.264377	1.33502	1.61086	1.65643	1.58413e-05	GO:0003964 GO:0003723 GO:0046872 GO:0006278
c26189_g1	RTJK_DROME RNA-directed DNA polymerase from mobile element jockey OS=Drosophila melanogaster GN=pol PE=1 SV=1	2	-0.463924	0.479706	1.14513	-0.277842	-0.39784	-0.148831	-0.393263	-0.65974	-0.0808856	-1.48599	-1.16544	0.834968	2.47087	0.143076	1.70022e-05	GO:0003964 GO:0016779 GO:0006278 GO:0016740
c26598_g7	RTXE_DROME Probable RNA-directed DNA polymerase from transposon X-element OS=Drosophila melanogaster GN=X-element\ORF2 PE=3 SV=1	2	-1.48591	-1.69981	-0.592634	-0.409747	0.750615	-0.0520678	0.0376765	0.0344325	0.163013	-0.509001	-0.154994	0.344625	1.80076	1.77304	1.79974e-05	GO:0003964 GO:0016779 GO:0006278 GO:0016740
c25619_g1	SYAC_BOMMO Alanine--tRNA cytoplasmic OS=Bombyx mori PE=1 SV=1	2	-0.146795	-0.489105	0.336226	-0.785866	0.89036	-0.4148	-0.452899	-1.21107	-0.550857	-0.629395	0.161328	-0.726591	1.86765	2.15182	2.11032e-05	GO:0070062 GO:0003723 GO:0004813 GO:0008033 GO:0006419 GO:0005739 GO:0016020 GO:0043167 GO:0036094 GO:0032501	K01872	AARS alaS; alanyl-tRNA synthetase [EC:6.1.1.7]	path:map00970	Aminoacyl-tRNA biosynthesis	br:ko00001 br:ko00002 br:ko01000 br:ko01007 br:ko03016	KEGG Orthology (KO) | KEGG modules | Enzymes | Amino acid related enzymes | Transfer RNA biogenesis
c19150_g1	RBSK_HUMAN Ribokinase OS=Homo sapiens GN=RBKS PE=1 SV=1	2	-1.20312	-0.848633	-0.513496	-0.806234	-0.272612	0.01935	-0.265536	-0.508862	0.107072	-0.783284	0.818954	0.338807	1.49498	2.42261	2.52946e-05	GO:0070062 GO:0005515 GO:0004747 GO:0005829 GO:0046835 GO:0019303	K00852	rbsK RBKS; ribokinase [EC:2.7.1.15]	path:map00030	Pentose phosphate pathway	br:ko00001 br:ko01000	KEGG Orthology (KO) | Enzymes
c20512_g2	MOCO3_AEDAE Molybdenum cofactor sulfurase 3 OS=Aedes aegypti GN=mal3 PE=3 SV=1	2	-1.10985	-1.09078	-0.668544	0.993521	-0.707143	-0.157826	-1.14422	-0.396678	-0.315824	-0.429619	0.683911	1.65468	1.18739	1.50098	3.1751e-05	GO:0003824 GO:0044238 GO:0044237 GO:0071704 GO:0050896	K15631	ABA3; molybdenum cofactor sulfurtransferase [EC:2.8.1.9]			br:ko01000	Enzymes
c25220_g1	RTBS_DROME Probable RNA-directed DNA polymerase from transposon BS OS=Drosophila melanogaster GN=RTase PE=2 SV=1	2	-1.43309	-1.85656	-0.535688	-0.939542	0.68225	0.497553	-0.51768	-0.822654	0.743521	0.60088	1.03687	1.27721	0.280519	0.986415	4.59294e-05	GO:0090304 GO:0016787
c25753_g1	T2M3G6_HYDVU timeless homolog (Fragment) OS=Hydra vulgaris GN=TIMELESS PE=2 SV=1	2	-2.61344	-1.19937	-0.265793	0.278476	0.137944	-1.07275	0.380455	0.733945	0.673055	0.501458	0.569871	0.505993	0.18205	1.18811	5.75946e-05	GO:0003677 GO:0005509
c28585_g1	NAS14_CAEEL Zinc metallo ase nas-14 OS=Caenorhabditis elegans GN=nas-14 PE=2 SV=2	2	-0.601992	-0.407094	-0.601992	-0.424852	-0.601992	-0.601992	-0.464408	-0.601992	-0.601992	-0.601992	0.310449	1.08487	1.77333	2.34164	6.48468e-05	GO:0005515 GO:0046872 GO:0044707 GO:0070011 GO:0016021 GO:0044421 GO:0031982 GO:0044444 GO:0005886	K08606	MEP1B; meprin B [EC:3.4.24.63]	path:map04974	Protein digestion and absorption	br:ko00001 br:ko01000 br:ko01002	KEGG Orthology (KO) | Enzymes | Peptidases
c546_g1	IF1A_SCHPO Eukaryotic translation initiation factor 1A OS=Schizosaccharomyces pombe (strain 972 ATCC 24843) GN=tif11 PE=2 SV=2	2	-0.798435	-0.393406	-0.401191	-0.798435	-0.395857	-0.334433	-0.596948	-0.798435	-0.448744	-0.798435	0.636206	1.94592	1.75462	1.42757	7.69901e-05	GO:0005515 GO:0005829 GO:0008135 GO:0006413 GO:0044822	K03236	EIF1A; translation initiation factor 1A	path:map03013	RNA transport	br:ko00001 br:ko03012	KEGG Orthology (KO) | Translation factors
c12631_g1	GUB_RHOMR Beta-glucanase OS=Rhodothermus marinus GN=bglA PE=1 SV=1	2	-1.14364	-1.21048	-0.887425	0.237079	0.110109	0.741577	-0.346662	0.195447	-0.277725	-0.869081	-0.57604	1.1872	0.405628	2.43402	9.00555e-05	GO:0004553
c26177_g2	SACS_MOUSE Sacsin OS=Mus musculus GN=Sacs PE=1 SV=2	2	-1.06908	-1.06908	-0.722461	-0.667629	0.214901	-0.329193	0.0798605	-0.489607	-0.366996	-1.06908	1.59126	0.959329	1.08122	1.85655	9.14006e-05	GO:0044464	K17592	SACS; sacsin			br:ko01009	Protein phosphatases and associated proteins
c25838_g3	RTJK_DROME RNA-directed DNA polymerase from mobile element jockey OS=Drosophila melanogaster GN=pol PE=1 SV=1	2	-1.71389	-1.27425	-0.691556	0.242385	0.383743	0.10798	1.22999	-0.802835	-0.506598	-0.710923	0.409811	0.391942	1.78106	1.15314	0.000116111	GO:0003964 GO:0016779 GO:0006278 GO:0016740
c23197_g1	ENTK_PIG Enteropeptidase OS=Sus scrofa GN=TMPRSS15 PE=1 SV=1	2	-1.08187	-0.8248	-0.124382	-0.589111	-0.44046	0.104506	-0.712085	-0.734704	-0.243956	-0.82829	0.594314	1.56098	1.16558	2.15429	0.000159537	GO:0065007 GO:0005515 GO:0044707 GO:0044421 GO:0008233 GO:0044763 GO:0005886	K09632	CTRL; chymotrypsin-like protease [EC:3.4.21.-]	path:map04972 path:map04974	Pancreatic secretion | Protein digestion and absorption	br:ko00001 br:ko01000 br:ko01002	KEGG Orthology (KO) | Enzymes | Peptidases
c25683_g3	RTBS_DROME Probable RNA-directed DNA polymerase from transposon BS OS=Drosophila melanogaster GN=RTase PE=2 SV=1	2	-0.247368	-1.2195	-0.976894	-0.540401	0.549894	-0.286554	-0.360787	-1.39418	0.00477289	-0.376499	0.133239	1.2643	1.58771	1.86227	0.000165058	GO:0090304 GO:0016787
c26308_g1	NOS2_CHICK Nitric oxide inducible OS=Gallus gallus GN=NOS2 PE=2 SV=1	2	-0.445891	-0.735773	-1.19643	0.522199	0.490542	-0.0473661	-0.205333	-0.350138	-0.119324	-0.980015	0.102979	0.573585	-0.533022	2.92398	0.000170088	GO:0016529 GO:0080134 GO:0005794 GO:0044238 GO:1901701 GO:0044710 GO:0050796 GO:0009628 GO:0043271 GO:0016491 GO:0042383 GO:0051240 GO:0050790 GO:0051241 GO:0031399 GO:0051924 GO:0051248 GO:0045935 GO:0014070 GO:0000302 GO:0044249 GO:0044446 GO:0042742 GO:0044248 GO:0006801 GO:0006807 GO:0097458 GO:0098588 GO:0010468 GO:0031343 GO:0031982 GO:0032991 GO:1904062 GO:0060341 GO:0046914 GO:0007275 GO:…	K13241	NOS2; nitric-oxide synthase inducible [EC:1.14.13.39]	path:map00220 path:map00330 path:map01100 path:map01110 path:map04020 path:map04066 path:map04146 path:map04371 path:map05132 path:map05133 path:map05140 path:map05142 path:map05145 path:map05146 path:map05152 path:map05200 path:map05222	Arginine biosynthesis | Arginine and proline metabolism | Metabolic pathways | Biosynthesis of secondary metabolites | Calcium signaling pathway | HIF-1 signaling pathway | Peroxisome | Apelin signaling pathway | Salmonella infection | Pertussis | Leishmaniasis | Chagas disease (American trypanosomiasis) | Toxoplasmosis | Amoebiasis | Tuberculosis | Pathways in cancer | Small cell lung cancer	br:ko00001 br:ko01000	KEGG Orthology (KO) | Enzymes
c26506_g1	A0A023EZE6_TRIIF reverse transcriptase (Fragment) OS=Triatoma infestans PE=2 SV=1	2	-1.06118	-1.42148	-0.594199	-0.181859	0.302429	-0.226928	-0.241032	-1.21364	0.100894	-0.18964	0.208776	0.733124	1.84827	1.93646	0.000175099	GO:0003676 GO:0003964 GO:0008270 GO:0006278 GO:0046983
c889_g1	PPBT_CHICK Alkaline tissue-nonspecific isozyme OS=Gallus gallus GN=ALPL PE=2 SV=1	2	-1.15447	-0.992927	-0.902365	-0.313039	0.106564	-0.305804	0.158925	-0.764913	-0.63233	-0.151422	0.277536	1.38625	0.860765	2.42722	0.000191793	GO:0008270 GO:0042803 GO:0033280 GO:0002020 GO:0004035 GO:0009986 GO:0000287 GO:0070062 GO:0001501 GO:0016020 GO:0065010 GO:0001649 GO:0016462 GO:0016311 GO:0031214	K01077	E3.1.3.1 phoA phoB; alkaline phosphatase [EC:3.1.3.1]	path:map00627 path:map00730 path:map00790 path:map01100 path:map01120 path:map02020	Aminobenzoate degradation | Thiamine metabolism | Folate biosynthesis | Metabolic pathways | Microbial metabolism in diverse environments | Two-component system	br:ko00001 br:ko00002 br:ko01000 br:ko04147 br:ko00537	KEGG Orthology (KO) | KEGG modules | Enzymes | Exosome | Glycosylphosphatidylinositol (GPI)-anchored proteins
c26619_g1	RTJK_DROME RNA-directed DNA polymerase from mobile element jockey OS=Drosophila melanogaster GN=pol PE=1 SV=1	2	-1.2421	-1.1305	-0.172177	-0.876385	0.606342	-0.0474025	1.21544	-0.708839	-0.440274	-0.819225	-0.0317776	0.163096	1.55377	1.93004	0.000196792	GO:0004518 GO:0016740 GO:0006259
c26452_g1	TRA1_MAIZE AC transposase OS=Zea mays PE=2 SV=2	2	0.838111	-0.565834	-1.02487	-0.113653	-0.418279	-1.58986	-0.135252	-0.810273	-0.137821	0.623639	0.378847	0.860519	-0.375795	2.47053	0.000209245	GO:0043229 GO:0005488
c22438_g1	G6PD_TAKRU Glucose-6-phosphate 1-dehydrogenase OS=Takifugu rubripes GN=g6pd PE=3 SV=1	2	-0.313945	-0.00858868	-0.598427	0.0759372	0.350386	-0.656334	-0.200019	-0.421607	-0.63515	-2.07515	0.617139	1.06836	2.29912	0.498277	0.00021457	GO:0032094 GO:0009051 GO:0042803 GO:0006695 GO:0006740 GO:0014070 GO:0006006 GO:0043523 GO:0021762 GO:0009898 GO:0004345 GO:0043249 GO:0005536 GO:0005634 GO:0045471 GO:0005813 GO:0050661 GO:0070062 GO:0006749 GO:0019322 GO:0005829 GO:0034599 GO:0010734 GO:0046390	K00036	G6PD zwf; glucose-6-phosphate 1-dehydrogenase [EC:1.1.1.49 1.1.1.363]	path:map00030 path:map00480 path:map01100 path:map01110 path:map01120 path:map01130 path:map01200 path:map05230	Pentose phosphate pathway | Glutathione metabolism | Metabolic pathways | Biosynthesis of secondary metabolites | Microbial metabolism in diverse environments | Biosynthesis of antibiotics | Carbon metabolism | Central carbon metabolism in cancer	br:ko00001 br:ko00002 br:ko01000 br:ko04147	KEGG Orthology (KO) | KEGG modules | Enzymes | Exosome
c25613_g2	Q17MH0_AEDAE AAEL001051-PA OS=Aedes aegypti GN=AAEL001051 PE=4 SV=1	2	-1.49215	-1.49215	0.805581	0.234762	0.392928	-0.262759	0.132361	0.510624	-0.595815	-0.202892	-0.52597	-0.594644	0.66746	2.42266	0.00025843
c26419_g4	RTJK_DROME RNA-directed DNA polymerase from mobile element jockey OS=Drosophila melanogaster GN=pol PE=1 SV=1	2	-1.81392	-0.0913292	-0.0808409	0.214722	0.911129	-0.425588	-0.448401	-0.604015	0.77754	0.0790088	-0.00690617	-0.725104	-0.390588	2.60429	0.000262261
c12315_g1	EPDR1_MACFA Mammalian ependymin-related 1 OS=Macaca fascicularis GN=EPDR1 PE=2 SV=3	2	-1.12563	-0.996505	-0.94512	-0.608969	-0.473986	-0.346131	0.301355	-0.559353	0.153725	-0.415282	0.296958	1.3534	0.994182	2.37135	0.000267525	GO:0007160 GO:0070062 GO:0005509 GO:0005576 GO:0005764
c26515_g1	MLP_ACRMI Mucin (Fragment) OS=Acropora millepora PE=1 SV=1	2	-1.03251	-0.822266	-0.853525	-0.587223	-0.326489	0.0450018	-0.19915	-0.312073	-0.508411	-0.670845	0.18793	1.88982	1.07701	2.11272	0.000296449	GO:0060485 GO:0003231 GO:0022603 GO:0003206 GO:0001568 GO:0043231 GO:0051240 GO:0048585 GO:0031012 GO:0070887 GO:1902680 GO:0010033 GO:0035295 GO:0090287 GO:0048646 GO:0045597 GO:0044444 GO:0009966 GO:0007423 GO:0042127 GO:0006357 GO:0030855 GO:0005515 GO:0001655 GO:0007219 GO:0032879 GO:0002009 GO:0048598 GO:0010628 GO:0016020 GO:0009719 GO:0016043 GO:0012505 GO:0050768	K06825	FBN1; fibrillin 1			br:ko00536 br:ko04516	Glycosaminoglycan binding proteins | Cell adhesion molecules and their ligands
c26463_g3	RTJK_DROME RNA-directed DNA polymerase from mobile element jockey OS=Drosophila melanogaster GN=pol PE=1 SV=1	2	-0.254123	-1.23036	-0.541367	-0.0796431	-1.23036	0.186889	1.02205	0.480426	-0.754343	-0.792881	-0.511321	1.36869	0.110724	2.22562	0.000297974	GO:0090304 GO:0016787
c22897_g1	2A5A_MOUSE Serine threonine- phosphatase 2A 56 kDa regulatory subunit alpha isoform OS=Mus musculus GN=Ppp2r5a PE=1 SV=1	2	-1.55983	-0.62675	0.997997	-0.405345	-1.13098	-0.521823	-0.457363	-0.713588	-0.384129	-0.0462315	0.537491	1.16705	1.60802	1.53548	0.000311572	GO:0036498 GO:0090005 GO:0014066 GO:0008285 GO:0006470 GO:0007399 GO:0006355 GO:0042771 GO:0000159 GO:0000775 GO:0005654 GO:0004722 GO:0030018 GO:0043161 GO:0006977 GO:0001932 GO:0051130 GO:0016020 GO:0005829 GO:0035307 GO:0031430 GO:0034047 GO:0019900 GO:0090219	K11584	PPP2R5; serine/threonine-protein phosphatase 2A regulatory subunit B'	path:map03015 path:map04071 path:map04113 path:map04114 path:map04151 path:map04152 path:map04261 path:map04728	mRNA surveillance pathway | Sphingolipid signaling pathway | Meiosis - yeast | Oocyte meiosis | PI3K-Akt signaling pathway | AMPK signaling pathway | Adrenergic signaling in cardiomyocytes | Dopaminergic synapse	br:ko00001 br:ko01009 br:ko03036	KEGG Orthology (KO) | Protein phosphatases and associated proteins | Chromosome
c25971_g2	T1JEA5_STRMM Uncharacterized protein OS=Strigamia maritima PE=4 SV=1	2	-1.21363	-1.21363	-0.972306	0.59333	0.12655	-0.486783	-0.28997	-0.687467	-0.613256	-0.180102	0.899136	0.801717	2.27022	0.966186	0.000354861	GO:0003700 GO:0006355 GO:0043565
c2918_g1	PACN2_CHICK kinase C and casein kinase substrate in neurons 2 OS=Gallus gallus GN=PACSIN2 PE=1 SV=1	2	-0.979159	-1.19599	-0.975897	0.00967456	-0.151735	-0.486416	-0.787622	-1.25743	0.0813107	0.968765	0.779178	0.932136	1.73725	1.32594	0.000396829	GO:0042802 GO:0070836 GO:0036010 GO:0090002 GO:0048812 GO:1900006 GO:0005654 GO:0097320 GO:0051049 GO:0005901 GO:0048471 GO:0070062 GO:0005925 GO:0043195 GO:0072584 GO:0070300 GO:0055038 GO:0030036	K20123	PACSIN; protein kinase C and casein kinase substrate in neurons protein			br:ko04131	Membrane trafficking
c23569_g1	LORF2_HUMAN LINE-1 retrotransposable element ORF2 OS=Homo sapiens PE=1 SV=1	2	-1.32386	-1.14053	-0.997091	-0.0204732	0.445932	-0.00566994	0.473345	-0.958468	0.00390541	-0.938425	1.39495	0.295363	0.730779	2.04024	0.00042488	GO:0004518 GO:0016740 GO:0006259
c26219_g4	RTJK_DROME RNA-directed DNA polymerase from mobile element jockey OS=Drosophila melanogaster GN=pol PE=1 SV=1	2	-1.40979	-0.582526	-0.360132	-0.142559	-1.06589	0.580329	0.585567	-0.667858	-0.449742	-1.00407	0.667884	0.234505	1.9029	1.71138	0.000429463	GO:0004518 GO:0016740 GO:0006259
c21894_g1	SRAP_STAA8 Serine-rich adhesin for platelets OS=Staphylococcus aureus (strain NCTC 8325) GN=sraP PE=1 SV=1	2	-1.41593	-1.49565	-0.527433	-0.624892	-0.132983	0.040229	0.296817	0.0807829	-0.0905261	-0.768851	0.366934	0.622237	2.13757	1.51169	0.000540125	GO:0044464 GO:0044699
c26601_g1	RTBS_DROME Probable RNA-directed DNA polymerase from transposon BS OS=Drosophila melanogaster GN=RTase PE=2 SV=1	2	-1.04469	-1.16243	0.638795	-0.524301	-0.647378	-0.238587	0.67037	-1.39565	0.46827	-1.19613	0.705589	0.965319	1.14546	1.61536	0.000555654
c26383_g2	USH2A_HUMAN Usherin OS=Homo sapiens GN=USH2A PE=1 SV=3	2	-1.19705	-0.873686	-0.292517	0.293773	-0.137444	-0.0451257	-0.00995491	-1.69737	-0.282685	-0.701741	0.676659	0.778474	1.68051	1.80816	0.000590573	GO:0005515 GO:0050794 GO:0030182 GO:0097458 GO:0016020 GO:0090596 GO:0042995	K19636	USH2A; usherin
c5013_g1	ATS18_HUMAN A disintegrin and metallo ase with thrombospondin motifs 18 OS=Homo sapiens GN=ADAMTS18 PE=1 SV=3	2	-0.796516	-0.880287	-0.429647	-0.370775	-0.164449	0.199798	0.968848	-0.645015	-0.0814768	-0.339462	-0.617905	-0.299187	0.447121	3.00895	0.000615053	GO:0048583 GO:0065008 GO:0048522 GO:0071310 GO:0070011 GO:0006508 GO:0051241 GO:0048513 GO:0031012 GO:0048523 GO:0005488 GO:0044710	K08632	ADAMTS18; a disintegrin and metalloproteinase with thrombospondin motifs 18 [EC:3.4.24.-]			br:ko01000 br:ko01002	Enzymes | Peptidases
c27953_g1	CC50A_MOUSE Cell cycle control 50A OS=Mus musculus GN=Tmem30a PE=1 SV=1	2	-0.480636	-1.38993	-0.838565	1.01173	0.9598	0.411699	-0.991877	-1.73061	0.124077	-0.30565	0.185657	0.377941	1.6493	1.01707	0.000644577	GO:0006855 GO:0005515 GO:0045332 GO:0036010 GO:0016020 GO:0070863 GO:0005783
c23809_g2	PARP4_HUMAN Poly	2	-0.973814	-1.13838	-0.612446	0.0826702	0.090187	-1.23636	-0.465069	-0.574797	-0.223256	-0.443772	0.89262	1.35997	1.35602	1.88642	0.000672709	GO:0006281 GO:0016757 GO:1901363 GO:0007165 GO:0006464 GO:1901135 GO:0044710 GO:0048518 GO:0008219 GO:0097159 GO:0005737 GO:0005819 GO:0031981 GO:0019222 GO:0070887 GO:0019899 GO:0034645	K10798	PARP; poly [ADP-ribose] polymerase [EC:2.4.2.30]	path:map03410 path:map04210 path:map04212 path:map04214	Base excision repair | Apoptosis | Longevity regulating pathway - worm | Apoptosis - fly	br:ko00001 br:ko00002 br:ko01000 br:ko03032 br:ko03036 br:ko03400	KEGG Orthology (KO) | KEGG modules | Enzymes | DNA replication proteins | Chromosome | DNA repair and recombination proteins
c26244_g1	K2012_BOVIN Uncharacterized protein KIAA2012 homolog OS=Bos taurus GN=KIAA2012 PE=2 SV=2	2	-1.15909	-1.70655	-0.486916	0.212616	-0.482483	-0.672628	-0.288938	-0.754399	-0.218233	0.424004	0.876061	1.20274	1.42763	1.62618	0.000744886
c25381_g1	OVCH1_HUMAN Ovochymase-1 OS=Homo sapiens GN=OVCH1 PE=2 SV=2	2	-0.775347	-0.775347	-0.123677	-0.775347	-0.563576	-0.448987	-0.155091	-0.775347	-0.319213	-0.775347	0.384195	1.61226	2.24231	1.24851	0.000810559	GO:0034185 GO:0019904 GO:0051918 GO:0051919 GO:0022617 GO:0004252 GO:0046598 GO:0007596 GO:0005102 GO:0044765 GO:0044218 GO:0070062 GO:0016192 GO:0050890 GO:0010812 GO:0072562 GO:0016021 GO:0034358 GO:0001968 GO:0016540 GO:0031232 GO:0031226 GO:0036457	K09633	TMPRSS2; transmembrane protease serine 2 [EC:3.4.21.-]	path:map05164 path:map05202	Influenza A | Transcriptional misregulation in cancer	br:ko00001 br:ko01000 br:ko01002	KEGG Orthology (KO) | Enzymes | Peptidases
c7671_g1	ZNT10_HUMAN Zinc transporter 10 OS=Homo sapiens GN=SLC30A10 PE=1 SV=2	2	-0.966244	-0.966244	-0.966244	-0.31687	0.0169109	-0.331979	0.485951	-0.170466	-0.759441	-0.966244	0.169515	0.969695	1.80792	1.99374	0.000822586	GO:0010033 GO:0030141 GO:1903530 GO:0008324 GO:0006882 GO:0051051 GO:0005783 GO:0005794 GO:0044425 GO:0005886 GO:0006950 GO:0010817 GO:0031965 GO:0005515 GO:0098662 GO:0006828 GO:0023051 GO:0006829 GO:0098588 GO:0010038 GO:0010646 GO:0098805	K14688	SLC30A1 ZNT1; solute carrier family 30 (zinc transporter) member 1	path:map04978	Mineral absorption	br:ko00001 br:ko02000	KEGG Orthology (KO) | Transporters
c26392_g2	A7SSY1_NEMVE OS=Nematostella vectensis GN=v1g216976 PE=4 SV=1	2	-1.22383	-0.304485	-0.830281	-0.276683	-0.00350444	-1.20142	0.656855	-1.23831	0.250066	-0.404124	0.072944	1.27597	1.32188	1.90492	0.000870687	GO:0000166 GO:0070492 GO:0016887 GO:0005524 GO:0016020 GO:0016021
c29721_g1	MAN5_BACAG Mannan endo-1 4-beta-mannosidase OS=Bacillus agaradhaerens PE=1 SV=1	2	-1.33686	-1.48031	-1.07583	-0.538892	-0.237136	-0.39402	0.193201	-0.380256	-0.0462508	0.135125	0.726337	1.33184	1.40315	1.6999	0.000952047	GO:0016787
c26440_g1	PKHL1_HUMAN Fibrocystin-L OS=Homo sapiens GN=PKHD1L1 PE=2 SV=2	2	-1.39986	-1.46014	-0.960327	0.683542	-0.232984	0.951317	-0.406273	-0.486623	0.676127	-0.802053	0.403319	0.969487	0.0773063	1.98716	0.00108889	GO:0015630 GO:0060255 GO:0044444 GO:0005576 GO:0044425 GO:0005488 GO:0048519 GO:0044699 GO:0043227 GO:0032879 GO:0048522 GO:0044430 GO:0080090 GO:0031323
c26001_g1	LRP2_HUMAN Low-density lipo receptor-related 2 OS=Homo sapiens GN=LRP2 PE=1 SV=3	2	-0.0120485	-0.334705	1.18096	-0.707022	0.419016	-1.18327	-0.97887	-1.69192	0.310178	-0.429427	0.779741	0.746382	2.03314	-0.132158	0.00109897	GO:0019538 GO:0007154 GO:0008202 GO:0048513 GO:0048518 GO:0044459 GO:0030228 GO:0044281 GO:0071310 GO:0050790 GO:0031410 GO:0032268 GO:0044421 GO:0044763 GO:0048523 GO:0006897 GO:0044446 GO:0044765 GO:0005764 GO:0005515 GO:0007417 GO:0098588 GO:0012505 GO:0072359 GO:0032991 GO:0098805	K06233	LRP2; low density lipoprotein-related protein 2	path:map04340 path:map04918	Hedgehog signaling pathway | Thyroid hormone synthesis	br:ko00001 br:ko04131	KEGG Orthology (KO) | Membrane trafficking
c24987_g2	MLRP2_ACRMI MAM and LDL-receptor class A domain-containing 2 (Fragment) OS=Acropora millepora PE=1 SV=1	2	-0.792754	-0.792754	-0.792754	0.0746633	-0.792754	0.234122	-0.384447	-0.544442	-0.610693	-0.149587	-0.205789	1.46641	0.650677	2.6401	0.00123062	GO:0021515 GO:0005737 GO:0021953 GO:0005576 GO:0031224
c12161_g1	A7RM36_NEMVE OS=Nematostella vectensis GN=v1g231988 PE=4 SV=1	2	-1.26487	-1.02807	-0.293006	-0.0864222	-0.594967	-0.64325	-0.447622	-0.114683	-0.0210325	0.142728	1.36944	1.75958	-0.717338	1.93951	0.00128728	GO:0000122 GO:0003676 GO:0003677 GO:0016020 GO:0016021 GO:0030099 GO:0050767
c17102_g1	HETE1_PODAS Vegetative incompatibility HET-E-1 OS=Podospora anserina GN=HET-E1 PE=3 SV=1	2	-2.12017	-1.3714	-0.410113	1.002	0.551193	-0.538988	-0.149615	-0.535989	-0.583532	0.221298	0.549425	1.03904	1.06596	1.2809	0.00128728	GO:0043967 GO:0019219 GO:0080135 GO:1902533 GO:0000166 GO:0031398 GO:2000112 GO:0051347 GO:0065008 GO:1903052 GO:0032880 GO:0035097 GO:0043234 GO:0044763 GO:0000123 GO:0031327 GO:0005515 GO:0000151 GO:0048731 GO:0005737 GO:0001934 GO:0018024 GO:0051716 GO:0010821 GO:0010485 GO:0010564 GO:0016567	K10260	FBXW7 SEL10; F-box and WD-40 domain protein 7	path:map04120	Ubiquitin mediated proteolysis	br:ko00001 br:ko00002 br:ko04121	KEGG Orthology (KO) | KEGG modules | Ubiquitin system
c25803_g1	T2M7N3_HYDVU Solute carrier family 25 member 44 (Fragment) OS=Hydra vulgaris GN=SLC25A44 PE=2 SV=1	2	-1.45568	-0.816286	-0.367042	1.12866	1.30001	0.0633515	0.484261	0.370722	0.091221	-0.848453	0.0455525	-0.458996	-1.45568	1.91837	0.00135377	GO:0003964 GO:0003723 GO:0046872 GO:0016020 GO:0016021 GO:0006278 GO:0006810
c31050_g1	TMPS6_MOUSE Transmembrane protease serine 6 OS=Mus musculus GN=Tmprss6 PE=1 SV=4	2	-0.843407	-0.918048	-0.918048	-0.581943	-0.188494	-0.759991	-0.256989	-0.207768	0.219932	-0.602887	0.270725	0.925602	1.32021	2.54111	0.0014236	GO:0030855 GO:0055072 GO:0045892 GO:0006508 GO:0030195 GO:0016021 GO:0044421 GO:0008236 GO:0016043 GO:0048513 GO:0044459	K08664	PRSS8; prostasin [EC:3.4.21.-]			br:ko01000 br:ko01002 br:ko00537	Enzymes | Peptidases | Glycosylphosphatidylinositol (GPI)-anchored proteins
c19911_g1	PLB1_HUMAN Phospholipase membrane-associated OS=Homo sapiens GN=PLB1 PE=1 SV=3	2	-0.157516	-0.35517	-0.435311	-0.419454	0.0572301	-0.313338	-0.34069	-0.682215	-0.329892	-0.35988	-0.22649	1.11355	-0.682215	3.13139	0.00154648	GO:0004623 GO:0001523 GO:0036151 GO:0050253 GO:0005886	K14621	PLB1 PLB; phospholipase B1 membrane-associated [EC:3.1.1.4 3.1.1.5]	path:map00564 path:map00565 path:map00590 path:map00591 path:map00592 path:map01100 path:map01110 path:map04977	Glycerophospholipid metabolism | Ether lipid metabolism | Arachidonic acid metabolism | Linoleic acid metabolism | alpha-Linolenic acid metabolism | Metabolic pathways | Biosynthesis of secondary metabolites | Vitamin digestion and absorption	br:ko00001 br:ko01000 br:ko04131	KEGG Orthology (KO) | Enzymes | Membrane trafficking
c10443_g1	MK01_XENLA Mitogen-activated kinase 1 OS=Xenopus laevis GN=mapk1 PE=1 SV=3	2	-1.67714	-1.36044	-0.893632	0.705462	0.249915	-0.236404	-0.253741	-1.41872	0.327772	0.465868	0.675801	0.806667	1.37626	1.23234	0.00156431	GO:0007094 GO:0070849 GO:0009272 GO:0043627 GO:0014066 GO:0007411 GO:0051090 GO:0090170 GO:0001784 GO:0000187 GO:0005901 GO:0072584 GO:0019369 GO:0030424 GO:0019902 GO:0008353 GO:0007268 GO:0043234 GO:0006975 GO:0000189 GO:0005635 GO:0031505 GO:0097011 GO:0051493 GO:0032839 GO:0004707 GO:0019233 GO:0033129 GO:2000641 GO:0019858 GO:0060020 GO:1900034 GO:1904355 GO:0008284 GO:0038095 GO:0038096 GO:…	K04371	MAPK1_3; mitogen-activated protein kinase 1/3 [EC:2.7.11.24]	path:map01521 path:map01522 path:map01524 path:map04010 path:map04011 path:map04012 path:map04013 path:map04014 path:map04015 path:map04022 path:map04024 path:map04062 path:map04066 path:map04068 path:map04071 path:map04072 path:map04114 path:map04140 path:map04150 path:map04151 path:map04210 path:map04214 path:map04261 path:map04270 path:map04320 path:map04350 path:map04360 path:map04370 path:ma…	EGFR tyrosine kinase inhibitor resistance | Endocrine resistance | Platinum drug resistance | MAPK signaling pathway | MAPK signaling pathway - yeast | ErbB signaling pathway | MAPK signaling pathway - fly | Ras signaling pathway | Rap1 signaling pathway | cGMP-PKG signaling pathway | cAMP signaling pathway | Chemokine signaling pathway | HIF-1 signaling pathway | FoxO signaling pathway | Sphingo…	br:ko00001 br:ko00002 br:ko01000 br:ko01001 br:ko03036 br:ko04147	KEGG Orthology (KO) | KEGG modules | Enzymes | Protein kinases | Chromosome | Exosome
c24031_g1	PPN_DROME Papilin OS=Drosophila melanogaster GN=Ppn PE=1 SV=2	2	-1.25732	-1.23619	-0.94159	-0.732728	-0.110759	-0.443571	-0.111204	-0.792574	0.255324	0.0651672	0.806369	1.31256	1.37135	1.81517	0.00175101	GO:0004866 GO:0043231 GO:0016020 GO:0044421 GO:0005488 GO:0007599
c26318_g3	RTJK_DROME RNA-directed DNA polymerase from mobile element jockey OS=Drosophila melanogaster GN=pol PE=1 SV=1	2	-1.72248	0.043432	-0.759616	1.30758	0.448411	-0.765659	0.149197	-1.28292	-0.858245	-0.383028	0.22483	1.35048	1.07657	1.17144	0.00190498	GO:0003964 GO:0016779 GO:0006278 GO:0016740
c26591_g2	H9IXQ7_BOMMO Uncharacterized protein OS=Bombyx mori PE=4 SV=1	2	-0.698555	-1.6877	-0.498172	-0.507613	-0.0561107	-0.389324	0.369094	-0.928643	0.566691	-1.06846	0.95225	1.53664	0.774875	1.63503	0.00190498	GO:0003677 GO:0004803 GO:0006313
c26314_g1	WHITE_LUCCU white OS=Lucilia cuprina GN=W PE=2 SV=2	2	-1.38988	-1.11591	-1.37816	-0.295508	0.0205379	0.104807	-0.0108632	-0.741815	0.114209	-0.135406	0.284518	1.2559	1.34311	1.94447	0.00193805	GO:0042626 GO:0010033 GO:1901360 GO:0048878 GO:0046983 GO:0044444 GO:0043168 GO:0044763 GO:0044238 GO:0044446 GO:0044710 GO:0044459 GO:0000166 GO:0005319 GO:0043231 GO:0042493 GO:0012505 GO:0030301 GO:0050789
c34613_g1	GST7_CAEEL Probable glutathione S-transferase 7 OS=Caenorhabditis elegans GN=gst-7 PE=3 SV=1	2	-0.771045	-0.398933	-0.680849	-0.810645	-0.72333	-0.546015	-0.42337	-0.460757	-0.383267	-0.430932	0.389939	1.31585	1.94916	1.97419	0.00209026	GO:0005515 GO:0005737 GO:0046872 GO:0006693 GO:0016740 GO:0006633 GO:0016853	K04097	HPGDS; prostaglandin-H2 D-isomerase / glutathione transferase [EC:5.3.99.2 2.5.1.18]	path:map00480 path:map00590 path:map00980 path:map00982 path:map01100 path:map05204	Glutathione metabolism | Arachidonic acid metabolism | Metabolism of xenobiotics by cytochrome P450 | Drug metabolism - cytochrome P450 | Metabolic pathways | Chemical carcinogenesis	br:ko00001 br:ko01000	KEGG Orthology (KO) | Enzymes
c23550_g1	CLC9A_HUMAN C-type lectin domain family 9 member A OS=Homo sapiens GN=CLEC9A PE=1 SV=1	2	-1.21057	-1.33174	1.44455	0.373975	-0.202586	-0.0257828	-0.121767	-1.33174	-0.537307	-1.06126	0.963319	0.582834	1.21074	1.24733	0.00210484	GO:0016032 GO:0044464 GO:0005488 GO:0006810 GO:0050789
c26601_g4	RTJK_DROFU RNA-directed DNA polymerase from mobile element jockey OS=Drosophila funebris GN=jockey\pol PE=1 SV=1	2	-1.43741	-1.49132	-0.0376382	0.105063	-0.121339	0.921124	0.971519	-1.68447	0.343568	-0.170068	-0.501143	1.36207	0.492114	1.24793	0.00211799	GO:0003964 GO:0016779 GO:0006278 GO:0016740
c26622_g1	POL3_DROME Retrovirus-related Pol poly from transposon OS=Drosophila melanogaster GN=pol PE=3 SV=1	2	-1.60204	-1.43211	-0.717904	0.280497	-0.223444	-0.243691	-0.390828	-0.875539	0.540397	0.802205	0.117538	0.402159	1.84698	1.49579	0.00230332	GO:0016787
c24267_g1	OVCA2_DANRE Esterase OVCA2 OS=Danio rerio GN=ovca2 PE=2 SV=1	2	-1.06612	-0.95309	0.771579	0.467958	-0.679477	-0.744548	-0.299313	-1.14609	-0.71637	0.678827	-0.663035	1.45902	1.4701	1.42055	0.00234805	GO:0050794 GO:0048519
c22665_g2	AMY2B_HUMAN Alpha-amylase 2B OS=Homo sapiens GN=AMY2B PE=1 SV=1	2	-1.2715	-1.2715	0.0193243	-0.844734	0.128688	-0.27191	0.226007	0.125593	-1.02104	-0.612337	0.166585	1.29642	1.33087	1.99953	0.00259745	GO:0004556 GO:0005615 GO:0031404 GO:0070062 GO:0005515 GO:0005509 GO:0016052 GO:0044245	K01176	AMY amyA malS; alpha-amylase [EC:3.2.1.1]	path:map00500 path:map01100 path:map04973	Starch and sucrose metabolism | Metabolic pathways | Carbohydrate digestion and absorption	br:ko00001 br:ko01000	KEGG Orthology (KO) | Enzymes
c26607_g1	POGK_HUMAN Pogo transposable element with KRAB domain OS=Homo sapiens GN=POGK PE=1 SV=2	2	-0.976362	-1.68303	-0.804526	-0.500907	-0.609936	0.190383	0.474003	-0.34583	0.4359	-0.172067	0.344909	0.680623	0.397014	2.56982	0.002752	GO:0003676 GO:0003677 GO:0005634 GO:0005515 GO:0007275 GO:0006355 GO:0005622
c22358_g1	BCAT1_SHEEP Branched-chain-amino-acid cytosolic OS=Ovis aries GN=BCAT1 PE=2 SV=1	2	-0.968215	-0.741027	-2.04532	-0.349622	-0.267062	0.273342	-0.107438	-0.460718	-0.00535163	-0.385135	0.819605	1.35249	1.32246	1.56198	0.00277527	GO:0008283 GO:0030170 GO:0009083 GO:0005759 GO:0009099 GO:0004084 GO:0000082 GO:0009098 GO:0005829 GO:0006532	K00826	E2.6.1.42 ilvE; branched-chain amino acid aminotransferase [EC:2.6.1.42]	path:map00270 path:map00280 path:map00290 path:map00770 path:map01100 path:map01110 path:map01130 path:map01210 path:map01230	Cysteine and methionine metabolism | Valine leucine and isoleucine degradation | Valine leucine and isoleucine biosynthesis | Pantothenate and CoA biosynthesis | Metabolic pathways | Biosynthesis of secondary metabolites | Biosynthesis of antibiotics | 2-Oxocarboxylic acid metabolism | Biosynthesis of amino acids	br:ko00001 br:ko00002 br:ko01000 br:ko01007	KEGG Orthology (KO) | KEGG modules | Enzymes | Amino acid related enzymes
c26113_g2	PKD1_CAEEL Location of vulva defective 1 OS=Caenorhabditis elegans GN=lov-1 PE=1 SV=4	2	-1.85858	-1.7183	-0.00759864	-0.231138	0.507631	0.239018	0.622638	0.169532	-0.0446047	-1.08805	0.303386	0.220263	1.0441	1.8417	0.00299643	GO:0015077 GO:0050915 GO:0051173 GO:0005794 GO:0048754 GO:0005789 GO:0051641 GO:0051606 GO:0071214 GO:0019904 GO:0048608 GO:0042221 GO:0005244 GO:0048523 GO:0044093 GO:0098662 GO:0098588 GO:0010628 GO:0032991 GO:2000045 GO:0016323 GO:0051216 GO:0060341 GO:0019219 GO:0043009 GO:0090279 GO:0007399 GO:1902578 GO:0045787 GO:0007155 GO:0007507 GO:0072164 GO:0070062 GO:0001568 GO:0006816 GO:0019220 GO:…	K04988	PKD1L2; polycystin 1L2			br:ko04040	Ion channels
c22254_g1	TREA_DICDI Trehalase OS=Dictyostelium discoideum GN=treh PE=3 SV=1	2	-0.979651	-1.28562	-1.65852	-0.141258	0.718043	0.401749	-0.0598327	-0.501816	0.612883	0.149197	1.67085	1.1839	-1.07651	0.966588	0.00306501	GO:0071474 GO:0030288 GO:0005576 GO:0006974 GO:0005993 GO:0005886 GO:0031224 GO:0004555	K01194	TREH treA treF; alpha alpha-trehalase [EC:3.2.1.28]	path:map00500 path:map01100	Starch and sucrose metabolism | Metabolic pathways	br:ko00001 br:ko01000 br:ko00537	KEGG Orthology (KO) | Enzymes | Glycosylphosphatidylinositol (GPI)-anchored proteins
c25017_g1	A7STV8_NEMVE OS=Nematostella vectensis GN=v1g247384 PE=4 SV=1	2	-1.38289	-1.07612	-1.38289	0.140343	0.229685	0.87727	-0.52652	-0.703887	-0.256431	-0.509752	0.519147	0.959975	1.40884	1.70322	0.0031868	GO:0005509 GO:0016020 GO:0016021
c23052_g2	TMPS2_MOUSE Transmembrane protease serine 2 OS=Mus musculus GN=Tmprss2 PE=2 SV=3	2	-0.688707	-0.332779	-0.850914	-0.850914	-0.602548	-0.044273	-0.410558	-0.612733	-0.0784286	0.0725085	0.181995	0.948123	0.261585	3.00764	0.00321843	GO:0043229 GO:0005515 GO:0048522 GO:0007275 GO:0006508 GO:0044421 GO:0008236 GO:0031982 GO:0036457 GO:0007338 GO:0005886	K09633	TMPRSS2; transmembrane protease serine 2 [EC:3.4.21.-]	path:map05164 path:map05202	Influenza A | Transcriptional misregulation in cancer	br:ko00001 br:ko01000 br:ko01002	KEGG Orthology (KO) | Enzymes | Peptidases
c26622_g3	K7EYY3_PELSI Uncharacterized protein OS=Pelodiscus sinensis PE=4 SV=1	2	-1.16955	-1.32654	-0.967384	-0.0529307	-0.0988511	-0.921964	0.316319	-0.50321	-0.0186129	-0.617878	1.07184	1.3456	1.62657	1.31659	0.00336099	GO:0003676 GO:0015074
c20085_g1	PERC_ANOGA Chorion peroxidase OS=Anopheles gambiae GN=pxt PE=2 SV=3	2	-0.617927	-0.899853	-0.436585	-0.218351	-0.152305	0.208657	-0.0562702	-0.605334	0.153737	-0.566254	0.200332	0.224013	-0.470771	3.23691	0.00343521	GO:0065007 GO:0042221 GO:0044444 GO:0044425 GO:0005488 GO:0044710 GO:0005886 GO:0002376 GO:0006950 GO:0042743 GO:0004601 GO:0048477 GO:0043231 GO:0016043 GO:0031012 GO:0071704	K19511	PXDN VPO1; peroxidase [EC:1.11.1.7]			br:ko01000	Enzymes
c25939_g3	AKCL2_MOUSE 1 5-anhydro-D-fructose reductase OS=Mus musculus GN=Akr1e2 PE=1 SV=1	2	-1.29232	-1.41038	-0.881891	-0.449595	-0.535196	-0.694596	0.338998	-0.493687	0.244851	0.270142	0.851741	1.28881	0.712077	2.05106	0.00343521	GO:0047718 GO:0010033 GO:0006081 GO:0009055 GO:0004032 GO:0007586 GO:0044597 GO:0043795 GO:0044598 GO:0006700 GO:1901700 GO:0005654 GO:0004303 GO:0005615 GO:0046370 GO:0070062 GO:0005515 GO:0001523 GO:0005739 GO:0001758 GO:0045550 GO:0005829 GO:0098779 GO:0016488	K00011	E1.1.1.21 AKR1; aldehyde reductase [EC:1.1.1.21]	path:map00040 path:map00051 path:map00052 path:map00561 path:map01100	Pentose and glucuronate interconversions | Fructose and mannose metabolism | Galactose metabolism | Glycerolipid metabolism | Metabolic pathways	br:ko00001 br:ko01000	KEGG Orthology (KO) | Enzymes
c18847_g1	NVL_MOUSE Nuclear valosin-containing -like OS=Mus musculus GN=Nvl PE=1 SV=1	2	0.329005	-0.43934	-1.18475	-0.290723	-0.361334	-0.544777	-0.421661	-0.285393	0.0964774	0.0635445	-0.149798	0.572957	-0.527691	3.14348	0.0034876	GO:0045935 GO:0044267 GO:0005783 GO:0005694 GO:0043234 GO:0006996 GO:0006139 GO:0044248 GO:0005654 GO:0044877 GO:0000166 GO:0044085 GO:0005856 GO:0005515 GO:0031328 GO:0010604 GO:0043085 GO:0016020 GO:0016787 GO:0036503	K14571	RIX7 NVL; ribosome biogenesis ATPase	path:map03008	Ribosome biogenesis in eukaryotes	br:ko00001 br:ko03009	KEGG Orthology (KO) | Ribosome biogenesis
c6913_g1	CBHC_EMENI 1 4-beta-D-glucan cellobiohydrolase C OS=Emericella nidulans (strain FGSC A4 ATCC 38163 CBS NRRL 194 M139) GN=cbhC PE=1 SV=2	2	-0.920095	-0.92988	-0.170813	-0.398657	-0.744176	-0.841814	-0.575901	-0.523387	-0.455663	-0.22697	0.784516	1.60933	1.62574	1.76777	0.00351542	GO:0009251 GO:0016162 GO:0030243
c21134_g1	STK33_HUMAN Serine threonine- kinase 33 OS=Homo sapiens GN=STK33 PE=1 SV=1	2	-1.98898	-1.2488	-1.49768	-0.151513	0.259358	0.34813	0.291294	-0.138348	0.196568	-0.354749	0.818782	0.962081	1.37613	1.12773	0.00396224	GO:0060267 GO:0032880 GO:1901983 GO:0006468 GO:0009931 GO:0050773 GO:0051147 GO:0005634 GO:0005515 GO:0005737 GO:0043393 GO:0001934 GO:0071622 GO:0010976 GO:0032793 GO:0050766 GO:0050896	K08813	STK33; serine/threonine kinase 33 [EC:2.7.11.1]			br:ko01000 br:ko01001	Enzymes | Protein kinases
c8893_g1	ASTA_ASTAS Astacin OS=Astacus astacus PE=1 SV=2	2	-1.07757	-1.07757	0.380367	-0.726561	-0.819476	0.487423	-0.197909	-0.749047	-0.1522	-1.07757	1.14471	0.677146	1.11448	2.07377	0.00396428	GO:0016020 GO:0070011 GO:0031410 GO:0009566 GO:0005488 GO:0050789 GO:0071944	K08606	MEP1B; meprin B [EC:3.4.24.63]	path:map04974	Protein digestion and absorption	br:ko00001 br:ko01000 br:ko01002	KEGG Orthology (KO) | Enzymes | Peptidases
c24502_g1	K1R516_CRAGI Sodium calcium exchanger 3 OS=Crassostrea gigas GN=CGI_10016978 PE=4 SV=1	2	-1.66923	-1.57139	-0.639889	0.554818	0.167298	-0.52232	-0.518183	-0.879144	0.0943077	0.648651	0.551122	0.973655	1.57041	1.2399	0.00405764	GO:0007229 GO:0055085 GO:0007154 GO:0006816 GO:0016020 GO:0016021 GO:0035725 GO:0005432
c25557_g1	PEAR1_HUMAN Platelet endothelial aggregation receptor 1 OS=Homo sapiens GN=PEAR1 PE=1 SV=1	2	-1.58233	-1.10303	-1.32188	-0.395954	0.218558	-0.349631	-0.112372	-0.346366	0.0970225	-0.259291	1.04341	1.20073	1.11767	1.79347	0.00420957	GO:0043229 GO:0048729 GO:0035295 GO:0006355 GO:0048646 GO:0048699 GO:0060429 GO:0005488 GO:0043227 GO:0003007 GO:0051179 GO:0001568 GO:0048522 GO:0045596 GO:0016020 GO:0051241 GO:0051716 GO:0061061 GO:2000026
c26165_g1	KIF28_RAT Kinesin KIF28P OS=Rattus norvegicus GN=Kif28p PE=2 SV=1	2	-0.592599	-1.01444	-0.877685	-0.350417	-1.01444	-0.861022	-0.387271	-0.055255	-0.117275	-0.114516	0.529047	1.42774	2.25346	1.17467	0.00422383	GO:0072384 GO:0031966 GO:0007005
c26289_g4	NAPEP_HUMAN N-acyl-phosphatidylethanolamine-hydrolyzing phospholipase D OS=Homo sapiens GN=NAPEPLD PE=1 SV=2	2	-1.12019	-1.86225	0.275294	0.0302079	-0.739789	0.437354	0.73511	0.692706	-1.05939	-0.994161	0.0884486	1.35442	0.806207	1.35603	0.00442246	GO:0070062 GO:0001523 GO:0005737 GO:0070290 GO:0042622	K13985	NAPEPLD; N-acyl-phosphatidylethanolamine-hydrolysing phospholipase D [EC:3.1.4.54]	path:map04723	Retrograde endocannabinoid signaling	br:ko00001 br:ko01000	KEGG Orthology (KO) | Enzymes
c26274_g1	W4XA56_STRPU Uncharacterized protein OS=Strongylocentrotus purpuratus GN=Sp-Hypp_1246 PE=4 SV=1	2	-2.26851	-1.35286	0.316875	-0.180014	-0.37927	-0.534065	-0.469941	-0.379907	0.572485	0.487781	0.763506	1.00713	1.28973	1.12706	0.00442613	GO:0003676 GO:0005634 GO:0004842 GO:0008270 GO:0046872 GO:0016020 GO:0016021 GO:0016567
c26232_g1	LORF2_MOUSE LINE-1 retrotransposable element ORF2 OS=Mus musculus GN=Pol PE=1 SV=2	2	-2.16587	-0.985362	0.391851	0.116296	-0.234407	-1.04698	-0.289147	-0.959454	0.334671	0.592308	0.944181	1.15405	1.18102	0.966839	0.00463005	GO:0090304 GO:0004518 GO:0016740
c15625_g1	A8PQ25_9COXI Taurine catabolism dioxygenase family OS=Rickettsiella grylli GN=RICGR_1417 PE=4 SV=1	2	-1.35871	-1.35871	-0.818869	-0.138644	-0.512426	-0.818206	0.0661714	-0.456206	0.0743218	-0.00529048	0.949385	1.60212	1.11428	1.66078	0.00476936	GO:0051213 GO:0008150 GO:0016491 GO:0005509 GO:0055114 GO:0016310 GO:0005575 GO:0071902 GO:0016301 GO:0003674 GO:0016533 GO:0016534
c18773_g1	T2MI15_HYDVU Exostosin-like 3 (Fragment) OS=Hydra vulgaris GN=EXTL3 PE=2 SV=1	2	-1.27922	-1.36624	-0.0673241	0.395517	-0.0386207	-0.378889	-0.326689	-1.39907	-0.133505	0.0685023	0.0890769	1.23613	2.0731	1.12723	0.00493924	GO:0005634 GO:0097159 GO:1901363 GO:0006355 GO:0009059 GO:0016573 GO:0043234 GO:0044763 GO:0044446 GO:0016787
c18900_g1	MOXD2_DANRE DBH-like monooxygenase 2 homolog OS=Danio rerio GN=moxd2 PE=2 SV=2	2	-0.405425	-0.560132	0.206487	-0.560132	-0.560132	-0.143355	-0.560132	-0.188274	-0.560132	-0.38854	-0.386355	0.404524	0.462728	3.23887	0.00496981	GO:0065008 GO:0099503 GO:0016491 GO:0044707 GO:1901564 GO:0005783 GO:0044433 GO:0044425 GO:0005488 GO:0044237 GO:0007610
c25730_g3	I1FET9_AMPQE Uncharacterized protein OS=Amphimedon queenslandica PE=4 SV=1	2	-1.13979	-0.889406	-0.0587586	-0.157033	-0.384235	-0.431992	-0.279318	-1.07646	-0.903707	0.947857	0.340024	0.721993	0.795777	2.51504	0.00502205	GO:0003676 GO:0003677 GO:0043565
c13271_g1	EAA3_RABIT Excitatory amino acid transporter 3 OS=Oryctolagus cuniculus GN=SLC1A1 PE=2 SV=1	2	-0.350035	-0.576413	-0.423427	0.181609	-0.2345	0.317959	-0.0896866	-0.395129	-0.576413	-0.219604	-0.272591	-0.576413	-0.13318	3.34782	0.0051465	GO:0089711 GO:0014047 GO:0051938 GO:0007399 GO:0043200 GO:0015183 GO:0007268 GO:0002230 GO:0042883 GO:0043005 GO:0044237 GO:0044710 GO:0098792 GO:0005314 GO:0009986 GO:0005887 GO:0070062 GO:0005515 GO:0001504 GO:0098779 GO:0033229 GO:0010035 GO:0070779 GO:0016324	K05612	SLC1A1 EAAT3; solute carrier family 1 (neuronal/epithelial high affinity glutamate transporter) member 1	path:map04724 path:map04974	Glutamatergic synapse | Protein digestion and absorption	br:ko00001 br:ko02000	KEGG Orthology (KO) | Transporters
c24803_g1	A8MI50_ALKOO Peptidoglycan-binding OS=Alkaliphilus oremlandii (strain s) GN=Clos_1944 PE=4 SV=1	2	-0.599951	-0.677889	-0.515186	-0.566564	-0.602036	-0.551053	-0.535511	-0.748236	-0.65167	-0.310616	0.593073	1.48005	1.50652	2.17907	0.00518663	GO:0005975 GO:0046872 GO:0009253 GO:0008152 GO:0004553 GO:0008745 GO:0016787 GO:0016798
c20703_g1	TUB_RAT Tubby homolog OS=Rattus norvegicus GN=Tub PE=2 SV=1	2	-1.77505	-1.75043	-1.07798	-0.0691453	0.20332	0.359683	-0.28434	-0.406536	0.569974	0.165963	0.915233	0.867498	0.568377	1.71344	0.00534259	GO:0021914 GO:0009952 GO:1903546 GO:0021953 GO:1901621 GO:0005576 GO:0005730 GO:0005930 GO:0042733 GO:0060348 GO:0005546 GO:0001843 GO:0097500 GO:0097546 GO:0032403 GO:0007186 GO:0031076 GO:0048702 GO:0061548 GO:0006355 GO:0007420 GO:0008277 GO:0060434 GO:0005886 GO:0060831 GO:0005737 GO:0030991 GO:0019899	K19600	TULP1; tubby-related protein 1
c26068_g5	LORF2_MOUSE LINE-1 retrotransposable element ORF2 OS=Mus musculus GN=Pol PE=1 SV=2	2	-1.58934	-1.21166	0.317761	0.561942	0.981116	-0.357172	0.400584	-1.11591	-0.543294	-0.962965	-0.175839	1.27535	1.58819	0.831237	0.00575874	GO:0004518 GO:0016740 GO:0006259
c21964_g1	NPT2B_BOVIN Sodium-dependent phosphate transport 2B OS=Bos taurus GN=SLC34A2 PE=1 SV=1	2	-1.30839	-1.39053	-0.901847	-0.300924	-0.018613	-0.586201	-0.673554	-0.383855	-0.325514	0.883314	0.933581	1.20339	1.73767	1.13148	0.00589392	GO:0019538 GO:0015321 GO:0043627 GO:0055085 GO:0042301 GO:0009725 GO:0005436 GO:0006814 GO:0005515 GO:0044260 GO:0006817 GO:0005737 GO:0016021 GO:0031982 GO:0010038 GO:0031402 GO:0016324 GO:0030643	K14683	SLC34A NPT nptA; solute carrier family 34 (sodium-dependent phosphate cotransporter)			br:ko02000 br:ko04147	Transporters | Exosome
c22239_g1	GAP2_CAEEL Ras GTPase-activating gap-2 OS=Caenorhabditis elegans GN=gap-2 PE=2 SV=2	2	-1.03406	-1.30126	0.412239	0.124963	0.974297	-0.490858	-1.15176	-0.735396	-1.03001	0.141668	0.076389	0.9351	1.92272	1.15596	0.00589392	GO:1903362 GO:0043548 GO:0043507 GO:1901981 GO:0048514 GO:0045202 GO:0022603 GO:0002682 GO:0042059 GO:0045892 GO:0048167 GO:0010975 GO:0050678 GO:0030424 GO:0019901 GO:0045935 GO:0045732 GO:0048646 GO:0044444 GO:0005886 GO:0005126 GO:0051179 GO:0051130 GO:0043087 GO:0071364 GO:0016043 GO:0031982 GO:0050769 GO:0036477 GO:0043409 GO:0008285 GO:0043122 GO:0097190 GO:0000165 GO:0045596 GO:0010633 GO:…	K17633	RASAL2; RAS protein activator-like 2	path:map04014	Ras signaling pathway	br:ko00001	KEGG Orthology (KO)
c26528_g4	O42110_9SAUR ORF2 OS=Acanthochelys spixii PE=4 SV=2	2	-0.744615	-0.507023	-0.858262	-0.250921	-0.441229	-0.525116	0.270231	-0.592125	0.27258	-1.3717	-0.185821	1.39722	2.15428	1.38249	0.00606735	GO:0003964 GO:0003723 GO:0006278
c23759_g2	NOS1_HUMAN Nitric oxide brain OS=Homo sapiens GN=NOS1 PE=1 SV=2	2	-1.06703	-1.26113	-0.192409	-0.0597517	-0.935264	-0.556708	0.300737	-0.33371	-0.148519	-0.419465	-0.138276	0.825539	2.0177	1.9683	0.00619519	GO:0010181 GO:0031284 GO:0042738 GO:0000139 GO:0045202 GO:0043267 GO:0043542 GO:1900015 GO:0042136 GO:1902514 GO:0050796 GO:0005901 GO:0006954 GO:0001666 GO:0042383 GO:0033137 GO:0005829 GO:0050878 GO:0050999 GO:0071499 GO:0098735 GO:0030666 GO:1902042 GO:0007263 GO:0045776 GO:0045454 GO:0043234 GO:0003100 GO:0044325 GO:0042742 GO:0060314 GO:1903779 GO:0003785 GO:0006527 GO:0005634 GO:0034618 GO:…	K13240	NOS1; nitric-oxide synthase brain [EC:1.14.13.39]	path:map00220 path:map00330 path:map01100 path:map01110 path:map04020 path:map04145 path:map04371 path:map04713 path:map04730 path:map04970 path:map05010 path:map05014	Arginine biosynthesis | Arginine and proline metabolism | Metabolic pathways | Biosynthesis of secondary metabolites | Calcium signaling pathway | Phagosome | Apelin signaling pathway | Circadian entrainment | Long-term depression | Salivary secretion | Alzheimer's disease | Amyotrophic lateral sclerosis (ALS)	br:ko00001 br:ko01000	KEGG Orthology (KO) | Enzymes
c26599_g4	RTJK_DROME RNA-directed DNA polymerase from mobile element jockey OS=Drosophila melanogaster GN=pol PE=1 SV=1	2	-0.887062	-1.76425	-0.289913	-0.0416073	-0.00811737	0.883427	0.716014	-1.29287	0.340319	-0.718071	-0.467142	0.457267	1.16671	1.90529	0.00629078	GO:0090304 GO:0016787
c21080_g1	HRH1_PONPY Histamine H1 receptor OS=Pongo pygmaeus GN=HRH1 PE=3 SV=1	2	-0.483218	-0.260446	-0.96069	-0.76566	-1.65932	-0.289826	0.48084	-0.597742	1.06314	0.86791	1.3496	1.6475	-0.992166	0.600081	0.0063403	GO:0007171 GO:0070509 GO:0008144 GO:1903524 GO:0004940 GO:0005654 GO:0006940 GO:0007611 GO:0051345 GO:0005887 GO:0010959 GO:0006954 GO:0009628 GO:0050793 GO:0005768 GO:0051241 GO:0031398 GO:0071875 GO:0007190 GO:0019229 GO:0032962 GO:0042803 GO:1901098 GO:0015085 GO:0007267 GO:1904504 GO:0043235 GO:0008333 GO:0051380 GO:0002032 GO:0007189 GO:0007200 GO:0043410 GO:0006898 GO:1904925 GO:0005764 GO:…	K04149	HRH1; histamine receptor H1	path:map04020 path:map04080 path:map04750	Calcium signaling pathway | Neuroactive ligand-receptor interaction | Inflammatory mediator regulation of TRP channels	br:ko00001 br:ko04030	KEGG Orthology (KO) | G protein-coupled receptors
c22324_g2	NF2L1_CHICK Nuclear factor erythroid 2-related factor 1 OS=Gallus gallus GN=NFE2L1 PE=2 SV=1	2	0.506452	-0.795022	-1.10334	0.246035	-0.461248	-0.709678	-1.29346	-1.01046	0.300593	-0.68335	0.792783	1.41792	0.992053	1.80072	0.00638045	GO:1902176 GO:0048856 GO:0000976 GO:0044772 GO:1903206 GO:0001227 GO:0005654 GO:0001102 GO:0036091 GO:0048584 GO:0030968 GO:0015629 GO:0005829 GO:0050878 GO:0071356 GO:0071499 GO:0070301 GO:2000352 GO:0010499 GO:0050699 GO:0006351 GO:0044707 GO:0000989 GO:0005886 GO:0001221 GO:0005813 GO:0043161 GO:0047485 GO:0016567	K09040	NFE2L1_3; nuclear factor erythroid 2-related factor 1/3			br:ko03000	Transcription factors
c24986_g1	ATS19_HUMAN A disintegrin and metallo ase with thrombospondin motifs 19 OS=Homo sapiens GN=ADAMTS19 PE=2 SV=2	2	-0.975718	-0.786014	-0.946237	0.39083	0.847688	-1.27291	0.316461	-0.148307	-0.0656915	0.284956	0.713508	0.602927	-1.27291	2.31141	0.00638045	GO:0043170 GO:0044707	K08633	ADAMTS19; a disintegrin and metalloproteinase with thrombospondin motifs 19 [EC:3.4.24.-]			br:ko01000 br:ko01002	Enzymes | Peptidases
c25233_g9	NPHP3_MOUSE Nephrocystin-3 OS=Mus musculus GN=Nphp3 PE=1 SV=2	2	-0.74927	-0.74927	-0.550396	-0.520296	-0.625321	-0.513894	-0.593535	-0.74927	-0.495912	-0.208605	0.73962	1.14691	1.71398	2.15525	0.00669513	GO:0060993 GO:0071909 GO:0071908 GO:2000095 GO:0003283 GO:0044444 GO:0007018 GO:0043005 GO:0060027 GO:0048496 GO:0090090 GO:0005515 GO:0051179 GO:0044430 GO:0044463 GO:0045494 GO:0072189 GO:0005929 GO:0001947 GO:0071910 GO:0030324 GO:0035469	K19360	NPHP3; nephrocystin-3			br:ko03036	Chromosome
c26225_g2	RTJK_DROFU RNA-directed DNA polymerase from mobile element jockey OS=Drosophila funebris GN=jockey\pol PE=1 SV=1	2	-1.07687	-1.07687	0.729897	-1.07687	-1.07687	-0.317855	1.48922	-1.07687	-0.0793479	-0.385767	0.671185	0.825738	1.39637	1.05493	0.00671005	GO:0016779 GO:0032197 GO:0004519 GO:0006278
c26329_g3	DPOLZ_HUMAN DNA polymerase zeta catalytic subunit OS=Homo sapiens GN=REV3L PE=1 SV=2	2	0.937087	-0.709038	-1.32059	-0.198922	-0.00651521	1.67033	0.165154	-1.11673	0.814415	-0.795944	-1.06084	0.282937	-0.419923	1.75858	0.00720046	GO:0090305 GO:0006261 GO:0042276 GO:0005730 GO:0005654 GO:0000166 GO:0003677 GO:0008408 GO:0003887 GO:0005515 GO:0046872 GO:0016035 GO:0051539	K02350	POLZ1 rev3; DNA polymerase zeta [EC:2.7.7.7]	path:map01100 path:map01524 path:map03460	Metabolic pathways | Platinum drug resistance | Fanconi anemia pathway	br:ko00001 br:ko00002 br:ko01000 br:ko03400	KEGG Orthology (KO) | KEGG modules | Enzymes | DNA repair and recombination proteins
c24407_g1	A0A087TR37_9ARAC Nucleic-acid-binding from transposon X-element (Fragment) OS=Stegodyphus mimosarum GN=X975_21825 PE=4 SV=1	2	-1.64237	-1.37214	-0.495666	-0.782763	-0.1746	0.702293	0.747894	0.537838	0.127503	-0.697516	0.00329194	0.471656	0.25056	2.32402	0.00729712	GO:0005488
c24474_g1	TID_DROVI tumorous imaginal mitochondrial OS=Drosophila virilis GN=l(2)tid PE=2 SV=1	2	-1.34061	-0.805423	-0.804124	-1.49767	1.00164	0.245468	-0.596	-0.543441	0.704302	-0.62293	0.640048	1.15005	0.85566	1.61302	0.00759318	GO:0008385 GO:0008285 GO:0043167 GO:0045202 GO:0005133 GO:0043124 GO:0006469 GO:0044459 GO:0000122 GO:0007528 GO:0043154 GO:0031398 GO:0033256 GO:0006919 GO:0019901 GO:0032088 GO:0034341 GO:0005884 GO:0006457 GO:0007005 GO:0060336 GO:0042645 GO:0044767 GO:0051059 GO:0005634 GO:0050821	K09504	DNAJA3; DnaJ homolog subfamily A member 3	path:map05203	Viral carcinogenesis	br:ko00001 br:ko03029 br:ko03110	KEGG Orthology (KO) | Mitochondrial biogenesis | Chaperones and folding catalysts
c26458_g1	RPC3_HUMAN DNA-directed RNA polymerase III subunit RPC3 OS=Homo sapiens GN=POLR3C PE=1 SV=1	2	-1.42109	-1.0157	1.55607	-0.0500237	-0.47109	-0.508585	-0.437406	-0.0593612	-0.0285098	-1.54771	0.400093	1.1593	1.13665	1.28737	0.00774077	GO:0003899 GO:0005515 GO:0045089 GO:0005737 GO:0032728 GO:0005666	K03023	RPC3 POLR3C; DNA-directed RNA polymerase III subunit RPC3	path:map00230 path:map00240 path:map01100 path:map03020 path:map04623 path:map05169	Purine metabolism | Pyrimidine metabolism | Metabolic pathways | RNA polymerase | Cytosolic DNA-sensing pathway | Epstein-Barr virus infection	br:ko00001 br:ko00002 br:ko03021	KEGG Orthology (KO) | KEGG modules | Transcription machinery
c26425_g1	K7EX39_PELSI Uncharacterized protein OS=Pelodiscus sinensis PE=4 SV=1	2	-1.09514	-1.36349	-1.0087	-0.243557	-0.953599	-0.0823415	1.31597	-0.371021	0.187007	0.136627	0.529143	-0.0448931	0.702789	2.29121	0.00785145	GO:0003964 GO:0003723 GO:0006278
c21632_g1	T2MGA1_HYDVU Tyrosine- phosphatase non-receptor type 1 (Fragment) OS=Hydra vulgaris GN=PTPN1 PE=2 SV=1	2	-0.137126	-0.235873	0.616138	-0.508156	-0.283139	0.511809	0.804437	0.00623557	-1.06938	-1.06938	-1.06938	1.20935	-1.06938	2.29383	0.00821915	GO:0003964 GO:0003723 GO:0004725 GO:0006470 GO:0016020 GO:0016791 GO:0016021 GO:0006278 GO:0016311 GO:0035335 GO:0016787
c14266_g1	NST1_COCIM Stress response NST1 OS=Coccidioides immitis (strain RS) GN=NST1 PE=3 SV=2	2	-1.76829	-1.71845	-0.280419	-0.159846	-0.331296	-0.205858	-0.451495	-0.732554	0.612775	0.96712	0.618385	0.735015	1.31045	1.40447	0.00863746	GO:0005737
c12748_g1	INF2_XENTR Inverted formin-2 OS=Xenopus tropicalis GN=inf2 PE=2 SV=1	2	-0.121646	-0.508348	-0.842872	-0.140305	-0.462787	-0.972212	-0.929243	0.171374	-1.01426	-0.635775	0.653272	1.46556	2.09773	1.23952	0.00879542	GO:0005634 GO:0048471 GO:0005515 GO:0012505 GO:0007276 GO:0090140 GO:0030036
c32577_g1	MPCP_RAT Phosphate carrier mitochondrial OS=Rattus norvegicus GN=Slc25a3 PE=1 SV=1	2	-0.391295	-0.975474	0.302576	0.542658	-0.127385	-0.403874	-0.37999	-2.20217	-0.716746	-0.228066	1.10136	1.69908	1.09875	0.680579	0.00887124	GO:0006091 GO:0043209 GO:0015320 GO:1902600 GO:0015293 GO:0005730 GO:0005743 GO:0006412 GO:0005887 GO:0070062 GO:0003735 GO:0032403 GO:0035435 GO:0050896	K15102	SLC25A3 PHC PIC; solute carrier family 25 (mitochondrial phosphate transporter) member 3			br:ko02000 br:ko04147	Transporters | Exosome
c25086_g1	RTJK_DROME RNA-directed DNA polymerase from mobile element jockey OS=Drosophila melanogaster GN=pol PE=1 SV=1	2	-1.34352	-0.867706	-1.31859	0.763033	-1.06836	0.635055	0.125686	-0.901737	0.145052	0.624729	0.135142	2.07096	-0.014068	1.01432	0.00889615	GO:0090304 GO:0016787
c26466_g1	UNC79_HUMAN unc-79 homolog OS=Homo sapiens GN=UNC79 PE=2 SV=4	2	-1.96091	-1.05116	-0.337171	-1.42712	-0.766513	0.888492	0.914576	-0.217591	0.983759	0.0334659	0.523731	0.656665	0.423829	1.33595	0.00927766	GO:0016020
c16396_g1	ACTN_DROME Alpha- sarcomeric OS=Drosophila melanogaster GN=Actn PE=1 SV=2	2	-0.926441	-1.59113	-0.767909	0.615432	-0.220319	-0.148475	0.528029	-1.8595	0.522553	-0.0179433	0.883827	0.901338	0.40655	1.67398	0.00932424	GO:1902396 GO:0015031 GO:0000977 GO:1901224 GO:0048633 GO:0051764 GO:0001666 GO:0005903 GO:0003725 GO:0042383 GO:0005509 GO:0043197 GO:0014732 GO:0030027 GO:0005088 GO:1900025 GO:0043234 GO:0005884 GO:0044325 GO:0005523 GO:0051015 GO:0005634 GO:0030018 GO:2000009 GO:0042391 GO:0005916 GO:0005915 GO:0051373 GO:0070830 GO:0030375 GO:0086097 GO:0051017 GO:0051271 GO:0051393 GO:0045820 GO:0005178 GO:…	K05699	ACTN1_4; actinin alpha 1/4	path:map04510 path:map04520 path:map04530 path:map04670 path:map04810 path:map05146 path:map05203 path:map05322	Focal adhesion | Adherens junction | Tight junction | Leukocyte transendothelial migration | Regulation of actin cytoskeleton | Amoebiasis | Viral carcinogenesis | Systemic lupus erythematosus	br:ko00001 br:ko04131 br:ko04147 br:ko04812	KEGG Orthology (KO) | Membrane trafficking | Exosome | Cytoskeleton proteins
c21207_g1	NIM1_MOUSE Serine threonine- kinase NIM1 OS=Mus musculus GN=Nim1k PE=2 SV=1	3	0.162443	0.200015	-0.513607	-0.258105	-0.00174358	-0.321938	-1.72617	-1.46333	-0.469845	-0.453577	0.505014	1.07731	1.30683	1.95669	1.2519e-07	GO:0016328 GO:0030295 GO:0046777 GO:0043005 GO:0000287 GO:0005524 GO:0005546 GO:0000165 GO:0001786 GO:0001764 GO:0070062 GO:0050770 GO:0043231 GO:0045197 GO:0097427 GO:0005829 GO:0032147 GO:0070300 GO:0010976 GO:0036064 GO:0043015 GO:0005884 GO:0004674 GO:0008017 GO:0044822 GO:0050321 GO:0005813 GO:0001578 GO:0051493 GO:0030010 GO:0018107	K16310	NIM1; serine/threonine-protein kinase NIM1 [EC:2.7.11.1]			br:ko01000 br:ko01001	Enzymes | Protein kinases
c2794_g1	SDHF4_DROME Succinate dehydrogenase assembly factor mitochondrial OS=Drosophila melanogaster GN=Sirup PE=3 SV=2	3	0.0798662	-0.0380517	0.282699	-0.666543	-0.764147	-1.6709	-1.32319	-1.14471	0.333553	0.340084	0.769129	0.759909	1.58108	1.46123	1.31185e-06	GO:0005759 GO:0045087 GO:0005739
c13289_g1	RT02_HUMAN 28S ribosomal mitochondrial OS=Homo sapiens GN=MRPS2 PE=1 SV=1	3	0.822759	0.468164	-1.25884	0.0150035	-1.05867	-0.450303	-0.655945	-0.0767766	-0.280709	-1.61882	0.0852521	0.723395	1.89972	1.38578	1.67599e-06	GO:0003735 GO:0070124 GO:0098779 GO:0002230 GO:0070125 GO:0005763 GO:0098792 GO:0005743	K02967	RP-S2 MRPS2 rpsB; small subunit ribosomal protein S2	path:map03010	Ribosome	br:ko00001 br:ko00002 br:ko03011	KEGG Orthology (KO) | KEGG modules | Ribosome
c12218_g1	UBP40_HUMAN Ubiquitin carboxyl-terminal hydrolase 40 OS=Homo sapiens GN=USP40 PE=1 SV=3	3	0.290915	0.013021	-0.909404	-0.459394	-0.0411086	-1.34942	-0.699724	0.19507	-0.330063	-1.55246	0.300662	1.37952	1.49761	1.66477	1.88575e-06	GO:0016579 GO:0006281 GO:0065008 GO:0016604 GO:0051090 GO:0005515 GO:0005737 GO:0043066 GO:0010605 GO:0044092 GO:0036459 GO:0031324 GO:0051128	K11869	USP40; ubiquitin carboxyl-terminal hydrolase 40 [EC:3.4.19.12]			br:ko01000 br:ko01002 br:ko04121	Enzymes | Peptidases | Ubiquitin system
c12275_g1	MDR1_CRIGR Multidrug resistance 1 OS=Cricetulus griseus GN=ABCB1 PE=1 SV=2	3	0.570163	0.912184	-0.90408	-1.02998	-1.13254	0.0128022	-0.189959	0.222646	-0.373248	-1.76377	-0.00158996	0.635931	1.123	1.91844	3.00405e-06	GO:0015125 GO:0042625 GO:0055085 GO:0015562 GO:0090554 GO:0055088 GO:1903413 GO:0009986 GO:0000166 GO:0005887 GO:0070062 GO:0005515 GO:0000086 GO:0042391 GO:0005737 GO:0045332 GO:0042493 GO:0006629 GO:0048002 GO:0072089 GO:0061092 GO:0032376 GO:0016324 GO:0015721	K05658	ABCB1 CD243; ATP-binding cassette subfamily B (MDR/TAP) member 1 [EC:3.6.3.44]	path:map02010 path:map04976 path:map05206	ABC transporters | Bile secretion | MicroRNAs in cancer	br:ko00001 br:ko01000 br:ko02000 br:ko04090 br:ko04147	KEGG Orthology (KO) | Enzymes | Transporters | Cellular antigens | Exosome
c3089_g1	OSBL6_MOUSE Oxysterol-binding -related 6 OS=Mus musculus GN=Osbpl6 PE=1 SV=1	3	0.473396	0.185774	-0.896194	-1.50625	-1.57394	-0.590254	-0.327502	0.0456901	0.360869	-0.790152	0.527802	1.08182	1.45945	1.54949	3.48005e-06	GO:0031965 GO:0005768 GO:0005515 GO:0097038 GO:0015485 GO:0071397 GO:0005829 GO:1901800 GO:0006810 GO:0005776 GO:0005886	K20463	OSBPL3_6_7 ORP3_6_7; oxysterol-binding protein-related protein 3/6/7			br:ko04131	Membrane trafficking
c25804_g1	RPE_HUMAN Ribulose-phosphate 3-epimerase OS=Homo sapiens GN=RPE PE=1 SV=1	3	0.0319119	0.140339	0.158726	-0.535233	-1.62888	-1.11992	-0.712306	0.143696	0.479631	-1.3949	0.252284	1.13544	1.35934	1.68986	4.13194e-06	GO:0009052 GO:0070062 GO:0042803 GO:0008198 GO:0044262 GO:0005829 GO:0019323 GO:0004750	K01783	rpe RPE; ribulose-phosphate 3-epimerase [EC:5.1.3.1]	path:map00030 path:map00040 path:map00710 path:map01100 path:map01110 path:map01120 path:map01130 path:map01200 path:map01230	Pentose phosphate pathway | Pentose and glucuronate interconversions | Carbon fixation in photosynthetic organisms | Metabolic pathways | Biosynthesis of secondary metabolites | Microbial metabolism in diverse environments | Biosynthesis of antibiotics | Carbon metabolism | Biosynthesis of amino acids	br:ko00001 br:ko00002 br:ko01000	KEGG Orthology (KO) | KEGG modules | Enzymes
c16535_g1	PGES2_MOUSE Prostaglandin E synthase 2 OS=Mus musculus GN=Ptges2 PE=1 SV=3	3	0.505488	0.343165	-0.666963	-1.04603	-1.91519	-1.18894	-0.345764	-0.252472	-0.236343	0.242989	0.691633	0.893371	1.43264	1.54242	5.0699e-06	GO:0005515 GO:0043295 GO:0005739 GO:0016020 GO:0016829 GO:0006631 GO:0020037	K05309	PTGES2; microsomal prostaglandin-E synthase 2 [EC:5.3.99.3]	path:map00590 path:map01100	Arachidonic acid metabolism | Metabolic pathways	br:ko00001 br:ko01000	KEGG Orthology (KO) | Enzymes
c29569_g1	IDH3A_DROME Probable isocitrate dehydrogenase	3	0.729262	0.204311	-0.934925	-0.825355	-0.400201	-0.414275	-0.990487	-1.75126	-0.400169	0.206325	0.473171	0.877148	1.82581	1.40065	1.03201e-05	GO:0000287 GO:0005634 GO:0005975 GO:0004449 GO:0043209 GO:0005759 GO:0051287 GO:0006099 GO:0009082 GO:0009536	K00030	IDH3; isocitrate dehydrogenase (NAD+) [EC:1.1.1.41]	path:map00020 path:map01100 path:map01110 path:map01120 path:map01130 path:map01200 path:map01210 path:map01230	Citrate cycle (TCA cycle) | Metabolic pathways | Biosynthesis of secondary metabolites | Microbial metabolism in diverse environments | Biosynthesis of antibiotics | Carbon metabolism | 2-Oxocarboxylic acid metabolism | Biosynthesis of amino acids	br:ko00001 br:ko00002 br:ko01000	KEGG Orthology (KO) | KEGG modules | Enzymes
c26102_g1	PLPL6_MOUSE Neuropathy target esterase OS=Mus musculus GN=Pnpla6 PE=1 SV=2	3	0.787149	0.394632	-1.01308	-0.93011	-0.826575	-0.62946	-0.516894	-0.0251531	0.145293	-1.5762	0.156647	0.571358	1.47102	1.99137	1.03832e-05	GO:0005789 GO:0031967 GO:0005634 GO:0004622 GO:0046475 GO:0048731 GO:0005739 GO:0006915 GO:0031090 GO:0005764	K14676	NTE NRE; lysophospholipid hydrolase [EC:3.1.1.5]	path:map00564	Glycerophospholipid metabolism	br:ko00001 br:ko01000	KEGG Orthology (KO) | Enzymes
c20990_g1	ACSL3_HUMAN Long-chain-fatty-acid-- ligase 3 OS=Homo sapiens GN=ACSL3 PE=1 SV=3	3	0.696257	0.3838	0.325633	-0.870033	-0.754662	-1.16144	-1.80941	-1.02455	-0.260076	0.760169	0.498691	0.753695	1.85144	0.61049	1.2632e-05	GO:0042998 GO:0044539 GO:0019901 GO:0019904 GO:0007275 GO:0008610 GO:0044233 GO:0044255 GO:0005794 GO:0047676 GO:0031090 GO:0004467 GO:0005789 GO:0005811 GO:0031957 GO:0030307 GO:0048471 GO:0070062 GO:0032307 GO:0051047 GO:0035338 GO:2001247 GO:0034379	K01897	ACSL fadD; long-chain acyl-CoA synthetase [EC:6.2.1.3]	path:map00061 path:map00071 path:map01100 path:map01212 path:map02024 path:map03320 path:map04146 path:map04216 path:map04920	Fatty acid biosynthesis | Fatty acid degradation | Metabolic pathways | Fatty acid metabolism | Quorum sensing | PPAR signaling pathway | Peroxisome | Ferroptosis | Adipocytokine signaling pathway	br:ko00001 br:ko00002 br:ko01000 br:ko01004 br:ko04147	KEGG Orthology (KO) | KEGG modules | Enzymes | Lipid biosynthesis proteins | Exosome
c20858_g1	COPT1_PIG High affinity copper uptake 1 OS=Sus scrofa GN=SLC31A1 PE=2 SV=1	3	0.533104	0.276594	-0.811577	-1.1746	-0.0150987	-0.21401	-1.17756	-1.90142	-0.0259116	0.525617	0.0413145	1.06926	1.42848	1.4458	1.50622e-05	GO:0006825 GO:0016020 GO:0044464	K14686	SLC31A1 CTR1; solute carrier family 31 (copper transporter) member 1	path:map01524 path:map04978	Platinum drug resistance | Mineral absorption	br:ko00001 br:ko02000	KEGG Orthology (KO) | Transporters
c24127_g1	CRERF_DROME CREBRF homolog OS=Drosophila melanogaster GN=CG13624 PE=2 SV=2	3	-0.140312	0.0683035	-0.210081	-0.725695	-0.816286	-0.926849	-0.830011	-1.852	-0.107152	1.03505	0.628468	0.869849	1.5585	1.44822	1.51781e-05	GO:0005634 GO:0060255 GO:0048523 GO:0009966 GO:0048518 GO:0080090
c14977_g1	S38A7_DANRE sodium-coupled neutral amino acid transporter 7 OS=Danio rerio GN=slc38a7 PE=2 SV=1	3	1.02479	-0.0148213	-0.0699233	-1.46071	-0.536258	-0.958324	-0.00278906	-1.46154	-0.412469	-0.283211	1.01426	1.00814	2.0398	0.113051	1.61503e-05	GO:0006835 GO:0015179 GO:0005515 GO:0006812 GO:1902475 GO:0015175 GO:0016020 GO:0008324 GO:0044464 GO:0015804 GO:0015800	K14994	SLC38A7_8; solute carrier family 38 (sodium-coupled neutral amino acid transporter) member 7/8			br:ko02000	Transporters
c26491_g6	RTBS_DROME Probable RNA-directed DNA polymerase from transposon BS OS=Drosophila melanogaster GN=RTase PE=2 SV=1	3	-1.28273	0.377	0.0216723	-0.172889	-0.965003	-2.05512	0.112797	-0.070033	-0.204022	1.21244	-0.0147154	0.383647	0.687776	1.96918	1.77973e-05	GO:0003964 GO:0016779 GO:0006278 GO:0016740
c20581_g1	MRP4_HUMAN Multidrug resistance-associated 4 OS=Homo sapiens GN=ABCC4 PE=1 SV=3	3	0.24319	0.0159735	-0.0405961	-0.485301	-1.31611	-1.92613	-0.660777	-0.773534	0.09612	0.161953	0.742502	0.937101	1.85248	1.15313	1.99077e-05	GO:0042625 GO:0055085 GO:0008509 GO:0031088 GO:0032310 GO:0016323	K05673	ABCC4; ATP-binding cassette subfamily C (CFTR/MRP) member 4	path:map01523 path:map02010 path:map04024 path:map04976	Antifolate resistance | ABC transporters | cAMP signaling pathway | Bile secretion	br:ko00001 br:ko02000	KEGG Orthology (KO) | Transporters
c24329_g1	UH1BL_XENLA UHRF1-binding 1-like OS=Xenopus laevis GN=uhrf1bp1l PE=2 SV=1	3	0.418589	-0.337028	-0.386035	-1.34336	-1.04945	-0.997529	-0.74866	-1.28877	0.294521	1.04929	0.755089	0.850712	1.18326	1.59937	2.50782e-05	GO:0005515
c21389_g1	FKB15_MOUSE FK506-binding 15 OS=Mus musculus GN=Fkbp15 PE=1 SV=2	3	-0.521845	0.120494	-0.139265	-0.855741	-0.471668	-1.81903	-1.13068	0.103372	-0.347523	0.909025	0.101943	0.777694	1.96956	1.30367	3.49315e-05	GO:1903047 GO:0032550 GO:0033043 GO:0022607 GO:0030030 GO:0043168 GO:0048699 GO:0044238 GO:0042995 GO:0048518 GO:0006913 GO:0007507 GO:0044260 GO:0031410 GO:0033554 GO:0032386 GO:0033036 GO:0016310 GO:0016477 GO:0016459 GO:0060255 GO:0007165 GO:0031032 GO:0048468 GO:0005635 GO:0005813 GO:0010923 GO:0097458 GO:0016020 GO:0005819 GO:0017111 GO:0008092 GO:0016301 GO:0080090 GO:0032555 GO:0019899 GO:…	K17478	FKBP15 WAFL; FK506-binding protein 15			br:ko01009 br:ko03110 br:ko04812	Protein phosphatases and associated proteins | Chaperones and folding catalysts | Cytoskeleton proteins
c22444_g1	TT39C_HUMAN Tetratricopeptide repeat 39C OS=Homo sapiens GN=TTC39C PE=2 SV=2	3	-0.156767	0.222128	-0.210277	-0.853153	-1.68902	-1.58898	-1.13663	0.463825	0.0452843	0.890435	0.659385	0.68317	1.3937	1.2769	3.49315e-05	GO:0005515 GO:0005739 GO:0016020 GO:0016021 GO:0005829 GO:0005741
c29477_g1	RM40_RAT 39S ribosomal mitochondrial OS=Rattus norvegicus GN=Mrpl40 PE=1 SV=2	3	0.587207	0.27976	-0.999858	-1.6662	-0.770337	-0.422294	-1.33851	-0.900642	0.539269	0.464214	0.739599	0.71964	1.27477	1.49339	5.91261e-05	GO:0005634 GO:0005761 GO:0005488	K17421	MRPL40; large subunit ribosomal protein L40			br:ko03011	Ribosome
c21875_g1	TASP1_MOUSE Threonine aspartase 1 OS=Mus musculus GN=Tasp1 PE=2 SV=1	3	0.600662	0.984382	0.229184	-0.682777	-1.5909	-0.523155	-0.882866	0.0712969	0.315419	-1.03415	0.908752	-0.271846	-0.428365	2.30437	0.000110704	GO:0045893 GO:0006508 GO:0004298 GO:0044424	K08657	TASP1; taspase threonine aspartase 1 [EC:3.4.25.-]			br:ko01000 br:ko01002	Enzymes | Peptidases
c20550_g1	SYEM_XENTR Probable glutamate--tRNA mitochondrial OS=Xenopus tropicalis GN=ears2 PE=2 SV=1	3	0.650003	0.446962	-0.543001	0.134477	0.337603	-0.462446	-1.12369	-2.05849	-1.15858	-0.0276294	0.455332	1.17418	0.401401	1.77388	0.000179792	GO:0097159 GO:1901363 GO:0050561 GO:0005739 GO:0004818 GO:0070127 GO:0006424	K01885	EARS gltX; glutamyl-tRNA synthetase [EC:6.1.1.17]	path:map00860 path:map00970 path:map01100 path:map01110	Porphyrin and chlorophyll metabolism | Aminoacyl-tRNA biosynthesis | Metabolic pathways | Biosynthesis of secondary metabolites	br:ko00001 br:ko00002 br:ko01000 br:ko01007 br:ko02048 br:ko03016	KEGG Orthology (KO) | KEGG modules | Enzymes | Amino acid related enzymes | Prokaryotic defense system | Transfer RNA biogenesis
c2943_g1	CCR1_ARATH Cinnamoyl- reductase 1 OS=Arabidopsis thaliana GN=CCR1 PE=1 SV=1	3	0.246399	0.263485	-0.467022	-0.977355	-1.54699	-1.30064	-0.760582	0.400991	-0.0802965	-0.746945	0.957662	1.31239	1.46464	1.23426	0.000229815	GO:0016491
c21854_g1	SYSM_MOUSE Serine--tRNA mitochondrial OS=Mus musculus GN=Sars2 PE=1 SV=2	3	1.07478	0.58201	-0.643393	-0.0992339	-1.50568	-0.38686	-0.659451	-0.725505	0.57489	-1.58767	-0.131927	0.495146	1.66743	1.34545	0.000232758	GO:0005524 GO:0005739 GO:0004828 GO:0044822 GO:0006434	K01875	SARS serS; seryl-tRNA synthetase [EC:6.1.1.11]	path:map00970	Aminoacyl-tRNA biosynthesis	br:ko00001 br:ko00002 br:ko01000 br:ko01007 br:ko03016	KEGG Orthology (KO) | KEGG modules | Enzymes | Amino acid related enzymes | Transfer RNA biogenesis
c24345_g1	ABCA3_HUMAN ATP-binding cassette sub-family A member 3 OS=Homo sapiens GN=ABCA3 PE=1 SV=2	3	-0.598604	0.119381	0.253339	-0.327934	-0.118932	-0.295862	-0.193134	-1.12652	-0.68241	-1.81503	0.657233	1.57458	0.530231	2.02367	0.000240896	GO:0019219 GO:0032370 GO:0032374 GO:1902531 GO:0008104 GO:0008202 GO:0044433 GO:0043168 GO:0042157 GO:0000166 GO:0005768 GO:0005548 GO:0009605 GO:0051641 GO:0043492 GO:0044463 GO:2000112 GO:0097208 GO:0030301 GO:0034185 GO:0045937 GO:0046903 GO:0022857 GO:0007165 GO:0044707 GO:0055088 GO:0044267 GO:0098590 GO:0044763 GO:0048523 GO:0048545 GO:0006996 GO:0005764 GO:0030139 GO:0005615 GO:0098588 GO:…	K05643	ABCA3; ATP-binding cassette subfamily A (ABC1) member 3	path:map02010	ABC transporters	br:ko00001 br:ko02000	KEGG Orthology (KO) | Transporters
c22308_g1	NGRN_PONAB Neugrin OS=Pongo abelii GN=NGRN PE=2 SV=2	3	0.57226	0.549054	-1.17223	-1.0594	-0.691129	-0.565794	-0.514922	-1.70097	-0.304672	0.828626	0.426394	1.58728	0.607052	1.43845	0.000303829	GO:0007275 GO:0044822
c25181_g1	Q5CRV3_CRYPI Superfamily I helicase OS=Cryptosporidium parvum (strain Iowa II) GN=cgd5_1360 PE=4 SV=1	3	1.38544	1.16013	-0.0850566	-0.443427	0.352968	-0.955615	-1.14027	-0.170711	-1.15664	-0.908737	-0.117248	-0.789691	1.08264	1.78622	0.000306216	GO:0003677 GO:0008270 GO:0004386
c17006_g1	ZFYV9_HUMAN Zinc finger FYVE domain-containing 9 OS=Homo sapiens GN=ZFYVE9 PE=1 SV=2	3	0.726457	0.24944	-1.34291	-1.49892	-0.366437	0.495231	-0.838432	-0.965615	-0.8644	0.583585	0.13146	0.646342	1.21503	1.82917	0.000311572	GO:0019538 GO:0022607 GO:0035091 GO:0046488 GO:0007178 GO:0006996 GO:0042995 GO:0072594 GO:0004721 GO:0006605 GO:0005769 GO:0005515 GO:0016192 GO:0043231 GO:0071363 GO:0071495 GO:0016197 GO:0030054 GO:0010008 GO:0016311 GO:0016301 GO:0034504 GO:0052866 GO:0051128	K04679	MADHIP SARA; MAD mothers against decapentaplegic interacting protein	path:map04144 path:map04350	Endocytosis | TGF-beta signaling pathway	br:ko00001 br:ko01009	KEGG Orthology (KO) | Protein phosphatases and associated proteins
c26034_g1	BLVRB_BOVIN Flavin reductase (NADPH) OS=Bos taurus GN=BLVRB PE=1 SV=2	3	0.52955	0.611571	0.0807511	-0.0639338	0.0276398	-1.16082	-1.53084	-1.20696	-0.805508	-0.665213	0.31494	0.904513	2.10835	0.855955	0.000311572	GO:0016491 GO:0044424	K05901	BLVRB; biliverdin reductase / flavin reductase [EC:1.3.1.24 1.5.1.30]	path:map00740 path:map00860 path:map01100 path:map01110	Riboflavin metabolism | Porphyrin and chlorophyll metabolism | Metabolic pathways | Biosynthesis of secondary metabolites	br:ko00001 br:ko01000	KEGG Orthology (KO) | Enzymes
c21768_g1	PTH2_BOVIN Peptidyl-tRNA hydrolase mitochondrial OS=Bos taurus GN=PTRH2 PE=2 SV=1	3	-0.365191	-0.124643	-0.699565	-0.176212	-0.674997	-1.6559	0.120984	0.677086	0.522831	-1.54396	0.346897	0.236378	2.02951	1.30677	0.000368613	GO:0010629 GO:0005515 GO:2000811 GO:0005739 GO:0016020 GO:0005829 GO:2000210 GO:0009987 GO:0016787	K04794	PTH2; peptidyl-tRNA hydrolase PTH2 family [EC:3.1.1.29]			br:ko01000 br:ko03012	Enzymes | Translation factors
c23334_g1	TKT_MOUSE Transketolase OS=Mus musculus GN=Tkt PE=1 SV=1	3	1.43571	0.770153	-1.30505	-0.374249	-0.681921	-0.127001	-0.343163	-1.15755	0.0569993	-1.61198	0.600946	1.40505	0.058022	1.27404	0.000368613	GO:0009052 GO:0042803 GO:0006772 GO:0006007 GO:0040008 GO:0005654 GO:0005777 GO:0070062 GO:0005999 GO:0004802 GO:0048037 GO:0046166 GO:0005829	K00615	E2.2.1.1 tktA tktB; transketolase [EC:2.2.1.1]	path:map00030 path:map00710 path:map01051 path:map01100 path:map01110 path:map01120 path:map01130 path:map01200 path:map01230	Pentose phosphate pathway | Carbon fixation in photosynthetic organisms | Biosynthesis of ansamycins | Metabolic pathways | Biosynthesis of secondary metabolites | Microbial metabolism in diverse environments | Biosynthesis of antibiotics | Carbon metabolism | Biosynthesis of amino acids	br:ko00001 br:ko00002 br:ko01000	KEGG Orthology (KO) | KEGG modules | Enzymes
c23739_g1	ODPX_MOUSE Pyruvate dehydrogenase X mitochondrial OS=Mus musculus GN=Pdhx PE=1 SV=1	3	0.0624406	-0.615443	-0.754048	-0.930644	-1.0504	-0.901127	-0.705487	-1.291	0.393993	1.08004	1.15354	1.36404	1.39944	0.794664	0.000371696	GO:0005515 GO:0045254 GO:0005759 GO:0046487 GO:0034604 GO:0061732 GO:0004742 GO:0010510	K00627	DLAT aceF pdhC; pyruvate dehydrogenase E2 component (dihydrolipoamide acetyltransferase) [EC:2.3.1.12]	path:map00010 path:map00020 path:map00620 path:map01100 path:map01110 path:map01120 path:map01130 path:map01200	Glycolysis / Gluconeogenesis | Citrate cycle (TCA cycle) | Pyruvate metabolism | Metabolic pathways | Biosynthesis of secondary metabolites | Microbial metabolism in diverse environments | Biosynthesis of antibiotics | Carbon metabolism	br:ko00001 br:ko00002 br:ko01000	KEGG Orthology (KO) | KEGG modules | Enzymes
c16977_g1	ZRAB2_CHICK Zinc finger Ran-binding domain-containing 2 OS=Gallus gallus GN=ZRANB2 PE=2 SV=1	3	0.412151	0.838946	0.388398	0.414196	-0.41578	-0.945847	-1.79103	-1.24767	-0.34106	-1.16636	0.283496	0.927297	1.14626	1.497	0.000488006	GO:0003700 GO:0008270 GO:0008380 GO:0005515 GO:0006355 GO:0006397 GO:0005654 GO:0044822
c11059_g1	RM10_DROPS 39S ribosomal mitochondrial OS=Drosophila pseudoobscura pseudoobscura GN=m 10 PE=3 SV=1	3	0.448892	0.553524	0.0309097	-0.397319	-0.595066	-0.689665	-0.0441234	-0.610612	-0.460503	-2.03837	-0.11881	0.372914	1.37815	2.17008	0.000638832	GO:0044429 GO:0070013 GO:0032543 GO:0005840	K02864	RP-L10 MRPL10 rplJ; large subunit ribosomal protein L10	path:map03010	Ribosome	br:ko00001 br:ko00002 br:ko03011	KEGG Orthology (KO) | KEGG modules | Ribosome
c21090_g1	TRAK1_MOUSE Trafficking kinesin-binding 1 OS=Mus musculus GN=Trak1 PE=1 SV=1	3	-0.2679	0.285312	-0.0948343	-0.809425	0.271466	-0.123957	-0.943379	-1.41705	-1.33941	0.410692	0.205872	0.188969	2.34272	1.29093	0.000640712	GO:0015031 GO:0022008 GO:0051171 GO:0005102 GO:0051049 GO:0005768 GO:0005856 GO:0023056 GO:0010647 GO:0043231 GO:0010468 GO:2000112 GO:0010970 GO:0080090	K15369	TRAK1; trafficking kinesin-binding protein 1
c23603_g1	SCRB2_RAT Lysosome membrane 2 OS=Rattus norvegicus GN=Scarb2 PE=1 SV=2	3	0.701876	0.875754	0.177898	-1.2107	-1.49127	-0.67592	-0.944387	-0.928143	-0.885658	0.229903	0.534394	0.856812	1.64871	1.11073	0.000738412	GO:0015031 GO:0044238 GO:0002221 GO:0044710 GO:0044437 GO:0030228 GO:0043170 GO:0051049 GO:0006910 GO:0003008 GO:0045177 GO:0071310 GO:0051240 GO:0019220 GO:0050790 GO:0031410 GO:0031253 GO:0070542 GO:0071813 GO:0030301 GO:0034185 GO:0065008 GO:0034381 GO:0060255 GO:0044421 GO:0043277 GO:0045597 GO:0005543 GO:0044403 GO:0006950 GO:0005764 GO:0009986 GO:0022610 GO:0008329 GO:0098588 GO:0051130 GO:…	K12384	SCARB2 LIMP2 CD36L2; lysosome membrane protein 2	path:map04142	Lysosome	br:ko00001	KEGG Orthology (KO)
c22383_g1	F0SD04_PEDSD Coagulation factor 5 8 type domain OS=Pedobacter saltans (strain ATCC 51119 DSM 12145 JCM 21818 LMG 10337 NBRC 100064 NCIMB 13643) GN=Pedsa_1193 PE=4 SV=1	3	0.2208	0.126498	-0.335507	-0.238397	-0.862841	-0.341399	-0.828809	0.671789	0.0578448	-1.73321	-0.519145	1.49725	-0.00571019	2.29083	0.000876531	GO:0005975 GO:0004553 GO:0030246 GO:0030247
c17256_g1	TMM94_MOUSE Transmembrane 94 OS=Mus musculus GN=Tmem94 PE=1 SV=1	3	0.660343	0.569265	-0.593768	-2.04465	-0.793498	-0.70869	-0.631743	0.348658	0.13328	-0.0264183	-0.448211	0.172757	1.95628	1.4064	0.0008813	GO:0016020 GO:0016021 GO:0005654
c24522_g2	ITSN1_XENLA Intersectin-1 OS=Xenopus laevis GN=itsn1 PE=1 SV=1	3	-0.0475345	-0.186856	-0.993947	-2.35502	-0.889382	-0.802065	-0.0687291	0.686856	0.370973	0.7768	0.344169	0.648762	1.44839	1.06759	0.000929914	GO:0008283 GO:0022604 GO:0007173 GO:0042059 GO:0032947 GO:0070064 GO:0016050 GO:0019065 GO:0043195 GO:0048268 GO:0005905 GO:0043231 GO:0005829 GO:0031410 GO:0033554 GO:0016235 GO:0035556 GO:0065008 GO:0031593 GO:0042221 GO:0042981 GO:0005089 GO:0044446 GO:0044765 GO:0005886 GO:0006895 GO:0001775 GO:0048731 GO:0001558 GO:0051056 GO:0051130 GO:0051251 GO:0002429 GO:0043087 GO:0030154 GO:0010720 GO:…	K20045	ITSN; intersectin			br:ko04131	Membrane trafficking
c15667_g1	PDP1_BOVIN [Pyruvate dehydrogenase	3	0.242109	0.642521	1.34673	0.27606	-0.471972	-0.304987	-0.58401	-2.07516	-1.05164	-0.986299	-0.135445	0.541898	1.21894	1.34126	0.000997672	GO:0004722 GO:0035970 GO:0005515 GO:0005509 GO:0005739 GO:0005783 GO:0044425 GO:0044446 GO:0004741	K01102	PDP; pyruvate dehydrogenase phosphatase [EC:3.1.3.43]			br:ko01000 br:ko01009	Enzymes | Protein phosphatases and associated proteins
c25259_g1	HEBP1_XENLA Heme-binding 1 OS=Xenopus laevis GN=hebp1 PE=2 SV=1	3	0.461414	1.26523	-1.11789	-1.22785	-0.258632	-0.417544	0.0260224	-0.811987	-0.670093	-0.578447	0.0231526	0.485041	2.53499	0.286587	0.0013059	GO:0005576
c27942_g1	PDHK2_CAEEL Probable	3	0.703659	0.642366	-1.20357	-1.92331	-1.72418	-0.430336	-0.0395304	-0.0100438	0.302572	0.380529	0.536039	0.293524	1.48006	0.992218	0.00138246	GO:0008283 GO:0008286 GO:0004740 GO:0006006 GO:0005654 GO:0006885 GO:0005524 GO:0005967 GO:0071398 GO:2000811 GO:2000377 GO:0098779 GO:0035357 GO:0010510 GO:0042803 GO:0031670 GO:0008631 GO:0002230 GO:0006111 GO:0009267 GO:0004674 GO:0098792 GO:0042304 GO:0072593 GO:0097411 GO:0072332 GO:0042593 GO:0018105 GO:0034614	K00898	PDK2_3_4; pyruvate dehydrogenase kinase 2/3/4 [EC:2.7.11.2]			br:ko01000 br:ko01001	Enzymes | Protein kinases
c29392_g1	TALDO_HUMAN Transaldolase OS=Homo sapiens GN=TALDO1 PE=1 SV=2	3	1.4187	1.08872	-0.0826497	-0.598673	-1.01886	-0.729184	-0.893164	-0.948644	-0.596321	-1.02823	0.346831	1.23087	0.0444993	1.76611	0.00198565	GO:0005634 GO:0009052 GO:0004801 GO:0070062 GO:0005515 GO:0005999 GO:0006002 GO:0005829 GO:0048029	K00616	E2.2.1.2 talA talB; transaldolase [EC:2.2.1.2]	path:map00030 path:map01100 path:map01110 path:map01120 path:map01130 path:map01200 path:map01230	Pentose phosphate pathway | Metabolic pathways | Biosynthesis of secondary metabolites | Microbial metabolism in diverse environments | Biosynthesis of antibiotics | Carbon metabolism | Biosynthesis of amino acids	br:ko00001 br:ko00002 br:ko01000	KEGG Orthology (KO) | KEGG modules | Enzymes
c20101_g1	CHD2_HUMAN Chromodomain-helicase-DNA-binding 2 OS=Homo sapiens GN=CHD2 PE=1 SV=2	3	1.39194	0.866609	1.20138	0.853007	-0.00667255	-0.196725	-0.759122	-1.45681	-0.473871	-0.4581	-0.176253	-1.10324	-1.19571	1.51357	0.00214175	GO:0007051 GO:0000977 GO:0008026 GO:0008134 GO:0005730 GO:0044427 GO:0044822 GO:0006357 GO:0005813 GO:0006338 GO:0045111 GO:0051297 GO:0005737 GO:0042393 GO:0046872 GO:0016581	K11367	CHD1; chromodomain-helicase-DNA-binding protein 1 [EC:3.6.4.12]			br:ko01000 br:ko03021 br:ko03036	Enzymes | Transcription machinery | Chromosome
c8796_g1	YCIC_BACSU metal chaperone OS=Bacillus subtilis (strain 168) GN=yciC PE=2 SV=1	3	-0.701099	2.21129	-0.739867	-0.698766	-0.627033	-0.495156	-0.842496	-0.519762	-0.400008	0.102309	-0.333661	0.412161	0.591801	2.04029	0.00219018	GO:0000166 GO:0008152 GO:0043167 GO:0009987
c29387_g1	RLGPB_HUMAN Ral GTPase-activating subunit beta OS=Homo sapiens GN=RALGAPB PE=1 SV=1	3	0.753916	0.588327	0.246638	-0.100086	0.0847009	-0.229773	-1.35362	-1.33626	-1.5805	0.252214	-0.426655	0.0526263	0.837289	2.21118	0.00240397	GO:0043547
c21937_g1	FP2_MYTGA Adhesive plaque matrix 2 OS=Mytilus galloprovincialis GN=FP2 PE=2 SV=1	3	-0.567895	-0.291588	-0.258969	-0.251209	-0.932181	-1.63904	-1.49558	-0.476744	0.465575	0.731662	0.985759	1.30901	1.40344	1.01777	0.00245714	GO:0036477 GO:0008285 GO:0030097 GO:0022607 GO:0048514 GO:0048699 GO:0044238 GO:0044260 GO:0003209 GO:0043537 GO:1903671 GO:0048729 GO:0006355 GO:0044444 GO:0004872 GO:0009967 GO:0044446 GO:0005886 GO:0040007 GO:0048771 GO:0005634 GO:0010629 GO:0005515 GO:0007219 GO:0007417 GO:0071363 GO:0045165 GO:0016021 GO:0012505	K16669	FAT4; protocadherin Fat 4	path:map04391 path:map04392	Hippo signaling pathway - fly | Hippo signaling pathway -multiple species	br:ko00001 br:ko04516	KEGG Orthology (KO) | Cell adhesion molecules and their ligands
c5967_g1	G6PI_PIG Glucose-6-phosphate isomerase OS=Sus scrofa GN=GPI PE=1 SV=3	3	-0.22442	-0.403409	-0.487051	-1.1623	-0.930019	-1.26848	-0.956092	-0.814684	0.49806	0.820222	1.14772	1.29559	1.50984	0.975037	0.00250988	GO:0016866 GO:0008083 GO:0043209 GO:0043005 GO:0007599 GO:0005654 GO:0007611 GO:0043524 GO:0046185 GO:0070062 GO:0001525 GO:0001701 GO:0043154 GO:0006959 GO:0019242 GO:0005829 GO:0060170 GO:0001707 GO:0006094 GO:0034101 GO:0048029 GO:0005125 GO:0061621 GO:0004347 GO:0005615 GO:0051156 GO:0031625 GO:0042593	K01810	GPI pgi; glucose-6-phosphate isomerase [EC:5.3.1.9]	path:map00010 path:map00030 path:map00500 path:map00520 path:map01100 path:map01110 path:map01120 path:map01130 path:map01200	Glycolysis / Gluconeogenesis | Pentose phosphate pathway | Starch and sucrose metabolism | Amino sugar and nucleotide sugar metabolism | Metabolic pathways | Biosynthesis of secondary metabolites | Microbial metabolism in diverse environments | Biosynthesis of antibiotics | Carbon metabolism	br:ko00001 br:ko00002 br:ko01000 br:ko04147	KEGG Orthology (KO) | KEGG modules | Enzymes | Exosome
c25583_g1	PCKGC_HUMAN Phosphoenolpyruvate cytosolic	3	1.3366	0.719779	-0.626258	-1.92914	-0.957831	-0.355103	-1.12468	-0.592895	-0.047776	0.823949	-0.159262	0.514142	1.39215	1.00633	0.00258754	GO:0006094 GO:0006475 GO:0004550 GO:0046327 GO:0000287 GO:0005525 GO:0031406 GO:0070062 GO:0004613 GO:0005515 GO:0032868 GO:0005759 GO:0042593 GO:0051716 GO:0005829 GO:0017144 GO:0030145	K01596	E4.1.1.32 pckA PCK; phosphoenolpyruvate carboxykinase (GTP) [EC:4.1.1.32]	path:map00010 path:map00020 path:map00620 path:map01100 path:map01110 path:map01120 path:map01130 path:map03320 path:map04068 path:map04151 path:map04152 path:map04910 path:map04920 path:map04922 path:map04931 path:map04964	Glycolysis / Gluconeogenesis | Citrate cycle (TCA cycle) | Pyruvate metabolism | Metabolic pathways | Biosynthesis of secondary metabolites | Microbial metabolism in diverse environments | Biosynthesis of antibiotics | PPAR signaling pathway | FoxO signaling pathway | PI3K-Akt signaling pathway | AMPK signaling pathway | Insulin signaling pathway | Adipocytokine signaling pathway | Glucagon signa…	br:ko00001 br:ko00002 br:ko01000	KEGG Orthology (KO) | KEGG modules | Enzymes
c29366_g1	SMAP1_MOUSE Stromal membrane-associated 1 OS=Mus musculus GN=Smap1 PE=1 SV=1	3	0.327853	0.177869	-0.581728	-1.18386	-0.787709	-0.932323	-1.17753	-0.964607	-0.535549	1.18822	0.475765	1.20655	1.55099	1.23605	0.00260711	GO:0005096 GO:0042177 GO:0005730 GO:0045648 GO:0005886 GO:0043547 GO:0005654 GO:0043524 GO:0070062 GO:0046872 GO:0005739 GO:0030276 GO:2000369	K12486	SMAP; stromal membrane-associated protein	path:map04144	Endocytosis	br:ko00001 br:ko04131	KEGG Orthology (KO) | Membrane trafficking
c10272_g1	F4WP81_ACREC SERF OS=Acromyrmex echinatior GN=G5I_07644 PE=4 SV=1	3	-1.25919	-0.153132	-0.156518	-0.944863	-1.27534	-0.794177	-0.991723	0.400197	-0.253399	0.833204	0.561176	0.941993	1.9537	1.13807	0.00284582
c24319_g1	SYIC_SCHPO Isoleucine--tRNA cytoplasmic OS=Schizosaccharomyces pombe (strain 972 ATCC 24843) GN=irs1 PE=3 SV=1	3	-0.196453	1.12978	-1.07771	-1.70301	-0.504461	0.227272	-0.0626634	-0.967545	0.521088	0.311771	0.793002	0.771831	-1.12098	1.87808	0.00306488	GO:0006428 GO:0005524 GO:0070062 GO:0004822 GO:0046872 GO:0006450 GO:0051020 GO:0016020 GO:0002161 GO:0001649 GO:0005829 GO:0005654	K01870	IARS ileS; isoleucyl-tRNA synthetase [EC:6.1.1.5]	path:map00970	Aminoacyl-tRNA biosynthesis	br:ko00001 br:ko00002 br:ko01000 br:ko01007 br:ko03016	KEGG Orthology (KO) | KEGG modules | Enzymes | Amino acid related enzymes | Transfer RNA biogenesis
c26248_g1	RGPA1_HUMAN Ral GTPase-activating subunit alpha-1 OS=Homo sapiens GN=RALGAPA1 PE=1 SV=1	3	-0.632349	0.291523	0.501514	-2.25626	-0.705275	-0.331693	0.0033102	-0.631125	0.612245	-1.05567	0.655987	1.08489	1.09427	1.36863	0.0032584	GO:0090630 GO:0005096 GO:0030030 GO:0046983 GO:0046627 GO:0005634 GO:0051179 GO:0016020 GO:0045792 GO:0051716 GO:0012505 GO:0030178 GO:0033596 GO:0051726 GO:0032007 GO:0019899 GO:0051898
c12113_g1	CALCR_CAVPO Calcitonin receptor OS=Cavia porcellus GN=CALCR PE=2 SV=1	3	0.42401	0.179782	-0.991832	-1.67686	-0.533138	-0.748711	0.528856	-1.21478	0.64614	-0.647414	0.222211	0.936604	1.93539	0.939752	0.00345773	GO:0043229 GO:0010033 GO:0007187 GO:0030819 GO:0044444 GO:0044763 GO:0005488 GO:0006810 GO:0043227 GO:0048731 GO:0097642 GO:0043085 GO:0016020 GO:0012505	K04576	CALCR; calcitonin receptor	path:map04080 path:map04380	Neuroactive ligand-receptor interaction | Osteoclast differentiation	br:ko00001 br:ko04030	KEGG Orthology (KO) | G protein-coupled receptors
c24845_g1	UBXN6_MOUSE UBX domain-containing 6 OS=Mus musculus GN=Ubxn6 PE=1 SV=1	3	0.8982	0.838639	0.271022	-1.08787	-1.21064	-1.29505	-1.35696	-1.05723	0.308341	1.11084	0.761864	1.15652	0.907695	-0.245358	0.00367718	GO:0070062 GO:0005515	K14011	UBXN6 UBXD1; UBX domain-containing protein 6	path:map04141	Protein processing in endoplasmic reticulum	br:ko00001	KEGG Orthology (KO)
c9425_g1	ASNS_MOUSE Asparagine synthetase	3	0.829128	0.689509	-0.86419	-1.36469	0.895334	-0.0751672	-0.778478	-1.4437	0.514617	0.113434	0.496487	0.594754	-1.34871	1.74167	0.00420839	GO:0009063 GO:0042803 GO:0036499 GO:0004071 GO:0006541 GO:0004066 GO:0009725 GO:1901700 GO:0042149 GO:0045931 GO:0001101 GO:0005524 GO:0009628 GO:0006529 GO:0043066 GO:0005829 GO:0016597 GO:0010243	K01953	asnB ASNS; asparagine synthase (glutamine-hydrolysing) [EC:6.3.5.4]	path:map00250 path:map01100 path:map01110	Alanine aspartate and glutamate metabolism | Metabolic pathways | Biosynthesis of secondary metabolites	br:ko00001 br:ko01000 br:ko01002	KEGG Orthology (KO) | Enzymes | Peptidases
c20931_g1	6PGD_SHEEP 6-phosphogluconate decarboxylating OS=Ovis aries GN=PGD PE=1 SV=4	3	0.245079	0.402558	0.0468729	-1.00851	-0.767484	-1.28524	-0.563589	-1.39941	-0.585459	-0.250123	0.976321	1.54597	1.33655	1.30646	0.00420957	GO:0005634 GO:0009051 GO:0070062 GO:0004616 GO:0019322 GO:0005829 GO:0055114 GO:0019521	K00033	PGD gnd gntZ; 6-phosphogluconate dehydrogenase [EC:1.1.1.44 1.1.1.343]	path:map00030 path:map00480 path:map01100 path:map01110 path:map01120 path:map01130 path:map01200	Pentose phosphate pathway | Glutathione metabolism | Metabolic pathways | Biosynthesis of secondary metabolites | Microbial metabolism in diverse environments | Biosynthesis of antibiotics | Carbon metabolism	br:ko00001 br:ko00002 br:ko01000	KEGG Orthology (KO) | KEGG modules | Enzymes
c20906_g1	OSBL9_HUMAN Oxysterol-binding -related 9 OS=Homo sapiens GN=OSBPL9 PE=1 SV=2	3	0.317573	0.797841	-0.76657	-1.48984	-0.143065	-1.09601	-1.61499	0.630279	0.226024	-0.849928	0.646595	0.678933	1.21012	1.45304	0.00463339	GO:0006869 GO:0001786 GO:0010890 GO:0050794 GO:0015485 GO:0016020 GO:0044011 GO:0005783 GO:0005794 GO:0045444 GO:0044446 GO:0009405	K20465	OSBPL9_10_11 ORP9_10_11; oxysterol-binding protein-related protein 9/10/11			br:ko04131	Membrane trafficking
c1408_g1	AGL12_HALVD Low-salt glycan biosynthesis Agl12 OS=Haloferax volcanii (strain ATCC 29605 DSM 3757 JCM 8879 NBRC 14742 NCIMB 2012 VKM B-1768 DS2) GN=agl12 PE=3 SV=1	3	0.872284	1.27555	0.628735	-0.302938	-1.17348	-1.37777	-0.564856	-0.94028	-0.633924	-1.02101	0.210119	0.711458	0.461753	1.85436	0.0051465	GO:0016829 GO:0005488 GO:0044238 GO:0044237 GO:0071704 GO:0043227
c24946_g1	OPLA_HUMAN 5-oxoprolinase OS=Homo sapiens GN=OPLAH PE=1 SV=3	3	0.000641124	-0.51346	-0.650054	-1.65031	-1.02838	-0.304375	-0.872371	-0.957346	0.792715	0.723783	1.12876	0.964309	1.73399	0.632106	0.0051465	GO:0006750 GO:0005829 GO:0017168	K01469	OPLAH OXP1 oplAH; 5-oxoprolinase (ATP-hydrolysing) [EC:3.5.2.9]	path:map00480	Glutathione metabolism	br:ko00001 br:ko01000	KEGG Orthology (KO) | Enzymes
c21016_g2	PXK_MOUSE PX domain-containing kinase OS=Mus musculus GN=Pxk PE=1 SV=2	3	0.102482	0.164621	-0.763441	-1.06427	-2.13899	-1.1821	-0.29018	0.0546229	0.73206	0.114518	0.876763	1.01412	1.25745	1.12235	0.00518663	GO:0065007 GO:0005634 GO:0006954 GO:0005815 GO:0005737 GO:0005488 GO:0005886	K17543	PXK; PX domain-containing protein kinase-like protein			br:ko01001	Protein kinases
c16373_g1	FUMA_ECOLI Fumarate hydratase class aerobic OS=Escherichia coli (strain K12) GN=fumA PE=1 SV=2	3	0.0372175	0.669443	0.00899292	-1.29986	-0.851067	-0.464272	-0.177612	-1.70723	0.457851	-0.736069	0.667612	0.899642	0.284642	2.2107	0.00520093	GO:0047808 GO:0042802 GO:0050163 GO:0044010 GO:0046872 GO:0005829 GO:0006099 GO:0051539 GO:0004333 GO:0006974	K01676	E4.2.1.2A fumA fumB; fumarate hydratase class I [EC:4.2.1.2]	path:map00020 path:map00620 path:map00720 path:map01100 path:map01110 path:map01120 path:map01130 path:map01200	Citrate cycle (TCA cycle) | Pyruvate metabolism | Carbon fixation pathways in prokaryotes | Metabolic pathways | Biosynthesis of secondary metabolites | Microbial metabolism in diverse environments | Biosynthesis of antibiotics | Carbon metabolism	br:ko00001 br:ko00002 br:ko01000	KEGG Orthology (KO) | KEGG modules | Enzymes
c10803_g1	NMAD1_CAEEL DNA N6-methyl adenine demethylase OS=Caenorhabditis elegans GN=nmad-1 PE=1 SV=1	3	0.791964	1.15612	-0.696642	-0.888784	-0.947872	-1.36781	0.0196449	-0.443982	0.00282439	-0.48061	0.9107	0.121311	-0.512703	2.33584	0.00555096	GO:0016491 GO:0044464 GO:0044763 GO:0005488 GO:0044710	K10766	ALKBH4; alkylated DNA repair protein alkB homolog 4 [EC:1.14.11.-]			br:ko01000	Enzymes
c25370_g1	SGSM1_HUMAN Small G signaling modulator 1 OS=Homo sapiens GN=SGSM1 PE=1 SV=2	3	1.52275	1.26822	-0.123684	0.269552	0.478567	-1.23101	0.0810775	-0.505526	-0.660358	-1.40278	-0.315001	0.349124	-1.33468	1.60375	0.00591477	GO:0031338 GO:0090630 GO:0005096 GO:0044088 GO:0031410 GO:0005794 GO:0034499 GO:0005576 GO:0006886 GO:0017137
c24012_g1	OSGI2_HUMAN Oxidative stress-induced growth inhibitor 2 OS=Homo sapiens GN=OSGIN2 PE=2 SV=1	3	0.183396	0.733927	0.492164	0.111471	0.70349	0.425326	-1.09656	-1.27134	-1.66059	-1.47218	-0.307881	0.877669	0.761865	1.51925	0.00605103	GO:0050789
c26057_g3	GLSN_MEDSA Glutamate synthase	3	1.21913	0.557491	-0.46224	-0.115404	0.148596	-1.425	-1.00279	-1.57936	-1.05722	0.307206	0.302458	0.320298	1.65214	1.1347	0.00619665	GO:0005515 GO:0006537 GO:0043167 GO:0005829 GO:0019676 GO:0048589 GO:0004355 GO:0005886 GO:0009536 GO:0060359	K00264	GLT1; glutamate synthase (NADPH/NADH) [EC:1.4.1.13 1.4.1.14]	path:map00250 path:map00910 path:map01100 path:map01110 path:map01120 path:map01130 path:map01230	Alanine aspartate and glutamate metabolism | Nitrogen metabolism | Metabolic pathways | Biosynthesis of secondary metabolites | Microbial metabolism in diverse environments | Biosynthesis of antibiotics | Biosynthesis of amino acids	br:ko00001 br:ko01000	KEGG Orthology (KO) | Enzymes
c25880_g1	FOI_DROME Zinc transporter foi OS=Drosophila melanogaster GN=foi PE=1 SV=3	3	1.13888	0.949917	-1.40085	-0.666194	-1.07589	-1.69772	-0.756894	0.119297	-0.208322	0.357873	0.207009	0.48305	1.46064	1.08921	0.00671261	GO:0005385 GO:0006882 GO:0005783 GO:0005794 GO:0002684 GO:0009986 GO:0005887 GO:0001654 GO:0070062 GO:0048522 GO:0030509 GO:0030154 GO:0071578 GO:0031258	K14716	SLC39A10 ZIP10; solute carrier family 39 (zinc transporter) member 10			br:ko02000	Transporters
c25519_g1	HTSF1_MOUSE HIV Tat-specific factor 1 homolog OS=Mus musculus GN=Htatsf1 PE=1 SV=1	3	1.08455	0.960596	-0.628341	-2.16647	-0.938675	-0.789767	0.089412	0.726957	-0.385204	-0.286964	-0.0643552	-0.158309	1.62709	0.929483	0.00676505	GO:0016070 GO:0030529 GO:0032784 GO:0010467 GO:0019079 GO:0005654 GO:0044822 GO:0006357	K13093	HTATSF1; HIV Tat-specific factor 1			br:ko03041	Spliceosome
c9457_g1	ACON_MOUSE Aconitate mitochondrial OS=Mus musculus GN=Aco2 PE=1 SV=1	3	1.2599	0.801991	0.443813	-0.635376	-0.494864	-1.36523	-0.746617	-2.01658	0.0731869	-0.5494	0.38425	0.754753	0.708138	1.38204	0.00713172	GO:0043209 GO:0003690 GO:0006102 GO:0006099 GO:0044416 GO:0042645 GO:0003697 GO:0003994 GO:0000002 GO:0005634 GO:0005506 GO:0005829 GO:0051538 GO:0051539 GO:0019878	K01681	ACO acnA; aconitate hydratase [EC:4.2.1.3]	path:map00020 path:map00630 path:map00720 path:map01100 path:map01110 path:map01120 path:map01130 path:map01200 path:map01210 path:map01230	Citrate cycle (TCA cycle) | Glyoxylate and dicarboxylate metabolism | Carbon fixation pathways in prokaryotes | Metabolic pathways | Biosynthesis of secondary metabolites | Microbial metabolism in diverse environments | Biosynthesis of antibiotics | Carbon metabolism | 2-Oxocarboxylic acid metabolism | Biosynthesis of amino acids	br:ko00001 br:ko00002 br:ko01000	KEGG Orthology (KO) | KEGG modules | Enzymes
c26054_g2	MIG17_CAEEL ADAM family mig-17 OS=Caenorhabditis elegans GN=mig-17 PE=1 SV=3	3	-0.213069	-0.00943573	0.0297624	1.48881	0.00891492	-1.60409	-0.452305	-1.58853	0.485142	0.758049	-0.109466	0.738627	-1.17315	1.64074	0.00814286	GO:0009056 GO:0044421 GO:0048513 GO:0044763 GO:0048523 GO:0005488 GO:0050793 GO:0044260 GO:0048522 GO:0071310 GO:0070011 GO:0006508 GO:0048585 GO:0051239	K08632	ADAMTS18; a disintegrin and metalloproteinase with thrombospondin motifs 18 [EC:3.4.24.-]			br:ko01000 br:ko01002	Enzymes | Peptidases
c26707_g1	MDHM_RAT Malate mitochondrial OS=Rattus norvegicus GN=Mdh2 PE=1 SV=2	3	0.20218	1.12176	-0.547667	-2.29719	-1.2623	-0.990997	-0.376602	0.762959	0.158438	0.562326	0.434694	0.305461	1.37833	0.548617	0.0082737	GO:0006094 GO:0030060 GO:0043209 GO:0006475 GO:0046554 GO:0006099 GO:0043621 GO:0005743 GO:0005886 GO:0005654 GO:0044822 GO:0005777 GO:0006107 GO:0006734 GO:0070062 GO:0006108 GO:0005759	K00026	MDH2; malate dehydrogenase [EC:1.1.1.37]	path:map00020 path:map00270 path:map00620 path:map00630 path:map00710 path:map01100 path:map01110 path:map01120 path:map01130 path:map01200	Citrate cycle (TCA cycle) | Cysteine and methionine metabolism | Pyruvate metabolism | Glyoxylate and dicarboxylate metabolism | Carbon fixation in photosynthetic organisms | Metabolic pathways | Biosynthesis of secondary metabolites | Microbial metabolism in diverse environments | Biosynthesis of antibiotics | Carbon metabolism	br:ko00001 br:ko00002 br:ko01000	KEGG Orthology (KO) | KEGG modules | Enzymes
c17023_g1	IPYR_DROME Inorganic pyrophosphatase OS=Drosophila melanogaster GN=Nurf-38 PE=1 SV=3	3	0.310498	0.833923	-0.597452	0.382447	-0.1932	-0.331457	-1.06897	-0.505502	0.0291658	-1.81202	0.0766579	0.354737	-0.0745884	2.59576	0.00836117	GO:0006418 GO:0004427 GO:0006091 GO:0070062 GO:0071470 GO:0046872 GO:0071344 GO:0005829 GO:0030446 GO:0006796	K01507	ppa; inorganic pyrophosphatase [EC:3.6.1.1]	path:map00190	Oxidative phosphorylation	br:ko00001 br:ko01000	KEGG Orthology (KO) | Enzymes
c34248_g1	RRFM_RAT Ribosome-recycling mitochondrial OS=Rattus norvegicus GN=Mrrf PE=2 SV=1	3	0.851368	1.27039	0.413048	-1.04796	-1.53378	-1.27358	-0.888797	-0.606944	-0.178983	-0.104417	0.903094	1.06071	-0.335098	1.47095	0.00888797	GO:0006415 GO:0005739 GO:0032790 GO:0032543	K02838	frr MRRF RRF; ribosome recycling factor			br:ko03012	Translation factors
c17105_g1	ATPO_DROME ATP synthase subunit mitochondrial OS=Drosophila melanogaster GN=AT PE=2 SV=2	3	0.365226	1.35934	-0.0346435	-0.730922	-0.614276	-1.13993	-1.14074	0.282647	-1.16648	-0.260252	-0.236226	-0.0907098	1.95767	1.4493	0.00889665	GO:0016887 GO:0005634 GO:0070062 GO:0005515 GO:0008144 GO:0022857 GO:0005886 GO:0042776 GO:0005753	K02137	ATPeF0O ATP5O ATP5; F-type H+-transporting ATPase subunit O	path:map00190 path:map01100 path:map05010 path:map05012 path:map05016	Oxidative phosphorylation | Metabolic pathways | Alzheimer's disease | Parkinson's disease | Huntington's disease	br:ko00001 br:ko00002	KEGG Orthology (KO) | KEGG modules
c6899_g1	C19L2_MOUSE CWF19 2 OS=Mus musculus GN=Cwf19l2 PE=1 SV=1	3	0.692988	1.09467	-0.784676	-1.65164	-0.675786	-0.932629	-1.22132	-0.130471	0.138878	0.496199	0.503972	1.13268	-0.437389	1.77453	0.00944	GO:0003677 GO:0008150 GO:0003824 GO:0046872 GO:0005575 GO:0003674
c22179_g1	K1QHN7_CRAGI Nuclear receptor coactivator 1 OS=Crassostrea gigas GN=CGI_10025885 PE=4 SV=1	3	1.39603	0.579736	-0.91674	-0.331625	0.277104	-1.03856	-1.39993	-1.59763	-0.332869	0.0775675	0.190745	0.326879	1.34968	1.41962	0.00948186	GO:0005634 GO:0006351 GO:0006355 GO:0046983
c25133_g1	B4NLM2_DROWI GK18432 OS=Drosophila willistoni GN=Dwil\GK18432 PE=4 SV=1	3	0.53553	-0.0853804	-0.434948	-1.00887	-1.79177	-0.616865	-0.368614	-1.20581	0.987631	0.574834	0.555786	-0.166555	1.73633	1.28871	0.00992068	GO:0016020 GO:0016021
c25514_g1	XDH_ORYSJ Xanthine dehydrogenase OS=Oryza sativa japonica GN=XDH PE=2 SV=1	4	-0.560514	-1.31607	-1.09024	-0.737454	-0.675372	-0.343082	-0.678515	-0.140954	-0.213151	0.810541	0.527116	0.799294	1.77974	1.83865	4.61998e-12	GO:0000166 GO:0044281 GO:0016725 GO:0050662 GO:0005737 GO:0016903 GO:0043167 GO:0044763 GO:0044249 GO:0071704	K00106	XDH; xanthine dehydrogenase/oxidase [EC:1.17.1.4 1.17.3.2]	path:map00230 path:map00232 path:map00983 path:map01100 path:map01110 path:map01120 path:map04146	Purine metabolism | Caffeine metabolism | Drug metabolism - other enzymes | Metabolic pathways | Biosynthesis of secondary metabolites | Microbial metabolism in diverse environments | Peroxisome	br:ko00001 br:ko00002 br:ko01000 br:ko04147	KEGG Orthology (KO) | KEGG modules | Enzymes | Exosome
c25685_g1	PKHL1_HUMAN Fibrocystin-L OS=Homo sapiens GN=PKHD1L1 PE=2 SV=2	4	-0.395339	-0.339228	-0.484823	-0.767886	-1.22908	-0.872942	-0.371976	-0.81295	-0.143461	-0.28348	0.901485	1.33719	1.47061	1.99189	5.85364e-08	GO:0015630 GO:0060255 GO:0048522 GO:0044430 GO:0044444 GO:0044425 GO:0005488 GO:0048519 GO:0044699 GO:0080090 GO:0031323 GO:0043227
c25915_g1	SNX29_HUMAN Sorting nexin-29 OS=Homo sapiens GN=SNX29 PE=1 SV=3	4	-0.453884	-0.460445	-0.7376	-1.21677	-0.541425	-0.937108	-0.322041	-0.842	-0.387089	0.793863	0.384599	1.23896	1.90167	1.57926	9.58815e-08	GO:0032880 GO:0007030 GO:0007169 GO:1903527 GO:0005769 GO:0003777 GO:1902936 GO:0070062 GO:0016192 GO:0016482 GO:0019894 GO:0016197 GO:0010008	K17935	SNX29; sorting nexin-29
c28025_g1	MMSA_AEDAE Probable methylmalonate-semialdehyde dehydrogenase	4	-0.431498	-0.633877	-0.615719	-1.00715	-1.65462	-1.01176	-0.0524123	0.202124	0.0582621	-0.00448713	0.795859	1.04388	1.7025	1.60889	3.74169e-07	GO:0004491 GO:0006574 GO:0006210 GO:0005654 GO:0044822 GO:0004029 GO:0050873 GO:0070062 GO:0019483 GO:0005759 GO:0000062 GO:0016790 GO:0019484 GO:0055114 GO:0018478	K00140	mmsA iolA ALDH6A1; malonate-semialdehyde dehydrogenase (acetylating) / methylmalonate-semialdehyde dehydrogenase [EC:1.2.1.18 1.2.1.27]	path:map00280 path:map00410 path:map00562 path:map00640 path:map01100 path:map01200	Valine leucine and isoleucine degradation | beta-Alanine metabolism | Inositol phosphate metabolism | Propanoate metabolism | Metabolic pathways | Carbon metabolism	br:ko00001 br:ko00002 br:ko01000	KEGG Orthology (KO) | KEGG modules | Enzymes
c23252_g1	LRR70_HUMAN Leucine-rich repeat-containing 70 OS=Homo sapiens GN=LRRC70 PE=2 SV=1	4	-0.688905	-0.616467	-0.837552	-0.689129	-0.860919	-0.511254	-0.28798	-0.938475	-0.201158	0.614343	0.70517	1.1621	0.632996	2.51723	4.04823e-07	GO:0019538 GO:0044444 GO:0007596 GO:0044763 GO:0004872 GO:0044446 GO:0009986 GO:0002224 GO:0005615 GO:0002237 GO:0070062 GO:0005515 GO:0048731 GO:0043231 GO:0016021 GO:0031226	K17256	IGFALS ALS; insulin-like growth factor-binding protein complex acid labile subunit			br:ko04147	Exosome
c23629_g1	CO040_HUMAN UPF0235 C15orf40 OS=Homo sapiens GN=C15orf40 PE=1 SV=2	4	-0.958358	-0.734168	-0.630418	-0.742809	-0.732674	-0.803388	-0.837818	-0.839208	0.197647	0.714735	0.948109	1.3165	1.62893	1.47292	2.84794e-06		K09131	K09131; uncharacterized protein
c26519_g1	MAL1_DROVI Maltase 1 OS=Drosophila virilis GN=Mal-B1 PE=3 SV=2	4	-1.54886	-1.45302	-0.388013	-0.429689	-0.487481	-0.463049	-0.376079	0.0268252	-0.0418777	-0.138602	0.749247	1.30309	1.56527	1.68223	2.93685e-06	GO:0005515 GO:0015171 GO:0044444 GO:0004553 GO:0006865 GO:0043227 GO:0044459 GO:0005984	K01187	malZ; alpha-glucosidase [EC:3.2.1.20]	path:map00052 path:map00500 path:map01100	Galactose metabolism | Starch and sucrose metabolism | Metabolic pathways	br:ko00001 br:ko01000	KEGG Orthology (KO) | Enzymes
c17616_g1	OSBL1_HUMAN Oxysterol-binding -related 1 OS=Homo sapiens GN=OSBPL1A PE=1 SV=2	4	-0.341412	-0.855313	-1.32743	-1.78969	-1.3691	0.302097	0.351249	0.218082	0.558104	0.239126	0.481861	0.923318	0.99384	1.61527	3.11202e-06	GO:0015485 GO:1901800 GO:0006810 GO:0044699 GO:0005776 GO:0005886 GO:0031965 GO:0005768 GO:0005515 GO:0097038 GO:0071397 GO:0031981 GO:0005829	K20174	OSBPL1_2 ORP1_2; oxysterol-binding protein-related protein 1/2			br:ko04131	Membrane trafficking
c25706_g1	S47A1_RABIT Multidrug and toxin extrusion 1 OS=Oryctolagus cuniculus GN=SLC47A1 PE=2 SV=1	4	-1.51599	-1.47031	-0.502631	-0.630654	-0.281074	-0.328664	-0.668125	-0.348944	0.487925	0.3846	0.656681	0.897474	1.63273	1.68698	3.82419e-06	GO:0055085 GO:0015297 GO:0016020 GO:0044765	K03327	TC.MATE SLC47A norM mdtK dinF; multidrug resistance protein MATE family			br:ko02000	Transporters
c2106_g1	FBP1_STRPU Fibropellin-1 OS=Strongylocentrotus purpuratus GN=EGF1 PE=1 SV=2	4	-0.898769	-0.831163	-1.17437	-0.854166	-0.514955	-0.448872	-0.373278	-0.855005	0.565747	0.79667	0.838053	0.948768	0.513375	2.28797	3.88386e-06	GO:0060485 GO:0045446 GO:0048514 GO:0022603 GO:0044238 GO:0003179 GO:0043231 GO:0051240 GO:0035239 GO:0061061 GO:0070887 GO:0010033 GO:0048646 GO:0042981 GO:0004872 GO:0009967 GO:0044446 GO:0005886 GO:0002376 GO:0040007 GO:0005515 GO:0007219 GO:0007417 GO:0030856 GO:0051179 GO:0002009 GO:0009719 GO:0014706 GO:0016043 GO:0050768 GO:0030334 GO:0036477 GO:0008284 GO:0060548 GO:0003231 GO:0048732 GO:…	K02599	NOTCH1; Notch 1	path:map01522 path:map04320 path:map04330 path:map04658 path:map04919 path:map05020 path:map05206 path:map05224	Endocrine resistance | Dorso-ventral axis formation | Notch signaling pathway | Th1 and Th2 cell differentiation | Thyroid hormone signaling pathway | Prion diseases | MicroRNAs in cancer | Breast cancer	br:ko00001 br:ko00002	KEGG Orthology (KO) | KEGG modules
c17977_g1	PLCD4_XENLA 1-phosphatidylinositol 4 5-bisphosphate phosphodiesterase delta-4 OS=Xenopus laevis GN=plcd4 PE=2 SV=1	4	-0.699754	-0.836468	-1.21982	-0.353469	-1.13114	-0.495272	-0.605917	-0.288238	-0.335463	0.501895	0.852027	1.50899	1.69654	1.40609	4.37569e-06	GO:0005634 GO:0005515 GO:0007165 GO:0016020 GO:0043167 GO:0012505 GO:0044444 GO:0044763 GO:0008081 GO:0044710 GO:0071704	K05857	PLCD; phosphatidylinositol phospholipase C delta [EC:3.1.4.11]	path:map00562 path:map01100 path:map04020 path:map04070 path:map04919 path:map04933	Inositol phosphate metabolism | Metabolic pathways | Calcium signaling pathway | Phosphatidylinositol signaling system | Thyroid hormone signaling pathway | AGE-RAGE signaling pathway in diabetic complications	br:ko00001 br:ko00002 br:ko01000 br:ko04131	KEGG Orthology (KO) | KEGG modules | Enzymes | Membrane trafficking
c26238_g1	MDR1_CRIGR Multidrug resistance 1 OS=Cricetulus griseus GN=ABCB1 PE=1 SV=2	4	-1.03688	-0.91404	-0.749437	-0.420098	-0.245376	-0.769419	-0.428839	-1.12121	-0.368183	0.739028	0.830771	1.14573	1.63379	1.70417	8.30362e-06	GO:0015432 GO:0090554 GO:0002481 GO:0002485 GO:0005887 GO:0005524 GO:0070062 GO:0000086 GO:0045332 GO:0072089 GO:0031410 GO:0032782 GO:0055085 GO:0015562 GO:0055088 GO:0008554 GO:0002591 GO:1903413 GO:0008559 GO:0006699 GO:1901557 GO:0009986 GO:0044767 GO:0002489 GO:0005515 GO:0042391 GO:0042493 GO:0061092 GO:0032376 GO:0016324	K05658	ABCB1 CD243; ATP-binding cassette subfamily B (MDR/TAP) member 1 [EC:3.6.3.44]	path:map02010 path:map04976 path:map05206	ABC transporters | Bile secretion | MicroRNAs in cancer	br:ko00001 br:ko01000 br:ko02000 br:ko04090 br:ko04147	KEGG Orthology (KO) | Enzymes | Transporters | Cellular antigens | Exosome
c25333_g1	VWKA_DICDI Alpha- kinase vwkA OS=Dictyostelium discoideum GN=vwkA PE=1 SV=1	4	-1.1188	-0.696454	-1.15611	-0.296035	-0.23529	-0.647394	-0.241848	-1.25772	0.138163	0.439351	0.557005	0.98624	1.72818	1.8007	1.3649e-05	GO:0008270 GO:0046872
c24599_g1	LRRX1_DICDI leucine-rich repeat-containing DDB_G0290503 OS=Dictyostelium discoideum GN=DDB_G0290503 PE=3 SV=1	4	-0.904885	-0.820948	-1.04469	-0.329852	-0.425223	-1.00085	-0.615934	-0.529555	-0.42016	0.67786	0.874693	1.17071	1.78067	1.58816	1.38198e-05	GO:0043167 GO:0044763 GO:0006996 GO:0044424
c12304_g1	YKJ7_SCHPO uncharacterized oxidoreductase OS=Schizosaccharomyces pombe (strain 972 ATCC 24843) GN= PE=3 SV=1	4	-0.123913	-0.0233738	-0.75883	-0.78528	-0.75065	-1.00431	-1.11595	-1.10781	-0.108457	0.430002	0.904472	1.25767	1.40118	1.78525	1.51342e-05	GO:0016491
c29439_g1	CEBPG_RAT CCAAT enhancer-binding gamma OS=Rattus norvegicus GN=Cebpg PE=1 SV=2	4	-0.780669	-0.790333	-1.11629	-0.707603	-0.751927	-1.0722	-0.646717	-0.403217	0.242035	0.755975	1.0593	1.2275	1.4154	1.56876	1.65568e-05	GO:0071837 GO:0008285 GO:0000978 GO:0006360 GO:0048878 GO:0006366 GO:0043388 GO:0045444 GO:0005730 GO:0045944 GO:0051091 GO:0045945 GO:1901700 GO:0005654 GO:0001013 GO:2000617 GO:0001077 GO:0006954 GO:0045078 GO:0045595 GO:0045892 GO:0046982 GO:0019900 GO:0045739 GO:0006091 GO:0036488 GO:0042803 GO:0030183 GO:0043353 GO:0007166 GO:0043433 GO:0008134 GO:0042267 GO:0002573 GO:0045736 GO:0001158 GO:…
c18771_g1	ECSIT_DROME Evolutionarily conserved signaling intermediate in Toll mitochondrial OS=Drosophila melanogaster GN=ECSIT PE=1 SV=2	4	-0.914219	-1.19688	-1.10594	-0.999134	-0.339558	-0.78244	-0.576045	-0.18332	0.230955	0.636839	1.06383	1.22198	1.46359	1.48033	3.1751e-05	GO:0005634 GO:0005739 GO:0044446	K04405	ECSIT; evolutionarily conserved signaling intermediate in Toll pathway	path:map04010	MAPK signaling pathway	br:ko00001 br:ko03029	KEGG Orthology (KO) | Mitochondrial biogenesis
c17326_g1	EST2A_XENLA Extended synaptotagmin-2-A OS=Xenopus laevis GN=esyt2-a PE=2 SV=1	4	-1.09298	-0.909089	-0.265028	-0.848917	-1.2421	-1.04951	-0.339191	-0.124628	0.488713	0.0992475	1.02594	1.23509	1.60839	1.41405	3.87069e-05	GO:0005515 GO:0098772 GO:0048522 GO:0046872 GO:0007165 GO:1902531 GO:0016021 GO:0005543 GO:0031227 GO:0006810 GO:0044459
c24990_g1	AT11B_HUMAN Probable phospholipid-transporting ATPase IF OS=Homo sapiens GN=ATP11B PE=1 SV=2	4	-0.97553	-0.878947	-1.17218	-0.690553	-0.497849	-0.99	-0.470606	-0.505167	0.15642	0.901096	0.955586	1.04238	1.57443	1.55092	4.7773e-05	GO:0044707 GO:0034220 GO:0043167 GO:0098590 GO:0005783 GO:0005794 GO:0005765 GO:0070062 GO:0005515 GO:0097035 GO:0005319 GO:0043492 GO:0015914 GO:0055037 GO:0051128	K01530	E3.6.3.1; phospholipid-translocating ATPase [EC:3.6.3.1]			br:ko01000	Enzymes
c11084_g1	YKJ7_SCHPO uncharacterized oxidoreductase OS=Schizosaccharomyces pombe (strain 972 ATCC 24843) GN= PE=3 SV=1	4	-0.942755	-1.34909	-0.770644	-0.757966	-1.1681	-0.457578	0.006297	-0.301171	0.0678348	0.478335	0.864943	1.27807	1.22062	1.8312	5.02313e-05	GO:0016491
c24195_g1	B7R538_9EURY Biotin ligase C terminal domain OS=Thermococcus AM4 GN=TAM4_1855 PE=4 SV=1	4	-0.98705	-0.579673	-0.849234	-0.694074	-1.40368	-0.52694	-0.332976	-0.365803	0.304705	-0.134093	1.10494	1.41977	1.60379	1.44032	7.45113e-05	GO:0031625 GO:0005783 GO:0030433 GO:0016874
c23586_g1	NPHP3_MOUSE Nephrocystin-3 OS=Mus musculus GN=Nphp3 PE=1 SV=2	4	-0.921613	-0.809394	-0.583116	-0.543076	-0.553175	-0.702023	-0.671372	-0.728648	-0.082337	0.136923	0.487135	1.03499	1.94423	1.99148	7.77765e-05	GO:0060287 GO:0060993 GO:0071909 GO:0071908 GO:0003283 GO:0060027 GO:0048496 GO:0090090 GO:0005515 GO:0045494 GO:0072189 GO:0005929 GO:0005829 GO:0001947 GO:2000167 GO:0071910 GO:0030324 GO:0035469	K19360	NPHP3; nephrocystin-3			br:ko03036	Chromosome
c24784_g1	MET7B_HUMAN Methyltransferase 7B OS=Homo sapiens GN=METTL7B PE=1 SV=2	4	-0.690519	-0.680366	-0.712148	-1.1271	-0.955618	-0.63976	0.0438335	-1.09214	0.378024	0.178489	1.18164	1.60801	0.771808	1.73585	8.99754e-05	GO:0070062 GO:0005737 GO:0016740
c8690_g1	EFGM_CULQU Elongation factor mitochondrial OS=Culex quinquefasciatus GN=CPIJ005834 PE=3 SV=1	4	-0.197809	-1.12914	-1.5344	-1.55853	-0.828002	-0.505847	0.256406	0.461788	0.1183	0.5644	0.578546	0.846302	1.38634	1.54164	0.00011475	GO:0005525 GO:0005515 GO:0003746 GO:0005759 GO:0003924 GO:0070125 GO:0044822	K02355	fusA GFM EFG; elongation factor G			br:ko03012 br:ko03029	Translation factors | Mitochondrial biogenesis
c6752_g1	A9VBN4_MONBE OS=Monosiga brevicollis GN=29627 PE=4 SV=1	4	-1.3039	-1.58991	-0.688878	-0.468003	-0.432615	-0.689199	-0.27058	-0.52601	0.481021	0.624551	0.926362	0.91174	1.21358	1.81184	0.000124061	GO:0005509
c21252_g1	MLP_ACRMI Mucin (Fragment) OS=Acropora millepora PE=1 SV=1	4	-0.800172	-0.273431	-0.305294	-1.58405	-0.815503	-1.01299	-0.369918	-0.260359	0.18504	1.32437	-0.0405014	0.659892	1.38208	1.91083	0.000144818	GO:0065008 GO:0022617 GO:0090287 GO:0005178 GO:0007507 GO:0005604 GO:0005615 GO:0070062 GO:0001501 GO:0023051 GO:0048522 GO:0048048 GO:0005509 GO:0001527 GO:0043010 GO:0048585 GO:0051716 GO:0010646 GO:0030023 GO:0051239 GO:0048050	K06826	NID; nidogen (entactin)			br:ko04516	Cell adhesion molecules and their ligands
c25788_g1	MRP1_CHICK Multidrug resistance-associated 1 OS=Gallus gallus GN=ABCC1 PE=2 SV=1	4	-1.01983	-0.432479	-0.840546	-0.648536	-0.885787	-0.453248	-0.352358	-0.874228	0.00772805	-0.208832	1.08857	1.49723	1.10151	2.0208	0.000200935	GO:0042625 GO:0055085 GO:0044763 GO:0044237 GO:0000166 GO:0044281 GO:0070062 GO:0005515 GO:0008509 GO:0016021 GO:0016323 GO:0071704 GO:0016324 GO:0015722	K05665	ABCC1; ATP-binding cassette subfamily C (CFTR/MRP) member 1	path:map01523 path:map02010 path:map04071 path:map04977 path:map05206	Antifolate resistance | ABC transporters | Sphingolipid signaling pathway | Vitamin digestion and absorption | MicroRNAs in cancer	br:ko00001 br:ko02000	KEGG Orthology (KO) | Transporters
c21643_g3	SHL2_ORYSJ Probable RNA-dependent RNA polymerase SHL2 OS=Oryza sativa japonica GN=SHL2 PE=2 SV=1	4	-0.630699	-1.21402	-0.929457	-0.831179	-0.436598	-0.253957	-0.393392	-0.557263	-0.0169286	-0.337828	0.632989	1.60477	1.91205	1.45152	0.000253612	GO:0010492 GO:0016779 GO:0003723 GO:0003968 GO:0001172 GO:0005739 GO:0031047 GO:0016740 GO:0016246	K11699	RDR RDRP; RNA-dependent RNA polymerase [EC:2.7.7.48]			br:ko01000 br:ko03036	Enzymes | Chromosome
c17264_g1	D2VUL1_NAEGR OS=Naegleria gruberi GN=NAEGRDRAFT_52379 PE=4 SV=1	4	-0.454881	-0.693964	-1.0147	-1.05364	-0.626956	0.252412	-0.795536	-0.685416	-0.387356	-0.0351106	0.875069	1.22702	1.2311	2.16196	0.000264088	GO:0016020 GO:0016021 GO:0016787
c24165_g2	LRIG1_MOUSE Leucine-rich repeats and immunoglobulin-like domains 1 OS=Mus musculus GN=Lrig1 PE=2 SV=2	4	-1.17617	-0.857046	-1.04911	-0.781293	-0.65476	-0.318792	-0.461947	0.109584	-0.198455	-0.0819679	0.725546	1.13352	1.94453	1.66636	0.00032144	GO:0060562 GO:0050919 GO:1901681 GO:0022028 GO:0007411 GO:0021952 GO:0022602 GO:0043168 GO:0008585 GO:1901700 GO:0051961 GO:0005887 GO:0004930 GO:0003008 GO:0009968 GO:0043394 GO:0044087 GO:0071310 GO:0050770 GO:0071495 GO:0072001 GO:0014912 GO:0071676 GO:0032588 GO:0065008 GO:0042802 GO:0007186 GO:0044421 GO:0090263 GO:0009725 GO:0022412 GO:0002689 GO:0021891 GO:0010605 GO:0031982 GO:0031345	K06838	SLIT1; slit 1	path:map04360	Axon guidance	br:ko00001 br:ko00536 br:ko04516	KEGG Orthology (KO) | Glycosaminoglycan binding proteins | Cell adhesion molecules and their ligands
c25749_g1	Y1571_ARATH Probable leucine-rich repeat receptor kinase At1g35710 OS=Arabidopsis thaliana GN=At1g35710 PE=2 SV=1	4	-1.07249	-1.07249	-0.940025	-0.32546	-0.328717	-0.533802	-0.438635	-0.470719	0.276829	-0.103128	0.814418	0.817708	2.63256	0.743944	0.000355205	GO:0007051 GO:0006461 GO:0033044 GO:0000779 GO:0045786 GO:0080134 GO:0097190 GO:0000776 GO:0044257 GO:0044710 GO:0051301 GO:0051641 GO:0071310 GO:0070266 GO:0051240 GO:0032465 GO:0010557 GO:0006355 GO:0004672 GO:0007166 GO:0044444 GO:0043410 GO:0044425 GO:0051233 GO:0005515 GO:0031328 GO:0043085 GO:0043065 GO:0051054 GO:0031981 GO:0000070 GO:2001237 GO:0018105 GO:0034612	K08842	TESK2; testis-specific kinase 2 [EC:2.7.12.1]			br:ko01000 br:ko01001	Enzymes | Protein kinases
c24422_g1	T2MGA1_HYDVU Tyrosine- phosphatase non-receptor type 1 (Fragment) OS=Hydra vulgaris GN=PTPN1 PE=2 SV=1	4	-0.231639	-0.71642	-0.863236	0.0443736	-0.871169	-0.2744	-0.994116	-0.83714	-0.534811	-0.0315102	1.06341	0.886746	2.4905	0.869409	0.000372277	GO:0016311 GO:0016787
c1427_g1	AZOB_XENAZ NAD(P)H azoreductase OS=Xenophilus azovorans GN=azoB PE=1 SV=2	4	-0.847998	-0.682307	-0.763721	-0.619824	-0.542459	-0.656877	-0.628747	-0.674228	-0.407196	0.198853	0.622473	1.21833	2.02767	1.75604	0.000385722	GO:0016491 GO:0055114
c26028_g1	TTLL3_DANRE Tubulin monoglycylase TTLL3 OS=Danio rerio GN=ttll3 PE=2 SV=1	4	-0.681463	-0.521219	-1.00333	-1.70781	-0.860372	-0.565715	-0.169245	-0.386851	0.620082	0.993516	0.976802	0.846753	0.509569	1.94928	0.000448215	GO:0005856 GO:0018094 GO:0060271 GO:0005929 GO:0070735 GO:0007017	K16608	TTLL3_8; tubulin monoglycylase TTLL3/8 [EC:6.3.2.-]			br:ko01000 br:ko04812	Enzymes | Cytoskeleton proteins
c20691_g1	UBA1_RABIT Ubiquitin-like modifier-activating enzyme 1 OS=Oryctolagus cuniculus GN=UBA1 PE=1 SV=1	4	-0.593317	-0.372986	-0.628093	-1.2226	-2.02809	-0.830885	0.0631514	0.622578	0.437646	0.0441119	1.01948	0.865851	1.33908	1.28407	0.000467424	GO:0044707 GO:0032020 GO:0006974 GO:0005765 GO:0044822 GO:0006511 GO:0000166 GO:0000792 GO:0005634 GO:0004842 GO:0030867 GO:0070062 GO:0005515 GO:0019780 GO:0019782 GO:0005739 GO:0004839 GO:0010008 GO:0030057 GO:0016567	K03178	UBE1 UBA1; ubiquitin-activating enzyme E1 [EC:6.2.1.45]	path:map04120 path:map05012	Ubiquitin mediated proteolysis | Parkinson's disease	br:ko00001 br:ko01000 br:ko04121 br:ko04147	KEGG Orthology (KO) | Enzymes | Ubiquitin system | Exosome
c19056_g1	CCD22_NEMVE Coiled-coil domain-containing 22 homolog OS=Nematostella vectensis GN=v1g180167 PE=3 SV=1	4	0.0826253	-0.482659	-1.63139	-1.61854	-1.44675	-0.107069	0.0898412	0.225293	0.124244	0.663349	0.900761	0.528832	1.65263	1.01884	0.00048889	GO:0043122 GO:0005488 GO:0044424 GO:0006810 GO:0009987
c2323_g2	GST1_BLAGE Glutathione S-transferase OS=Blattella germanica PE=1 SV=3	4	-0.691959	-0.627252	-0.814288	-0.735661	-0.814288	-0.814288	-0.306482	-0.537458	-0.115992	-0.153927	0.637467	1.2076	1.55206	2.21447	0.000537263	GO:0044464 GO:0016740
c8832_g1	CF136_BOVIN Uncharacterized protein C6orf136 homolog OS=Bos taurus PE=2 SV=1	4	-0.453232	-1.56052	-0.221299	-1.18213	-0.063832	-0.761575	-0.692302	-0.726191	1.19108	0.380146	1.70864	1.5381	0.178206	0.664909	0.000545324	GO:0005739
c19108_g1	PI4KA_BOVIN Phosphatidylinositol 4-kinase alpha OS=Bos taurus GN=PI4KA PE=2 SV=2	4	-1.11804	-1.19798	-0.30676	-0.897399	-0.723589	-1.27075	-0.665045	0.107695	0.342666	1.21035	0.900319	0.997087	1.31042	1.31104	0.000556995	GO:0007165 GO:0005794 GO:0004430 GO:0044764 GO:0006661 GO:0044446 GO:0005886 GO:0070062 GO:0005515 GO:0005925 GO:0098588 GO:0005829 GO:0016310 GO:0098805	K00888	PI4KA; phosphatidylinositol 4-kinase A [EC:2.7.1.67]	path:map00562 path:map01100 path:map04011 path:map04070	Inositol phosphate metabolism | Metabolic pathways | MAPK signaling pathway - yeast | Phosphatidylinositol signaling system	br:ko00001 br:ko00002 br:ko01000 br:ko04131	KEGG Orthology (KO) | KEGG modules | Enzymes | Membrane trafficking
c25091_g1	AOAH_RABIT Acyloxyacyl hydrolase OS=Oryctolagus cuniculus GN=AOAH PE=2 SV=1	4	-0.955657	-1.01385	-0.934611	-0.353135	-0.788726	-0.437198	0.248815	-0.85211	-0.581991	0.079702	1.3499	1.03312	1.39507	1.81067	0.000590573	GO:0006629 GO:0052689	K01065	AOAH; acyloxyacyl hydrolase [EC:3.1.1.77]			br:ko01000	Enzymes
c26286_g1	TOLL6_DROME Toll-like receptor 6 OS=Drosophila melanogaster GN=Toll-6 PE=1 SV=1	4	-1.13689	-0.923175	-0.708416	-0.658776	-0.468433	-0.469597	-0.355899	-0.598458	-0.389855	0.568354	0.176781	1.33907	2.06149	1.56381	0.00059662	GO:0051179 GO:0021537 GO:0007411 GO:0005488	K06838	SLIT1; slit 1	path:map04360	Axon guidance	br:ko00001 br:ko00536 br:ko04516	KEGG Orthology (KO) | Glycosaminoglycan binding proteins | Cell adhesion molecules and their ligands
c9480_g1	AKA10_MOUSE A-kinase anchor mitochondrial OS=Mus musculus GN=Akap10 PE=1 SV=3	4	-1.06285	-0.106104	-0.413245	-1.27408	-0.852012	-0.434771	-0.371761	-0.923444	-0.215301	0.600545	0.631528	1.63788	2.02282	0.760799	0.000672815	GO:0005737	K16526	AKAP10; A-kinase anchor protein 10			br:ko04131	Membrane trafficking
c9382_g1	MAAI_MOUSE Maleylacetoacetate isomerase OS=Mus musculus GN=Gstz1 PE=1 SV=1	4	-0.438641	-0.699463	-1.41328	-1.10502	-1.40816	-0.136402	-0.5392	0.507895	0.198225	0.0227992	1.02942	1.5399	1.00029	1.44163	0.000719764	GO:0004602 GO:0042803 GO:0006559 GO:0006749 GO:0005739 GO:0005829 GO:0042221 GO:0004364 GO:0016034 GO:1901687	K01800	maiA GSTZ1; maleylacetoacetate isomerase [EC:5.2.1.2]	path:map00350 path:map00643 path:map01100 path:map01120	Tyrosine metabolism | Styrene degradation | Metabolic pathways | Microbial metabolism in diverse environments	br:ko00001 br:ko00002 br:ko01000	KEGG Orthology (KO) | KEGG modules | Enzymes
c14456_g1	GSHB_XENLA Glutathione synthetase OS=Xenopus laevis GN=gss PE=2 SV=1	4	-0.143825	-0.552209	-1.20829	-1.15376	-0.495722	-0.632917	-0.46372	-0.465269	0.344961	-0.416622	1.59093	2.12267	0.295283	1.17848	0.00089228	GO:0000287 GO:0005524 GO:0070062 GO:0042803 GO:0043295 GO:0042221 GO:1901564 GO:0044444 GO:0044237 GO:0016874 GO:0044767	K01920	gshB; glutathione synthase [EC:6.3.2.3]	path:map00270 path:map00480 path:map01100	Cysteine and methionine metabolism | Glutathione metabolism | Metabolic pathways	br:ko00001 br:ko00002 br:ko01000	KEGG Orthology (KO) | KEGG modules | Enzymes
c25602_g1	MOXD1_HUMAN DBH-like monooxygenase 1 OS=Homo sapiens GN=MOXD1 PE=1 SV=1	4	-1.00205	-1.00472	-0.855901	-0.478067	-0.598036	-0.258527	-0.728753	-0.53425	-0.448546	0.180361	1.02119	1.28472	1.72225	1.70033	0.000978686	GO:0065008 GO:0018958 GO:0044707 GO:0030141 GO:1901564 GO:0005783 GO:0044433 GO:0044425 GO:0005488 GO:0044249 GO:0004497 GO:0007610
c25859_g1	A0A067QU79_ZOONE Kelch repeat and BTB domain-containing 4 OS=Zootermopsis nevadensis GN=L798_12505 PE=4 SV=1	4	-1.15261	-0.479151	-0.957638	-1.05173	-0.807273	-1.04387	-0.675699	-0.0233197	0.261355	0.97654	1.02252	1.29937	1.28427	1.34723	0.000979848	GO:0004842 GO:0005827 GO:0016020 GO:0016021 GO:0032465 GO:0031463 GO:0035853 GO:0042787 GO:0016567
c20096_g1	W4Z151_STRPU Uncharacterized protein OS=Strongylocentrotus purpuratus GN=Sp-Sarmr6 PE=4 SV=1	4	-1.14816	-1.14724	-0.475141	-0.925188	-1.05674	-0.665906	0.429796	0.188546	-0.112443	0.0611461	0.183869	1.27142	1.88535	1.5107	0.00109071	GO:0007165
c24318_g1	SPD2B_MOUSE SH3 and PX domain-containing 2B OS=Mus musculus GN=Sh3pxd2b PE=1 SV=1	4	-0.454728	0.382586	-1.46485	-0.558126	-1.08148	-0.71272	-0.343939	-0.528289	0.528915	0.637806	2.04803	1.74621	0.187105	-0.386527	0.0012073	GO:0019904 GO:0022617 GO:0044444 GO:0044425 GO:0005886 GO:0002376 GO:0060348 GO:0007507 GO:1902936 GO:0001654 GO:0006801 GO:0050794 GO:0072657 GO:0032991 GO:0050896
c15758_g2	Q0IFL7_AEDAE AAEL004687-PA OS=Aedes aegypti GN=AAEL004687 PE=4 SV=1	4	-0.899367	-0.899367	-0.618162	-0.602049	-0.899367	-0.451789	-0.516789	0.207388	-0.114379	-0.107404	0.539866	0.126724	2.2073	2.02739	0.00123672	GO:0016020 GO:0016021
c24855_g1	DOPO_CANLF Dopamine beta-hydroxylase OS=Canis lupus familiaris GN=DBH PE=2 SV=1	4	-1.12617	-0.912256	-0.827762	-0.707004	-1.03567	-0.43924	-0.0454162	-0.486429	0.187585	0.0239214	0.517502	1.43407	1.62881	1.78806	0.00123672	GO:0065008 GO:0016715 GO:0044707 GO:0030141 GO:0005783 GO:0044433 GO:0006584 GO:0044763 GO:1901566 GO:0044425 GO:0005488 GO:0007610 GO:0046189 GO:0050896	K00503	DBH; dopamine beta-monooxygenase [EC:1.14.17.1]	path:map00350 path:map01100	Tyrosine metabolism | Metabolic pathways	br:ko00001 br:ko00002 br:ko01000	KEGG Orthology (KO) | KEGG modules | Enzymes
c23696_g1	KS6AA_CHICK Ribosomal S6 kinase 2 alpha OS=Gallus gallus GN=RPS6KA PE=2 SV=1	4	0.482172	-0.422054	-1.66545	-1.82964	-0.745531	-0.417952	-0.194932	-0.26912	0.00939465	0.558077	0.823057	0.963946	1.49936	1.20867	0.00128728	GO:0043988 GO:0043620 GO:1901701 GO:0043027 GO:0051092 GO:0043987 GO:0030307 GO:0001501 GO:0045892 GO:0043154 GO:0043990 GO:0006915 GO:0005829 GO:2000491 GO:0004674 GO:0043555 GO:0046627 GO:0007417 GO:0071363 GO:0072574 GO:0033129 GO:0034612 GO:0035066 GO:0008285 GO:2000381 GO:0045786 GO:0005730 GO:0045944 GO:0005654 GO:0000287 GO:0006978 GO:0005524 GO:0004712 GO:0032868 GO:0045992 GO:0007281 GO:…	K04373	RPS6KA RSK2; ribosomal protein S6 kinase alpha-1/2/3/6 [EC:2.7.11.1]	path:map04010 path:map04114 path:map04150 path:map04720 path:map04722 path:map04914 path:map04931	MAPK signaling pathway | Oocyte meiosis | mTOR signaling pathway | Long-term potentiation | Neurotrophin signaling pathway | Progesterone-mediated oocyte maturation | Insulin resistance	br:ko00001 br:ko01000 br:ko01001 br:ko03019	KEGG Orthology (KO) | Enzymes | Protein kinases | Messenger RNA biogenesis
c29391_g1	AATM_XENTR Aspartate mitochondrial OS=Xenopus tropicalis GN=got2 PE=2 SV=1	4	0.0334099	-0.315081	-0.311226	-0.57727	-1.73231	-1.20694	-1.17133	-0.427634	0.385712	0.450651	1.1916	1.47403	0.905121	1.30125	0.00147589	GO:0030170 GO:0043209 GO:0080130 GO:0043204 GO:0004069 GO:0097052 GO:0006522 GO:0045471 GO:0070062 GO:0015908 GO:0016212 GO:0016597 GO:0006094 GO:0042803 GO:0006099 GO:0043234 GO:0005543 GO:0006457 GO:0005743 GO:0005886 GO:0006532 GO:0009986 GO:0044822 GO:0006533 GO:0006107 GO:0019470 GO:0005759 GO:0019551 GO:0019550 GO:0019899	K14455	GOT2; aspartate aminotransferase mitochondrial [EC:2.6.1.1]	path:map00220 path:map00250 path:map00270 path:map00330 path:map00350 path:map00360 path:map00400 path:map00710 path:map00950 path:map00960 path:map01100 path:map01110 path:map01120 path:map01130 path:map01200 path:map01210 path:map01230 path:map04975	Arginine biosynthesis | Alanine aspartate and glutamate metabolism | Cysteine and methionine metabolism | Arginine and proline metabolism | Tyrosine metabolism | Phenylalanine metabolism | Phenylalanine tyrosine and tryptophan biosynthesis | Carbon fixation in photosynthetic organisms | Isoquinoline alkaloid biosynthesis | Tropane piperidine and pyridine alkaloid biosynthesis | Metabolic pathways…	br:ko00001 br:ko00002 br:ko01000 br:ko01007	KEGG Orthology (KO) | KEGG modules | Enzymes | Amino acid related enzymes
c20448_g1	FBXW7_MOUSE F-box WD repeat-containing 7 OS=Mus musculus GN=Fbxw7 PE=1 SV=1	4	-0.681792	-0.888213	-0.4733	-0.64227	-0.615879	-0.875206	-0.720561	-1.10715	-0.167016	0.636974	1.10993	1.41484	1.61226	1.39738	0.00150759	GO:0043967 GO:0065008 GO:0007165 GO:0035097 GO:0030163 GO:0006355 GO:0044763 GO:0045862 GO:0048523 GO:0009966 GO:0065009 GO:0048584 GO:0005515 GO:0048731 GO:0031398 GO:0051726 GO:1903050 GO:0010485	K10260	FBXW7 SEL10; F-box and WD-40 domain protein 7	path:map04120	Ubiquitin mediated proteolysis	br:ko00001 br:ko00002 br:ko04121	KEGG Orthology (KO) | KEGG modules | Ubiquitin system
c25695_g1	YTDC2_HUMAN Probable ATP-dependent RNA helicase YTHDC2 OS=Homo sapiens GN=YTHDC2 PE=1 SV=2	4	-0.138652	-0.68155	-0.0799071	-0.706451	-0.775594	-0.393166	-0.793868	-1.06311	-0.502394	-0.628974	1.69167	1.03909	1.90731	1.12559	0.00228985	GO:0003677 GO:0019219 GO:0010033 GO:0016070 GO:0060255 GO:0003723 GO:0005515 GO:0048522 GO:0043231 GO:0032991 GO:0044444 GO:0042623	K20099	YTHDC2; ATP-dependent RNA helicase YTHDC2 [EC:3.6.4.13]			br:ko01000 br:ko03041	Enzymes | Spliceosome
c7207_g1	AIMP1_CRIGR Aminoacyl tRNA synthase complex-interacting multifunctional 1 OS=Cricetulus griseus GN=AIMP1 PE=2 SV=1	4	-0.504541	-0.5281	-0.643326	-1.50849	-1.35091	-0.698919	-0.652732	0.0556134	0.0646025	0.864955	0.961666	1.42231	0.972013	1.54586	0.00247131	GO:0043167 GO:0009611 GO:0005153 GO:0048514 GO:0000166 GO:0004832 GO:0004831 GO:0006935 GO:0006437 GO:0006954 GO:0006438 GO:0051020 GO:0006915 GO:0005829 GO:0031410 GO:0017101 GO:0042803 GO:0007165 GO:0007267 GO:0000049 GO:0005125 GO:0004871 GO:0009986 GO:0044822 GO:0005634 GO:0005975 GO:0005615 GO:0016020 GO:0012505 GO:0001937 GO:0050900	K15437	AIMP1 ARC1; aminoacyl tRNA synthase complex-interacting multifunctional protein 1			br:ko03016	Transfer RNA biogenesis
c11148_g1	H2ASC6_KAZAF Uncharacterized protein OS=Kazachstania africana (strain ATCC 22294 / BCRC 22015 / CBS 2517 / CECT 1963 / NBRC 1671 / NRRL Y-8276) GN=KAFR0C02830 PE=4 SV=1	4	-0.134208	-0.18574	-0.889678	-0.703698	-0.913351	-0.950046	-1.022	-0.815269	-0.183072	0.114073	1.27582	1.58719	1.56046	1.25952	0.0025165	GO:0016020 GO:0016021 GO:0005794 GO:0006810
c10221_g1	IFA1_CAEEL Intermediate filament ifa-1 OS=Caenorhabditis elegans GN=ifa-1 PE=1 SV=2	4	-0.954878	-0.905458	-0.744996	-0.725651	-0.667765	-0.673287	-0.620248	-0.837966	0.0451918	0.707083	0.860142	1.23746	1.48678	1.79359	0.00258754	GO:0005882	K18585	IF; intermediate filament protein if			br:ko04812	Cytoskeleton proteins
c1133_g1	CSD_BACHD Probable cysteine desulfurase OS=Bacillus halodurans (strain ATCC BAA-125 DSM 18197 FERM 7344 JCM 9153 C-125) GN=csd PE=3 SV=2	4	-0.665297	-0.621377	-0.94107	-0.510385	-1.02193	-0.54274	-0.831369	-0.989461	0.0114606	0.723954	1.04983	1.49706	1.65724	1.18408	0.00259745	GO:0003824 GO:0044464 GO:0005488
c34590_g1	MAN5_BACAG Mannan endo-1 4-beta-mannosidase OS=Bacillus agaradhaerens PE=1 SV=1	4	-0.877462	-0.880934	-0.971551	-0.650811	-0.545202	-0.40173	0.0209088	-0.806685	-0.025461	-0.405962	0.500587	1.46166	1.73393	1.84871	0.00264835	GO:0003824
c32786_g1	MAFG_RAT Transcription factor OS=Rattus norvegicus GN=Mafg PE=2 SV=2	4	-1.28345	-1.10623	-1.5223	0.380657	-0.959588	-0.496853	-0.113265	-0.419433	0.584194	0.50512	0.785486	1.29539	0.602014	1.74826	0.00281197	GO:0005515 GO:0048731 GO:0010628 GO:0005739 GO:0006366 GO:0001228 GO:0043565 GO:0007596 GO:0044763 GO:0005654 GO:0006357 GO:0007567	K09037	MAFF_G_K; transcription factor MAFF/G/K			br:ko03000	Transcription factors
c3105_g1	CAH6_MOUSE Carbonic anhydrase 6 OS=Mus musculus GN=Ca6 PE=1 SV=3	4	-1.08454	-1.14478	-0.729643	-1.03638	-0.486864	-0.63692	-0.211948	-0.282647	0.218497	-0.0227794	0.877886	1.29749	2.05693	1.1857	0.00293478	GO:0044707 GO:0044421 GO:0048856 GO:0005794 GO:0044763 GO:0006810 GO:0009986 GO:0046658 GO:0044767 GO:0004721 GO:0030659 GO:0005515 GO:0050794 GO:0098588 GO:0031253 GO:0016311 GO:0098805 GO:0050896	K01672	CA; carbonic anhydrase [EC:4.2.1.1]	path:map00910	Nitrogen metabolism	br:ko00001 br:ko01000	KEGG Orthology (KO) | Enzymes
c24959_g1	GST1_BLAGE Glutathione S-transferase OS=Blattella germanica PE=1 SV=3	4	-0.408675	-0.477477	-1.23155	-1.18126	-1.1769	-1.19979	0.0727964	-0.365756	0.680985	0.353831	1.15594	1.3965	1.28687	1.09447	0.00320143	GO:0004602 GO:0005515 GO:0005903 GO:0005737 GO:0046872 GO:0004364 GO:0006693 GO:0055114 GO:0006633 GO:0016853	K04097	HPGDS; prostaglandin-H2 D-isomerase / glutathione transferase [EC:5.3.99.2 2.5.1.18]	path:map00480 path:map00590 path:map00980 path:map00982 path:map01100 path:map05204	Glutathione metabolism | Arachidonic acid metabolism | Metabolism of xenobiotics by cytochrome P450 | Drug metabolism - cytochrome P450 | Metabolic pathways | Chemical carcinogenesis	br:ko00001 br:ko01000	KEGG Orthology (KO) | Enzymes
c23850_g1	A0A060YU71_ONCMY Oncorhynchus mykiss genomic scaffold_16704 OS=Oncorhynchus mykiss GN=GSONMT00023535001 PE=4 SV=1	4	-1.13175	-0.552054	-0.250304	-0.446167	-0.0963692	-1.06008	-0.886723	-1.52785	0.201764	1.07934	0.862639	1.10905	1.15153	1.54698	0.00336099	GO:0004842 GO:0008270 GO:0000272 GO:0046872 GO:0016020 GO:0016021 GO:0016567
c17027_g1	RRAGB_HUMAN Ras-related GTP-binding B OS=Homo sapiens GN=RRAGB PE=1 SV=1	4	-0.546462	-0.703707	-0.966155	-1.41463	-1.56119	-0.321382	-0.383509	0.759197	0.422449	0.319428	0.952026	0.88623	0.660663	1.89704	0.00348411	GO:0007050 GO:1904263 GO:0042803 GO:0045919 GO:0034198 GO:0005794 GO:1990130 GO:0005765 GO:1990131 GO:0005525 GO:0005634 GO:0071230 GO:0031625 GO:0008219 GO:0046982 GO:0003924 GO:0010507 GO:0005829 GO:0051219 GO:0019048 GO:0034448 GO:0016236 GO:0034613	K16185	RRAGA_B; Ras-related GTP-binding protein A/B	path:map04140 path:map04150	Autophagy - animal | mTOR signaling pathway	br:ko00001	KEGG Orthology (KO)
c19417_g1	PCP_HUMAN Lysosomal Pro-X carboxypeptidase OS=Homo sapiens GN=PRCP PE=1 SV=1	4	-0.744084	-0.957946	-0.977093	-0.455205	-0.771396	-0.951901	-0.331199	-0.647318	0.0182236	0.269501	0.805977	1.35069	1.5581	1.83365	0.00371015	GO:0065008 GO:0004180 GO:0044707 GO:0008236 GO:0044444 GO:0043535 GO:0042060 GO:0070062 GO:0005515 GO:0043231 GO:0072376 GO:0016020 GO:0012505	K01285	PRCP; lysosomal Pro-X carboxypeptidase [EC:3.4.16.2]	path:map04614 path:map04974	Renin-angiotensin system | Protein digestion and absorption	br:ko00001 br:ko01000 br:ko01002	KEGG Orthology (KO) | Enzymes | Peptidases
c25576_g1	CL056_HUMAN Uncharacterized protein C12orf56 OS=Homo sapiens GN=C12orf56 PE=2 SV=3	4	-1.1368	-1.07145	-0.988664	-0.516402	-0.606775	-0.195862	-0.32236	-0.456103	-0.333077	-0.077146	1.06277	1.26186	1.84195	1.53805	0.00381202
c25652_g1	B3A2_RAT Anion exchange 2 OS=Rattus norvegicus GN=Slc4a2 PE=1 SV=1	4	-1.51619	-1.50433	-0.875933	-0.708364	-0.397504	-0.080497	-0.382284	-0.0644015	0.462325	0.0523252	0.837444	1.11856	1.4699	1.58896	0.00383103	GO:0015698 GO:0036477 GO:0005515 GO:0005925 GO:0034220 GO:0008509 GO:0016021 GO:0007399 GO:0015291 GO:0044763 GO:0016323 GO:0006885	K13855	SLC4A2 AE2; solute carrier family 4 (anion exchanger) member 2	path:map04970 path:map04971 path:map04972 path:map04976	Salivary secretion | Gastric acid secretion | Pancreatic secretion | Bile secretion	br:ko00001 br:ko02000	KEGG Orthology (KO) | Transporters
c23499_g1	Q22AU4_TETTS SLEI family OS=Tetrahymena thermophila (strain SB210) GN=TTHERM_01156790 PE=4 SV=1	4	-0.919578	-0.905192	-0.937745	-0.633882	-0.735911	-0.770558	-0.590043	-0.794019	0.219011	0.775605	0.961098	1.39837	1.7014	1.23145	0.00406982	GO:0005524 GO:0006396 GO:0004672 GO:0006468
c9434_g1	APOD_CAVPO Apolipo D OS=Cavia porcellus GN=APOD PE=2 SV=1	4	-1.2395	-1.09724	-0.905906	-0.692565	-0.555733	-0.628497	-0.748217	-0.170921	0.0223294	0.783669	1.04395	1.41203	1.62649	1.15011	0.00421537	GO:0044421 GO:0043178 GO:0009611 GO:0042221 GO:0008289 GO:0044444 GO:0044238 GO:0044710 GO:0043227 GO:0051246 GO:0032879 GO:0001953 GO:0048731 GO:0048585 GO:0001818 GO:0071704 GO:0031323	K03098	APOD; apolipoprotein D and lipocalin family protein			br:ko04147	Exosome
c19009_g1	Y2902_LISIN Macro domain-containing lin2902 OS=Listeria innocua serovar 6a (strain ATCC BAA-680 CLIP 11262) GN=lin2902 PE=3 SV=1	4	-0.159989	0.166913	-0.859729	-1.33208	-1.90274	-0.119292	-0.614236	-0.279469	-0.0279569	0.236403	1.20446	1.466	0.780414	1.4413	0.00423682	GO:0005634 GO:0006281 GO:0016757 GO:0044444 GO:0005488 GO:0050789	K15261	PARP10_14_15; poly [ADP-ribose] polymerase 10/14/15 [EC:2.4.2.30]			br:ko01000	Enzymes
c25575_g1	PPR21_HUMAN phosphatase 1 regulatory subunit 21 OS=Homo sapiens GN=PPP1R21 PE=1 SV=1	4	-0.0962539	-0.338156	-0.848469	-1.156	-0.89081	-0.818371	-0.956321	-0.815705	0.25011	0.863787	1.16911	1.40081	0.363578	1.8727	0.0045105	GO:0019902 GO:0016020	K17562	PPP1R21 CCDC128 KLRAQ1; protein phosphatase 1 regulatory subunit 21			br:ko01009	Protein phosphatases and associated proteins
c20905_g1	MR30_CONMR Cysteine-rich venom Mr30 OS=Conus marmoreus PE=1 SV=1	4	-1.35235	-0.956669	-1.1269	-0.370504	-1.16948	-0.586354	0.0272378	-0.300339	0.549048	0.336365	0.718924	1.12839	1.67063	1.432	0.00461016	GO:0044421 GO:0031982 GO:0044464	K19919	CRISP; cysteine-rich secretory protein			br:ko04131	Membrane trafficking
c946_g1	PHB2_XENTR Prohibitin-2 OS=Xenopus tropicalis GN=phb2 PE=2 SV=1	4	-0.82406	-0.630529	-0.214273	-2.00418	-1.32253	-0.180349	0.0169714	0.201477	0.622979	0.714642	0.919686	0.950066	-0.089195	1.83929	0.00463339	GO:0060762 GO:0008022 GO:0051091 GO:0060744 GO:0031536 GO:0070062 GO:0030449 GO:0045892 GO:0060749 GO:1902808 GO:0000060 GO:0033218 GO:0007062 GO:0006351 GO:0043433 GO:0043234 GO:0005741 GO:0005743 GO:0007005 GO:0009986 GO:0043066 GO:0047485 GO:0070374 GO:0016363 GO:0033147 GO:0030331 GO:0050821 GO:0071944 GO:0033600	K17081	PHB2; prohibitin 2			br:ko03029 br:ko04147	Mitochondrial biogenesis | Exosome
c19225_g1	MROH1_HUMAN Maestro heat-like repeat-containing family member 1 OS=Homo sapiens GN=MROH1 PE=2 SV=3	4	-0.285796	-0.328115	-1.37683	-1.49191	-1.33076	-0.556866	-0.289124	0.443904	0.702137	0.605855	1.31314	1.01136	-0.0650444	1.64805	0.00511442	GO:0005634 GO:0005615 GO:0016020 GO:0016021 GO:0005730
c13324_g1	B3RR42_TRIAD OS=Trichoplax adhaerens GN=TRIADDRAFT_54103 PE=4 SV=1	4	-0.809107	-1.12031	-0.807463	-1.12611	-0.861228	-0.527313	0.320092	-0.524111	-0.0758885	0.388051	0.50883	1.18774	1.66423	1.78258	0.00522986	GO:0000166 GO:0016887 GO:0005524 GO:0006508 GO:0008234 GO:0000731 GO:0006302
c19112_g2	RAD50_METMP DNA double-strand break repair Rad50 ATPase OS=Methanococcus maripaludis (strain S2 LL) GN=rad50 PE=3 SV=1	4	-1.11974	-0.794995	-1.02431	-0.938441	-0.743501	-0.459366	-0.329296	-0.440435	-0.024671	0.442245	0.982553	1.21338	1.26724	1.96933	0.00584914	GO:0000166 GO:0016887 GO:0006281 GO:0005524 GO:0008270 GO:0005737 GO:0046872 GO:0016020 GO:0006974 GO:0003674 GO:0006302 GO:0016787
c22862_g1	K1QJ28_CRAGI Mammalian ependymin-related 1 OS=Crassostrea gigas GN=CGI_10001245 PE=4 SV=1	4	-0.885978	-0.998091	-0.666024	-0.629568	-0.873049	-0.690292	-0.333422	-0.634202	-0.0356591	-0.0815816	1.22424	1.65049	1.34335	1.60979	0.00592932	GO:0007160 GO:0005509 GO:0005576
c8384_g1	APOD_CAVPO Apolipo D OS=Cavia porcellus GN=APOD PE=2 SV=1	4	-1.1679	-1.1679	-0.773546	-0.441801	-0.0778278	-0.584526	-0.446166	-0.993084	-0.137106	0.36663	0.834609	1.35583	1.74266	1.49014	0.00602165	GO:0044421 GO:0042221 GO:0008289 GO:0036094 GO:0048678 GO:0044444 GO:0044238 GO:0044710 GO:0043227 GO:0032879 GO:0001953 GO:0048731 GO:0048585 GO:0001818 GO:0071704	K03098	APOD; apolipoprotein D and lipocalin family protein			br:ko04147	Exosome
c17516_g1	FOXN4_DANRE Forkhead box N4 OS=Danio rerio GN=foxn4 PE=1 SV=1	4	-0.110965	-0.565233	-1.67345	-1.19129	-0.932376	-0.538479	0.772465	-0.282256	0.629984	-0.615457	0.764479	0.931839	0.939356	1.87139	0.00605103	GO:0007095 GO:0035881 GO:0042659 GO:0008022 GO:0008285 GO:0008284 GO:1902232 GO:0002360 GO:0006366 GO:0048514 GO:0007398 GO:0043029 GO:0048264 GO:0050673 GO:0001942 GO:0045892 GO:0045893 GO:0001947 GO:0035878 GO:0036302 GO:0008016 GO:0003682 GO:0007420 GO:0006952 GO:0001158 GO:0000981 GO:0006357 GO:0060579 GO:0005634 GO:0030216 GO:0097535 GO:0010842 GO:0097536 GO:0050768 GO:0050769 GO:0051798	K09407	FOXN; forkhead box protein N			br:ko03000	Transcription factors
c22869_g1	C3Y5U1_BRAFL Putative uncharacterized protein OS=Branchiostoma floridae GN=BRAFLDRAFT_125500 PE=4 SV=1	4	-0.841621	-0.924901	-0.723786	-0.870684	-0.85196	-0.437927	-0.776306	-0.647945	0.0116914	0.555668	0.922282	1.368	1.66844	1.54904	0.00605605	GO:0016020 GO:0016021 GO:0007034 GO:0005622
c4338_g1	ARPC5_RAT Actin-related 2 3 complex subunit 5 OS=Rattus norvegicus GN=Arpc5 PE=1 SV=3	4	-0.401508	-0.156308	-2.22091	-0.883769	-0.707849	-0.0786811	0.00845613	-0.599903	0.953398	0.346318	0.195708	0.375141	1.6128	1.55711	0.00609331	GO:0051015 GO:0070062 GO:0005925 GO:0048013 GO:0034314 GO:0005829 GO:0005200 GO:0038096 GO:0016477 GO:0005885	K05754	ARPC5; actin related protein 2/3 complex subunit 5	path:map04144 path:map04666 path:map04810 path:map05100 path:map05130 path:map05131 path:map05132	Endocytosis | Fc gamma R-mediated phagocytosis | Regulation of actin cytoskeleton | Bacterial invasion of epithelial cells | Pathogenic Escherichia coli infection | Shigellosis | Salmonella infection	br:ko00001 br:ko04131 br:ko04812	KEGG Orthology (KO) | Membrane trafficking | Cytoskeleton proteins
c25829_g1	HDAC4_CHICK Histone deacetylase 4 OS=Gallus gallus GN=HDAC4 PE=2 SV=1	4	0.0257706	-0.825661	-0.92546	-0.768163	-1.09356	-0.365216	-1.2736	-0.177127	0.449755	-0.476997	1.30242	1.60205	1.20848	1.31731	0.00655548	GO:0070848 GO:0016925 GO:0090257 GO:1901223 GO:1901300 GO:0005794 GO:0051091 GO:0090050 GO:0009636 GO:0090051 GO:0045843 GO:0005874 GO:0001025 GO:0005667 GO:0005901 GO:0006954 GO:0006515 GO:0043393 GO:0070842 GO:0034983 GO:0098779 GO:0031672 GO:0070840 GO:0070845 GO:0033613 GO:0014898 GO:0070846 GO:0032886 GO:0005080 GO:0008270 GO:0042826 GO:0042903 GO:0030183 GO:0031593 GO:0043433 GO:0009967 GO:…	K11406	HDAC4_5; histone deacetylase 4/5 [EC:3.5.1.98]	path:map04371 path:map05034 path:map05169 path:map05203	Apelin signaling pathway | Alcoholism | Epstein-Barr virus infection | Viral carcinogenesis	br:ko00001 br:ko01000 br:ko03036	KEGG Orthology (KO) | Enzymes | Chromosome
c20639_g2	T2JK58_CROWT ABC transporter ATP-binding OS=Crocosphaera watsonii WH 0402 GN=CWATWH0402_6409 PE=4 SV=1	4	-1.11406	-1.11406	-0.583918	-0.244982	-0.703268	-0.74928	-0.553773	-0.658724	0.189425	0.820588	0.53361	1.07607	2.37456	0.727816	0.00669513	GO:0005524
c19584_g1	CAMT2_DICDI Probable caffeoyl- O-methyltransferase 2 OS=Dictyostelium discoideum GN=omt6 PE=1 SV=1	4	-0.708809	-0.618529	-1.14101	-1.26545	-1.2987	-0.521763	-0.425568	0.593382	0.321542	-0.0625217	1.15608	1.29869	1.43034	1.24232	0.00676923	GO:0005515 GO:0008152 GO:0016740
c17299_g1	FMO5_HUMAN Dimethylaniline monooxygenase	4	0.402709	-0.0897727	-0.597195	-1.81967	-0.86882	-0.0765026	-0.551862	-0.794285	-0.0800536	-0.714387	1.05232	1.45071	1.09077	1.59603	0.00678109	GO:0044281 GO:0016020 GO:0005783 GO:0044763 GO:0004497 GO:0044237 GO:0071704	K00485	FMO; dimethylaniline monooxygenase (N-oxide forming) [EC:1.14.13.8]	path:map00982 path:map01120	Drug metabolism - cytochrome P450 | Microbial metabolism in diverse environments	br:ko00001 br:ko01000	KEGG Orthology (KO) | Enzymes
c20639_g1	S3KBA6_MICAE Dynamin family OS=Microcystis aeruginosa SPC777 GN=MAESPC_02002 PE=4 SV=1	4	-0.994691	-0.829802	-0.879704	-0.786667	-0.985878	-1.08696	-0.550932	0.233984	0.203768	0.989081	0.80963	1.09635	1.97015	0.811674	0.00685251	GO:0005524
c22025_g1	NAAA_MOUSE N-acylethanolamine-hydrolyzing acid amidase OS=Mus musculus GN=Naaa PE=1 SV=2	4	-0.0665738	0.161105	-1.07538	-1.04342	-1.04842	-0.821468	-0.564973	-0.857363	-0.238466	-0.0260472	1.50321	1.4977	1.22898	1.35111	0.00685743	GO:0016811 GO:0005615 GO:0070062 GO:0008134 GO:0005764 GO:0006665	K13720	NAAA; N-acylethanolamine-hydrolysing acid amidase [EC:3.5.1.-]			br:ko01000 br:ko01002	Enzymes | Peptidases
c24357_g2	H4_XENTR Histone H4 OS=Xenopus tropicalis GN= PE=3 SV=1	4	-1.47845	-0.887635	-0.644773	-0.374465	0.056958	-0.0378566	-1.02436	-0.626237	-0.333371	-0.0699759	0.853154	1.5235	1.85921	1.18429	0.00781121	GO:0031490 GO:0019904 GO:0007275 GO:0000987 GO:0000788 GO:0006352 GO:0043234 GO:0045653 GO:0006336 GO:0051290 GO:0000784 GO:0005654 GO:0044822 GO:0006335 GO:0070062 GO:0042393 GO:0046982 GO:0001503 GO:0016020 GO:0030154 GO:0031012	K11254	H4; histone H4	path:map05034 path:map05203 path:map05322	Alcoholism | Viral carcinogenesis | Systemic lupus erythematosus	br:ko00001 br:ko03036	KEGG Orthology (KO) | Chromosome
c21208_g1	NAS14_CAEEL Zinc metallo ase nas-14 OS=Caenorhabditis elegans GN=nas-14 PE=2 SV=2	4	-1.10289	-1.10289	-0.865812	-0.996195	-0.765637	-0.760575	-0.111828	0.595916	0.0939069	-0.276988	1.01971	1.31347	1.30357	1.65624	0.00809626	GO:0060255 GO:0061036 GO:0004175 GO:0044464 GO:0044763 GO:0005102 GO:0008237 GO:0070062 GO:0046872 GO:0006508 GO:0016021 GO:0080090 GO:0031323 GO:0050896 GO:0051216	K01395	MEP1A; meprin A [EC:3.4.24.18]	path:map04974	Protein digestion and absorption	br:ko00001 br:ko01000 br:ko01002 br:ko04147	KEGG Orthology (KO) | Enzymes | Peptidases | Exosome
c21132_g1	LRRD1_MOUSE Leucine-rich repeat and death domain-containing 1 OS=Mus musculus GN=Lrrd1 PE=2 SV=2	4	-1.19264	-1.18772	-0.757873	-0.463246	-0.0908662	-0.514861	-0.716933	-1.05432	0.356405	0.456753	1.35507	1.43916	0.72456	1.64652	0.0083051	GO:0005515 GO:0005737 GO:0007165 GO:0043227	K01768	E4.6.1.1; adenylate cyclase [EC:4.6.1.1]	path:map00230 path:map02025 path:map04113 path:map04213	Purine metabolism | Biofilm formation - Pseudomonas aeruginosa | Meiosis - yeast | Longevity regulating pathway - multiple species	br:ko00001 br:ko00002 br:ko01000	KEGG Orthology (KO) | KEGG modules | Enzymes
c25555_g10	Q4QQE8_SCHMA Endonuclease-reverse transcriptase OS=Schistosoma mansoni PE=2 SV=1	4	-1.08666	-0.780218	-0.837488	-0.891039	-1.02648	-0.823059	-0.788422	-0.248449	0.636944	1.25144	1.01468	1.09219	1.15685	1.3297	0.00834744	GO:0090305 GO:0003964 GO:0004519 GO:0006278
c27787_g1	DAF41_CAEEL Co-chaperone daf-41 OS=Caenorhabditis elegans GN=daf-41 PE=2 SV=1	4	0.0495706	-0.518968	-1.88812	-1.48191	-0.231991	-0.683664	0.209428	0.48027	-0.0591371	0.331567	0.316225	0.208722	1.09806	2.16995	0.00858471	GO:0044428 GO:0005515 GO:0044260 GO:0007264 GO:0042592 GO:0016020 GO:0001516 GO:0016829 GO:0030054 GO:0005783 GO:0048524 GO:0016853	K15730	PTGES3; cytosolic prostaglandin-E synthase [EC:5.3.99.3]	path:map00590 path:map01100	Arachidonic acid metabolism | Metabolic pathways	br:ko00001 br:ko01000	KEGG Orthology (KO) | Enzymes
c25561_g1	ORCT_DROME Organic cation transporter OS=Drosophila melanogaster GN=Orct PE=1 SV=1	4	-1.66871	-1.2704	-0.510033	-0.588229	-0.0385498	-0.696162	-0.239678	-0.314894	-0.227286	0.21747	1.0659	1.46619	1.53552	1.26886	0.00863305	GO:0065008 GO:0015696 GO:0055085 GO:0008509 GO:0008324 GO:0015291 GO:0044425 GO:0044765 GO:0005886 GO:0015711 GO:0050896	K08202	SLC22A4_5 OCTN; MFS transporter OCT family solute carrier family 22 (organic cation transporter) member 4/5	path:map05231	Choline metabolism in cancer	br:ko00001 br:ko02000	KEGG Orthology (KO) | Transporters
c27895_g1	CYC2_XENLA Cytochrome testis-specific OS=Xenopus laevis GN=cyct PE=3 SV=3	4	-0.485731	-0.384229	-0.533498	-1.0628	-1.5553	-1.2436	-0.482519	-0.304422	0.582681	0.644105	1.28839	1.53949	0.741806	1.25564	0.00898074	GO:0043209 GO:0006123 GO:0006122 GO:0042743 GO:0020037 GO:0043280 GO:0005634 GO:0005758 GO:0045155 GO:0046872 GO:0006915 GO:0005829 GO:0070469	K08738	CYC; cytochrome c	path:map00920 path:map01100 path:map01120 path:map01524 path:map02020 path:map04115 path:map04210 path:map04214 path:map04215 path:map04932 path:map05010 path:map05012 path:map05014 path:map05016 path:map05134 path:map05145 path:map05152 path:map05161 path:map05164 path:map05168 path:map05200 path:map05210 path:map05222 path:map05416	Sulfur metabolism | Metabolic pathways | Microbial metabolism in diverse environments | Platinum drug resistance | Two-component system | p53 signaling pathway | Apoptosis | Apoptosis - fly | Apoptosis - multiple species | Non-alcoholic fatty liver disease (NAFLD) | Alzheimer's disease | Parkinson's disease | Amyotrophic lateral sclerosis (ALS) | Huntington's disease | Legionellosis | Toxoplasmos…	br:ko00001 br:ko00002	KEGG Orthology (KO) | KEGG modules
c31152_g1	FRIS_LYMST Soma ferritin OS=Lymnaea stagnalis PE=2 SV=2	4	-1.65155	-1.28129	-0.523335	-0.372368	-0.647673	-0.525585	-0.24954	-0.629036	0.214475	0.458994	1.22098	1.41868	1.21675	1.35051	0.00900786	GO:0006879 GO:0006955 GO:0008199 GO:0005737 GO:0006826 GO:0008285 GO:0055114 GO:0004322	K00522	FTH1; ferritin heavy chain [EC:1.16.3.2]	path:map04216 path:map04978	Ferroptosis | Mineral absorption	br:ko00001 br:ko01000 br:ko04147	KEGG Orthology (KO) | Enzymes | Exosome
c20712_g1	PPCS_MOUSE Phosphopantothenate--cysteine ligase OS=Mus musculus GN=Ppcs PE=1 SV=1	4	0.0209719	-0.777674	-1.3176	-0.702209	-0.732121	-0.173925	0.430083	-0.563747	-0.0170981	-1.20234	0.434476	2.03486	1.16438	1.40195	0.00905786	GO:0070062 GO:0015937 GO:0005829 GO:0004632	K01922	PPCS coaB; phosphopantothenate-cysteine ligase [EC:6.3.2.5]	path:map00770 path:map01100	Pantothenate and CoA biosynthesis | Metabolic pathways	br:ko00001 br:ko00002 br:ko01000	KEGG Orthology (KO) | KEGG modules | Enzymes
c23731_g1	PKD2_BOVIN Polycystin-2 OS=Bos taurus GN=PKD2 PE=2 SV=1	4	-1.11549	-1.47244	-0.331963	-0.632429	-0.221949	-0.788851	-0.317193	-0.966837	0.0476947	0.555454	1.21693	1.43267	1.58071	1.0137	0.00913795	GO:0021915 GO:0050915 GO:0022402 GO:0051371 GO:0021510 GO:0003127 GO:0034704 GO:0048763 GO:0001701 GO:0071498 GO:0005509 GO:0071458 GO:0001947 GO:0051209 GO:0070207 GO:0030027 GO:0061441 GO:0071805 GO:0043398 GO:0005245 GO:0044325 GO:0005248 GO:0035904 GO:0098588 GO:0072177 GO:0051219 GO:0072214 GO:0031941 GO:0045180 GO:0031587 GO:0072219 GO:0035502 GO:0072218 GO:0045429 GO:0001890 GO:0042994 GO:…	K04986	PKD2; polycystin 2			br:ko03036 br:ko04040	Chromosome | Ion channels
c23975_g1	DEN5B_DANRE DENN domain-containing 5B OS=Danio rerio GN=dennd5b PE=2 SV=2	4	0.451413	-0.129114	-2.35207	-1.3557	-0.746243	-0.219901	0.0717863	0.225626	0.170502	-0.183654	0.692952	0.625765	1.50865	1.23998	0.00968603	GO:0048583 GO:0005802 GO:0005515 GO:0050794 GO:0030904 GO:0031410 GO:0017112 GO:0042147 GO:0044699 GO:0009987 GO:0050896	K20164	DENND5; DENN domain-containing protein 5			br:ko04131	Membrane trafficking
c25459_g1	NOTCH_DROME Neurogenic locus Notch OS=Drosophila melanogaster GN=N PE=1 SV=3	4	-0.89582	-1.11154	-0.543719	-0.664778	-0.629193	-0.279933	-0.579514	-0.574292	0.157731	-0.188912	1.12366	0.552597	2.47033	1.16338	0.00970797	GO:0007050 GO:0060562 GO:0008544 GO:0044431 GO:0006366 GO:0045446 GO:0046579 GO:0045685 GO:0090051 GO:0003203 GO:0071372 GO:0001076 GO:0006955 GO:0003208 GO:0010812 GO:0006915 GO:0050678 GO:0003180 GO:0060271 GO:0030182 GO:0003184 GO:0007389 GO:0048844 GO:0043235 GO:0004872 GO:0007423 GO:0005515 GO:0007417 GO:0030856 GO:0045662 GO:0001837 GO:0050768 GO:0050769 GO:0035148 GO:0016049 GO:0003192 GO:…	K02599	NOTCH1; Notch 1	path:map01522 path:map04320 path:map04330 path:map04658 path:map04919 path:map05020 path:map05206 path:map05224	Endocrine resistance | Dorso-ventral axis formation | Notch signaling pathway | Th1 and Th2 cell differentiation | Thyroid hormone signaling pathway | Prion diseases | MicroRNAs in cancer | Breast cancer	br:ko00001 br:ko00002	KEGG Orthology (KO) | KEGG modules
c22688_g1	TIE2_BOVIN Angiopoietin-1 receptor OS=Bos taurus GN=TEK PE=2 SV=1	4	-0.946466	-0.318314	-0.946466	-0.765941	-0.946466	-0.75975	-0.494954	-0.698824	0.52001	0.0443245	1.41954	1.26441	0.617206	2.0117	0.00971592	GO:0016525 GO:0018108 GO:0014068 GO:0002040 GO:0007498 GO:0008543 GO:0046777 GO:0005794 GO:0044710 GO:0045766 GO:0003008 GO:0005902 GO:0048762 GO:0035556 GO:0065008 GO:2000251 GO:0007267 GO:0043552 GO:0043235 GO:1903412 GO:0007420 GO:0005884 GO:0002376 GO:0032878 GO:0005911 GO:0051894 GO:0048014 GO:0010863 GO:0017134 GO:0030133 GO:0016324 GO:0051259 GO:0051897 GO:0008283 GO:0043406 GO:0043009 GO:…	K08888	MATK; megakaryocyte-associated tyrosine kinase [EC:2.7.10.2]	path:map04722	Neurotrophin signaling pathway	br:ko00001 br:ko01000 br:ko01001	KEGG Orthology (KO) | Enzymes | Protein kinases
c31321_g1	GALT_MOUSE Galactose-1-phosphate uridylyltransferase OS=Mus musculus GN=Galt PE=1 SV=3	4	-0.149465	0.388646	-0.156737	-1.17122	-1.66734	-1.29995	-1.10363	-0.278567	0.728989	0.535421	1.0955	1.33103	0.456298	1.29102	0.00971592	GO:0008270 GO:0005515 GO:0008198 GO:0005829 GO:0033499 GO:0005794 GO:0008108 GO:0046835 GO:0004335	K00965	galT GALT; UDPglucose--hexose-1-phosphate uridylyltransferase [EC:2.7.7.12]	path:map00052 path:map00520 path:map01100 path:map04917	Galactose metabolism | Amino sugar and nucleotide sugar metabolism | Metabolic pathways | Prolactin signaling pathway	br:ko00001 br:ko00002 br:ko01000	KEGG Orthology (KO) | KEGG modules | Enzymes
c26472_g1	MLRP2_ACRMI MAM and LDL-receptor class A domain-containing 2 (Fragment) OS=Acropora millepora PE=1 SV=1	4	-1.19726	-0.952908	-0.899999	-0.984369	-0.72968	-0.687034	-0.483005	-0.528611	0.761421	0.908185	1.08955	1.00746	1.59393	1.10233	0.00977947	GO:0021515 GO:0043231 GO:0044421 GO:0012505 GO:0021953 GO:0044444 GO:0005886 GO:0031225
c26612_g1	ZZEF1_HUMAN Zinc finger ZZ-type and EF-hand domain-containing 1 OS=Homo sapiens GN=ZZEF1 PE=1 SV=6	4	0.496156	-0.220296	-2.34533	-0.985985	-0.25392	-0.0655272	-0.280578	-1.18088	0.480623	0.190269	0.800897	1.05499	1.18555	1.12402	0.00981767	GO:0008270 GO:0046872 GO:0005509
c26066_g5	ANS1A_MOUSE Ankyrin repeat and SAM domain-containing 1A OS=Mus musculus GN=Anks1a PE=1 SV=3	5	-1.24076	-1.2661	-1.09269	-1.11082	-0.694202	-0.357456	-0.0634503	0.0560492	0.32303	0.813428	0.717952	0.843598	1.76245	1.30897	5.19814e-09	GO:0006281 GO:0045947 GO:0032055 GO:0016607 GO:0006260 GO:0046875 GO:0045202 GO:0005730 GO:0045944 GO:0042995 GO:0001104 GO:0003730 GO:0005667 GO:0032922 GO:0097167 GO:0000381 GO:0046685 GO:0016592 GO:0043153 GO:0016575 GO:0030520 GO:0051149 GO:0051403 GO:0035198 GO:0042921 GO:0010494 GO:0035278 GO:0002192 GO:0006310 GO:0046600 GO:0006396 GO:0007167 GO:0046822 GO:0097120 GO:0097158 GO:0030374 GO:…
c26629_g1	RTJK_DROME RNA-directed DNA polymerase from mobile element jockey OS=Drosophila melanogaster GN=pol PE=1 SV=1	5	-1.93648	-1.75572	0.494195	-0.157932	-0.221401	-0.170385	0.393665	-0.629058	-0.100882	0.73772	-0.10912	0.465703	1.58787	1.40181	9.983e-08	GO:0004518 GO:0016740 GO:0006259
c26270_g2	ZNT10_MOUSE Zinc transporter 10 OS=Mus musculus GN=Slc30a10 PE=1 SV=1	5	-1.69598	-1.11657	-0.360887	-1.49482	-0.237161	-0.384444	0.118866	0.166882	0.174386	0.918809	0.282135	0.440052	1.72537	1.46336	1.2519e-07	GO:0010043 GO:0030073 GO:0030141 GO:0061088 GO:0005385 GO:0005794 GO:0005886 GO:0006950 GO:0051049 GO:0030659 GO:0009749 GO:0032119 GO:0005515 GO:0048522 GO:0098588 GO:0071577 GO:0098805	K14688	SLC30A1 ZNT1; solute carrier family 30 (zinc transporter) member 1	path:map04978	Mineral absorption	br:ko00001 br:ko02000	KEGG Orthology (KO) | Transporters
c23767_g1	T184B_MOUSE Transmembrane 184B OS=Mus musculus GN=Tmem184b PE=2 SV=1	5	-1.40337	-0.940053	-1.65176	-0.668806	-0.396736	-0.202178	-0.34381	0.19444	0.0478616	0.561546	0.802001	1.1608	1.7913	1.04877	2.98423e-07	GO:0031901 GO:0030667 GO:0030658 GO:0048471 GO:0016021 GO:0008201 GO:0006810 GO:0005886 GO:0005215
c22359_g2	RTBS_DROME Probable RNA-directed DNA polymerase from transposon BS OS=Drosophila melanogaster GN=RTase PE=2 SV=1	5	-1.54216	-1.08281	-0.349048	-0.00194834	-0.244319	-1.12302	-0.448605	-0.400168	0.476544	0.168223	0.269659	0.529923	1.79151	1.95622	1.35283e-06	GO:0003964 GO:0016779 GO:0006278 GO:0016740
c24802_g1	B2ZF97_PHIRO GPCR OS=Philodina roseola PE=4 SV=1	5	-1.28541	-1.4017	-0.870559	-0.0729414	-0.932681	-0.736243	0.278976	1.41113	-0.0637595	-0.380224	0.36046	0.820111	1.61101	1.26182	1.75519e-06	GO:0004930 GO:0007186 GO:0007165 GO:0016020 GO:0016021 GO:0004871
c26598_g5	RTBS_DROME Probable RNA-directed DNA polymerase from transposon BS OS=Drosophila melanogaster GN=RTase PE=2 SV=1	5	-2.00974	-1.68009	-0.746221	-0.556388	0.294375	0.0411566	0.187489	-0.00116563	0.339452	0.17513	0.378436	0.563839	1.51073	1.503	1.8605e-06	GO:0090304 GO:0016787
c557_g1	P2R3C_BOVIN Serine threonine- phosphatase 2A regulatory subunit B subunit gamma OS=Bos taurus GN=PPP2R3C PE=2 SV=1	5	-1.08918	-0.960128	-2.25871	-0.0962605	-0.420076	0.679896	0.205828	1.20821	0.179765	-0.483255	0.222477	0.538205	1.61157	0.661665	3.36662e-06	GO:0048536 GO:0000226 GO:0044763 GO:0001782 GO:0045579 GO:0043029 GO:0005634 GO:0030865 GO:0005813 GO:0005515 GO:0005737 GO:0046872 GO:0002759 GO:0005819 GO:0032147 GO:0051900	K11583	PPP2R3; serine/threonine-protein phosphatase 2A regulatory subunit B''	path:map03015 path:map04071 path:map04151 path:map04152 path:map04261 path:map04728	mRNA surveillance pathway | Sphingolipid signaling pathway | PI3K-Akt signaling pathway | AMPK signaling pathway | Adrenergic signaling in cardiomyocytes | Dopaminergic synapse	br:ko00001 br:ko01009 br:ko03036	KEGG Orthology (KO) | Protein phosphatases and associated proteins | Chromosome
c16981_g1	PSMG1_NEMVE Proteasome assembly chaperone 1 OS=Nematostella vectensis GN=psmg1 PE=3 SV=1	5	-1.63514	-1.09801	-0.982671	-0.664094	-1.16047	-0.270994	0.406341	0.348405	0.381488	-0.00831274	0.748065	1.0148	1.39937	1.52123	3.41462e-06	GO:0044424
c19205_g1	XBP1_RAT X-box-binding 1 OS=Rattus norvegicus GN=Xbp1 PE=2 SV=1	5	-1.71013	-0.981978	-0.795632	-0.709708	-0.433363	-0.33734	-0.398078	-0.245199	-0.102727	0.686033	0.632206	1.19544	1.49356	1.70692	4.24146e-06	GO:0036498 GO:0014065 GO:0000977 GO:0006366 GO:0045600 GO:1901985 GO:1903489 GO:1902236 GO:1900413 GO:0006955 GO:0071332 GO:0046982 GO:0071333 GO:0006915 GO:0005829 GO:0071499 GO:2000353 GO:0035356 GO:0032008 GO:0019901 GO:0031670 GO:0035272 GO:1900100 GO:1900102 GO:1900103 GO:0006810 GO:0001158 GO:0042149 GO:0010508 GO:0048010 GO:0031625 GO:0045582 GO:0030176 GO:1990418 GO:0030331 GO:0016049 GO:…	K09027	XBP1; X box-binding protein 1	path:map04141 path:map04932 path:map05166	Protein processing in endoplasmic reticulum | Non-alcoholic fatty liver disease (NAFLD) | HTLV-I infection	br:ko00001 br:ko03000	KEGG Orthology (KO) | Transcription factors
c10529_g1	UBP7_RAT Ubiquitin carboxyl-terminal hydrolase 7 OS=Rattus norvegicus GN=Usp7 PE=1 SV=1	5	-1.35169	-1.26139	-0.959414	-0.806476	-0.740382	-0.741668	-0.114656	0.437035	0.296496	0.718447	0.558466	0.741317	1.76402	1.4599	5.60806e-06	GO:0006281 GO:0065008 GO:0016604 GO:0005515 GO:0005737 GO:0006508 GO:0044267 GO:0036459 GO:0051090	K11838	USP7 UBP15; ubiquitin carboxyl-terminal hydrolase 7 [EC:3.4.19.12]	path:map04068 path:map05168 path:map05169 path:map05203	FoxO signaling pathway | Herpes simplex infection | Epstein-Barr virus infection | Viral carcinogenesis	br:ko00001 br:ko01000 br:ko01002 br:ko04121	KEGG Orthology (KO) | Enzymes | Peptidases | Ubiquitin system
c22451_g1	HLDE_SHESH Bifunctional OS=Shewanella sediminis (strain HAW-EB3) GN=hldE PE=3 SV=1	5	-1.60528	-1.70984	-1.24681	-0.835481	-0.126494	0.206132	0.272637	0.681497	0.167855	0.50506	0.337953	0.537293	1.41493	1.40054	7.76892e-06	GO:0008152 GO:0016772
c26132_g3	GCN1_HUMAN eIF-2-alpha kinase activator GCN1 OS=Homo sapiens GN=GCN1 PE=1 SV=6	5	-1.25142	-1.02926	0.0816793	0.211668	-1.01144	-1.29275	-0.922145	0.672261	0.054786	0.162663	0.457951	0.445312	1.84914	1.57156	9.97022e-06	GO:0060255 GO:0030529 GO:0016020 GO:0043232 GO:0033554 GO:0044444 GO:0080090 GO:0031323 GO:0044822
c25903_g1	A0A087UGF5_9ARAC RNA-directed DNA polymerase from transposon X-element (Fragment) OS=Stegodyphus mimosarum GN=X975_08327 PE=4 SV=1	5	-1.32006	-1.98613	-0.659021	0.0494305	0.32096	-0.670952	0.0708752	-0.204168	0.036931	0.482828	-0.0712764	0.585101	1.80705	1.55844	1.04683e-05	GO:0003676 GO:0090305 GO:0003964 GO:0008270 GO:0004519 GO:0016020 GO:0016021 GO:0006278
c24203_g1	OGFR_HUMAN Opioid growth factor receptor OS=Homo sapiens GN=OGFR PE=1 SV=3	5	-1.03085	-0.862815	-2.25116	-0.729775	-0.422243	0.0565004	0.448009	0.710166	0.55775	-0.0449356	0.471895	0.912796	1.78179	0.402882	1.2553e-05	GO:0005515 GO:0050794 GO:0004872 GO:0044424 GO:0040008
c22629_g1	WASH7_MOUSE WASH complex subunit 7 OS=Mus musculus GN=Kiaa1033 PE=1 SV=2	5	-1.3809	-0.770422	-0.447262	-1.47356	-1.00374	-0.459414	0.027439	0.79791	0.575643	-0.181191	1.03983	0.793327	0.494063	1.98828	2.23279e-05	GO:0031083 GO:0005768 GO:0007032 GO:0016197 GO:0071203 GO:0005654	K18465	MRT43 SWIP; WASH complex subunit 7	path:map04144	Endocytosis	br:ko00001 br:ko04131	KEGG Orthology (KO) | Membrane trafficking
c26661_g1	POL3_DROME Retrovirus-related Pol poly from transposon OS=Drosophila melanogaster GN=pol PE=3 SV=1	5	-1.46466	-1.3652	-0.695887	0.358041	0.153903	0.318135	0.487658	-0.900838	-0.311395	1.02071	-0.268544	-0.621432	1.95844	1.33107	3.77848e-05	GO:0003824
c13269_g1	GCC2_RAT GRIP and coiled-coil domain-containing 2 OS=Rattus norvegicus GN=Gcc2 PE=1 SV=1	5	-0.781927	-0.721901	-2.06014	-0.886698	-0.595414	-0.452071	0.116602	0.971959	0.316879	1.08619	0.191181	0.315259	1.87394	0.62614	4.53152e-05	GO:0007010 GO:0007275 GO:0015031 GO:0043232 GO:0044057 GO:0043234 GO:0044444 GO:0044763 GO:0042147 GO:0044446 GO:0005515 GO:0043231 GO:0006936 GO:0012505 GO:0033365 GO:0048193	K20282	GCC2; GRIP and coiled-coil domain-containing protein 2			br:ko04131	Membrane trafficking
c11921_g1	LENG8_XENLA Leukocyte receptor cluster member 8 homolog OS=Xenopus laevis GN=leng8 PE=2 SV=1	5	-1.60785	-1.33569	0.393446	0.156223	0.271729	-0.402955	-0.268567	-0.651225	-0.263228	0.981068	-0.257573	-0.225951	2.44673	0.763835	7.07091e-05	GO:0005635 GO:0005515 GO:0006810
c25288_g1	PITM1_HUMAN Membrane-associated phosphatidylinositol transfer 1 OS=Homo sapiens GN=PITPNM1 PE=1 SV=4	5	-1.19098	-1.30581	-1.80892	-0.95022	-0.259491	0.108208	-0.130096	0.343321	0.52981	0.340126	0.644743	0.952297	1.20506	1.52196	9.16498e-05	GO:0007165 GO:0035091 GO:0044763 GO:0044425 GO:0008526 GO:0007601 GO:0008525 GO:0005654 GO:0070062 GO:0005515 GO:0070540 GO:0005737 GO:0000062 GO:0046872 GO:0006629 GO:0012505 GO:0015914
c26570_g2	RTJK_DROFU RNA-directed DNA polymerase from mobile element jockey OS=Drosophila funebris GN=jockey\pol PE=1 SV=1	5	-1.95315	-1.46667	-0.276779	-0.66228	0.602666	-0.523851	1.14429	-0.978815	0.822733	0.884704	-0.0474215	0.552699	0.813309	1.08856	0.000160736	GO:0004518 GO:0016740 GO:0006259
c22939_g1	VP13A_MOUSE Vacuolar sorting-associated 13A OS=Mus musculus GN=Vps13a PE=1 SV=1	5	-1.01929	-1.75698	-1.15092	-1.10912	-0.750314	-0.123456	0.302569	0.768818	0.417637	0.382729	0.57314	0.655077	1.27945	1.53066	0.000196476	GO:0065007 GO:0043229 GO:0051641 GO:0016020 GO:0008104 GO:0031982 GO:0044444 GO:0006810 GO:0009987	K19525	VPS13A_C; vacuolar protein sorting-associated protein 13A/C
c25649_g1	CP3A2_RAT Cytochrome P450 3A2 OS=Rattus norvegicus GN=Cyp3a2 PE=1 SV=2	5	-1.40749	-1.23703	-0.421463	-0.783128	-1.24259	-0.587189	-0.0910447	0.460097	0.703367	0.104264	0.960113	1.4691	0.382769	1.69022	0.000209245	GO:0019825 GO:0042448 GO:0042738 GO:0016705 GO:0005496 GO:0006631 GO:0009822 GO:0042359 GO:0005789 GO:0046483 GO:0005506 GO:0006706 GO:0006805 GO:0034875 GO:0050649 GO:0016098 GO:0030343 GO:0070576 GO:0071357 GO:0070989 GO:0019899	K07424	CYP3A; cytochrome P450 family 3 subfamily A [EC:1.14.14.1]	path:map00140 path:map00591 path:map00830 path:map01100 path:map05204	Steroid hormone biosynthesis | Linoleic acid metabolism | Retinol metabolism | Metabolic pathways | Chemical carcinogenesis	br:ko00001 br:ko00199 br:ko01000	KEGG Orthology (KO) | Cytochrome P450 | Enzymes
c17341_g1	K1R4K2_CRAGI Thyrotropin-releasing hormone receptor OS=Crassostrea gigas GN=CGI_10024807 PE=3 SV=1	5	-2.16976	-1.60185	0.107689	0.763929	0.711174	0.4779	-0.272902	-0.0875775	-0.440305	-0.260938	-0.0487321	-0.0225181	1.47684	1.36705	0.000268752	GO:0004930 GO:0008528 GO:0007186 GO:0007165 GO:0016020 GO:0016021 GO:0004871
c26456_g2	K1PNP9_CRAGI Bullous pemphigoid antigen isoforms 1 2 3 4 OS=Crassostrea gigas GN=CGI_10005879 PE=4 SV=1	5	-0.539054	-1.25724	-2.13961	-0.00669678	-0.995955	0.396785	0.326157	0.317679	0.157597	-0.304756	0.500484	0.70239	1.8042	1.03801	0.000273671	GO:0007050 GO:0005856 GO:0003779 GO:0004725 GO:0005509 GO:0016020 GO:0016021 GO:0035335 GO:0016787
c26104_g2	RTXE_DROME Probable RNA-directed DNA polymerase from transposon X-element OS=Drosophila melanogaster GN=X-element\ORF2 PE=3 SV=1	5	-1.84162	-1.40051	-0.694632	-0.493056	0.00347261	-0.766766	-0.169516	0.510922	0.538909	0.532448	0.119047	0.416803	1.71834	1.52615	0.000275084	GO:0090304 GO:0016787
c26824_g1	CDC37_HUMAN Hsp90 co-chaperone Cdc37 OS=Homo sapiens GN=CDC37 PE=1 SV=1	5	-1.91704	-2.03692	-0.648555	0.614385	0.352867	-0.0155097	0.254179	0.478927	-0.122341	-0.0412653	0.0920184	0.199426	1.43086	1.35897	0.000296449	GO:0019901 GO:0031072 GO:0060338 GO:0051082 GO:0006457 GO:0060334 GO:0000079 GO:0000166 GO:0002576 GO:0006605 GO:0004713 GO:0070062 GO:0051087 GO:0005829 GO:0031089 GO:0050821 GO:0038128	K09554	CDC37; cell division cycle protein 37	path:map04151	PI3K-Akt signaling pathway	br:ko00001 br:ko00536 br:ko03029 br:ko03110	KEGG Orthology (KO) | Glycosaminoglycan binding proteins | Mitochondrial biogenesis | Chaperones and folding catalysts
c11955_g1	SQSTM_MOUSE Sequestosome-1 OS=Mus musculus GN=Sqstm1 PE=1 SV=1	5	-2.04215	-1.37637	-0.0236092	-0.649811	-0.713462	-0.497252	0.512029	0.673033	0.196203	-0.0697683	0.223592	0.970367	1.61527	1.18192	0.00042488	GO:0032182 GO:0019901 GO:0043232 GO:0006974 GO:0044446 GO:0044699 GO:0005776 GO:0005634 GO:0048522 GO:0006914 GO:0016020 GO:0031982 GO:0016740 GO:0016567	K14381	SQSTM1; sequestosome 1	path:map04137 path:map04380 path:map05418	Mitophagy - animal | Osteoclast differentiation | Fluid shear stress and atherosclerosis	br:ko00001 br:ko03029 br:ko04147	KEGG Orthology (KO) | Mitochondrial biogenesis | Exosome
c26196_g1	POL4_DROME Retrovirus-related Pol poly from transposon 412 OS=Drosophila melanogaster GN=POL PE=3 SV=1	5	-1.68604	-1.63782	-0.383085	-1.21288	-0.0172068	0.271631	-0.11662	-0.332234	0.930255	0.427966	0.614536	0.531801	1.82671	0.782989	0.000471684	GO:0090304 GO:0016787
c18992_g1	MCU_MOUSE Calcium uniporter mitochondrial OS=Mus musculus GN=Mcu PE=1 SV=2	5	-1.73672	-1.50293	-0.98264	-1.27581	-0.376899	0.0686651	0.249463	0.383489	0.453068	0.804069	0.802615	0.955143	1.21686	0.941625	0.000505627	GO:0031305 GO:1990246 GO:0005515 GO:0036444 GO:0051561 GO:0005262 GO:0042593 GO:0015292 GO:0032024 GO:0019722 GO:0035786	K20858	MCU; calcium uniporter protein mitochondrial	path:map04020 path:map04621	Calcium signaling pathway | NOD-like receptor signaling pathway	br:ko00001 br:ko02000	KEGG Orthology (KO) | Transporters
c20695_g2	KAD5_HUMAN Adenylate kinase isoenzyme 5 OS=Homo sapiens GN=AK5 PE=1 SV=2	5	-1.24105	-1.42895	-0.694758	-0.887029	-0.716776	-0.678524	-0.279438	-0.0331698	0.185961	0.783405	0.917796	1.13469	1.44248	1.49536	0.000505627	GO:0007050 GO:0006172 GO:0009142 GO:0006165 GO:0004550 GO:0006221 GO:0005886 GO:0001520 GO:0004017 GO:0005524 GO:0070062 GO:0005815 GO:0046033 GO:0015949 GO:0046034 GO:0005829 GO:0019206	K00939	adk AK; adenylate kinase [EC:2.7.4.3]	path:map00230 path:map00730 path:map01100 path:map01110 path:map01130	Purine metabolism | Thiamine metabolism | Metabolic pathways | Biosynthesis of secondary metabolites | Biosynthesis of antibiotics	br:ko00001 br:ko00002 br:ko01000 br:ko04147	KEGG Orthology (KO) | KEGG modules | Enzymes | Exosome
c24377_g1	KLF3_HUMAN Krueppel-like factor 3 OS=Homo sapiens GN=KLF3 PE=1 SV=1	5	1.45279	-0.608858	-1.26264	0.431673	-1.18284	0.0201221	-1.47231	-0.0729239	0.834394	1.3257	-1.19397	0.762953	0.827688	0.138235	0.000509167	GO:0035166 GO:0060761 GO:0000978 GO:0008544 GO:0006366 GO:0045600 GO:0005794 GO:0045444 GO:0090051 GO:0005667 GO:0001077 GO:0032526 GO:0035914 GO:0043154 GO:0001190 GO:0071499 GO:0008270 GO:0036003 GO:0030183 GO:0032088 GO:0050728 GO:0046985 GO:0005886 GO:0007500 GO:0045415 GO:0051973 GO:0000790 GO:0030218 GO:0001085 GO:0071363 GO:0071407 GO:0032270 GO:0045429 GO:0008285 GO:0048812 GO:1904998 GO:…	K09207	KLF6_7; krueppel-like factor 6/7			br:ko03000	Transcription factors
c23978_g1	ACS2L_HUMAN Acetyl-coenzyme A synthetase 2- mitochondrial OS=Homo sapiens GN=ACSS1 PE=1 SV=2	5	-1.15971	-1.06583	-1.21194	-1.44623	-0.211601	-0.222628	-0.123084	-0.398944	0.305168	1.16385	0.648914	0.900877	1.53356	1.28759	0.000584536	GO:0000166 GO:0003987 GO:0005515 GO:0005759 GO:0006085 GO:0043167 GO:0006069 GO:0044711 GO:0032787	K01895	ACSS acs; acetyl-CoA synthetase [EC:6.2.1.1]	path:map00010 path:map00620 path:map00640 path:map00680 path:map00720 path:map01100 path:map01110 path:map01120 path:map01130 path:map01200	Glycolysis / Gluconeogenesis | Pyruvate metabolism | Propanoate metabolism | Methane metabolism | Carbon fixation pathways in prokaryotes | Metabolic pathways | Biosynthesis of secondary metabolites | Microbial metabolism in diverse environments | Biosynthesis of antibiotics | Carbon metabolism	br:ko00001 br:ko00002 br:ko01000 br:ko01004	KEGG Orthology (KO) | KEGG modules | Enzymes | Lipid biosynthesis proteins
c26514_g1	RTJK_DROME RNA-directed DNA polymerase from mobile element jockey OS=Drosophila melanogaster GN=pol PE=1 SV=1	5	-1.80536	-1.86571	-1.25934	0.0772159	0.374766	0.459062	1.0248	0.557702	0.308945	-0.212079	0.0396017	-0.0692835	1.20698	1.16271	0.000585711	GO:0090304 GO:0016787
c26659_g1	RTJK_DROME RNA-directed DNA polymerase from mobile element jockey OS=Drosophila melanogaster GN=pol PE=1 SV=1	5	-1.67948	-1.99227	-0.646804	-0.994228	0.0819618	0.443901	0.728564	0.350544	0.426685	0.615275	0.381457	0.45207	0.0925469	1.73978	0.000644577	GO:0090304 GO:0016787
c24813_g1	SEL10_CAEBR F-box WD repeat-containing sel-10 OS=Caenorhabditis briggsae GN=sel-10 PE=3 SV=1	5	-1.53691	-1.62125	-0.929783	-0.0271209	0.376596	0.43353	-0.479053	-0.737496	0.0929796	-0.0906133	0.623873	0.685471	1.68801	1.52176	0.000720749	GO:0043966 GO:2000060 GO:1903146 GO:0035064 GO:0050816 GO:0005671 GO:0043981 GO:0046972 GO:0043982 GO:0045741 GO:0005730 GO:1901800 GO:0043984 GO:0048188 GO:0051443 GO:0097027 GO:0034644 GO:0019005 GO:0071339 GO:0051568 GO:0042800 GO:0007062 GO:0042802 GO:1903378 GO:0043996 GO:0006974 GO:0044666 GO:0043995 GO:1903955 GO:1990452 GO:0004842 GO:0031625 GO:0048731 GO:0005737 GO:0070374 GO:0031146 GO:…	K10260	FBXW7 SEL10; F-box and WD-40 domain protein 7	path:map04120	Ubiquitin mediated proteolysis	br:ko00001 br:ko00002 br:ko04121	KEGG Orthology (KO) | KEGG modules | Ubiquitin system
c26646_g1	TIGD6_HUMAN Tigger transposable element-derived 6 OS=Homo sapiens GN=TIGD6 PE=2 SV=2	5	-1.69141	-1.40862	-0.747755	-1.38811	0.305105	-0.244089	0.894768	0.675944	0.236344	-0.361402	0.591825	1.56467	0.922543	0.650186	0.000810559	GO:0005634
c26143_g2	ABCCC_DICDI ABC transporter C family member 12 OS=Dictyostelium discoideum GN=abcC12 PE=3 SV=1	5	-1.75608	-1.20929	-1.48674	-0.162966	-0.751891	0.037862	0.113719	0.749117	0.509781	0.189099	0.564826	0.836708	0.489172	1.87668	0.000888986	GO:0015432 GO:0071705 GO:0015420 GO:0015662 GO:0006691 GO:0034220 GO:0009235 GO:0051180 GO:0009986 GO:0002576 GO:0005887 GO:0005524 GO:0070062 GO:0005515 GO:0042493 GO:0031088 GO:0032310 GO:0016323 GO:0016324 GO:0015722 GO:0015127	K05673	ABCC4; ATP-binding cassette subfamily C (CFTR/MRP) member 4	path:map01523 path:map02010 path:map04024 path:map04976	Antifolate resistance | ABC transporters | cAMP signaling pathway | Bile secretion	br:ko00001 br:ko02000	KEGG Orthology (KO) | Transporters
c25543_g4	AMPN_RAT Aminopeptidase N OS=Rattus norvegicus GN=Anpep PE=1 SV=2	5	-2.09264	-1.84661	-0.0735426	0.284462	0.465464	0.412455	0.344792	-0.763941	-0.2504	0.287651	0.255222	0.232107	1.41372	1.33126	0.000932665	GO:0003081 GO:0044707 GO:0044421 GO:0008235 GO:0004177 GO:0044444 GO:0044763 GO:0005488 GO:0031090 GO:0044446 GO:0002376 GO:0044459 GO:0044767 GO:0043231 GO:0006518 GO:0006508 GO:0031982 GO:0050789	K11140	ANPEP CD13; aminopeptidase N [EC:3.4.11.2]	path:map00480 path:map01100 path:map04614 path:map04640	Glutathione metabolism | Metabolic pathways | Renin-angiotensin system | Hematopoietic cell lineage	br:ko00001 br:ko01000 br:ko01002 br:ko04090 br:ko04131 br:ko04147	KEGG Orthology (KO) | Enzymes | Peptidases | Cellular antigens | Membrane trafficking | Exosome
c25989_g1	PGBD4_HUMAN ac transposable element-derived 4 OS=Homo sapiens GN=PGBD4 PE=2 SV=3	5	-0.876118	-1.16983	-1.2404	-0.481133	-0.508351	-0.404031	0.504258	-0.363692	0.335075	0.507729	0.251809	0.0149856	2.70745	0.722248	0.000982391	GO:0005634 GO:0003700 GO:0005515 GO:0016020 GO:0005044 GO:0006355 GO:0043565 GO:0006898
c18810_g1	CPLX_DROME Complexin OS=Drosophila melanogaster GN=cpx PE=2 SV=1	5	-1.76467	-1.27262	-1.07696	-1.14918	-0.409883	-0.263223	0.185899	0.363478	0.436317	0.598793	0.847408	1.05141	1.23998	1.21324	0.000992611	GO:0006836 GO:0019905 GO:0005737 GO:0016020 GO:0005829 GO:0006887 GO:0006810
c17525_g1	SCM1B_XENLA Calcium-binding mitochondrial carrier S -1-B OS=Xenopus laevis GN=slc25a24-b PE=2 SV=1	5	-0.688286	-1.04994	-1.37457	-1.00742	-0.718506	-0.609422	0.762005	0.150361	0.470952	0.180498	0.904151	0.206189	2.40354	0.370449	0.00102024	GO:0044707 GO:1901564 GO:0044238 GO:0005347 GO:0044767 GO:0070062 GO:0005515 GO:0006839 GO:0071277 GO:0005509 GO:0005739 GO:0016021 GO:0010941 GO:0034599 GO:0034641 GO:0015867	K14684	SLC25A23S; solute carrier family 25 (mitochondrial phosphate transporter) member 23/24/25/41			br:ko02000	Transporters
c19134_g1	K1QWZ8_CRAGI Catenin beta OS=Crassostrea gigas GN=CGI_10013025 PE=4 SV=1	5	-1.39163	-0.930396	-0.409306	0.212018	-0.387775	-1.58622	-0.344875	-0.30577	0.421046	0.621281	0.912111	1.53723	1.82189	-0.169601	0.00116955	GO:0016020 GO:0044699 GO:0009987
c21778_g1	A0A061F1K2_THECC Uncharacterized protein isoform 1 OS=Theobroma cacao GN=TCM_025897 PE=4 SV=1	5	-1.39233	-1.1609	-1.22785	-0.709272	-0.811222	-0.53769	-0.0693141	-0.127428	0.542734	0.769001	0.897948	0.950551	1.48276	1.393	0.00124407
c19068_g1	FMO5_RAT Dimethylaniline monooxygenase	5	-0.564086	-1.09237	-0.875878	-0.897718	-1.09237	-0.153299	-0.0612117	-0.100347	0.326894	1.15496	0.972033	-0.312147	2.48109	0.214458	0.00129958	GO:0044281 GO:0005737 GO:0043231 GO:0016020 GO:0044763 GO:0004497 GO:0044237 GO:0071704	K00485	FMO; dimethylaniline monooxygenase (N-oxide forming) [EC:1.14.13.8]	path:map00982 path:map01120	Drug metabolism - cytochrome P450 | Microbial metabolism in diverse environments	br:ko00001 br:ko01000	KEGG Orthology (KO) | Enzymes
c24908_g1	SCOT1_HUMAN Succinyl- :3-ketoacid coenzyme A transferase mitochondrial OS=Homo sapiens GN=OXCT1 PE=1 SV=1	5	-1.96724	-2.27333	-0.130546	0.267437	0.139857	-0.104009	0.124339	0.296691	0.206168	-0.203622	0.500574	0.822321	1.02959	1.29178	0.00130578	GO:0008260 GO:0042803 GO:0042594 GO:0046952 GO:0007584 GO:0007420 GO:0009725 GO:0060612 GO:0007507 GO:0045471 GO:0031514 GO:0001666 GO:0042182 GO:0005759 GO:0042493 GO:0014823 GO:0035774	K01027	OXCT; 3-oxoacid CoA-transferase [EC:2.8.3.5]	path:map00072 path:map00280 path:map00650	Synthesis and degradation of ketone bodies | Valine leucine and isoleucine degradation | Butanoate metabolism	br:ko00001 br:ko01000	KEGG Orthology (KO) | Enzymes
c26395_g2	TCB1_CAEBR Transposable element Tcb1 transposase OS=Caenorhabditis briggsae PE=3 SV=1	5	-2.57381	-1.62932	-0.595876	0.0269583	0.241142	0.209366	0.342521	0.223213	0.435314	0.198507	0.3343	0.670596	0.87898	1.23811	0.00134581	GO:0003677 GO:0005634 GO:0015074 GO:0006310 GO:0006313
c25965_g2	D2VFP1_NAEGR OS=Naegleria gruberi GN=NAEGRDRAFT_49157 PE=4 SV=1	5	-2.63727	-1.41528	-0.587113	-0.321028	0.0708062	0.105579	0.446225	0.487394	0.751231	0.655259	0.139403	0.304143	1.1312	0.869444	0.00138614
c26556_g3	IBTK_XENLA Inhibitor of Bruton tyrosine kinase OS=Xenopus laevis GN=ibtk PE=2 SV=1	5	-2.02891	-1.24243	-0.612386	-0.617785	-0.450734	-0.689557	0.217513	0.369139	1.05501	0.122008	0.509193	0.51989	1.47413	1.37493	0.00138614	GO:0044444 GO:0044763 GO:0048523 GO:0006974 GO:0006810 GO:0005515 GO:0005815 GO:0003824 GO:0001932 GO:0043231 GO:0005929 GO:0051649 GO:0016567 GO:0032501
c16811_g1	HIP1_HUMAN Huntingtin-interacting 1 OS=Homo sapiens GN=HIP1 PE=1 SV=5	5	-1.00438	-0.70594	-0.929807	-1.83998	0.26478	0.244729	-0.472311	0.174599	-0.653135	0.577109	0.315623	0.754033	1.82398	1.4507	0.0014236	GO:0022607 GO:0007155 GO:0005576 GO:0048522 GO:0043231 GO:0006915 GO:0001726 GO:0032403 GO:0032501 GO:0065008 GO:0060255 GO:0007165 GO:0035091 GO:0042981 GO:0044446 GO:0006898 GO:0005886 GO:0006950 GO:0005856 GO:0012505 GO:0030054 GO:0030136 GO:0008092 GO:0080090 GO:0031323	K04559	HIP1; huntingtin interacting protein 1	path:map05016	Huntington's disease	br:ko00001 br:ko04131	KEGG Orthology (KO) | Membrane trafficking
c26005_g2	AT2B2_MOUSE Plasma membrane calcium-transporting ATPase 2 OS=Mus musculus GN=Atp2b2 PE=1 SV=2	5	-1.78789	-1.60054	-1.29127	0.831248	0.671945	0.0403592	-0.00118244	0.289047	-0.108037	0.54689	-0.272842	-0.0962768	1.60382	1.17472	0.00143209	GO:2000481 GO:0048839 GO:0008022 GO:1903243 GO:1903249 GO:0005794 GO:0043025 GO:0045202 GO:0007605 GO:0005901 GO:0045177 GO:0051001 GO:0005509 GO:0070885 GO:0098736 GO:0036126 GO:0050998 GO:0030346 GO:0033138 GO:0036487 GO:0030182 GO:0043234 GO:1903779 GO:0045019 GO:0005634 GO:0030018 GO:0005516 GO:0016043 GO:0098703 GO:1902083 GO:0032590 GO:1901205 GO:0021696 GO:0017080 GO:1902806 GO:0005887 GO:…	K05850	ATP2B; Ca2+ transporting ATPase plasma membrane [EC:3.6.3.8]	path:map04020 path:map04022 path:map04024 path:map04261 path:map04970 path:map04972	Calcium signaling pathway | cGMP-PKG signaling pathway | cAMP signaling pathway | Adrenergic signaling in cardiomyocytes | Salivary secretion | Pancreatic secretion	br:ko00001 br:ko01000	KEGG Orthology (KO) | Enzymes
c26649_g1	RTJK_DROME RNA-directed DNA polymerase from mobile element jockey OS=Drosophila melanogaster GN=pol PE=1 SV=1	5	-2.32594	-1.62035	0.465728	0.683066	-0.0260008	0.359637	-0.678044	0.995647	0.313359	0.0338135	-0.352686	0.0366729	0.712575	1.40252	0.00148007	GO:0090304 GO:0016787
c24153_g1	YTET_BACSU oxidoreductase OS=Bacillus subtilis (strain 168) GN=yteT PE=2 SV=1	5	-1.34735	-1.16269	-1.12846	-1.29322	-0.644701	-0.520519	-0.0667846	0.307171	0.537847	0.860792	0.935853	1.03993	1.37059	1.11155	0.0015302	GO:0016491 GO:0008152 GO:0055114
c16327_g1	DJC21_DANRE homolog subfamily C member 21 OS=Danio rerio GN=dnajc21 PE=2 SV=1	5	-1.19869	-1.456	-1.27803	-1.26923	-0.648539	-0.261717	0.415423	0.794846	0.538906	0.241922	0.690514	0.921945	1.05055	1.4581	0.00157543	GO:0031072 GO:0008270 GO:0032880 GO:0006260 GO:1900034 GO:0051082 GO:0005840 GO:0006457 GO:0001671 GO:0045109 GO:0090084 GO:0005654 GO:0044822 GO:0060711 GO:0030018 GO:0005524 GO:0009408 GO:0048471 GO:0070062 GO:0043154 GO:0016020 GO:0051087 GO:0005829	K09506	DNAJA5; DnaJ homolog subfamily A member 5			br:ko03009 br:ko03110	Ribosome biogenesis | Chaperones and folding catalysts
c23260_g1	EPS8_MOUSE Epidermal growth factor receptor kinase substrate 8 OS=Mus musculus GN=Eps8 PE=1 SV=2	5	-1.77171	-1.05465	-1.38533	-0.628569	-0.657566	-0.439861	0.165073	0.201031	0.478531	0.653704	0.788961	1.10945	1.23062	1.3103	0.00171412	GO:0005515 GO:0007165 GO:0016043 GO:0044763 GO:0043226 GO:0042995 GO:0005886 GO:0051128	K17277	EPS8; epidermal growth factor receptor kinase substrate 8			br:ko04147	Exosome
c32898_g1	SMC_METJA Chromosome partition Smc OS=Methanocaldococcus jannaschii (strain ATCC 43067 DSM 2661 JAL-1 JCM 10045 NBRC 100440) GN=smc PE=3 SV=2	5	-1.32665	-1.41558	-1.15634	-0.847341	-0.324465	-0.243631	-0.375304	0.193462	0.0730631	0.662794	0.652503	0.89138	1.63524	1.58087	0.00172879	GO:0090304 GO:0043232 GO:0005488 GO:0016787
c22939_g2	VP13A_MOUSE Vacuolar sorting-associated 13A OS=Mus musculus GN=Vps13a PE=1 SV=1	5	-0.92512	-0.645611	-1.45732	-1.50077	-1.02956	-0.140499	0.0450013	-0.227845	0.67344	0.930112	0.739295	0.858765	1.23193	1.44819	0.00177339	GO:0008104 GO:0031982 GO:0044444 GO:0006810	K19525	VPS13A_C; vacuolar protein sorting-associated protein 13A/C
c24339_g1	MNS1_DANRE Meiosis-specific nuclear structural 1 OS=Danio rerio GN=mns1 PE=2 SV=1	5	-1.71837	-1.87574	-0.812013	0.4878	0.688619	-0.51688	-0.163397	-0.0111247	-0.0748221	0.602061	0.298945	0.59909	1.93069	0.565141	0.0017776	GO:0005634 GO:0031514 GO:0042802 GO:0005856 GO:0044782 GO:0048856 GO:0044446 GO:0044702 GO:0032501 GO:0044767
c26671_g1	POL3_DROME Retrovirus-related Pol poly from transposon OS=Drosophila melanogaster GN=pol PE=3 SV=1	5	-2.06877	-1.98852	-0.116592	-0.715079	0.482859	0.0696748	0.70907	1.03833	0.183828	0.0915555	-0.152976	0.536363	1.28597	0.644289	0.00181839	GO:0016787
c21682_g2	MLP_ACRMI Mucin (Fragment) OS=Acropora millepora PE=1 SV=1	5	-1.53112	-1.49927	-1.10672	-0.790913	-0.60308	-0.681987	0.263114	0.773492	0.347026	0.837974	0.664049	0.846214	1.28109	1.20013	0.00192663	GO:0016020
c25849_g1	ACTNB_DICDI Interaptin OS=Dictyostelium discoideum GN=abpD PE=1 SV=1	5	-1.30156	-1.53068	-1.38227	-1.07033	-0.737395	0.0782692	0.326337	0.304249	0.542092	0.868469	0.666774	0.76985	1.35825	1.10794	0.00193943	GO:0016528 GO:0031581 GO:0008022 GO:0009611 GO:0045104 GO:0043001 GO:0005794 GO:0005178 GO:0005578 GO:0070062 GO:0005925 GO:0045111 GO:0030506 GO:0042383 GO:0015629 GO:0032587 GO:0030424 GO:0032886 GO:0042803 GO:0035371 GO:0045773 GO:0000226 GO:0044822 GO:0048870 GO:0005634 GO:0030018 GO:0008307 GO:0003779 GO:0051010 GO:0030011 GO:0030056 GO:0030177	K19827	MACF1; microtuble-actin crosslinking factor 1			br:ko04812	Cytoskeleton proteins
c25428_g1	PCLO_HUMAN piccolo OS=Homo sapiens GN=PCLO PE=1 SV=4	5	-1.47426	-1.50842	-1.27905	-0.937745	0.0256729	0.256431	-0.105393	0.291658	0.349016	0.430175	0.170441	0.589597	1.37716	1.81471	0.00209026	GO:0042734 GO:0014047 GO:0007010 GO:1903861 GO:0006461 GO:0031340 GO:0015031 GO:0097151 GO:0050796 GO:0070062 GO:0099503 GO:0043195 GO:0005509 GO:0005829 GO:1990927 GO:0019901 GO:0019905 GO:0048788 GO:0044446 GO:0005764 GO:0005522 GO:0005544 GO:0044822 GO:0001222 GO:0016080 GO:0010808 GO:0048791 GO:0001778 GO:0006906 GO:0098588 GO:0031201 GO:0030695 GO:0030133 GO:0030276 GO:0017137 GO:0098805	K16882	PCLO; protein piccolo	path:map04911	Insulin secretion	br:ko00001 br:ko04131	KEGG Orthology (KO) | Membrane trafficking
c24800_g1	LRRX1_DICDI leucine-rich repeat-containing DDB_G0290503 OS=Dictyostelium discoideum GN=DDB_G0290503 PE=3 SV=1	5	-1.15038	-0.994282	-0.931937	-0.986161	-1.07707	-0.598152	-0.209055	0.122537	0.156329	0.879014	0.69059	0.854965	1.57194	1.67167	0.00232535	GO:0016887 GO:0006281 GO:0008270 GO:0015031 GO:0006974 GO:0006810 GO:0003674 GO:0006302 GO:0000166 GO:0005524 GO:0005737 GO:0046872 GO:0006914 GO:0016020 GO:0016787
c27807_g1	KPRB_RAT Phosphoribosyl pyrophosphate synthase-associated 2 OS=Rattus norvegicus GN=Prpsap2 PE=1 SV=1	5	-1.39448	-0.754724	0.229694	0.946838	-0.259418	-0.402121	-1.9829	0.162319	0.101926	0.969537	0.0130194	-0.371047	0.868915	1.87244	0.00242477	GO:0000287 GO:0004857 GO:0009165 GO:0004749 GO:0009116 GO:0043234 GO:0033673 GO:0002189 GO:0019900 GO:0060348
c25716_g1	KSR2_MOUSE Kinase suppressor of Ras 2 OS=Mus musculus GN=Ksr2 PE=1 SV=2	5	-0.720875	-0.690514	-0.636656	-1.39264	-1.55724	-0.23697	0.605534	-1.08889	0.725041	0.9704	0.77912	0.933317	1.22893	1.08144	0.00243431	GO:0008022 GO:0080134 GO:0048534 GO:0000165 GO:0044087 GO:0045595 GO:0005829 GO:0070887 GO:0051128 GO:0065008 GO:0005783 GO:0007166 GO:0043234 GO:0043410 GO:0004674 GO:0006810 GO:0006950 GO:0042127 GO:0001775 GO:0032879 GO:0043085 GO:0043066 GO:0016020 GO:0030154 GO:0031267	K18529	KSR2; kinase suppressor of Ras 2 [EC:2.7.11.1]	path:map04013 path:map04014	MAPK signaling pathway - fly | Ras signaling pathway	br:ko00001 br:ko01000 br:ko01001	KEGG Orthology (KO) | Enzymes | Protein kinases
c30942_g1	PHAR1_MOUSE Phosphatase and actin regulator 1 OS=Mus musculus GN=Phactr1 PE=1 SV=1	5	0.0617744	-1.10021	-2.24516	-1.32503	-0.637336	0.0880417	0.458483	0.277849	0.467926	0.78529	0.29568	0.402823	1.51102	0.958847	0.00255527	GO:0061386 GO:0031092 GO:0008157 GO:0007266 GO:0043149 GO:0005886 GO:0005654 GO:0002576 GO:0048484 GO:0003779 GO:0001755 GO:0001843 GO:0043085 GO:0005829 GO:0051726 GO:2001045 GO:0031532 GO:0030027	K17585	PHACTR4; phosphatase and actin regulator 4			br:ko01009	Protein phosphatases and associated proteins
c24899_g1	GUB_RHOMR Beta-glucanase OS=Rhodothermus marinus GN=bglA PE=1 SV=1	5	-2.00937	-0.60483	-0.243056	-0.303353	-0.0632721	-0.813039	-1.01194	0.601317	0.557239	-0.170389	0.139619	0.609746	1.35434	1.95699	0.00259745	GO:0004553
c19673_g1	BBOF1_HUMAN Basal body-orientation factor 1 OS=Homo sapiens GN=BBOF1 PE=2 SV=3	5	-2.0376	-1.7167	-0.899439	-0.689693	-0.125395	0.12729	0.435008	0.897956	0.309229	0.431347	0.392023	0.482155	1.36419	1.02963	0.00260711	GO:0016887 GO:0065007 GO:0036064 GO:0044707 GO:0009653 GO:0044444 GO:0044458 GO:0006139 GO:0003774 GO:0044767 GO:0006928 GO:0099512 GO:0031982 GO:0008092
c26598_g6	POL_XMRV6 Gag-Pol poly OS=Xenotropic -related virus (isolate VP62) GN=gag-pol PE=1 SV=1	5	-1.51832	-1.10314	-0.573769	0.00361019	-0.781202	0.75003	-0.447711	-0.873941	-0.143282	-0.0326482	0.508127	1.36696	2.06113	0.784149	0.00275122	GO:0016779 GO:0004518 GO:0016032 GO:0005488 GO:0006259
c24421_g2	DOPR1_DROME Dopamine receptor 1 OS=Drosophila melanogaster GN=Dop1R1 PE=2 SV=2	5	-1.92712	-1.66611	-0.612533	-0.116116	-0.567077	-0.0413286	0.14358	-0.545348	0.381453	0.831575	0.637404	0.934427	1.51828	1.02891	0.00284473	GO:0060341 GO:0021537 GO:0007212 GO:0045762 GO:1902533 GO:0007612 GO:1901701 GO:0008227 GO:0030425 GO:0004952 GO:0010959 GO:0043270 GO:0043231 GO:0044463 GO:0006937 GO:0005929 GO:0071417 GO:0060255 GO:0008152 GO:0098590 GO:0008015 GO:0044444 GO:0007189 GO:0007200 GO:0014070 GO:0044763 GO:1901338 GO:0009725 GO:0031090 GO:0006810 GO:0023057 GO:0005515 GO:0010648 GO:0042592 GO:0012505 GO:0050804	K04142	ADRB2; adrenergic receptor beta-2	path:map04020 path:map04022 path:map04024 path:map04080 path:map04144 path:map04261 path:map04923 path:map04924 path:map04970	Calcium signaling pathway | cGMP-PKG signaling pathway | cAMP signaling pathway | Neuroactive ligand-receptor interaction | Endocytosis | Adrenergic signaling in cardiomyocytes | Regulation of lipolysis in adipocytes | Renin secretion | Salivary secretion	br:ko00001 br:ko04030	KEGG Orthology (KO) | G protein-coupled receptors
c7646_g1	UBP46_PONAB Ubiquitin carboxyl-terminal hydrolase 46 OS=Pongo abelii GN=USP46 PE=2 SV=1	5	-1.60278	-1.99392	-1.25302	-0.301193	-0.377626	-0.304422	0.564224	0.563633	0.644422	0.593276	0.625074	0.729206	1.07786	1.03527	0.00284473	GO:0004843 GO:0016579 GO:0005515 GO:0009605 GO:0050794 GO:0044708 GO:0044707 GO:0004197 GO:0044464 GO:0042221	K11842	USP12_46; ubiquitin carboxyl-terminal hydrolase 12/46 [EC:3.4.19.12]			br:ko01000 br:ko01002 br:ko04121	Enzymes | Peptidases | Ubiquitin system
c19403_g1	ECR_BOMMO Ecdysone receptor OS=Bombyx mori GN= PE=2 SV=1	5	-1.00726	-1.54421	-1.26924	-0.189957	-0.643501	-0.424767	-0.276298	0.682024	0.517841	0.554357	0.874948	0.839481	-0.279904	2.16649	0.00297967	GO:0043167 GO:0009059 GO:0048513 GO:0051050 GO:0044238 GO:1901701 GO:0009605 GO:0044260 GO:0045595 GO:0004879 GO:0071396 GO:0010558 GO:0030522 GO:0065008 GO:0038023 GO:0006950 GO:0065009 GO:0006357 GO:0001101 GO:0005634 GO:0003677 GO:0005515 GO:0005737 GO:0030154 GO:0032870 GO:0031325 GO:0071407 GO:0031324	K08531	NR1D2; nuclear receptor subfamily 1 group D member 2			br:ko03000 br:ko03310	Transcription factors | Nuclear receptors
c26652_g1	POL2_DROME Retrovirus-related Pol poly from transposon 297 OS=Drosophila melanogaster GN=pol PE=3 SV=1	5	-1.31245	-1.82437	-0.940337	-0.744395	-0.0634772	-0.541215	0.932138	1.28553	0.352779	-0.148824	0.201385	0.884059	0.295479	1.62369	0.00299376	GO:0016787
c18332_g1	SKI_CHICK Ski oncogene OS=Gallus gallus GN=SKI PE=1 SV=1	5	-2.12809	-1.8812	-0.109574	-0.225336	0.183491	-0.1858	0.47179	0.978452	0.426498	0.0448463	-0.140057	0.0302227	0.947652	1.58711	0.00302427	GO:0043009 GO:0060322 GO:0016605 GO:0043565 GO:0043388 GO:0060429 GO:0002088 GO:0045668 GO:0000122 GO:0005667 GO:0046982 GO:0030509 GO:0032926 GO:0070207 GO:0051128 GO:0019901 GO:0008270 GO:0019904 GO:0042803 GO:0060395 GO:0048646 GO:0042981 GO:0048468 GO:0009967 GO:0030514 GO:0005813 GO:0048593 GO:0031625 GO:0070491 GO:0046332 GO:0010626 GO:0005737 GO:0003714 GO:0048598 GO:0007519 GO:0014902 GO:…	K18499	SKIL; Ski-like protein	path:map04550	Signaling pathways regulating pluripotency of stem cells	br:ko00001	KEGG Orthology (KO)
c21159_g1	RABEP_DROME Rab s geranylgeranyltransferase component A OS=Drosophila melanogaster GN=Rep PE=2 SV=1	5	-1.65142	-1.90634	-0.514638	-0.554647	-0.0502189	0.664097	0.960634	0.531931	0.260227	-0.831683	1.45091	1.20342	0.154471	0.28326	0.00306488	GO:0005968 GO:0007165 GO:0005829 GO:0030695 GO:0042981 GO:0018344 GO:0004663 GO:0007601 GO:0017137 GO:0006612 GO:0005654	K17255	GDI1_2; Rab GDP dissociation inhibitor			br:ko04147	Exosome
c26587_g2	Q17C92_AEDAE AAEL004647-PA OS=Aedes aegypti GN=AAEL004647 PE=4 SV=1	5	-2.02767	-1.70398	-0.740861	-0.270193	0.672217	0.41283	-0.337749	-0.0543589	-0.176656	0.606405	0.284639	0.578358	1.31242	1.44461	0.00309014	GO:0005634
c23900_g1	TRYP_ASTAS Trypsin-1 OS=Astacus astacus PE=1 SV=1	5	-1.85529	-1.49263	-0.00677179	0.232518	0.667427	-0.333827	-0.559044	0.704009	-0.0477011	-0.0955809	0.376626	-0.78911	1.6915	1.50787	0.00313072	GO:0044421 GO:0030154 GO:0048513 GO:0050878 GO:0008233 GO:0060429 GO:0044425 GO:0005488 GO:0005886	K08670	ST14 PRSS14; suppressor of tumorigenicity protein 14 [EC:3.4.21.109]	path:map05206	MicroRNAs in cancer	br:ko00001 br:ko01000 br:ko01002	KEGG Orthology (KO) | Enzymes | Peptidases
c6862_g1	K1QB96_CRAGI Pleckstrin domain-containing family B member 2 OS=Crassostrea gigas GN=CGI_10020791 PE=4 SV=1	5	-0.995222	-0.686691	-1.35078	-1.77883	-0.564956	-0.466124	0.261517	0.077667	0.854031	1.25185	0.498938	0.43813	1.52511	0.935362	0.0032163	GO:0003964 GO:0003723 GO:0016758 GO:0008152 GO:0016020 GO:0016021 GO:0006278 GO:0016740
c26511_g1	UNC22_CAEEL Twitchin OS=Caenorhabditis elegans GN=unc-22 PE=1 SV=3	5	-1.49738	-1.91201	-1.50247	-0.644612	0.044415	0.0877363	0.281863	0.408463	0.406964	0.752041	0.573515	0.73449	1.17844	1.08854	0.0032766	GO:0043167 GO:0060415 GO:0004672 GO:0048738 GO:0006950 GO:0030239 GO:0051049 GO:0003007 GO:0070062 GO:0048522 GO:0044430 GO:0006936 GO:0050790 GO:0015629 GO:0031672 GO:0008092 GO:0019899
c25785_g1	CILP1_MOUSE Cartilage intermediate layer 1 OS=Mus musculus GN=Cilp PE=1 SV=1	5	-1.71425	-0.966854	-0.942382	-1.11345	-0.378752	0.26856	0.0767143	0.518822	0.362046	-0.212974	0.718174	1.26608	0.0668285	2.05144	0.00328481	GO:0044421	K19031	CEMIP KIAA1199; cell migration-inducing and hyaluronan-binding protein [EC:3.2.1.35]			br:ko00536 br:ko01000	Glycosaminoglycan binding proteins | Enzymes
c26330_g2	RTJK_DROME RNA-directed DNA polymerase from mobile element jockey OS=Drosophila melanogaster GN=pol PE=1 SV=1	5	-1.67169	-1.24929	-0.54221	-0.491431	1.01217	0.535647	-0.583363	-1.45875	0.343529	0.44607	0.433333	1.16852	1.44272	0.614745	0.0033474	GO:0004518 GO:0016740 GO:0006259
c9202_g1	AMD_MOUSE Peptidyl-glycine alpha-amidating monooxygenase OS=Mus musculus GN=Pam PE=1 SV=2	5	-1.41193	-1.45219	-1.74766	-0.712915	0.146014	-0.0157073	-0.481146	0.522368	0.434818	0.914525	0.746258	0.773192	1.24152	1.04286	0.00348411	GO:0043229 GO:0004504 GO:0008270 GO:0070062 GO:0005515 GO:0007275 GO:0016020 GO:0001519 GO:0044444 GO:0050896 GO:0004598	K18200	PAL; peptidylamidoglycolate lyase [EC:4.3.2.5]			br:ko01000	Enzymes
c26510_g1	D2UYS2_NAEGR OS=Naegleria gruberi GN=NAEGRDRAFT_61569 PE=4 SV=1	5	-1.70087	-1.61755	-1.07202	-0.892806	0.207009	-0.0964695	0.172675	-0.0563677	0.379771	0.655251	0.810379	0.865077	1.7766	0.569328	0.00351542	GO:0008270 GO:0046872 GO:0051260 GO:0005622
c23605_g1	NEK11_MACFA Serine threonine- kinase Nek11 OS=Macaca fascicularis GN=NEK11 PE=2 SV=1	5	-1.13851	-1.34311	-1.22203	-0.588415	-0.680258	-0.896007	-0.343585	0.349044	0.912123	0.517717	1.01255	0.554977	1.52213	1.34338	0.00376676	GO:2001020 GO:1900062 GO:1903047 GO:0007165 GO:0043167 GO:0004674 GO:0006468 GO:0006996 GO:0042995 GO:0007346 GO:0000166 GO:0000242 GO:0000077 GO:0005515 GO:0045893 GO:0031981 GO:2000772	K20880	NEK11; NIMA (never in mitosis gene a)-related kinase 11 [EC:2.7.11.1]			br:ko01000 br:ko01001 br:ko03400	Enzymes | Protein kinases | DNA repair and recombination proteins
c25399_g1	MVP_STRPU Major vault OS=Strongylocentrotus purpuratus GN=MVP PE=1 SV=1	5	-1.72718	-1.75579	-0.931275	-0.222505	-0.460769	-0.286183	-0.210147	-0.0833308	0.535861	0.936086	0.890435	1.12628	1.25605	0.932464	0.00377889	GO:0019901 GO:0038127 GO:0019903 GO:0061099 GO:0005634 GO:0023057 GO:0005856 GO:0048471 GO:0070062 GO:0030529 GO:0016020 GO:0033036 GO:0031953 GO:0071702	K17266	MVP; major vault protein			br:ko04147	Exosome
c20078_g1	LFG4_HUMAN lifeguard 4 OS=Homo sapiens GN=TMBIM4 PE=1 SV=3	5	-0.0789067	-0.575118	-1.15317	-1.0828	-0.563985	0.318899	0.0952478	0.389953	0.367784	0.481116	0.737857	0.936301	2.03622	-1.9094	0.00379186	GO:0005768 GO:0005515 GO:0098588 GO:0050848 GO:0044763 GO:0044425 GO:0005795 GO:0098805 GO:2001234 GO:0005764	K06890	K06890; uncharacterized protein
c21195_g1	KI16B_HUMAN Kinesin KIF16B OS=Homo sapiens GN=KIF16B PE=1 SV=2	5	-1.09027	-1.31671	-0.993769	-1.02052	-0.978184	-0.563896	-0.138144	0.380316	0.602826	0.325841	1.4138	0.778077	1.02234	1.57829	0.00383379	GO:0016887 GO:0007270 GO:0007274 GO:0008089 GO:1901981 GO:0000910 GO:0005794 GO:0005871 GO:0044237 GO:0044710 GO:0005654 GO:0000166 GO:0072384 GO:0050770 GO:0035459 GO:0030424 GO:0019901 GO:0006890 GO:0007165 GO:0005783 GO:0008333 GO:0044822 GO:0006605 GO:0005813 GO:0030659 GO:0003777 GO:0032438 GO:0051650 GO:0005739 GO:0019894 GO:0010008 GO:0030496 GO:0071704 GO:0071889	K17916	KIF16B SNX23; kinesin family member 16B			br:ko04812	Cytoskeleton proteins
c26530_g1	GLP1_CAEEL glp-1 OS=Caenorhabditis elegans GN=glp-1 PE=1 SV=1	5	-1.61642	-1.78286	-0.226221	-0.204962	-0.603092	-0.399266	0.548566	-0.347637	0.002444	0.223392	0.732853	1.21264	1.96711	0.493443	0.00383516	GO:0060562 GO:0021515 GO:0030030 GO:0008544 GO:0044238 GO:0003179 GO:0003008 GO:0006955 GO:0045892 GO:0003208 GO:0043231 GO:0048762 GO:0051240 GO:0071495 GO:0061061 GO:0050678 GO:0048646 GO:0048844 GO:0044444 GO:0009967 GO:0044446 GO:0005886 GO:0030855 GO:0005515 GO:0071363 GO:0010941 GO:0031982 GO:0050768 GO:0008285 GO:0008284 GO:0003197 GO:0005576 GO:0045944 GO:0048738 GO:0061314 GO:0003158 GO:…
c25924_g1	USO1_YEAST Intracellular transport USO1 OS=Saccharomyces cerevisiae (strain ATCC 204508 S288c) GN=USO1 PE=1 SV=2	5	-1.53531	-1.047	-0.866249	-0.65051	0.120816	-0.417813	-0.895601	-0.208726	-0.176222	0.804445	0.629115	0.997748	1.65947	1.58585	0.00387806	GO:0044763 GO:0006996
c26284_g1	C3XVM8_BRAFL Putative uncharacterized protein OS=Branchiostoma floridae GN=BRAFLDRAFT_103034 PE=4 SV=1	5	-1.51575	-1.93581	-1.05051	-0.408985	-0.394505	-0.371922	0.363307	0.236381	0.123115	0.83678	0.650249	1.08168	1.03823	1.34773	0.00392774	GO:0000166 GO:0003676 GO:0016887 GO:0005524 GO:0016020 GO:0016021
c26502_g2	CED1_CAEEL Cell death abnormality 1 OS=Caenorhabditis elegans GN=ced-1 PE=1 SV=1	5	-2.06775	-1.34163	-1.1086	-0.688424	-0.290745	0.349527	0.668611	0.446112	0.709226	-0.355909	0.82112	0.77152	1.42552	0.661422	0.00392806
c24982_g1	PPR36_RAT phosphatase 1 regulatory subunit 36 OS=Rattus norvegicus GN=Ppp1r36 PE=2 SV=1	5	-1.83101	-1.34455	-1.01048	0.349351	0.510832	0.0600807	-0.661958	-0.367786	-0.465402	0.342183	0.54307	0.907518	1.45891	1.50925	0.0039582	GO:0019902 GO:0004864 GO:0010923	K17575	PPP1R36; protein phosphatase 1 regulatory subunit 36			br:ko01009	Protein phosphatases and associated proteins
c20828_g1	SCNA_DROME Sodium channel para OS=Drosophila melanogaster GN=para PE=2 SV=3	5	-0.76865	-1.31369	-0.385568	-0.393217	-0.285633	-0.82957	0.182028	-0.0235251	0.890882	-0.478165	1.09329	0.643436	2.50052	-0.832132	0.00396428	GO:0086014 GO:0016328 GO:0042552 GO:0060307 GO:0005901 GO:0009628 GO:0070062 GO:0071277 GO:0030506 GO:0086060 GO:0086061 GO:0050998 GO:0086062 GO:0086063 GO:0019228 GO:0086046 GO:0019901 GO:0086047 GO:0019904 GO:0086045 GO:0060371 GO:0060372 GO:0086004 GO:0086048 GO:0060373 GO:0086005 GO:0005783 GO:0002230 GO:0007420 GO:0044325 GO:0098792 GO:1902305 GO:0009986 GO:0030018 GO:0030315 GO:0097110 GO:…	K04834	SCN2A; voltage-gated sodium channel type II alpha	path:map04742	Taste transduction	br:ko00001 br:ko04040	KEGG Orthology (KO) | Ion channels
c23226_g1	TITIN_HUMAN Titin OS=Homo sapiens GN=TTN PE=1 SV=4	5	-1.62231	-1.54695	-1.40283	-0.985513	-0.312206	0.010781	0.320432	0.443517	0.550638	0.941498	0.528751	0.932061	1.01341	1.12871	0.00417326	GO:0030239 GO:0050794 GO:0044430 GO:0006936 GO:0044421 GO:0008092 GO:0016301 GO:0048738 GO:0030017 GO:0050896 GO:0043227 GO:0009887	K12567	TTN; titin [EC:2.7.11.1]	path:map05410 path:map05414	Hypertrophic cardiomyopathy (HCM) | Dilated cardiomyopathy	br:ko00001 br:ko01000 br:ko01001 br:ko04131 br:ko04147 br:ko04812	KEGG Orthology (KO) | Enzymes | Protein kinases | Membrane trafficking | Exosome | Cytoskeleton proteins
c25962_g3	LRRX1_DICDI leucine-rich repeat-containing DDB_G0290503 OS=Dictyostelium discoideum GN=DDB_G0290503 PE=3 SV=1	5	-1.51466	-1.22477	-0.820783	-0.889376	-0.217682	-0.213338	-0.571235	-0.0467313	0.182804	0.947306	0.222952	0.892249	1.98103	1.27224	0.00419115
c24370_g1	SIDT1_HUMAN SID1 transmembrane family member 1 OS=Homo sapiens GN=SIDT1 PE=2 SV=2	5	-0.922121	-1.23536	-1.07209	-1.1044	-1.14337	0.348391	0.574289	0.435014	0.191118	-0.624082	0.747327	1.11429	0.865954	1.82504	0.00420957	GO:0044699 GO:0005765
c9350_g1	TMOD_CAEEL Tropomodulin OS=Caenorhabditis elegans GN=unc-94 PE=1 SV=2	5	-1.06462	-0.569529	-1.31615	-0.734304	-0.780325	-1.02757	-0.0538866	1.46963	-0.211814	1.10148	-0.0600602	0.494267	1.10434	1.64854	0.0044904	GO:0030239 GO:0030833 GO:0003779 GO:0048522 GO:0048731 GO:0006936 GO:0031672 GO:0005884 GO:0008180	K10370	TMOD; tropomodulin			br:ko04812	Cytoskeleton proteins
c23282_g2	RSP14_MOUSE Radial spoke head 14 homolog OS=Mus musculus GN=Rsph14 PE=2 SV=1	5	-2.14462	-2.0975	-0.639959	0.31755	0.11217	0.104017	0.262521	-0.174481	0.658613	0.315174	0.614772	0.713704	0.855485	1.10256	0.00469325	GO:0005515
c20845_g1	D6U2F1_9CHLR Peptidoglycan-binding domain 1 OS=Ktedonobacter racemifer DSM 44963 GN=Krac_3674 PE=4 SV=1	5	-1.01401	-1.28971	-0.835776	-0.836717	-0.920033	-0.223047	0.566783	-0.301843	-0.107198	-0.272931	1.1133	1.64795	0.735791	1.73744	0.00475254
c25549_g1	GVIN1_MOUSE Interferon-induced very large GTPase 1 OS=Mus musculus GN=Gvin1 PE=1 SV=1	5	-1.05941	-1.18407	-1.21346	-1.13905	-1.19393	0.149069	-0.105475	0.029203	0.463828	1.11929	0.639758	0.945881	1.6111	0.937276	0.00475313	GO:0000166 GO:0005525 GO:0005789 GO:0005634 GO:0005737 GO:0003924 GO:0016020 GO:0016021 GO:0005829 GO:0005783 GO:0016787
c16697_g1	TEKT3_MOUSE Tektin-3 OS=Mus musculus GN=Tekt3 PE=2 SV=1	5	-1.34673	-1.28069	-1.01217	-1.01439	-1.02712	-0.582674	0.257565	0.122174	0.675263	0.723483	1.06023	1.18379	1.10607	1.1352	0.00481134	GO:0005634 GO:0070062 GO:0005515 GO:0002080 GO:0060271 GO:0036126	K18630	TEKT3; tektin-3			br:ko04812	Cytoskeleton proteins
c4878_g1	ATX3_RAT Ataxin-3 OS=Rattus norvegicus GN=Atxn3 PE=1 SV=1	5	-1.32219	-0.629923	-1.1272	-1.25281	-0.924155	0.187463	-0.190164	-0.278047	0.598626	0.438539	1.1077	1.02963	2.01302	0.349492	0.00494502	GO:0044429 GO:0042802 GO:1904379 GO:0007399 GO:0045104 GO:0006289 GO:0007268 GO:1990380 GO:0000226 GO:0061578 GO:0005654 GO:0006511 GO:0005789 GO:0004843 GO:0031625 GO:0005829 GO:0010810 GO:1904294 GO:0030036 GO:0051117 GO:0070536 GO:0071108	K11863	ATXN3 MJD; Ataxin-3 [EC:3.4.22.-]	path:map04141	Protein processing in endoplasmic reticulum	br:ko00001 br:ko01000 br:ko01002 br:ko04121	KEGG Orthology (KO) | Enzymes | Peptidases | Ubiquitin system
c26668_g2	MLRP1_ACRMI MAM and LDL-receptor class A domain-containing 1 (Fragment) OS=Acropora millepora PE=1 SV=1	5	-1.17152	-1.06605	-0.635421	-0.924182	-1.24638	-1.20974	0.0198103	0.349084	0.662247	0.885863	0.860015	0.89683	1.28892	1.29053	0.00506612	GO:0005615 GO:0051179 GO:0021527 GO:0021522 GO:0005794 GO:0007420 GO:0046658
c26457_g4	PO23_POPJA Retrovirus-related Pol poly from type-1 retrotransposable element R2 (Fragment) OS=Popillia japonica PE=3 SV=1	5	-1.53936	-1.71936	-0.0345785	-0.524202	0.410986	-0.601016	-0.362787	-0.797522	1.16434	0.657565	0.759219	0.484419	1.85471	0.247586	0.00511074	GO:0003824
c4604_g1	CC134_RAT Coiled-coil domain-containing 134 OS=Rattus norvegicus GN=Ccdc134 PE=2 SV=1	5	-1.71041	0.0281583	-1.80249	-0.323452	0.0579291	-0.70373	-0.813288	0.644557	0.100192	0.643435	0.310114	1.55155	0.706976	1.31046	0.0051465	GO:0016020 GO:0005576
c23460_g1	WDR64_MOUSE WD repeat-containing 64 OS=Mus musculus GN=Wdr64 PE=2 SV=2	5	-1.40107	-1.23627	-1.31711	-0.704545	-0.39641	-0.655938	0.0675828	0.00710957	0.369195	0.374134	0.806285	1.09723	1.28788	1.70192	0.00532904	GO:1990234 GO:0003824 GO:0044451 GO:0016570 GO:0005488 GO:0018205
c25346_g1	A8GWJ2_RICB8 Tetratricopeptide repeat-containing OS=Rickettsia bellii (strain OSU 85-389) GN=A1I_04380 PE=4 SV=1	5	-1.32933	-1.44257	-1.03305	-1.17043	-0.747347	-0.261484	-0.0362792	0.365867	0.470086	0.725223	0.778281	1.01035	1.41584	1.25485	0.00533042	GO:0003824
c23580_g1	NTPES_BACSU Trifunctional nucleotide phosphoesterase OS=Bacillus subtilis (strain 168) GN=yfkN PE=1 SV=1	5	-1.7476	-1.70332	-1.2446	-0.362187	0.675295	0.35002	0.057604	-0.480875	0.0848661	0.526025	0.543177	0.784731	1.56601	0.950855	0.00543173	GO:0072521 GO:0009166 GO:0008252 GO:0016020 GO:0042597	K01081	E3.1.3.5; 5'-nucleotidase [EC:3.1.3.5]	path:map00230 path:map00240 path:map00760 path:map01100 path:map01110	Purine metabolism | Pyrimidine metabolism | Nicotinate and nicotinamide metabolism | Metabolic pathways | Biosynthesis of secondary metabolites	br:ko00001 br:ko01000	KEGG Orthology (KO) | Enzymes
c5728_g1	CML1_ORYSJ Calmodulin 1 OS=Oryza sativa japonica GN=CML1 PE=2 SV=1	5	-1.85669	-1.42745	-1.29539	-0.499595	-0.292254	-0.265284	-0.0281984	0.365434	0.369619	0.69078	0.882354	0.96083	1.43431	0.961532	0.0054612	GO:0045937 GO:0065008 GO:0005102 GO:0043227 GO:0044093 GO:0009847 GO:0005509 GO:0016020 GO:0005819 GO:0051726 GO:0080090 GO:0031521 GO:0019899	K02183	CALM; calmodulin	path:map04014 path:map04015 path:map04016 path:map04020 path:map04022 path:map04024 path:map04070 path:map04114 path:map04261 path:map04270 path:map04371 path:map04626 path:map04713 path:map04720 path:map04722 path:map04728 path:map04740 path:map04744 path:map04745 path:map04750 path:map04910 path:map04912 path:map04915 path:map04916 path:map04921 path:map04922 path:map04924 path:map04925 path:ma…	Ras signaling pathway | Rap1 signaling pathway | MAPK signaling pathway - plant | Calcium signaling pathway | cGMP-PKG signaling pathway | cAMP signaling pathway | Phosphatidylinositol signaling system | Oocyte meiosis | Adrenergic signaling in cardiomyocytes | Vascular smooth muscle contraction | Apelin signaling pathway | Plant-pathogen interaction | Circadian entrainment | Long-term potentiati…	br:ko00001 br:ko01009 br:ko03036 br:ko04131 br:ko04147	KEGG Orthology (KO) | Protein phosphatases and associated proteins | Chromosome | Membrane trafficking | Exosome
c26621_g1	POL3_DROME Retrovirus-related Pol poly from transposon OS=Drosophila melanogaster GN=pol PE=3 SV=1	5	-2.40381	-1.87501	-0.269973	0.0245134	-0.253464	0.00793485	0.406667	-0.122521	0.656095	0.652267	0.825779	0.737003	0.765246	0.849272	0.00558529	GO:0016787
c31673_g1	U5EQI8_9DIPT mitochondrial dna polymerase accessory subunit (Fragment) OS=Corethrella appendiculata PE=2 SV=1	5	-1.10178	-0.643525	-1.23287	-0.457848	-0.691948	0.0206118	-0.569392	0.370011	-0.151595	0.152619	0.189419	1.14884	2.68729	0.280168	0.0056841	GO:0006281 GO:0004820 GO:0006426 GO:0005737 GO:0006260 GO:0005739
c20504_g1	F2UB52_SALR5 Aquaporin OS=Salpingoeca rosetta (strain ATCC 50818 BSB-021) GN=PTSG_05757 PE=3 SV=1	5	-1.3448	-1.51589	-0.803379	-0.448832	0.125868	1.41332	0.328185	-0.553558	1.62316	-0.87265	0.0420194	0.0584802	1.37429	0.57379	0.00571764	GO:0016020 GO:0016021 GO:0006810 GO:0005215
c26429_g1	RTJK_DROME RNA-directed DNA polymerase from mobile element jockey OS=Drosophila melanogaster GN=pol PE=1 SV=1	5	-1.57749	-1.54116	-1.40991	-0.745928	0.161943	0.333774	0.390353	0.524676	0.706235	-0.622205	0.561777	0.651426	1.51511	1.05138	0.0057464	GO:0004518 GO:0016740 GO:0006259
c18857_g1	K1QA33_CRAGI Structure-specific endonuclease subunit SLX4 OS=Crassostrea gigas GN=CGI_10019710 PE=4 SV=1	5	-1.6606	-1.86398	-0.556831	-0.879201	-0.50682	-0.109009	0.0300254	0.208601	0.352779	0.905667	0.830651	0.844711	1.46078	0.943223	0.00594598	GO:0090305 GO:0017108 GO:0006281 GO:0005634 GO:0006260 GO:0004519 GO:0016020 GO:0016021 GO:0033557
c20590_g2	ABD12_DANRE Monoacylglycerol lipase ABHD12 OS=Danio rerio GN=abhd12 PE=2 SV=1	5	-1.37589	-1.74658	-1.0568	-0.502485	-0.107457	-0.0909884	0.0722772	0.133934	0.314846	0.925339	0.90613	0.993282	1.92992	-0.395531	0.0060313	GO:0044419 GO:0007015 GO:0008234 GO:0043168 GO:0000166 GO:0018262 GO:0046464 GO:0046872 GO:0016020 GO:0006508 GO:0016298 GO:0016874 GO:0052689 GO:0033644 GO:0071944	K13704	ABHD12; abhydrolase domain-containing protein 12 [EC:3.1.1.23]			br:ko01000 br:ko01002 br:ko04147	Enzymes | Peptidases | Exosome
c19121_g1	GYS1_BOVIN Glycogen	5	-1.43424	-2.26407	-0.332492	0.137652	0.925932	0.616436	-0.216874	-0.294834	-0.460996	-0.00805478	0.0437359	0.60549	1.07883	1.60348	0.00676923	GO:0019901 GO:0007507 GO:0005978 GO:0009749 GO:0042803 GO:0016020 GO:0004373 GO:0005829 GO:0043265 GO:0016234 GO:0030864 GO:0061547	K00693	GYS; glycogen synthase [EC:2.4.1.11]	path:map00500 path:map01100 path:map04151 path:map04152 path:map04910 path:map04922 path:map04931	Starch and sucrose metabolism | Metabolic pathways | PI3K-Akt signaling pathway | AMPK signaling pathway | Insulin signaling pathway | Glucagon signaling pathway | Insulin resistance	br:ko00001 br:ko01000 br:ko01003	KEGG Orthology (KO) | Enzymes | Glycosyltransferases
c23957_g1	XDH_CALVI Xanthine dehydrogenase OS=Calliphora vicina GN=XDH PE=2 SV=1	5	-1.31227	-0.972294	-0.609429	-1.00854	-1.31986	-1.1236	0.299212	0.562245	0.808115	0.596798	0.78215	0.727254	1.08396	1.48627	0.0068332	GO:0016725 GO:1901363 GO:0055086 GO:0016903 GO:0043167 GO:0048523 GO:0044249 GO:0009966 GO:0044712 GO:0050662 GO:0097159 GO:0045595 GO:0005737 GO:0032268 GO:0072523 GO:0031325 GO:2000026	K00106	XDH; xanthine dehydrogenase/oxidase [EC:1.17.1.4 1.17.3.2]	path:map00230 path:map00232 path:map00983 path:map01100 path:map01110 path:map01120 path:map04146	Purine metabolism | Caffeine metabolism | Drug metabolism - other enzymes | Metabolic pathways | Biosynthesis of secondary metabolites | Microbial metabolism in diverse environments | Peroxisome	br:ko00001 br:ko00002 br:ko01000 br:ko04147	KEGG Orthology (KO) | KEGG modules | Enzymes | Exosome
c24756_g1	R5ZH78_9FIRM Cellulase (Glycosyl hydrolase family 5) OS=Eubacterium CAG:156 GN=BN504_01816 PE=3 SV=1	5	-1.69257	-1.43581	-1.67052	-0.603231	-0.0431146	-0.104053	-0.0893556	0.783293	0.709697	0.677557	0.645535	0.82964	0.656444	1.33649	0.0069742	GO:0004553 GO:0071704
c26279_g3	MYS_ARGIR Myosin heavy striated muscle OS=Argopecten irradians PE=1 SV=1	5	-1.69787	-2.08612	-1.27268	-0.33455	0.135857	0.142851	0.21748	0.509296	0.475583	0.64814	0.452948	0.58407	1.21321	1.01178	0.00703663	GO:0055010 GO:0038096 GO:0048739 GO:0060048 GO:0007512 GO:0005524 GO:0003009 GO:0001701 GO:0032982 GO:0005829 GO:0030049 GO:0055009 GO:0019901 GO:0045214 GO:0046983 GO:0008217 GO:0000146 GO:0007522 GO:0002026 GO:0030898 GO:0002027 GO:0005516 GO:0031449 GO:0005859 GO:0003779 GO:0043462 GO:0014728 GO:0046034 GO:0030017 GO:0017018	K10352	MYH; myosin heavy chain	path:map04530	Tight junction	br:ko00001 br:ko04147 br:ko04812	KEGG Orthology (KO) | Exosome | Cytoskeleton proteins
c5914_g1	TSN9_DANRE Tetraspanin-9 OS=Danio rerio GN=tspan9 PE=2 SV=1	5	-1.84416	-1.61634	-0.859264	-0.763055	-0.5229	-0.151389	0.0814599	0.154492	0.760778	0.735447	0.933252	0.929549	1.35221	0.80991	0.0074375	GO:0031902 GO:0045807 GO:0044421 GO:0008104 GO:0048757 GO:0007155 GO:0005771 GO:0031226 GO:0032403 GO:0006810 GO:0009966 GO:0005764	K06497	CD63 MLA1 TSPAN30; CD63 antigen	path:map04142 path:map05205	Lysosome | Proteoglycans in cancer	br:ko00001 br:ko04090 br:ko04147	KEGG Orthology (KO) | Cellular antigens | Exosome
c20347_g1	ALDOC_CARAU Fructose-bisphosphate aldolase C OS=Carassius auratus GN=aldoc PE=2 SV=2	5	-1.57649	-1.84266	-1.42977	-0.722948	-0.205938	-0.00176966	0.424605	0.431616	0.732558	0.767327	0.699348	0.870918	1.08972	0.76348	0.00747782	GO:0008360 GO:0015631 GO:0046716 GO:0007015 GO:0006000 GO:0006941 GO:0002576 GO:0070061 GO:0070062 GO:0051289 GO:0015629 GO:0005829 GO:0031674 GO:0031430 GO:0030388 GO:0031093 GO:0006094 GO:0042802 GO:0006754 GO:0061621 GO:0004332 GO:0005720 GO:0044822 GO:0030855 GO:0005615 GO:0005815 GO:0003779 GO:0005739 GO:0016020	K01623	ALDO; fructose-bisphosphate aldolase class I [EC:4.1.2.13]	path:map00010 path:map00030 path:map00051 path:map00680 path:map00710 path:map01100 path:map01110 path:map01120 path:map01130 path:map01200 path:map01230	Glycolysis / Gluconeogenesis | Pentose phosphate pathway | Fructose and mannose metabolism | Methane metabolism | Carbon fixation in photosynthetic organisms | Metabolic pathways | Biosynthesis of secondary metabolites | Microbial metabolism in diverse environments | Biosynthesis of antibiotics | Carbon metabolism | Biosynthesis of amino acids	br:ko00001 br:ko00002 br:ko01000 br:ko03036 br:ko04147	KEGG Orthology (KO) | KEGG modules | Enzymes | Chromosome | Exosome
c25650_g1	A7RR69_NEMVE OS=Nematostella vectensis GN=v1g240097 PE=4 SV=1	5	-1.59656	-1.57726	-1.21122	-1.26198	-0.264706	0.278356	0.267545	0.825357	0.716178	0.737686	0.434679	0.42571	1.33442	0.891802	0.00755203
c19949_g1	WDR49_HUMAN WD repeat-containing 49 OS=Homo sapiens GN=WDR49 PE=2 SV=1	5	-1.43018	-1.73222	-0.617914	-0.214851	-1.12303	-0.309363	-0.375506	-0.100641	0.699955	0.905715	0.991559	1.03113	0.94701	1.32834	0.00763304	GO:0070062 GO:0005739 GO:0044699 GO:0005654
c25477_g1	ABCGK_DICDI ABC transporter G family member 20 OS=Dictyostelium discoideum GN=abcG20 PE=3 SV=1	5	-2.09488	-1.72765	-0.930606	-0.527474	-0.0568241	-0.168564	0.122426	0.537305	0.464031	0.802794	0.799419	0.732609	0.935419	1.11199	0.00785145	GO:0005515 GO:0005886
c23439_g1	SYLC_HUMAN Leucine--tRNA cytoplasmic OS=Homo sapiens GN=LARS PE=1 SV=2	5	-0.915665	-1.37804	-2.26682	-0.765829	-0.320989	-0.0645999	0.590099	0.493476	0.623714	0.725476	0.495151	0.691624	0.973093	1.11932	0.00816565	GO:0000166 GO:0005634 GO:0006429 GO:0004823 GO:0005515 GO:0005829	K01869	LARS leuS; leucyl-tRNA synthetase [EC:6.1.1.4]	path:map00970	Aminoacyl-tRNA biosynthesis	br:ko00001 br:ko00002 br:ko01000 br:ko01007 br:ko03016 br:ko03029	KEGG Orthology (KO) | KEGG modules | Enzymes | Amino acid related enzymes | Transfer RNA biogenesis | Mitochondrial biogenesis
c25590_g1	ZMYM1_HUMAN Zinc finger MYM-type 1 OS=Homo sapiens GN=ZMYM1 PE=1 SV=1	5	-1.15029	-1.70195	-0.708053	0.464948	-0.221466	-0.484106	0.752416	0.387792	1.76478	0.00641207	-1.34848	0.23258	1.18294	0.82247	0.00829052	GO:0050794 GO:0005488 GO:0005622 GO:0009987
c12121_g1	ABCA1_MOUSE ATP-binding cassette sub-family A member 1 OS=Mus musculus GN=Abca1 PE=1 SV=4	5	-1.13739	-1.42161	-1.52072	-0.779274	-0.878139	-0.580627	0.321645	0.605168	0.688706	1.00537	0.622671	0.745013	1.31812	1.01107	0.00832263	GO:0055098 GO:0005794 GO:0055091 GO:0001750 GO:0005548 GO:0032367 GO:0097208 GO:0050877 GO:0032489 GO:0060155 GO:0042626 GO:0034380 GO:0038027 GO:0007186 GO:0019905 GO:0034188 GO:0034186 GO:0045335 GO:0030819 GO:0048523 GO:0005764 GO:0034616 GO:0030054 GO:0031267 GO:0032991 GO:0034613 GO:0008203 GO:0044255 GO:0008289 GO:0042157 GO:0042632 GO:0005887 GO:0005524 GO:0005768 GO:0009605 GO:0016192 GO:…	K05641	ABCA1; ATP-binding cassette subfamily A (ABC1) member 1	path:map02010 path:map04975	ABC transporters | Fat digestion and absorption	br:ko00001 br:ko02000	KEGG Orthology (KO) | Transporters
c25316_g3	T2MIU6_HYDVU Serine threonine- kinase 25 (Fragment) OS=Hydra vulgaris GN=STK25 PE=2 SV=1	5	-1.31725	-1.45661	-1.3532	-0.677732	-0.783738	0.28912	0.367282	0.299419	0.493689	-0.322904	0.506162	1.04784	1.46339	1.44452	0.0085629	GO:0000166 GO:0005524 GO:0004672 GO:0016310 GO:0006468 GO:0016301
c26436_g1	TEP1_HUMAN Telomerase component 1 OS=Homo sapiens GN=TEP1 PE=1 SV=2	5	-1.56615	-1.27084	-0.834579	-1.09859	-0.789313	-0.573521	0.0400654	0.282582	0.636065	0.644196	1.02321	1.16782	1.29075	1.0483	0.00870056	GO:0043229 GO:0097159 GO:1901363 GO:0016772 GO:0044237	K11127	TEP1; telomerase protein component 1			br:ko03032	DNA replication proteins
c26672_g1	RTJK_DROME RNA-directed DNA polymerase from mobile element jockey OS=Drosophila melanogaster GN=pol PE=1 SV=1	5	-1.4586	-2.37345	0.0918352	0.81324	0.526546	0.476667	-0.0558306	-0.773664	-0.138065	0.717906	-0.159728	-0.0612554	1.32569	1.06871	0.00871783	GO:0003824
c20770_g1	MPDZ_HUMAN Multiple PDZ domain OS=Homo sapiens GN=MPDZ PE=1 SV=2	5	-1.9179	-2.04613	-1.11056	0.068501	0.045238	0.235629	0.175387	0.223492	0.34663	0.612154	0.591016	0.590461	1.39	0.796082	0.00905786	GO:0007010 GO:0007154 GO:0022607 GO:0007399 GO:0044456 GO:0009653 GO:1902532 GO:0043269 GO:0048522 GO:0003824 GO:0043231 GO:0044463 GO:0030424 GO:0019900 GO:0051128 GO:0044802 GO:0065008 GO:0044267 GO:1902589 GO:0098590 GO:0044444 GO:0044700 GO:0044446 GO:0005102 GO:0005911 GO:0051234 GO:0001932 GO:0010605 GO:0097435 GO:0072657 GO:0012505 GO:0031982 GO:0032991 GO:0031324	K06095	MPDZ MUPP1 Patj; multiple PDZ domain protein	path:map04391 path:map04530	Hippo signaling pathway - fly | Tight junction	br:ko00001	KEGG Orthology (KO)
c12159_g1	VPP1_BOVIN V-type proton ATPase 116 kDa subunit a isoform 1 OS=Bos taurus GN=ATP6V0A1 PE=2 SV=1	5	-1.35305	-1.39175	-1.43848	-0.957308	-0.59937	0.333725	0.422341	0.651791	0.962796	-0.158007	0.756239	0.170869	1.64594	0.954273	0.00925823	GO:0015078 GO:0008286 GO:0005794 GO:0007035 GO:0044238 GO:0044237 GO:0005654 GO:0007605 GO:0070062 GO:0005925 GO:0043195 GO:0001503 GO:0016471 GO:0033572 GO:1902600 GO:0090383 GO:0005765 GO:0007588 GO:0031526 GO:0016241 GO:0030670 GO:0010008 GO:0071704 GO:0016324 GO:0051117	K02154	ATPeV0A ATP6N; V-type H+-transporting ATPase subunit a	path:map00190 path:map01100 path:map04142 path:map04145 path:map04721 path:map04966 path:map05110 path:map05120 path:map05152 path:map05323	Oxidative phosphorylation | Metabolic pathways | Lysosome | Phagosome | Synaptic vesicle cycle | Collecting duct acid secretion | Vibrio cholerae infection | Epithelial cell signaling in Helicobacter pylori infection | Tuberculosis | Rheumatoid arthritis	br:ko00001 br:ko00002 br:ko04147	KEGG Orthology (KO) | KEGG modules | Exosome
c24017_g1	ANM7_DROAN arginine N-methyltransferase 7 OS=Drosophila ananassae GN=Art7 PE=3 SV=1	5	-1.22089	-1.48196	-0.782919	-1.38356	-0.638212	-0.403217	0.399053	0.148891	0.759552	-0.015179	1.02489	0.941836	1.27943	1.37229	0.00926689	GO:0065007 GO:0035243 GO:0035241 GO:0043021 GO:0016571 GO:0005829 GO:0016277 GO:0005730 GO:0035247 GO:0008469 GO:0000387	K11438	PRMT7; type III protein arginine methyltransferase [EC:2.1.1.321]			br:ko01000 br:ko03036	Enzymes | Chromosome
c24766_g1	FP1_MYTED Adhesive plaque matrix (Fragment) OS=Mytilus edulis GN=FP1 PE=1 SV=1	5	-1.64231	-0.522551	-1.32193	-0.795019	-0.419016	0.844468	0.112354	-0.359584	0.495762	0.440924	0.996248	-0.394077	2.21582	0.348896	0.00931612	GO:0005576
c16837_g3	DHX37_HUMAN Probable ATP-dependent RNA helicase DHX37 OS=Homo sapiens GN=DHX37 PE=1 SV=1	6	-0.750475	0.338088	-1.0043	1.51157	1.24875	-0.517745	0.981216	-0.995801	-0.0696005	0.158244	-2.07366	0.306375	0.906546	-0.0391966	1.57537e-07	GO:0003676 GO:0008026 GO:0006364 GO:0006397 GO:0005654	K14780	DHX37 DHR1; ATP-dependent RNA helicase DHX37/DHR1 [EC:3.6.4.13]			br:ko01000 br:ko03009	Enzymes | Ribosome biogenesis
c26601_g3	RTJK_DROME RNA-directed DNA polymerase from mobile element jockey OS=Drosophila melanogaster GN=pol PE=1 SV=1	6	-1.86038	-0.960851	-1.27238	0.184168	0.59971	0.270769	0.217386	1.4189	-0.416913	-1.09967	0.152522	0.684781	0.579003	1.50295	1.35283e-06	GO:0090304 GO:0016787
c26576_g3	RTBS_DROME Probable RNA-directed DNA polymerase from transposon BS OS=Drosophila melanogaster GN=RTase PE=2 SV=1	6	-1.2978	-0.770532	0.85444	0.645618	-1.11076	-0.344706	0.90695	-0.696151	-0.318725	-0.80885	-0.185835	-0.118256	0.971444	2.27316	1.03832e-05	GO:0003964 GO:0016779 GO:0006278 GO:0016740
c32703_g1	BSC1A_XENLA BSD domain-containing 1-A OS=Xenopus laevis GN=bsdc1-a PE=2 SV=1	6	-0.887026	-0.647779	0.0161942	0.385507	0.988743	-0.205489	-0.32619	0.403836	-0.664685	-1.50455	-0.788565	-0.460493	1.90053	1.78997	1.18973e-05
c26478_g2	T2MIG6_HYDVU Signal-induced proliferation-associated 1 3 OS=Hydra vulgaris GN=SIPA1L3 PE=2 SV=1	6	-1.02188	0.132487	0.202992	1.00027	-1.45461	1.00871	1.18268	-0.723032	0.27628	-2.03959	-0.00923369	1.19006	0.407186	-0.152314	1.58323e-05	GO:0016491 GO:0034654 GO:0006753
c26508_g1	T2MIG6_HYDVU Signal-induced proliferation-associated 1 3 OS=Hydra vulgaris GN=SIPA1L3 PE=2 SV=1	6	-0.918407	-1.25578	-0.149508	0.879039	0.356747	0.0655584	-0.459861	-0.835828	0.302733	-0.696572	-1.17228	0.367389	2.24465	1.27212	1.79974e-05	GO:0003964 GO:0003723 GO:0051056 GO:0005096 GO:0006278 GO:0043547
c16844_g1	HDC_DROME Headcase OS=Drosophila melanogaster GN=hdc PE=1 SV=2	6	-0.0219865	-0.253372	-0.670877	-0.0228046	0.26467	-0.670877	-0.248114	-0.670877	-0.670877	-0.146706	-0.670877	-0.670877	2.51319	1.94038	3.62413e-05	GO:0005634 GO:0005737 GO:0016020 GO:0045930
c25617_g1	RTBS_DROME Probable RNA-directed DNA polymerase from transposon BS OS=Drosophila melanogaster GN=RTase PE=2 SV=1	6	-1.4672	1.12872	0.59854	0.664585	0.59706	0.122288	0.284082	-1.24625	-0.421701	-1.96656	-0.422899	0.0651691	1.48455	0.579618	4.35136e-05	GO:0090304 GO:0016787
c25926_g2	K7EXW6_PELSI Uncharacterized protein OS=Pelodiscus sinensis PE=4 SV=1	6	-1.71607	-1.3624	0.712777	0.329582	1.46728	0.63553	1.28334	-1.39577	-0.360001	-0.102575	-0.54933	0.306344	0.928996	-0.177695	5.91261e-05	GO:0003964 GO:0003723 GO:0006278
c26369_g2	ARY2_MOUSE Arylamine N-acetyltransferase 2 OS=Mus musculus GN=Nat2 PE=1 SV=1	6	-2.52187	-1.25353	0.322328	0.144205	-0.00594903	0.152453	0.78677	0.645278	-0.136459	0.297882	-0.571051	0.338283	1.82674	-0.0250804	7.23778e-05	GO:0016407 GO:0008152	K00622	nat; arylamine N-acetyltransferase [EC:2.3.1.5]	path:map00232 path:map00633 path:map00983 path:map01100 path:map01110 path:map01120 path:map05204	Caffeine metabolism | Nitrotoluene degradation | Drug metabolism - other enzymes | Metabolic pathways | Biosynthesis of secondary metabolites | Microbial metabolism in diverse environments | Chemical carcinogenesis	br:ko00001 br:ko01000	KEGG Orthology (KO) | Enzymes
c26474_g3	W4YU66_STRPU Uncharacterized protein OS=Strongylocentrotus purpuratus GN=Sp-Endrvt100 PE=4 SV=1	6	-1.50847	-1.19865	-0.389365	0.142935	2.17015	0.570185	-0.293429	-1.3315	0.0579627	0.114807	-0.153554	-0.177368	1.27908	0.717215	7.77765e-05	GO:0003676 GO:0090304 GO:0003824 GO:0034645
c25808_g1	RTBS_DROME Probable RNA-directed DNA polymerase from transposon BS OS=Drosophila melanogaster GN=RTase PE=2 SV=1	6	-1.06255	-1.02432	0.253448	1.44188	1.4369	0.454397	-0.598011	-0.968929	-0.522304	-1.14269	0.548282	-0.94058	0.8497	1.27477	0.000108814	GO:0090304 GO:0016787
c26665_g2	RTJK_DROFU RNA-directed DNA polymerase from mobile element jockey OS=Drosophila funebris GN=jockey\pol PE=1 SV=1	6	-1.80719	-0.335497	0.196539	0.676576	0.49077	-0.00339689	0.223629	-1.54501	-0.0811009	-0.746423	-0.129716	-0.241644	1.22988	2.07259	0.0001339	GO:0003824
c21771_g1	MYO1C_BOVIN Unconventional myosin-Ic OS=Bos taurus GN=MYO1C PE=1 SV=3	6	-1.31262	-1.47297	-0.272805	0.150839	0.882579	1.0078	0.175984	-0.0502855	-0.283844	-1.70289	0.155962	-0.151066	1.32142	1.5519	0.000409451	GO:0016887 GO:0016328 GO:0090314 GO:0005654 GO:0005547 GO:1900748 GO:0005524 GO:0005546 GO:0005769 GO:0009925 GO:0070062 GO:0017160 GO:0005902 GO:0001725 GO:2000810 GO:0030048 GO:0032588 GO:0031252 GO:0038089 GO:0006892 GO:0005102 GO:0006612 GO:0044765 GO:0000146 GO:0051015 GO:0098862 GO:0005516 GO:0048471 GO:0097458 GO:0045121 GO:0016461 GO:0030175 GO:0010008 GO:0031941 GO:0051017	K10356	MYO1; myosin I			br:ko01009 br:ko03036 br:ko04131 br:ko04147 br:ko04812	Protein phosphatases and associated proteins | Chromosome | Membrane trafficking | Exosome | Cytoskeleton proteins
c20923_g1	DPOLB_RAT DNA polymerase beta OS=Rattus norvegicus GN=Polb PE=1 SV=4	6	-1.67989	-0.976527	-0.727585	0.941089	0.940516	-0.402038	-0.180974	-0.142314	-0.498921	-0.58116	-0.453813	0.418406	1.94902	1.3942	0.000615053	GO:0065007 GO:0006261 GO:0006288 GO:0006310 GO:0006286 GO:0006297 GO:0043234 GO:0048534 GO:0005654 GO:0008017 GO:0005876 GO:0003677 GO:0003887 GO:0009628 GO:0005737 GO:0046872 GO:0006915 GO:0003906 GO:0016445 GO:0019899	K02330	POLB; DNA polymerase beta [EC:2.7.7.7 4.2.99.-]	path:map03410 path:map05166 path:map05203	Base excision repair | HTLV-I infection | Viral carcinogenesis	br:ko00001 br:ko00002 br:ko01000 br:ko03400	KEGG Orthology (KO) | KEGG modules | Enzymes | DNA repair and recombination proteins
c17275_g1	R7TFI7_CAPTE Uncharacterized protein OS=Capitella teleta GN=CAPTEDRAFT_220209 PE=4 SV=1	6	-0.647814	-0.510443	0.304047	1.21102	-0.482913	0.185202	-0.212579	0.669439	-1.19594	-0.684592	-1.28305	-0.734192	1.37677	2.00505	0.00082526
c17041_g1	EIF3J_DROME Eukaryotic translation initiation factor 3 subunit J OS=Drosophila melanogaster GN=Adam PE=1 SV=1	6	-0.421798	0.323679	-1.8097	-0.134121	0.484421	-0.0666053	-0.332346	0.583924	-0.762547	-0.828773	-0.372721	-0.273656	2.41122	1.19902	0.00113144	GO:0005515 GO:0005852 GO:0006412
c26418_g2	FAAH2_HUMAN Fatty-acid amide hydrolase 2 OS=Homo sapiens GN=FAAH2 PE=2 SV=1	6	-0.717486	-1.59384	-0.246417	1.17499	1.47482	-0.401701	0.173283	-1.65071	-0.220458	0.557262	-0.244764	0.64238	-0.480284	1.53293	0.00113144	GO:0005811 GO:0017064 GO:0019369	K19176	FAAH2; fatty acid amide hydrolase 2 [EC:3.5.1.99]			br:ko01000	Enzymes
c26614_g1	RTXE_DROME Probable RNA-directed DNA polymerase from transposon X-element OS=Drosophila melanogaster GN=X-element\ORF2 PE=3 SV=1	6	-1.58611	-0.739058	0.169177	0.873015	-0.613472	0.0302079	1.04164	0.160738	0.336918	-0.711556	-0.311049	-1.58611	1.22508	1.71057	0.00135476	GO:0003964 GO:0016779 GO:0006278 GO:0016740
c25723_g3	SET1B_CHICK Histone-lysine N-methyltransferase SETD1B OS=Gallus gallus GN=SETD1B PE=2 SV=1	6	0.000801355	0.60322	1.40761	0.509186	0.163502	-0.909266	-0.43416	-0.905928	-1.09412	-0.185258	-0.936901	-1.2768	1.77128	1.28683	0.00200416	GO:0048188 GO:0003676 GO:0042800 GO:0090304 GO:0005737 GO:0005694 GO:0008013 GO:0006342 GO:0051568	K11422	SETD1 SET1; histone-lysine N-methyltransferase SETD1 [EC:2.1.1.43]	path:map00310	Lysine degradation	br:ko00001 br:ko01000 br:ko03036	KEGG Orthology (KO) | Enzymes | Chromosome
c25841_g3	RTJK_DROME RNA-directed DNA polymerase from mobile element jockey OS=Drosophila melanogaster GN=pol PE=1 SV=1	6	-1.38959	-1.5996	1.00077	1.03719	-0.299147	0.395826	-0.0194781	-0.984107	-0.0854998	-0.556346	0.18205	0.0304937	2.20459	0.0828469	0.00274821	GO:0090304 GO:0016787
c25269_g2	CA2D1_MOUSE Voltage-dependent calcium channel subunit alpha-2 delta-1 OS=Mus musculus GN=Cacna2d1 PE=1 SV=1	6	-0.292605	-0.461724	-2.4701	-0.100357	0.644341	0.459656	0.378498	-0.45737	0.373554	-1.0837	-0.259693	0.495172	1.64772	1.12661	0.00309014	GO:0042391 GO:0005262 GO:0006816 GO:0034765 GO:0005244 GO:0044763 GO:0044425 GO:0044700 GO:0051239 GO:0005886 GO:0032501	K04858	CACNA2D1; voltage-dependent calcium channel alpha-2/delta-1	path:map04010 path:map04260 path:map04261 path:map04921 path:map05410 path:map05412 path:map05414	MAPK signaling pathway | Cardiac muscle contraction | Adrenergic signaling in cardiomyocytes | Oxytocin signaling pathway | Hypertrophic cardiomyopathy (HCM) | Arrhythmogenic right ventricular cardiomyopathy (ARVC) | Dilated cardiomyopathy	br:ko00001 br:ko04040	KEGG Orthology (KO) | Ion channels
c21972_g1	STK25_HUMAN Serine threonine- kinase 25 OS=Homo sapiens GN=STK25 PE=1 SV=1	6	-0.947805	-2.37121	-0.0927829	0.652906	1.51619	-0.08116	0.0918626	-1.29009	0.685909	0.568549	0.0368205	-0.0521226	0.169668	1.11327	0.0041164	GO:0009790 GO:0032092 GO:1903205 GO:0046777 GO:0048679 GO:0000139 GO:0048513 GO:0060429 GO:0005730 GO:0023014 GO:0005798 GO:0000278 GO:0005654 GO:0000287 GO:0005524 GO:0070062 GO:0050772 GO:0051683 GO:0005829 GO:0033138 GO:0042803 GO:0043539 GO:0036481 GO:0090168 GO:0000902 GO:0007163 GO:0043234 GO:0008134 GO:0098641 GO:0090090 GO:0005813 GO:0004702 GO:0006921 GO:0048471 GO:0005913 GO:0043065 GO:…	K08838	STK24_25_MST4; serine/threonine-protein kinase 24/25/MST4 [EC:2.7.11.1]			br:ko01000 br:ko01001 br:ko04131	Enzymes | Protein kinases | Membrane trafficking
c23000_g2	TBH1_CAEEL Tyramine beta-hydroxylase OS=Caenorhabditis elegans GN=tbh-1 PE=1 SV=3	6	-1.10353	-1.10353	-0.748203	0.675436	0.95085	0.354969	-0.482333	-0.375879	-0.321959	-1.10353	-0.43163	0.0487547	1.88071	1.75988	0.00423682	GO:0065008 GO:0018958 GO:0016491 GO:0044707 GO:0030141 GO:0016020 GO:1901564 GO:0044433 GO:0005488 GO:0044249 GO:0007610	K00503	DBH; dopamine beta-monooxygenase [EC:1.14.17.1]	path:map00350 path:map01100	Tyrosine metabolism | Metabolic pathways	br:ko00001 br:ko00002 br:ko01000	KEGG Orthology (KO) | KEGG modules | Enzymes
c22304_g1	GNPTA_HUMAN N-acetylglucosamine-1-phosphotransferase subunits alpha beta OS=Homo sapiens GN=GNPTAB PE=1 SV=1	6	0.131641	0.503034	0.770267	0.764917	-1.15714	-0.751811	0.583791	-0.635015	0.0130643	-0.734738	-0.952031	-1.49304	2.1325	0.824558	0.00424353	GO:0005975 GO:0005618 GO:0016020 GO:0009059 GO:0016772 GO:0005488 GO:0044710 GO:0009987	K08239	GNPTAB; UDP-N-acetylglucosamine-lysosomal-enzyme [EC:2.7.8.17]	path:map04142	Lysosome	br:ko00001 br:ko01000	KEGG Orthology (KO) | Enzymes
c26516_g1	RTJK_DROME RNA-directed DNA polymerase from mobile element jockey OS=Drosophila melanogaster GN=pol PE=1 SV=1	6	-1.25585	-0.643042	-0.83292	1.50196	1.56722	-0.0237826	0.320424	-0.699392	-0.645351	-0.55138	-0.920681	-0.288582	1.62675	0.844632	0.0046568	GO:0004518 GO:0016740 GO:0006259
c24758_g3	K7EYD9_PELSI Uncharacterized protein OS=Pelodiscus sinensis PE=4 SV=1	6	-0.996922	-0.996922	0.504202	0.308467	0.921308	0.80377	0.326408	0.0216206	-0.201347	-0.638017	-0.569078	-0.996922	2.51036	-0.996922	0.00510781	GO:0005488
c24694_g1	SRPK2_MOUSE SRSF kinase 2 OS=Mus musculus GN=Srpk2 PE=1 SV=2	6	-0.381049	-0.784047	-0.937913	-0.0471759	1.28273	-0.346586	-0.717037	0.342324	-0.508642	0.426101	-0.808785	-1.02062	2.34102	1.15968	0.00558529	GO:0035063 GO:0009792 GO:0008284 GO:0007059 GO:0045787 GO:0048513 GO:0005730 GO:0006468 GO:0043525 GO:0005654 GO:0000287 GO:0005524 GO:0001525 GO:0006915 GO:0048024 GO:0045070 GO:0045071 GO:0035556 GO:0035092 GO:0060537 GO:0005783 GO:0004674 GO:0006974 GO:0005886 GO:0000245 GO:0044822 GO:0010628 GO:0045087 GO:0016363 GO:0032991 GO:0071889	K08832	SRPK3 STK23; serine/threonine-protein kinase SRPK3 [EC:2.7.11.1]			br:ko01000 br:ko01001	Enzymes | Protein kinases
c26451_g4	RTBS_DROME Probable RNA-directed DNA polymerase from transposon BS OS=Drosophila melanogaster GN=RTase PE=2 SV=1	6	-2.00724	-1.08112	0.402886	0.288292	1.39035	0.466432	0.471828	0.959646	-0.94145	-0.382461	-0.746352	-0.642396	0.362546	1.45904	0.00821915	GO:0016779 GO:0003964 GO:0046872 GO:0006278 GO:0016740
c18820_g3	D2K2S3_ADIVA Gag OS=Adineta vaga PE=4 SV=1	6	-1.47824	-1.47824	-0.693443	0.181222	1.35575	0.897151	0.89146	-0.115989	-0.771399	-0.0459207	-1.12022	0.852305	0.0835643	1.442	0.00861227	GO:0005488
c22413_g1	V5H3V4_IXORI conserved plasma membrane OS=Ixodes ricinus PE=2 SV=1	6	-0.880377	-1.0634	-1.0634	1.26575	0.873345	0.114321	0.685868	-1.0634	-0.590148	-1.0634	-0.0658651	-0.133856	1.37212	1.61246	0.00971592	GO:0016020 GO:0016021
c26461_g1	STT3B_MOUSE Dolichyl-diphosphooligosaccharide-- glycosyltransferase subunit STT3B OS=Mus musculus GN=Stt3b PE=1 SV=2	7	0.392339	1.1121	0.478442	0.891327	0.789293	0.557524	0.366028	0.205251	0.549855	-0.160252	-0.157498	-1.69159	-1.07149	-2.26133	3.74169e-07	GO:0008250 GO:0004579 GO:0006516 GO:0005515 GO:0016021 GO:0018279 GO:0043686 GO:0030433 GO:0006986 GO:0043687 GO:0009536	K07151	STT3; dolichyl-diphosphooligosaccharide--protein glycosyltransferase [EC:2.4.99.18]	path:map00510 path:map00513 path:map01100 path:map04141	N-Glycan biosynthesis | Various types of N-glycan biosynthesis | Metabolic pathways | Protein processing in endoplasmic reticulum	br:ko00001 br:ko00002 br:ko01000 br:ko01003	KEGG Orthology (KO) | KEGG modules | Enzymes | Glycosyltransferases
c32795_g1	TMM33_RAT Transmembrane 33 OS=Rattus norvegicus GN=Tmem33 PE=2 SV=1	7	-0.0942178	0.9124	1.16484	1.21742	0.246369	0.475632	0.46003	0.013702	0.432963	-0.253067	-0.0126845	-0.566885	-1.63638	-2.36012	9.60159e-07	GO:0005635 GO:1903371 GO:0070062 GO:0005515 GO:0042470 GO:0030176 GO:1903899 GO:1903896 GO:0006996 GO:0034976	K20724	TMEM33; transmembrane protein 33			br:ko03036 br:ko04131	Chromosome | Membrane trafficking
c26810_g1	ABHDD_XENLA ABHD13 OS=Xenopus laevis GN=abhd13 PE=2 SV=1	7	0.0998997	0.0949273	0.447228	0.86392	0.723412	0.538332	0.789203	0.191735	0.638654	0.163955	-0.00718684	-0.697027	-0.864908	-2.98214	9.76052e-06	GO:0016020	K06889	K06889; uncharacterized protein
c13251_g1	DAD1_DROME Dolichyl-diphosphooligosaccharide-- glycosyltransferase subunit DAD1 OS=Drosophila melanogaster GN=l(2)k12914 PE=3 SV=1	7	0.277721	0.589056	0.364187	0.853959	0.38295	0.829964	0.328035	-0.0891537	0.938638	0.159264	0.125961	-0.535794	-1.5515	-2.67329	7.77765e-05	GO:0008250 GO:0004579 GO:0009409 GO:0009408 GO:0070062 GO:0043066 GO:0042221 GO:0018279	K12668	OST2 DAD1; oligosaccharyltransferase complex subunit epsilon	path:map00510 path:map00513 path:map01100 path:map04141	N-Glycan biosynthesis | Various types of N-glycan biosynthesis | Metabolic pathways | Protein processing in endoplasmic reticulum	br:ko00001 br:ko00002	KEGG Orthology (KO) | KEGG modules
c25918_g1	DLGP4_MOUSE Disks large-associated 4 OS=Mus musculus GN=Dlgap4 PE=1 SV=1	7	-0.22171	-0.759072	0.590559	1.32087	0.980928	0.672961	0.865786	0.428825	0.798502	-0.150252	-0.10035	-0.991956	-2.15256	-1.28253	0.00011319	GO:0019904 GO:0061136 GO:0005815 GO:0005737 GO:0005819 GO:0007268 GO:0070842 GO:0045202 GO:0035418 GO:0044459	K15008	DLGAP1 GKAP; discs large-associated protein 1	path:map04724	Glutamatergic synapse	br:ko00001 br:ko03036	KEGG Orthology (KO) | Chromosome
c18795_g1	DNJB6_BOVIN homolog subfamily B member 6 OS=Bos taurus GN=DNAJB6 PE=2 SV=1	7	0.160113	-0.51947	-0.720175	0.478122	0.560675	0.952331	0.819962	-0.132085	1.57206	0.334306	0.482746	-0.244243	-1.58903	-2.15531	0.000290755	GO:0032270 GO:0031072 GO:0008270 GO:0010033 GO:0007010 GO:0006260 GO:1903320 GO:1902589 GO:0051082 GO:0045861 GO:0044422 GO:0044444 GO:0006457 GO:0005634 GO:0005524 GO:0009408 GO:0070062 GO:0051336	K03686	dnaJ; molecular chaperone DnaJ			br:ko03029 br:ko03110	Mitochondrial biogenesis | Chaperones and folding catalysts
c19357_g1	ECHB_BOVIN Trifunctional enzyme subunit mitochondrial OS=Bos taurus GN=HADHB PE=2 SV=1	7	-0.131231	0.161499	1.20052	0.445487	-0.298114	0.53598	0.695188	-0.283309	1.04697	0.379541	0.635393	-0.221112	-2.12432	-2.04249	0.000297002	GO:0006635 GO:0070062 GO:0005515 GO:0003988 GO:0016509 GO:0035965 GO:0005783 GO:0005741 GO:0004300 GO:0005743 GO:0042645 GO:0044822	K07509	HADHB; acetyl-CoA acyltransferase [EC:2.3.1.16]	path:map00062 path:map00071 path:map00280 path:map01100 path:map01110 path:map01130 path:map01212	Fatty acid elongation | Fatty acid degradation | Valine leucine and isoleucine degradation | Metabolic pathways | Biosynthesis of secondary metabolites | Biosynthesis of antibiotics | Fatty acid metabolism	br:ko00001 br:ko00002 br:ko01000	KEGG Orthology (KO) | KEGG modules | Enzymes
c4190_g1	OST48_DANRE Dolichyl-diphosphooligosaccharide-- glycosyltransferase 48 kDa subunit OS=Danio rerio GN=ddost PE=2 SV=2	7	0.166056	-0.0763161	1.18552	1.54144	1.008	0.645275	0.32776	-0.528261	0.44969	-0.0129154	-0.396325	-1.09591	-1.041	-2.17302	0.000337467	GO:0008250 GO:0004579 GO:0034097 GO:0005515 GO:0016021 GO:0042110 GO:0018279 GO:0043234 GO:0005886	K12670	WBP1; oligosaccharyltransferase complex subunit beta	path:map00510 path:map00513 path:map01100 path:map04141	N-Glycan biosynthesis | Various types of N-glycan biosynthesis | Metabolic pathways | Protein processing in endoplasmic reticulum	br:ko00001 br:ko00002	KEGG Orthology (KO) | KEGG modules
c6853_g1	TM147_DANRE Transmembrane 147 OS=Danio rerio GN=tmem147 PE=2 SV=1	7	0.0382854	0.746828	0.888192	0.313395	0.388034	1.0926	0.670918	-0.720891	0.920544	0.000237954	0.0584957	-0.418008	-2.37609	-1.60255	0.000357582	GO:0005789 GO:0031648 GO:0005515
c19423_g1	FBX33_MOUSE F-box only 33 OS=Mus musculus GN=Fbxo33 PE=1 SV=3	7	0.909127	0.768447	0.642912	0.66971	1.19472	1.14646	0.151078	-0.0602108	-0.319096	0.0679749	-0.728944	-0.798565	-1.68129	-1.96232	0.000370173	GO:0005515 GO:0016567	K10310	FBXO33; F-box protein 33			br:ko04121	Ubiquitin system
c18056_g1	H33L2_CAEEL Histone -like type 2 OS=Caenorhabditis elegans GN=his-74 PE=3 SV=3	7	-0.492817	-0.103952	1.59512	0.914996	0.209351	0.741117	0.602237	0.280286	0.490528	-1.12686	0.219955	0.127268	-1.10445	-2.35278	0.000590573	GO:0045815 GO:0000979 GO:0031492 GO:0044267 GO:0000788 GO:0043234 GO:0007596 GO:0006336 GO:0000784 GO:0005654 GO:0000980 GO:0030307 GO:0070062 GO:0042393 GO:0000183 GO:0031047 GO:0032200	K11253	H3; histone H3	path:map05034 path:map05202 path:map05322	Alcoholism | Transcriptional misregulation in cancer | Systemic lupus erythematosus	br:ko00001 br:ko03036 br:ko04147	KEGG Orthology (KO) | Chromosome | Exosome
c34343_g1	RPN1_PIG Dolichyl-diphosphooligosaccharide-- glycosyltransferase subunit 1 OS=Sus scrofa GN=RPN1 PE=1 SV=1	7	-0.0697805	0.253012	0.289728	1.22663	1.09127	0.981813	0.172121	0.249938	0.702758	0.1704	-0.414665	-1.20471	-1.01596	-2.43254	0.000594303	GO:0008250 GO:0004579 GO:0005515 GO:0018279 GO:0044822	K12666	OST1 RPN1; oligosaccharyltransferase complex subunit alpha (ribophorin I)	path:map00510 path:map00513 path:map01100 path:map04141	N-Glycan biosynthesis | Various types of N-glycan biosynthesis | Metabolic pathways | Protein processing in endoplasmic reticulum	br:ko00001 br:ko00002	KEGG Orthology (KO) | KEGG modules
c19633_g1	SHF_HUMAN SH2 domain-containing adapter F OS=Homo sapiens GN=SHF PE=1 SV=2	7	0.629228	0.730581	0.835605	0.469321	0.903249	0.640673	-0.216804	0.098466	0.429705	-0.386777	0.31126	-0.315374	-1.42686	-2.70228	0.000704737	GO:0048010 GO:0005070 GO:0005829 GO:0044767
c20234_g1	UNK_CANLF RING finger unkempt homolog OS=Canis lupus familiaris GN=UNK PE=2 SV=1	7	0.542742	0.745834	1.69301	0.942879	0.0080115	-0.133038	0.12268	-0.103729	0.229807	0.00404887	-0.150272	-0.387975	-0.769526	-2.74448	0.00079561	GO:0005844 GO:0004842 GO:0005515 GO:0046872 GO:0000209 GO:0005829 GO:1990715 GO:0048667 GO:2000766
c26687_g1	KTAP2_AEDAE KRTCAP2 homolog OS=Aedes aegypti GN=AAEL007634 PE=2 SV=1	7	0.0337224	-0.0138989	0.627257	1.42292	1.31935	0.887675	0.367448	0.179015	-0.0797675	-0.293279	-0.390129	-0.824125	-0.689491	-2.54669	0.00079561	GO:0008250 GO:0005615
c23176_g3	EFHD2_HUMAN EF-hand domain-containing D2 OS=Homo sapiens GN=EFHD2 PE=1 SV=1	7	0.405988	0.541358	0.25943	0.891989	0.803785	0.853577	0.127559	1.01788	0.297778	-0.189151	-0.137416	-0.733574	-2.11516	-2.02405	0.000809148	GO:0070062 GO:0046872 GO:0016020
c23704_g1	SSRG_PONAB Translocon-associated subunit gamma OS=Pongo abelii GN=SSR3 PE=2 SV=1	7	-0.238268	-0.569383	0.469638	0.729905	0.216146	1.01694	0.332184	-0.454004	1.04941	0.224934	1.02137	0.223035	-1.7505	-2.27141	0.00100868	GO:0005783 GO:0044425	K13251	SSR3; translocon-associated protein subunit gamma	path:map04141	Protein processing in endoplasmic reticulum	br:ko00001 br:ko00002	KEGG Orthology (KO) | KEGG modules
c18367_g1	COPB_CHICK Coatomer subunit beta OS=Gallus gallus GN=COPB1 PE=2 SV=1	7	0.749241	0.0577369	-0.905357	0.451412	0.042835	1.03623	0.896237	-0.802012	1.43373	-0.720556	0.847747	0.174198	-1.27899	-1.98246	0.00102024	GO:0006890 GO:0005198 GO:0000139 GO:0006891 GO:0005793 GO:0006886 GO:0005886 GO:0005789 GO:0006888 GO:0005515 GO:0016032 GO:0005829 GO:0030133 GO:0030126	K17301	COPB1 SEC26; coatomer subunit beta			br:ko04131 br:ko04147	Membrane trafficking | Exosome
c9612_g1	CIR1_HUMAN Corepressor interacting with RBPJ 1 OS=Homo sapiens GN=CIR1 PE=1 SV=1	7	-1.19048	-0.352795	0.733571	0.652266	0.0206663	0.744359	1.02546	1.58005	0.158548	-0.234722	0.137241	0.206522	-1.42988	-2.05081	0.00138246	GO:1904874 GO:0031120 GO:0090661 GO:0000118 GO:0007004 GO:0000469 GO:0031429 GO:0031118 GO:0005515 GO:0070034 GO:0045892 GO:0003714 GO:0003705 GO:0072589 GO:0034513	K06066	CIR; CBF1 interacting corepressor	path:map04330	Notch signaling pathway	br:ko00001	KEGG Orthology (KO)
c22818_g2	E2F5_MOUSE Transcription factor E2F5 OS=Mus musculus GN=E2f5 PE=1 SV=2	7	-0.510664	0.23401	0.897745	1.04502	0.467122	0.691489	0.574597	0.0117421	0.308599	0.130286	0.308997	0.191835	-2.01625	-2.33453	0.00144509	GO:0035189 GO:0000978 GO:0002064 GO:0005730 GO:0044458 GO:0045944 GO:0006367 GO:0006884 GO:0001047 GO:0000122 GO:0001077 GO:0043392 GO:0006977 GO:1990841 GO:0048146 GO:0098534 GO:0071930 GO:0070887 GO:0071339 GO:0019904 GO:1903251 GO:1900740 GO:0008015 GO:0046983 GO:0008630 GO:0008134 GO:0009887 GO:0000790 GO:0005737 GO:0003714 GO:0048255	K04682	E2F4_5; transcription factor E2F4/5	path:map04110 path:map04350	Cell cycle | TGF-beta signaling pathway	br:ko00001 br:ko03000	KEGG Orthology (KO) | Transcription factors
c4880_g1	SMTN_HUMAN Smoothelin OS=Homo sapiens GN=SMTN PE=1 SV=7	7	-0.71463	-0.388829	0.088844	0.987209	1.10318	1.2064	0.0656695	0.5165	0.869195	0.821335	-0.222032	-0.774987	-1.81761	-1.74024	0.00192663	GO:0045908 GO:0045907 GO:0005088 GO:0007411 GO:0043234 GO:0005654 GO:0009986 GO:0051015 GO:0007517 GO:0000165 GO:0006888 GO:0008307 GO:0030506 GO:0006939 GO:0005829 GO:0008091 GO:0031235 GO:0014731 GO:0030016
c25993_g2	UAP1L_DANRE UDP-N-acetylhexosamine pyrophosphorylase 1 OS=Danio rerio GN=uap1l1 PE=2 SV=1	7	-0.562761	-0.873533	-0.613877	-0.120641	-0.48408	0.495286	0.408335	0.518187	1.94323	0.990227	1.26584	-0.111721	-1.71735	-1.13714	0.00207627	GO:0042802 GO:0003977 GO:0005829 GO:0005886 GO:0006048 GO:0005654	K00972	UAP1; UDP-N-acetylglucosamine/UDP-N-acetylgalactosamine diphosphorylase [EC:2.7.7.23 2.7.7.83]	path:map00520 path:map01100 path:map01130	Amino sugar and nucleotide sugar metabolism | Metabolic pathways | Biosynthesis of antibiotics	br:ko00001 br:ko00002 br:ko01000	KEGG Orthology (KO) | KEGG modules | Enzymes
c23429_g1	TM9S4_PONAB Transmembrane 9 superfamily member 4 OS=Pongo abelii GN=TM9SF4 PE=2 SV=1	7	-0.0465671	-0.40049	1.09659	1.28821	0.738343	0.818461	0.527417	-0.148396	0.656371	0.0805546	-0.135419	-0.762719	-1.3404	-2.37195	0.00208866	GO:0005769 GO:2000010 GO:0016021 GO:0070863 GO:0005794 GO:0006810 GO:0044699 GO:0009987	K17086	TM9SF2_4; transmembrane 9 superfamily member 2/4			br:ko04147	Exosome
c10446_g1	EI3HB_DANRE Eukaryotic translation initiation factor 3 subunit H-B OS=Danio rerio GN=eif3hb PE=2 SV=2	7	-0.037349	-0.385751	-0.0615478	-0.707653	-0.433151	0.688196	1.15293	1.02925	1.4299	0.665547	0.484206	-0.281798	-1.44097	-2.1018	0.00209026	GO:0003743 GO:0070062 GO:0005515 GO:0016020 GO:0005829 GO:0006413 GO:0006446 GO:0005852 GO:0044822	K03247	EIF3H; translation initiation factor 3 subunit H	path:map03013 path:map05162	RNA transport | Measles	br:ko00001 br:ko03012 br:ko04147	KEGG Orthology (KO) | Translation factors | Exosome
c34506_g1	BET1L_DANRE BET1 OS=Danio rerio GN=bet1l PE=3 SV=1	7	0.341488	0.0913472	0.428016	-0.0544179	-0.724445	0.611677	0.560989	-0.0153606	0.943543	0.952987	0.869185	0.207495	-2.05437	-2.15813	0.00259745	GO:0006888 GO:0005768 GO:0019905 GO:0005484 GO:0031201 GO:2000156 GO:0000139 GO:0042147	K08504	BET1; blocked early in transport 1	path:map04130	SNARE interactions in vesicular transport	br:ko00001 br:ko04131	KEGG Orthology (KO) | Membrane trafficking
c1972_g1	RHG07_MOUSE Rho GTPase-activating 7 OS=Mus musculus GN=Dlc1 PE=1 SV=2	7	0.539431	0.330163	0.00682812	1.7561	1.35655	0.434384	-0.206184	-0.540786	0.752291	0.450137	-1.29932	-0.79374	-1.08892	-1.69694	0.00319067	GO:0008360 GO:0035024 GO:0008285 GO:0005096 GO:0043542 GO:0006468 GO:0090051 GO:1900119 GO:0005901 GO:0009605 GO:0005925 GO:0045892 GO:0006915 GO:0005829 GO:0032587 GO:0006919 GO:0030864 GO:0007165 GO:0031175 GO:0007420 GO:0042169 GO:0009887 GO:0051895 GO:0005634 GO:0003677 GO:0051497 GO:0097498 GO:0048598 GO:0043087 GO:0035307 GO:0016301 GO:0030036	K20632	DLC; deleted in liver cancer protein			br:ko04131	Membrane trafficking
c25301_g1	PRAF1_HUMAN Prenylated Rab acceptor 1 OS=Homo sapiens GN=RABAC1 PE=1 SV=1	7	1.45	1.05055	-0.418287	-0.108881	0.581933	0.723806	0.540418	0.504536	0.755702	0.115789	-1.10906	-1.22228	-0.804613	-2.05961	0.0032584	GO:0043229 GO:0042802 GO:0016020 GO:0044444 GO:0043227	K20359	RABAC1 PRAF1; PRA1 family protein 1			br:ko02000 br:ko04131	Transporters | Membrane trafficking
c29428_g1	ELOB_RAT Transcription elongation factor B polypeptide 2 OS=Rattus norvegicus GN=Tceb2 PE=1 SV=1	7	0.0124824	-0.120161	-1.40611	-0.643404	-0.714777	0.773192	1.57331	1.42227	1.13023	0.464433	0.32028	-0.23557	-1.19359	-1.38259	0.00353401	GO:0070062 GO:0031625 GO:0006461 GO:0030891 GO:0005829 GO:0031462 GO:0061418 GO:0070449 GO:0031466 GO:0006368	K03873	TCEB2; transcription elongation factor B polypeptide 2	path:map04066 path:map04120 path:map05200 path:map05211	HIF-1 signaling pathway | Ubiquitin mediated proteolysis | Pathways in cancer | Renal cell carcinoma	br:ko00001 br:ko00002 br:ko03400 br:ko04121	KEGG Orthology (KO) | KEGG modules | DNA repair and recombination proteins | Ubiquitin system
c32837_g1	ABCD3_HUMAN ATP-binding cassette sub-family D member 3 OS=Homo sapiens GN=ABCD3 PE=1 SV=1	7	-0.613358	-0.258304	-0.389439	0.0550071	0.187074	1.35678	1.44653	0.801045	1.00712	0.0722687	0.203893	-0.251263	-2.05921	-1.55815	0.0041666	GO:0016887 GO:0042758 GO:0042803 GO:0055085 GO:0032000 GO:0007031 GO:0042221 GO:0042760 GO:0005782 GO:0006633 GO:0005325 GO:0005524 GO:0006635 GO:0005779 GO:0048471 GO:0005739 GO:0005829 GO:0033559 GO:0015910 GO:0019899	K05677	ABCD3 PMP70; ATP-binding cassette subfamily D (ALD) member 3	path:map02010 path:map04146	ABC transporters | Peroxisome	br:ko00001 br:ko02000	KEGG Orthology (KO) | Transporters
c22445_g1	FOXN2_HUMAN Forkhead box N2 OS=Homo sapiens GN=FOXN2 PE=1 SV=3	7	-0.752665	-0.659029	1.35128	1.52965	-0.144378	0.743353	0.837907	-0.0150738	0.832323	-0.825237	0.132487	0.117758	-1.26088	-1.8875	0.00506612	GO:0007095 GO:0008022 GO:0035295 GO:0007389 GO:0043565 GO:0060429 GO:0002683 GO:0006357 GO:0009887 GO:0005634 GO:0003700 GO:0045595 GO:0045892 GO:0048522 GO:0030154 GO:2000026	K09407	FOXN; forkhead box protein N			br:ko03000	Transcription factors
c6697_g1	ARMET_DROPS Mesencephalic astrocyte-derived neurotrophic factor homolog OS=Drosophila pseudoobscura pseudoobscura GN=Manf PE=3 SV=1	7	-0.312047	-0.0735873	1.03716	0.888667	0.397617	0.851076	0.515585	0.533838	0.437833	-0.878516	0.264639	0.241357	-1.28563	-2.618	0.00575874	GO:0005634 GO:0005856 GO:0005515 GO:0031175 GO:0071542 GO:0005509 GO:0005929 GO:0005576 GO:0044822
c6069_g1	ENPP4_XENTR Bis(5 -adenosyl)-triphosphatase enpp4 OS=Xenopus tropicalis GN=enpp4 PE=2 SV=1	7	-0.0231718	-0.526193	-0.347835	-0.66998	0.302921	0.77732	0.913716	1.23149	1.50932	-0.00550198	0.567942	-0.22012	-2.13997	-1.36993	0.00591477	GO:0030194 GO:0007154 GO:0006684 GO:0047710 GO:0044444 GO:0046434 GO:0048523 GO:0006810 GO:0005886 GO:0046130 GO:0070062 GO:0008081 GO:0031224	K18398	ENPP5; ectonucleotide pyrophosphatase/phosphodiesterase family member 5 [EC:3.1.-.-]			br:ko01000	Enzymes
c25671_g1	COG4_PONAB Conserved oligomeric Golgi complex subunit 4 OS=Pongo abelii GN=COG4 PE=2 SV=1	7	0.232718	0.807819	0.0341813	-0.137255	-1.13802	0.780239	1.03966	0.807209	0.864692	0.517916	0.446399	-0.584866	-1.4214	-2.24928	0.00606735	GO:0017119 GO:0006888 GO:0005515 GO:0006890 GO:0048213 GO:0007030 GO:0032588	K20291	COG4 COD1; conserved oligomeric Golgi complex subunit 4			br:ko04131	Membrane trafficking
c20616_g1	TAF10_MOUSE Transcription initiation factor TFIID subunit 10 OS=Mus musculus GN=Taf10 PE=1 SV=1	7	0.713433	0.763521	1.16502	0.698989	-0.102376	0.363976	-0.20427	-0.15648	0.0974111	0.278724	0.2843	0.332799	-1.56686	-2.66819	0.00648376	GO:0043966 GO:0033276 GO:0051260 GO:0000125 GO:0006367 GO:0070063 GO:0004402 GO:0003700 GO:0005669 GO:0048471 GO:0050794 GO:0030914 GO:0003713 GO:0030331 GO:0016578	K03134	TAF10; transcription initiation factor TFIID subunit 10	path:map03022 path:map05168	Basal transcription factors | Herpes simplex infection	br:ko00001 br:ko03021 br:ko03036	KEGG Orthology (KO) | Transcription machinery | Chromosome
c26441_g1	MTMRD_XENLA Myotubularin-related 13 OS=Xenopus laevis GN=sbf2 PE=2 SV=1	7	-0.123999	-0.333772	0.869785	0.75651	0.826911	0.908135	1.27775	-0.116646	0.551851	-0.663257	0.256275	-0.347262	-1.91891	-1.94338	0.00676923	GO:0005515 GO:0016020 GO:0017112 GO:0009987	K18061	SBF1_2 MTMR5_13; myotubularin-related protein 5/13			br:ko01009	Protein phosphatases and associated proteins
c28005_g1	RALB_PONAB Ras-related Ral-B OS=Pongo abelii GN=RALB PE=2 SV=1	7	0.0206969	0.346846	-0.170269	0.175246	-0.549211	0.242462	1.16122	0.970395	0.853656	0.766202	0.175163	-0.0737141	-2.71401	-1.20468	0.00694692	GO:0007050 GO:0018108 GO:0032092 GO:0007093 GO:0008022 GO:0007173 GO:0051491 GO:0007411 GO:0008543 GO:0046579 GO:0005794 GO:0006887 GO:0032091 GO:0007610 GO:0043547 GO:0003008 GO:0003924 GO:0006915 GO:0017022 GO:0019003 GO:0005829 GO:0031234 GO:0032403 GO:0031755 GO:0050679 GO:2000630 GO:0034260 GO:0090303 GO:2000251 GO:0007265 GO:1900029 GO:0000145 GO:0009887 GO:0030139 GO:0010629 GO:0030659 GO:…	K07834	RALA; Ras-related protein Ral-A	path:map04014 path:map04015 path:map04072 path:map05200 path:map05212	Ras signaling pathway | Rap1 signaling pathway | Phospholipase D signaling pathway | Pathways in cancer | Pancreatic cancer	br:ko00001 br:ko04031 br:ko04131	KEGG Orthology (KO) | GTP-binding proteins | Membrane trafficking
c18122_g1	OST3_CAEEL Probable dolichyl-diphosphooligosaccharide-- glycosyltransferase subunit 3 OS=Caenorhabditis elegans GN= PE=3 SV=2	7	-0.151732	-0.158902	0.135965	0.521611	0.25306	0.880423	1.21364	0.416442	0.827719	0.369729	0.266334	-0.328874	-1.8373	-2.40812	0.00737898	GO:0008250 GO:0004579 GO:0005887 GO:0055085 GO:0050890 GO:0015693 GO:0005739 GO:0015095 GO:0018279	K19478	MAGT1; magnesium transporter 1			br:ko02000	Transporters
c26918_g1	SPTSA_XENTR Serine palmitoyltransferase small subunit A OS=Xenopus tropicalis GN=sptssa PE=3 SV=1	7	-0.541731	-0.461111	-1.14035	-0.576438	-0.300775	1.00739	1.42482	1.16834	1.39343	0.354757	0.383964	0.158502	-1.43094	-1.43985	0.00762131	GO:0005789
c30906_g1	THTR_CHICK Thiosulfate sulfurtransferase OS=Gallus gallus GN=TST PE=1 SV=1	7	-0.64701	-0.769732	-0.331759	-0.415338	-0.593658	0.0100852	1.15087	1.46896	1.54038	0.834429	0.46471	0.276926	-1.64125	-1.34761	0.00785145	GO:0044429 GO:0070062 GO:0003723 GO:0005515 GO:0006790 GO:0048856 GO:0016783 GO:0044763 GO:0044710 GO:0044767 GO:0051029	K01011	TST MPST sseA; thiosulfate/3-mercaptopyruvate sulfurtransferase [EC:2.8.1.1 2.8.1.2]	path:map00270 path:map00920 path:map01100 path:map01120 path:map04122	Cysteine and methionine metabolism | Sulfur metabolism | Metabolic pathways | Microbial metabolism in diverse environments | Sulfur relay system	br:ko00001 br:ko01000	KEGG Orthology (KO) | Enzymes
c18960_g1	ELMD1_PONAB ELMO domain-containing 1 OS=Pongo abelii GN=ELMOD1 PE=2 SV=1	7	0.517834	-0.207027	-0.4713	-0.640656	0.355034	1.32919	1.48317	1.27553	0.579725	-0.788594	-0.346307	-0.10797	-2.12618	-0.85245	0.00795444	GO:0005096 GO:0043234 GO:0044424 GO:0050789
c26364_g3	SNRK_HUMAN SNF-related serine threonine- kinase OS=Homo sapiens GN=SNRK PE=1 SV=2	7	0.92687	0.437411	-0.0857366	0.0884987	-0.141817	0.477875	0.352413	-1.1168	1.21784	0.885473	0.523706	0.261254	-2.35045	-1.47653	0.00798586	GO:0016328 GO:0046777 GO:0043523 GO:0043005 GO:0000287 GO:0005524 GO:0005546 GO:0001786 GO:0001764 GO:0070062 GO:0050770 GO:0045197 GO:0097427 GO:0005829 GO:0070300 GO:0010976 GO:2000210 GO:0035556 GO:0019901 GO:0060255 GO:0036064 GO:0043015 GO:0005884 GO:0004674 GO:0065009 GO:0008017 GO:0044822 GO:0050321 GO:0005634 GO:0005813 GO:0002028 GO:0031327 GO:0001578 GO:0051493 GO:0030099 GO:0030010 GO:…	K08802	SNRK; SNF related kinase [EC:2.7.11.1]			br:ko01000 br:ko01001	Enzymes | Protein kinases
c14446_g1	T161B_HUMAN Transmembrane 161B OS=Homo sapiens GN=TMEM161B PE=2 SV=1	7	-0.784412	-0.815432	1.16393	0.500901	0.0496764	0.737164	1.11401	0.153767	0.880543	0.78867	0.102311	-0.416577	-2.32293	-1.15163	0.00813589	GO:0045739 GO:1902230 GO:0032526 GO:0016020 GO:0016021 GO:0034644 GO:0034599
c5044_g1	TXD15_RAT Thioredoxin domain-containing 15 OS=Rattus norvegicus GN=Txndc15 PE=2 SV=1	7	0.304697	-0.614114	-0.359653	0.597914	0.623104	0.879221	0.586482	0.378475	0.725662	0.246704	0.383834	-0.179015	-0.513158	-3.06015	0.00844729	GO:0005623 GO:0003756 GO:0016020 GO:0016021 GO:0045454 GO:0005783 GO:0006457 GO:0034976
c30912_g1	PAPS1_MOUSE Bifunctional 3 -phosphoadenosine 5 -phosphosulfate synthase 1 OS=Mus musculus GN=Papss1 PE=1 SV=1	7	-0.139115	0.0670627	-0.146674	-0.637269	-0.962484	0.534602	0.88835	0.418079	1.69778	0.883557	0.45042	0.441193	-2.06591	-1.42959	0.0087177	GO:0005524 GO:0001501 GO:0050428 GO:0005829 GO:0004020 GO:0098617 GO:0008652 GO:0004781 GO:0000103	K13811	PAPSS; 3'-phosphoadenosine 5'-phosphosulfate synthase [EC:2.7.7.4 2.7.1.25]	path:map00230 path:map00261 path:map00450 path:map00920 path:map01100 path:map01120 path:map01130	Purine metabolism | Monobactam biosynthesis | Selenocompound metabolism | Sulfur metabolism | Metabolic pathways | Microbial metabolism in diverse environments | Biosynthesis of antibiotics	br:ko00001 br:ko00002 br:ko01000	KEGG Orthology (KO) | KEGG modules | Enzymes
c19438_g1	HOME2_MOUSE Homer homolog 2 OS=Mus musculus GN=Homer2 PE=1 SV=1	7	1.13277	0.27423	-0.632152	-0.0974088	0.293423	0.446724	1.17153	0.475859	1.13869	0.670882	-0.244969	-1.05665	-1.6418	-1.93112	0.00894547	GO:0014069 GO:0042802 GO:0035256 GO:0044707 GO:0044763 GO:0005730 GO:0007216 GO:0044325 GO:0009966 GO:0048518 GO:0005886 GO:0007605 GO:0032947 GO:0097110 GO:0005737 GO:0051592 GO:0030054 GO:0032420 GO:0035418 GO:0051924	K15010	HOMER; homer	path:map04068 path:map04724	FoxO signaling pathway | Glutamatergic synapse	br:ko00001	KEGG Orthology (KO)
c10740_g1	SWET1_DROPS Sugar transporter SWEET1 OS=Drosophila pseudoobscura pseudoobscura GN=slv PE=3 SV=1	7	-0.242525	-0.0751626	-0.679952	0.657885	0.481027	1.439	0.486357	0.344538	1.06272	0.205562	0.306903	0.0311087	-1.85664	-2.16082	0.00997203	GO:0005515 GO:0042947 GO:0005794 GO:0044765 GO:0005886 GO:0071702	K15382	SLC50A SWEET; solute carrier family 50 (sugar transporter)			br:ko02000	Transporters
c16347_g1	TXLNA_MOUSE Alpha-taxilin OS=Mus musculus GN=Txlna PE=1 SV=1	8	0.0761751	0.316911	1.07906	1.70143	0.985653	0.774305	0.380438	0.226542	-0.0340337	-1.47046	-0.668771	-0.914161	-0.673246	-1.77984	3.41462e-06	GO:0022607 GO:0043167 GO:0042995 GO:0007507 GO:0005768 GO:0016192 GO:0032989 GO:0044260 GO:0046982 GO:0015629 GO:0055002 GO:0010976 GO:0098779 GO:0090304 GO:0048646 GO:0043234 GO:0005102 GO:0002376 GO:0007049 GO:0005615 GO:0031965 GO:0006928 GO:0044430 GO:0097458 GO:0030036 GO:0030017 GO:0071944 GO:0016787 GO:0010564
c25642_g1	SEM2A_SCHGR Semaphorin-2A OS=Schistocerca gregaria GN=SEMA-2A PE=2 SV=1	8	0.286341	0.594347	1.60478	1.65344	0.915424	0.50678	0.374529	-0.313053	-0.620597	-0.489463	-1.10493	-1.25421	-0.772307	-1.38109	1.73374e-05	GO:0005515 GO:0040012 GO:0048522 GO:0016020 GO:0007399 GO:0030154 GO:0044464 GO:0048513 GO:0051270	K06521	SEMA4 CD100; semaphorin 4	path:map04360	Axon guidance	br:ko00001 br:ko04090 br:ko04516	KEGG Orthology (KO) | Cellular antigens | Cell adhesion molecules and their ligands
c8732_g1	K1Q6G6_CRAGI Fibrous sheath-interacting 1 OS=Crassostrea gigas GN=CGI_10019566 PE=4 SV=1	8	0.458055	0.556849	1.44832	1.28542	0.744711	0.61359	0.121277	-0.171269	0.137724	-0.210494	-0.52041	-0.797318	-2.01177	-1.65469	3.62413e-05	GO:0004930 GO:0007186 GO:0016020 GO:0016021
c23523_g1	TCPE_MACFA T-complex 1 subunit epsilon OS=Macaca fascicularis GN=CCT5 PE=2 SV=1	8	0.264391	0.44916	0.405118	1.26202	0.749947	1.4698	1.06809	0.0606767	-0.0925802	-0.950241	-0.509773	-1.11504	-1.49224	-1.56933	7.69901e-05	GO:0043209 GO:1904874 GO:0031681 GO:1904851 GO:0061077 GO:1904871 GO:0051082 GO:0005730 GO:0009615 GO:1901998 GO:0002199 GO:0006458 GO:0005874 GO:0005832 GO:0005524 GO:0005813 GO:0007339 GO:0070062 GO:0044183 GO:0048487 GO:0044297 GO:0032212 GO:0050821	K09497	CCT5; T-complex protein 1 subunit epsilon			br:ko03036 br:ko03110 br:ko04147	Chromosome | Chaperones and folding catalysts | Exosome
c12316_g1	DX39B_BOVIN Spliceosome RNA helicase DDX39B OS=Bos taurus GN=DDX39B PE=2 SV=1	8	1.16443	1.43294	1.94872	1.14734	0.173842	-0.273314	-0.620693	-0.271372	-0.828857	-0.509114	-0.968684	-0.711357	-1.07076	-0.613132	0.000192178	GO:0045727 GO:0016607 GO:0006369 GO:0043008 GO:0004004 GO:0005524 GO:1904707 GO:0046784 GO:0001889 GO:0032403 GO:2000573 GO:0032786 GO:0030621 GO:0042802 GO:0005681 GO:0000346 GO:0006974 GO:0005688 GO:0000245 GO:0005687 GO:0044822 GO:0017070 GO:0005737 GO:0016020 GO:0010501 GO:0016363 GO:0031124 GO:2000002 GO:0061051	K12812	UAP56 BAT1 SUB2; ATP-dependent RNA helicase UAP56/SUB2 [EC:3.6.4.13]	path:map03013 path:map03015 path:map03040 path:map05164	RNA transport | mRNA surveillance pathway | Spliceosome | Influenza A	br:ko00001 br:ko00002 br:ko01000 br:ko03019 br:ko03041	KEGG Orthology (KO) | KEGG modules | Enzymes | Messenger RNA biogenesis | Spliceosome
c25415_g1	CALX_CANLF Calnexin OS=Canis lupus familiaris GN=CANX PE=1 SV=3	8	0.917813	0.726993	1.11719	1.60702	0.647565	0.565564	-0.0371713	-0.670425	0.0359031	-0.242973	-0.470252	-0.848939	-1.69264	-1.65566	0.000206879	GO:0036477 GO:0005790 GO:0044233 GO:0051082 GO:0009267 GO:0043005 GO:0002474 GO:0007338 GO:0009306 GO:0044822 GO:0005788 GO:0070062 GO:0034605 GO:0048488 GO:0005509 GO:0071556 GO:0019886 GO:0034975	K08054	CANX; calnexin	path:map04141 path:map04145 path:map04612 path:map04918 path:map05166	Protein processing in endoplasmic reticulum | Phagosome | Antigen processing and presentation | Thyroid hormone synthesis | HTLV-I infection	br:ko00001 br:ko03110 br:ko04091 br:ko04131	KEGG Orthology (KO) | Chaperones and folding catalysts | Lectins | Membrane trafficking
c22286_g1	SEP11_RAT Septin-11 OS=Rattus norvegicus GN=Sept11 PE=1 SV=1	8	0.742941	0.71843	1.06674	1.05756	0.662353	0.256306	0.53118	0.0572882	0.390655	-0.472952	-0.373004	-0.794754	-2.34285	-1.4999	0.00025843	GO:0043209 GO:0032154 GO:0008021 GO:0000910 GO:0000777 GO:0051291 GO:0043679 GO:0005525 GO:0070062 GO:0005515 GO:0001725 GO:0043197 GO:0005819 GO:0016032 GO:0030054 GO:0030496 GO:0031105 GO:0030424	K16939	SEPT6_8_11; septin 6/8/11	path:map05100	Bacterial invasion of epithelial cells	br:ko00001 br:ko04147 br:ko04812	KEGG Orthology (KO) | Exosome | Cytoskeleton proteins
c25369_g2	TOP2B_CHICK DNA topoisomerase 2-beta OS=Gallus gallus GN=TOP2B PE=2 SV=1	8	-0.541121	0.9619	1.94448	0.625095	0.94198	0.686206	0.485963	0.344982	-0.496313	-0.366285	-0.944489	-0.849065	-1.36504	-1.42829	0.000267525	GO:0009295 GO:0000819 GO:0008144 GO:0008022 GO:0016925 GO:0009330 GO:0006266 GO:0008301 GO:0000712 GO:0048513 GO:0006265 GO:0044774 GO:0048699 GO:0005730 GO:0042752 GO:0006268 GO:0005654 GO:0000166 GO:0000287 GO:0043130 GO:0045870 GO:0046982 GO:0005829 GO:0030263 GO:2000112 GO:0005080 GO:0042803 GO:0042826 GO:0000228 GO:0003682 GO:0006974 GO:0006312 GO:0044822 GO:0000793 GO:0000792 GO:0005814 GO:…	K03164	TOP2; DNA topoisomerase II [EC:5.99.1.3]	path:map01524	Platinum drug resistance	br:ko00001 br:ko01000 br:ko03032 br:ko03036	KEGG Orthology (KO) | Enzymes | DNA replication proteins | Chromosome
c19105_g1	RUVB2_XENLA -like 2 OS=Xenopus laevis GN=ruvbl2 PE=2 SV=1	8	0.020809	0.273874	0.505799	1.29154	1.10198	0.914995	0.48328	-0.661445	-0.0479332	-0.219123	-0.180067	-0.0326674	-2.78367	-0.667369	0.000290755	GO:0035066 GO:0043967 GO:0006281 GO:0070209 GO:0035267 GO:0043968 GO:1904874 GO:0000979 GO:0000812 GO:0043486 GO:0006364 GO:1903507 GO:0000980 GO:0005524 GO:0071392 GO:0070062 GO:0030529 GO:0032508 GO:0001094 GO:0034644 GO:0005829 GO:0071733 GO:0031011 GO:0071899 GO:0071339 GO:0031490 GO:0042803 GO:0006351 GO:0006310 GO:0051082 GO:0043531 GO:0006457 GO:0040008 GO:0042127 GO:0004402 GO:0097255 GO:…	K11338	RUVBL2 RVB2 INO80J; RuvB-like protein 2 [EC:3.6.4.12]			br:ko01000 br:ko03036	Enzymes | Chromosome
c18851_g1	PDIA6_CAEEL Probable disulfide-isomerase A6 OS=Caenorhabditis elegans GN=tag-320 PE=3 SV=1	8	0.362808	0.546272	1.51799	1.54888	1.04891	0.785028	0.189363	-0.246505	-0.683375	-0.56768	-1.0528	-1.24119	-0.805229	-1.40247	0.00032144	GO:0036498 GO:0005790 GO:0043277 GO:0005793 GO:0006457 GO:0005886 GO:0005789 GO:0005788 GO:0070062 GO:0003756 GO:0005515 GO:0042470 GO:0034663 GO:0070527	K09584	PDIA6 TXNDC7; protein disulfide-isomerase A6 [EC:5.3.4.1]	path:map04141	Protein processing in endoplasmic reticulum	br:ko00001 br:ko01000 br:ko03110 br:ko04131	KEGG Orthology (KO) | Enzymes | Chaperones and folding catalysts | Membrane trafficking
c19236_g1	NCBP2_ESOLU Nuclear cap-binding subunit 2 OS=Esox lucius GN=ncbp2 PE=2 SV=1	8	1.04311	1.50146	1.99658	0.310661	-0.610474	-0.0856862	-0.133016	0.393198	-0.31636	-0.548204	-0.187728	-0.569131	-0.97395	-1.82045	0.000417342	GO:0006370 GO:0006446 GO:0046833 GO:0005654 GO:0000166 GO:0005846 GO:0000340 GO:0045292 GO:0005845 GO:0000184 GO:0005737 GO:0006408 GO:0003729 GO:0031047 GO:0017069 GO:0051028	K12883	NCBP2 CBP20; nuclear cap-binding protein subunit 2	path:map03013 path:map03015 path:map03040	RNA transport | mRNA surveillance pathway | Spliceosome	br:ko00001 br:ko00002 br:ko03019 br:ko03041	KEGG Orthology (KO) | KEGG modules | Messenger RNA biogenesis | Spliceosome
c20953_g1	YL662_MIMIV Uncharacterized protein L662 OS=Acanthamoeba polyphaga mimivirus GN=MIMI_L662 PE=4 SV=1	8	0.25004	0.392589	1.00395	1.29239	1.1377	0.820533	0.473152	0.338288	0.298337	-1.21823	-0.694607	-1.20177	-1.20487	-1.6875	0.000425429
c25820_g5	HSP7A_CAEEL Heat shock 70 kDa A OS=Caenorhabditis elegans GN=hsp-1 PE=1 SV=2	8	1.62852	0.377258	0.371004	0.566579	0.634095	0.896238	0.273234	-1.4269	-0.0694999	-0.648783	0.497204	0.265401	-1.56373	-1.80063	0.000425985	GO:0014069 GO:0006281 GO:0055131 GO:0000974 GO:0061738 GO:1902236 GO:1903842 GO:0051092 GO:1901029 GO:0098575 GO:0030425 GO:0001664 GO:0001786 GO:1902904 GO:0045892 GO:0043195 GO:0043154 GO:0005829 GO:0031397 GO:0051726 GO:0031072 GO:0061202 GO:0042826 GO:0005681 GO:0006892 GO:1904589 GO:0042026 GO:0005886 GO:0007269 GO:0042623 GO:0007339 GO:0032757 GO:0031625 GO:0000151 GO:0042470 GO:0044297 GO:…	K03283	HSPA1_8; heat shock 70kDa protein 1/8	path:map03040 path:map04010 path:map04141 path:map04144 path:map04213 path:map04612 path:map04915 path:map05134 path:map05145 path:map05162 path:map05164 path:map05169	Spliceosome | MAPK signaling pathway | Protein processing in endoplasmic reticulum | Endocytosis | Longevity regulating pathway - multiple species | Antigen processing and presentation | Estrogen signaling pathway | Legionellosis | Toxoplasmosis | Measles | Influenza A | Epstein-Barr virus infection	br:ko00001 br:ko00002 br:ko01009 br:ko02000 br:ko03009 br:ko03029 br:ko03041 br:ko03051 br:ko03110 br:ko04131 br:ko04147 br:ko04516	KEGG Orthology (KO) | KEGG modules | Protein phosphatases and associated proteins | Transporters | Ribosome biogenesis | Mitochondrial biogenesis | Spliceosome | Proteasome | Chaperones and folding catalysts | Membrane trafficking | Exosome | Cell adhesion molecules and their ligands
c19450_g1	SF3A2_RAT Splicing factor 3A subunit 2 OS=Rattus norvegicus GN=Sf3a2 PE=2 SV=1	8	0.690254	0.498078	1.55229	1.32397	0.396808	0.0487079	0.304575	-1.8291	0.10398	0.208512	-0.130376	-0.224943	-1.29393	-1.64883	0.000465866	GO:0008270 GO:0005515 GO:0071013 GO:0016607 GO:0071004 GO:0010976 GO:0005686 GO:0000389 GO:0044822	K12826	SF3A2 SAP62; splicing factor 3A subunit 2	path:map03040	Spliceosome	br:ko00001 br:ko00002 br:ko03041	KEGG Orthology (KO) | KEGG modules | Spliceosome
c21940_g1	HM20A_MOUSE High mobility group 20A OS=Mus musculus GN=Hmg20a PE=1 SV=1	8	1.07659	0.969854	0.701363	0.875235	0.610813	0.46793	0.394742	-0.264773	0.281369	-0.997688	-0.112718	-0.0771841	-1.84811	-2.07742	0.000465866	GO:0060255 GO:0044707 GO:0003690 GO:0006310 GO:0008301 GO:0044763 GO:0048523 GO:0006950 GO:0005654 GO:0005515 GO:0051276 GO:0080090 GO:0031323
c18824_g1	TNIK_MOUSE Traf2 and NCK-interacting kinase OS=Mus musculus GN=Tnik PE=1 SV=2	8	0.523488	0.624862	1.3298	1.40868	1.175	0.54244	-0.0310901	0.102955	0.0669055	-0.774119	-0.95471	-1.30278	-1.41891	-1.29252	0.000486948	GO:0014069 GO:0060002 GO:0032092 GO:0022407 GO:0007256 GO:0046777 GO:0005794 GO:0048513 GO:0007605 GO:0030425 GO:0045211 GO:0006915 GO:2000311 GO:0005829 GO:0016055 GO:0030424 GO:0033138 GO:0007268 GO:0004111 GO:0098792 GO:0030898 GO:0004702 GO:0005516 GO:0001952 GO:0030054 GO:0030175 GO:0031941 GO:0018105 GO:0030334 GO:0016324 GO:0072659 GO:0034612 GO:0009411 GO:0060429 GO:0048814 GO:0005654 GO:…	K08840	TNIK; TRAF2 and NCK interacting kinase [EC:2.7.11.1]	path:map04013	MAPK signaling pathway - fly	br:ko00001 br:ko01000 br:ko01001	KEGG Orthology (KO) | Enzymes | Protein kinases
c34620_g1	OFUT1_DROME GDP-fucose O-fucosyltransferase 1 OS=Drosophila melanogaster GN=O-fut1 PE=1 SV=1	8	0.489432	0.654096	0.895664	1.39502	1.31212	1.06555	-0.299159	-0.127607	-0.362519	-0.664518	-1.0142	-0.551477	-2.03535	-0.757051	0.000597297	GO:0005789 GO:0007275 GO:0036066 GO:0016266 GO:0046922	K03691	POFUT; peptide-O-fucosyltransferase [EC:2.4.1.221]	path:map00514	Other types of O-glycan biosynthesis	br:ko00001 br:ko01000 br:ko01003	KEGG Orthology (KO) | Enzymes | Glycosyltransferases
c24833_g1	DPYS_HUMAN Dihydropyrimidinase OS=Homo sapiens GN=DPYS PE=1 SV=1	8	1.06923	1.08765	1.64474	1.57586	0.630176	0.0867871	-0.484213	-0.594428	-0.908127	-0.503109	-0.989059	-0.966628	-0.557035	-1.09184	0.000644577	GO:0043209 GO:0002061 GO:1904530 GO:0051491 GO:0048513 GO:0048678 GO:0005874 GO:0030426 GO:0070382 GO:0051764 GO:0070062 GO:0051289 GO:0010977 GO:0005829 GO:0010976 GO:0017124 GO:0030027 GO:0035374 GO:0008270 GO:0007165 GO:0006212 GO:0006210 GO:0004157 GO:0006897 GO:0005615 GO:0007417 GO:0046135 GO:0016020 GO:0044297 GO:0071345 GO:0031941 GO:0030336 GO:0051017 GO:0031005	K01464	DPYS dht hydA; dihydropyrimidinase [EC:3.5.2.2]	path:map00240 path:map00410 path:map00770 path:map00983 path:map01100	Pyrimidine metabolism | beta-Alanine metabolism | Pantothenate and CoA biosynthesis | Drug metabolism - other enzymes | Metabolic pathways	br:ko00001 br:ko00002 br:ko01000 br:ko04147	KEGG Orthology (KO) | KEGG modules | Enzymes | Exosome
c23185_g2	PCCB_PIG Propionyl- carboxylase beta mitochondrial OS=Sus scrofa GN=PCCB PE=2 SV=1	8	0.630934	1.02229	1.29777	1.2062	0.614854	0.533543	0.551966	0.0364229	0.0769311	-0.969724	-1.07357	-1.67757	-1.17291	-1.07713	0.000684242	GO:0019626 GO:0043234 GO:0009317 GO:0005886 GO:0040007 GO:0005524 GO:0004658 GO:0005515 GO:0006768 GO:0005759 GO:0003989 GO:0005618 GO:0005829 GO:0019367 GO:0015977	K01966	PCCB pccB; propionyl-CoA carboxylase beta chain [EC:6.4.1.3]	path:map00280 path:map00630 path:map00640 path:map01100 path:map01120 path:map01130 path:map01200	Valine leucine and isoleucine degradation | Glyoxylate and dicarboxylate metabolism | Propanoate metabolism | Metabolic pathways | Microbial metabolism in diverse environments | Biosynthesis of antibiotics | Carbon metabolism	br:ko00001 br:ko00002 br:ko01000	KEGG Orthology (KO) | KEGG modules | Enzymes
c18337_g1	H1D_STRPU Histone H1-delta OS=Strongylocentrotus purpuratus PE=3 SV=1	8	2.08235	1.17993	1.16485	0.726321	0.461405	0.0731258	-0.983813	-0.611483	-0.419432	-0.329826	-0.437979	-0.569863	-0.781584	-1.55401	0.000797715	GO:0031490 GO:0005515 GO:0006309 GO:0015629 GO:0005719 GO:0005794 GO:0005654 GO:0044822	K11275	H1_5; histone H1/5			br:ko03036	Chromosome
c33262_g1	OST4_RAT Dolichyl-diphosphooligosaccharide-- glycosyltransferase subunit 4 OS=Rattus norvegicus GN=Ost4 PE=3 SV=1	8	0.231796	0.334204	0.00763447	0.759348	0.249085	1.03483	0.513787	0.116467	0.239494	0.468043	0.418724	-0.226367	-3.00773	-1.13931	0.000810559	GO:0005789 GO:0016021
c8605_g1	GPAT1_PIG Glycerol-3-phosphate acyltransferase mitochondrial OS=Sus scrofa GN=GPAM PE=2 SV=3	8	1.72326	1.69898	1.39957	-0.451821	-0.020222	0.358092	-0.152376	-0.412856	-0.0641183	-0.270592	-0.764212	-0.265973	-1.57404	-1.20369	0.000854763	GO:0065007 GO:0046486 GO:0016020 GO:0008610 GO:0044464 GO:0006793 GO:0016740 GO:0044249 GO:0050896	K00629	GPAT1_2; glycerol-3-phosphate O-acyltransferase 1/2 [EC:2.3.1.15]	path:map00561 path:map00564 path:map01100 path:map01110	Glycerolipid metabolism | Glycerophospholipid metabolism | Metabolic pathways | Biosynthesis of secondary metabolites	br:ko00001 br:ko00002 br:ko01000 br:ko01004	KEGG Orthology (KO) | KEGG modules | Enzymes | Lipid biosynthesis proteins
c21880_g1	RAC2_HUMAN Ras-related C3 botulinum toxin substrate 2 OS=Homo sapiens GN=RAC2 PE=1 SV=1	8	0.97997	1.0199	0.862486	1.39643	0.114031	0.911581	0.099451	-0.588417	-0.0204529	0.176897	-0.753399	-1.32143	-1.99587	-0.881176	0.000859154	GO:0007411 GO:0021831 GO:0021799 GO:0030426 GO:0006954 GO:0060091 GO:0019887 GO:0031996 GO:0030027 GO:0019901 GO:0042826 GO:0007264 GO:0090103 GO:0002093 GO:0060999 GO:1900026 GO:0060753 GO:0006972 GO:0005635 GO:0031901 GO:0048010 GO:0051894 GO:0048532 GO:0051496 GO:0048013 GO:0051932 GO:0071526 GO:0008283 GO:0035025 GO:0008284 GO:0014041 GO:0060263 GO:0038095 GO:0038096 GO:0001891 GO:0021894 GO:…	K04392	RAC1; Ras-related C3 botulinum toxin substrate 1	path:map04010 path:map04013 path:map04014 path:map04015 path:map04024 path:map04062 path:map04071 path:map04145 path:map04151 path:map04310 path:map04360 path:map04370 path:map04380 path:map04510 path:map04520 path:map04530 path:map04620 path:map04650 path:map04662 path:map04664 path:map04666 path:map04670 path:map04722 path:map04810 path:map04932 path:map04933 path:map04972 path:map05014 path:ma…	MAPK signaling pathway | MAPK signaling pathway - fly | Ras signaling pathway | Rap1 signaling pathway | cAMP signaling pathway | Chemokine signaling pathway | Sphingolipid signaling pathway | Phagosome | PI3K-Akt signaling pathway | Wnt signaling pathway | Axon guidance | VEGF signaling pathway | Osteoclast differentiation | Focal adhesion | Adherens junction | Tight junction | Toll-like recepto…	br:ko00001 br:ko04031 br:ko04131 br:ko04147	KEGG Orthology (KO) | GTP-binding proteins | Membrane trafficking | Exosome
c21857_g2	RPAB1_DICDI DNA-directed RNA polymerases and III subunit rpabc1 OS=Dictyostelium discoideum GN=polr2e PE=3 SV=2	8	1.36274	1.89418	1.15054	0.306201	-0.423584	-0.0467505	-0.366875	-0.453063	-0.116332	-0.210639	0.294496	-0.196654	-1.19027	-2.00399	0.000932264	GO:0006361 GO:0006383 GO:0006362 GO:0006283 GO:0008543 GO:0006363 GO:0042795 GO:0006367 GO:0000398 GO:0006368 GO:0001056 GO:0001055 GO:0001054 GO:0035019 GO:0005829 GO:0050434 GO:0045815 GO:0006370 GO:0032481 GO:0005666 GO:0005665 GO:0003677 GO:0005736 GO:0005515 GO:0031047	K03013	RPB5 POLR2E; DNA-directed RNA polymerases I II and III subunit RPABC1	path:map00230 path:map00240 path:map01100 path:map03020 path:map04623 path:map05016 path:map05169	Purine metabolism | Pyrimidine metabolism | Metabolic pathways | RNA polymerase | Cytosolic DNA-sensing pathway | Huntington's disease | Epstein-Barr virus infection	br:ko00001 br:ko00002 br:ko03021 br:ko03400	KEGG Orthology (KO) | KEGG modules | Transcription machinery | DNA repair and recombination proteins
c24110_g1	COPD_CHICK Coatomer subunit delta OS=Gallus gallus GN=ARCN1 PE=2 SV=1	8	1.85974	1.49977	0.460424	-0.0374124	0.156887	0.240074	0.378439	0.0374488	0.287613	-0.837338	-0.143297	-0.557114	-1.4064	-1.93884	0.000982391	GO:0005789 GO:0006888 GO:0005515 GO:0006890 GO:0005829 GO:0000139 GO:0006891 GO:0030133 GO:0006886 GO:0044699 GO:0030126 GO:0044822	K20471	COPD ARCN1 RET2; coatomer subunit delta			br:ko04131	Membrane trafficking
c17017_g1	NC2A_RAT Dr1-associated corepressor OS=Rattus norvegicus GN=Drap1 PE=2 SV=1	8	0.827101	1.45318	2.09953	0.901866	0.207887	0.0345373	-0.236	-1.18817	-0.53104	-0.41632	-0.504184	-0.441676	-0.846889	-1.35982	0.000997738	GO:0000122 GO:0005634 GO:0003677 GO:0003700 GO:0042802 GO:0003714 GO:0046982 GO:0006351
c34621_g1	A0A068YAL8_ECHMU Steroid dehydrogenase OS=Echinococcus multilocularis GN= _000953000 PE=4 SV=1	8	-1.04045	-0.1509	1.37239	1.39897	1.12252	1.13818	0.667356	0.325574	-0.145601	-0.819281	-1.05093	-1.44418	-0.440556	-0.933092	0.00100787	GO:0016020 GO:0016021
c21141_g1	C56D2_BOVIN Cytochrome b561 domain-containing 2 OS=Bos taurus GN=CYB561D2 PE=2 SV=1	8	0.272966	-0.0912377	1.11801	1.46153	1.10663	0.0182686	0.893783	-0.665225	0.183879	-0.168809	0.222747	-0.823264	-1.9183	-1.61098	0.00111065	GO:0046872 GO:0016020 GO:0016021 GO:0055114	K08371	CYB561D2; cytochrome b-561 domain containing protein 2			br:ko02000	Transporters
c18661_g1	SK2L2_HUMAN Superkiller viralicidic activity 2-like 2 OS=Homo sapiens GN=SKIV2L2 PE=1 SV=3	8	1.44234	1.5845	1.914	0.265076	-0.0915893	0.0572968	-0.112114	-0.291007	-0.367497	-0.76553	-0.405568	-0.719495	-1.33294	-1.17747	0.00122124	GO:0000166 GO:0005515 GO:0000460 GO:0071013 GO:0003724 GO:0055087 GO:0000178 GO:0005654 GO:0071944 GO:0044822 GO:0000398	K12598	MTR4 SKIV2L2; ATP-dependent RNA helicase DOB1 [EC:3.6.4.13]	path:map03018	RNA degradation	br:ko00001 br:ko00002 br:ko01000 br:ko03009 br:ko03016 br:ko03019 br:ko03041	KEGG Orthology (KO) | KEGG modules | Enzymes | Ribosome biogenesis | Transfer RNA biogenesis | Messenger RNA biogenesis | Spliceosome
c15427_g1	CATB_HUMAN Cathepsin B OS=Homo sapiens GN=CTSB PE=1 SV=3	8	1.11981	1.32532	1.52535	1.32114	0.619886	0.189507	-0.188318	-0.422081	-1.06657	-0.65185	-0.994459	-1.23498	-0.86359	-0.679155	0.00128728	GO:0036021 GO:0004197 GO:0004252 GO:0042981 GO:0005730 GO:1901700 GO:0044459 GO:0002224 GO:0030855 GO:0097067 GO:0005615 GO:0048471 GO:0070062 GO:0005518 GO:0043394 GO:0030574 GO:0051704 GO:0051603	K01363	CTSB; cathepsin B [EC:3.4.22.1]	path:map04140 path:map04142 path:map04210 path:map04612 path:map04621 path:map04924	Autophagy - animal | Lysosome | Apoptosis | Antigen processing and presentation | NOD-like receptor signaling pathway | Renin secretion	br:ko00001 br:ko00536 br:ko01000 br:ko01002 br:ko03110 br:ko04147	KEGG Orthology (KO) | Glycosaminoglycan binding proteins | Enzymes | Peptidases | Chaperones and folding catalysts | Exosome
c23854_g1	LRRX1_DICDI leucine-rich repeat-containing DDB_G0290503 OS=Dictyostelium discoideum GN=DDB_G0290503 PE=3 SV=1	8	-0.0857791	-0.262304	1.47585	1.32485	0.955243	0.76501	0.841407	0.117315	0.163168	-0.149343	-1.06925	-1.52276	-1.28098	-1.27244	0.00129113	GO:0016459 GO:1901363 GO:0043167 GO:0048513 GO:0048699 GO:0042995 GO:0005768 GO:0043292 GO:0005515 GO:0016192 GO:0051641 GO:0097159 GO:0006928 GO:0043231 GO:0097458 GO:0016020 GO:0030054 GO:0017111 GO:0072359 GO:0030036
c24194_g2	HCFC1_HUMAN Host cell factor 1 OS=Homo sapiens GN=HCFC1 PE=1 SV=2	8	1.26038	0.422439	1.26183	0.525568	1.12498	0.684434	-0.717539	-1.1851	0.43	-1.01758	0.0813613	-0.181677	-0.69819	-1.9909	0.00131354	GO:0005671 GO:0043981 GO:0006366 GO:0046972 GO:0043025 GO:0043982 GO:0043005 GO:0043984 GO:0048188 GO:0000122 GO:0003700 GO:0071310 GO:0070461 GO:0070688 GO:0019046 GO:0071339 GO:0042802 GO:0043232 GO:0043254 GO:0003682 GO:0043996 GO:0043995 GO:0005886 GO:0007005 GO:0007049 GO:0045931 GO:0003713 GO:0010628 GO:0005739 GO:0050821	K14966	HCFC; host cell factor	path:map04212 path:map05168	Longevity regulating pathway - worm | Herpes simplex infection	br:ko00001 br:ko01009 br:ko03029 br:ko03036	KEGG Orthology (KO) | Protein phosphatases and associated proteins | Mitochondrial biogenesis | Chromosome
c9328_g1	RN115_HUMAN E3 ubiquitin- ligase RNF115 OS=Homo sapiens GN=RNF115 PE=1 SV=2	8	1.20352	1.48913	0.841524	0.18602	0.241853	0.421986	0.485924	-1.86665	0.0171365	-0.106943	-0.00651609	-0.0594526	-1.95511	-0.892424	0.00131354	GO:0061630 GO:0071629 GO:0000209 GO:0044444 GO:0042059 GO:0042147 GO:0006513 GO:0005886 GO:0042127 GO:0042787 GO:0005634 GO:0045111 GO:0043162 GO:0010738 GO:0034237 GO:0012505 GO:0034236	K11982	RNF115_126; E3 ubiquitin-protein ligase RNF115/126 [EC:2.3.2.27]			br:ko01000 br:ko04121 br:ko04131	Enzymes | Ubiquitin system | Membrane trafficking
c18716_g1	RRAS2_MOUSE Ras-related R-Ras2 OS=Mus musculus GN=Rras2 PE=1 SV=1	8	0.329364	0.239638	0.376975	2.02732	0.96689	0.739337	0.597571	-0.00304942	-0.399881	-0.804711	-0.623915	-1.05582	-0.307026	-2.08269	0.00143209	GO:0008286 GO:0007173 GO:0008284 GO:0022402 GO:0038095 GO:0045786 GO:0007411 GO:0046579 GO:0005794 GO:0048315 GO:0007610 GO:0045766 GO:0060325 GO:0002223 GO:0005525 GO:0000165 GO:0070062 GO:0003008 GO:0009847 GO:0005925 GO:0003924 GO:0019003 GO:0001649 GO:0031234 GO:0032403 GO:0038128 GO:0006355 GO:0005783 GO:0007265 GO:0043410 GO:1901214 GO:0002521 GO:0051896 GO:0070372 GO:0031647 GO:0051234 GO:…	K07830	RRAS2 TC21; Ras-related protein R-Ras2	path:map04010 path:map04014 path:map04024 path:map04072 path:map04137 path:map04140 path:map04371 path:map04810 path:map05166 path:map05205	MAPK signaling pathway | Ras signaling pathway | cAMP signaling pathway | Phospholipase D signaling pathway | Mitophagy - animal | Autophagy - animal | Apelin signaling pathway | Regulation of actin cytoskeleton | HTLV-I infection | Proteoglycans in cancer	br:ko00001 br:ko04031 br:ko04147	KEGG Orthology (KO) | GTP-binding proteins | Exosome
c15272_g1	HNRPF_MACFA Heterogeneous nuclear ribonucleo F OS=Macaca fascicularis GN=HNRNPF PE=2 SV=3	8	1.98355	1.77944	1.38732	0.293963	-0.0319428	-0.627802	-0.482408	-0.380348	-1.12933	-0.27369	-0.842084	-0.812636	-0.326066	-0.537972	0.00144509	GO:0005515 GO:0050794 GO:0070013 GO:0005739 GO:0003727 GO:0005681 GO:0043232 GO:0006397 GO:0060429 GO:0044822 GO:0044767	K12898	HNRNPF_H; heterogeneous nuclear ribonucleoprotein F/H			br:ko03041	Spliceosome
c9164_g1	TM10B_DANRE tRNA methyltransferase 10 homolog B OS=Danio rerio GN=trmt10b PE=2 SV=1	8	2.01317	1.93737	0.105322	-0.728382	-0.576918	-0.0997836	0.283436	0.283995	-0.0115553	-1.43097	0.229605	0.00754853	-1.11137	-0.901468	0.00146862	GO:0003723 GO:0005739 GO:0031981 GO:0043232 GO:0000963 GO:0030488 GO:0016423	K15445	TRMT10A TRM10 RG9MTD2; tRNA (guanine9-N1)-methyltransferase [EC:2.1.1.221]			br:ko01000 br:ko03016	Enzymes | Transfer RNA biogenesis
c29562_g1	NCLN_DANRE Nicalin-1 OS=Danio rerio GN=ncl1 PE=2 SV=1	8	0.940751	0.804354	1.26781	1.20065	0.674772	0.27498	0.20699	-0.511298	0.175146	-0.437257	-0.530949	-0.404294	-2.157	-1.50466	0.00151072	GO:0005789 GO:0031648 GO:0005515 GO:0043254
c18891_g1	RBM22_DANRE Pre-mRNA-splicing factor RBM22 OS=Danio rerio GN=rbm22 PE=2 SV=1	8	1.02786	0.728422	1.92788	1.12912	0.626282	0.386349	-0.516437	-1.30472	-0.363808	-0.568743	-0.31642	-0.309547	-0.857732	-1.5885	0.00154869	GO:0036002 GO:0043009 GO:0090316 GO:0035690 GO:0033120 GO:0048306 GO:0000974 GO:0005487 GO:0005654 GO:0044822 GO:0000387 GO:0000166 GO:0003677 GO:0017070 GO:0045292 GO:0005737 GO:0046872 GO:0000060 GO:0071006 GO:0071007	K12872	RBM22 SLT11; pre-mRNA-splicing factor RBM22/SLT11	path:map03040	Spliceosome	br:ko00001 br:ko00002 br:ko03041	KEGG Orthology (KO) | KEGG modules | Spliceosome
c13918_g1	LIN54_MOUSE lin-54 homolog OS=Mus musculus GN=Lin54 PE=2 SV=2	8	1.39823	1.32271	1.00022	1.09418	0.791043	0.219214	0.00810547	-0.369076	-0.478203	-0.147652	-1.21314	-0.904336	-1.51049	-1.2108	0.00166301	GO:0044699 GO:0009987
c22336_g1	RIR1_MOUSE Ribonucleoside-diphosphate reductase large subunit OS=Mus musculus GN=Rrm1 PE=1 SV=2	8	2.05819	2.01735	1.04548	0.159399	-0.297448	-0.355178	-0.537834	-0.744118	-0.43242	-0.872532	-0.0354013	-0.279298	-0.845382	-0.880818	0.00166856	GO:0008584 GO:0021846 GO:0060041 GO:0006260 GO:0009263 GO:0043025 GO:0005971 GO:0042995 GO:0051290 GO:0000278 GO:0005654 GO:0005635 GO:0005524 GO:0006206 GO:0070062 GO:0005515 GO:0004748 GO:0015949 GO:0055114 GO:0010212	K10807	RRM1; ribonucleoside-diphosphate reductase subunit M1 [EC:1.17.4.1]	path:map00230 path:map00240 path:map00480 path:map01100	Purine metabolism | Pyrimidine metabolism | Glutathione metabolism | Metabolic pathways	br:ko00001 br:ko00002 br:ko01000 br:ko03400	KEGG Orthology (KO) | KEGG modules | Enzymes | DNA repair and recombination proteins
c11236_g1	YTH3_CAEEL glycosyltransferase OS=Caenorhabditis elegans GN= PE=1 SV=2	8	0.520707	0.132708	0.964887	1.34397	0.822895	1.30381	-0.277579	0.210926	0.297372	-2.07514	-0.267902	-0.965737	-0.840493	-1.17043	0.00167893	GO:0016020 GO:0044763 GO:1901137 GO:0044238 GO:0000026 GO:0044237 GO:0044710	K03846	ALG9; alpha-1 2-mannosyltransferase [EC:2.4.1.259 2.4.1.261]	path:map00510 path:map00513 path:map01100	N-Glycan biosynthesis | Various types of N-glycan biosynthesis | Metabolic pathways	br:ko00001 br:ko00002 br:ko01000 br:ko01003	KEGG Orthology (KO) | KEGG modules | Enzymes | Glycosyltransferases
c18762_g1	H2AV_STRPU Histone (Fragment) OS=Strongylocentrotus purpuratus GN= Z PE=1 SV=1	8	1.23986	1.03295	-0.270286	-1.41035	-0.16548	0.425058	0.909215	1.04697	0.309503	-0.370821	0.264978	0.343326	-1.40033	-1.95459	0.00168803	GO:0007275 GO:0000979 GO:0000978 GO:0031492 GO:0006342 GO:0000786 GO:0045944 GO:0005720 GO:0001740 GO:0000980 GO:0071392 GO:0070062 GO:0046982 GO:0005719	K11251	H2A; histone H2A	path:map05034 path:map05322	Alcoholism | Systemic lupus erythematosus	br:ko00001 br:ko03036 br:ko04147	KEGG Orthology (KO) | Chromosome | Exosome
c2264_g1	CHTOP_MOUSE Chromatin target of PRMT1 OS=Mus musculus GN=Chtop PE=1 SV=2	8	0.187319	0.663766	1.59091	0.955473	0.569957	0.587963	0.414625	0.0580565	0.136348	-0.960724	-0.337912	-0.471964	-2.47056	-0.923258	0.00170443	GO:0065007 GO:0044428 GO:0010467 GO:0005488 GO:0006810
c16430_g2	MPP5_MOUSE MAGUK p55 subfamily member 5 OS=Mus musculus GN=Mpp5 PE=1 SV=1	8	-0.227828	0.0703974	1.61774	1.47937	1.41109	0.604828	0.253696	-0.122666	0.075916	-0.926437	-0.68641	-1.14274	-1.48924	-0.917721	0.00192663	GO:0042734 GO:0019904 GO:0043209 GO:0043232 GO:0048523 GO:0002011 GO:0005654 GO:0032947 GO:0005923 GO:0097025 GO:0007009 GO:0070062 GO:0051234 GO:0051641 GO:0005737 GO:0046982 GO:0048585 GO:0070830 GO:0030010 GO:0060170 GO:0034399 GO:0071896 GO:0016301 GO:0031334	K06091	MPP5 PALS1; MAGUK p55 subfamily member 5	path:map04390 path:map04391 path:map04530	Hippo signaling pathway | Hippo signaling pathway - fly | Tight junction	br:ko00001	KEGG Orthology (KO)
c2969_g1	GNAI_LYMST Guanine nucleotide-binding G(i) subunit alpha OS=Lymnaea stagnalis PE=2 SV=3	8	1.07479	1.28201	1.03921	0.800272	0.833552	0.207447	0.530232	0.0177898	-0.333514	-1.48423	-0.792533	-0.644021	-1.93689	-0.594112	0.00196256	GO:0007193 GO:0008283 GO:0007194 GO:0043949 GO:0008284 GO:0007212 GO:0046039 GO:0007213 GO:0005794 GO:0007214 GO:0005654 GO:0000287 GO:0005525 GO:0051301 GO:0030425 GO:0000186 GO:0070062 GO:0003924 GO:0019003 GO:0005829 GO:0051924 GO:0035556 GO:0050805 GO:1904322 GO:0007584 GO:0006457 GO:0004871 GO:0043434 GO:0005765 GO:0007049 GO:0005813 GO:0001973 GO:0005834 GO:0044297 GO:0045121 GO:0030496 GO:…	K04630	GNAI; guanine nucleotide-binding protein G(i) subunit alpha	path:map04015 path:map04022 path:map04024 path:map04062 path:map04071 path:map04261 path:map04360 path:map04371 path:map04540 path:map04611 path:map04670 path:map04713 path:map04723 path:map04724 path:map04725 path:map04726 path:map04727 path:map04728 path:map04730 path:map04914 path:map04915 path:map04916 path:map04921 path:map04923 path:map04924 path:map04971 path:map05012 path:map05030 path:ma…	Rap1 signaling pathway | cGMP-PKG signaling pathway | cAMP signaling pathway | Chemokine signaling pathway | Sphingolipid signaling pathway | Adrenergic signaling in cardiomyocytes | Axon guidance | Apelin signaling pathway | Gap junction | Platelet activation | Leukocyte transendothelial migration | Circadian entrainment | Retrograde endocannabinoid signaling | Glutamatergic synapse | Cholinergi…	br:ko00001 br:ko00002 br:ko04031 br:ko04147	KEGG Orthology (KO) | KEGG modules | GTP-binding proteins | Exosome
c15972_g4	DX39B_DROME ATP-dependent RNA helicase WM6 OS=Drosophila melanogaster GN=Hel25E PE=1 SV=1	8	1.11082	1.53633	1.72399	1.19428	0.205363	0.121503	-0.434619	-0.788909	-0.361905	-0.942192	-0.64026	-0.645958	-1.2974	-0.781034	0.00211799	GO:0045727 GO:0016607 GO:0006369 GO:0043008 GO:0004004 GO:0005524 GO:1904707 GO:0046784 GO:0001889 GO:0032403 GO:2000573 GO:0032786 GO:0030621 GO:0042802 GO:0005681 GO:0000346 GO:0006974 GO:0005688 GO:0000245 GO:0005687 GO:0044822 GO:0017070 GO:0005737 GO:0016020 GO:0010501 GO:0016363 GO:0031124 GO:2000002 GO:0061051	K12812	UAP56 BAT1 SUB2; ATP-dependent RNA helicase UAP56/SUB2 [EC:3.6.4.13]	path:map03013 path:map03015 path:map03040 path:map05164	RNA transport | mRNA surveillance pathway | Spliceosome | Influenza A	br:ko00001 br:ko00002 br:ko01000 br:ko03019 br:ko03041	KEGG Orthology (KO) | KEGG modules | Enzymes | Messenger RNA biogenesis | Spliceosome
c14616_g1	ILF2_DROME Interleukin enhancer-binding factor 2 homolog OS=Drosophila melanogaster GN=CG5641 PE=2 SV=1	8	0.179058	0.914362	2.21912	1.69576	0.226748	-0.211285	-0.358616	-0.565564	-0.22777	-0.404671	-0.488791	-0.501731	-1.15428	-1.32235	0.00212509	GO:0006351 GO:0043167 GO:0006464 GO:0051172 GO:0005730 GO:0044699 GO:0005654 GO:0044822 GO:0003677 GO:0010629 GO:0005515 GO:0030529 GO:0005737 GO:0003725 GO:0045893 GO:0016020 GO:2000113 GO:0050896	K13089	ILF2; interleukin enhancer-binding factor 2			br:ko03041	Spliceosome
c26078_g2	ITBX_DROME Integrin beta-PS OS=Drosophila melanogaster GN=mys PE=1 SV=3	8	0.279444	0.611532	2.12284	1.61005	0.71925	-0.041297	0.12607	-0.210337	-1.10818	-0.697847	-0.653213	-0.574646	-1.17524	-1.00843	0.00212865	GO:0050919 GO:0050839 GO:0007179 GO:0048513 GO:0043149 GO:0043547 GO:0046982 GO:0042383 GO:0034666 GO:0019960 GO:0034665 GO:0031594 GO:0070527 GO:0031994 GO:0034667 GO:0032369 GO:0038027 GO:0030141 GO:0004872 GO:0009967 GO:0044765 GO:0005634 GO:0050840 GO:0014909 GO:0003779 GO:0042470 GO:0048333 GO:0035867 GO:0017134 GO:0010745 GO:0016049 GO:0046718 GO:0038132 GO:0002020 GO:0048699 GO:1990782 GO:…	K05719	ITGB1 CD29; integrin beta 1	path:map04015 path:map04145 path:map04151 path:map04360 path:map04510 path:map04512 path:map04514 path:map04530 path:map04611 path:map04670 path:map04810 path:map05100 path:map05130 path:map05131 path:map05133 path:map05140 path:map05145 path:map05200 path:map05205 path:map05222 path:map05410 path:map05412 path:map05414	Rap1 signaling pathway | Phagosome | PI3K-Akt signaling pathway | Axon guidance | Focal adhesion | ECM-receptor interaction | Cell adhesion molecules (CAMs) | Tight junction | Platelet activation | Leukocyte transendothelial migration | Regulation of actin cytoskeleton | Bacterial invasion of epithelial cells | Pathogenic Escherichia coli infection | Shigellosis | Pertussis | Leishmaniasis | Toxo…	br:ko00001 br:ko04090 br:ko04131 br:ko04147 br:ko04516	KEGG Orthology (KO) | Cellular antigens | Membrane trafficking | Exosome | Cell adhesion molecules and their ligands
c5963_g1	H2AX_XENLA Histone H2AX OS=Xenopus laevis GN=h2afx PE=1 SV=3	8	2.09804	2.07703	0.853686	0.0605287	-0.119936	-0.357733	-0.411923	-0.659566	-0.823592	-0.780023	-0.172964	-0.476327	-1.10871	-0.178512	0.00215744	GO:0035861 GO:0008285 GO:0090398 GO:0006342 GO:0006303 GO:0000794 GO:0001673 GO:0005654 GO:0000781 GO:0001741 GO:0051321 GO:0070062 GO:0046982 GO:0016032 GO:0045739 GO:0007283 GO:0000724 GO:0021987 GO:0000786 GO:0003684 GO:0006334 GO:0005657 GO:0000077 GO:0071480 GO:0000790 GO:0042393 GO:0019899	K11251	H2A; histone H2A	path:map05034 path:map05322	Alcoholism | Systemic lupus erythematosus	br:ko00001 br:ko03036 br:ko04147	KEGG Orthology (KO) | Chromosome | Exosome
c14681_g1	ZCHC8_CHICK Zinc finger CCHC domain-containing 8 OS=Gallus gallus GN=ZCCHC8 PE=2 SV=1	8	1.19894	1.01062	1.91152	0.792769	0.136141	0.322205	-0.0836514	0.132414	-0.552582	-0.712354	-0.639621	-1.04785	-1.84467	-0.623893	0.00235051	GO:0003676 GO:0005681 GO:0006396	K13128	ZCCHC8; zinc finger CCHC domain-containing protein 8			br:ko03041	Spliceosome
c2732_g1	PLRG1_BOVIN Pleiotropic regulator 1 OS=Bos taurus GN=PLRG1 PE=2 SV=1	8	1.27179	1.70995	-0.308314	0.365543	0.467013	0.811858	0.029342	0.0765322	0.0963872	-0.92243	-0.0044652	-0.354112	-2.36606	-0.873036	0.00244793	GO:0043928 GO:0005662 GO:0000974 GO:0005730 GO:0005688 GO:0005732 GO:0080008 GO:0005654 GO:0000398 GO:0005689 GO:0017070 GO:0031965 GO:0005515 GO:0071013 GO:0071011 GO:0097526 GO:0005829 GO:0071004 GO:1990726	K12862	PLRG1 PRL1 PRP46; pleiotropic regulator 1	path:map03040	Spliceosome	br:ko00001 br:ko00002 br:ko03041 br:ko03400	KEGG Orthology (KO) | KEGG modules | Spliceosome | DNA repair and recombination proteins
c34297_g1	GBRL2_RAT Gamma-aminobutyric acid receptor-associated -like 2 OS=Rattus norvegicus GN=Gabarapl2 PE=3 SV=1	8	2.31309	1.68958	-0.0872661	-0.816095	-0.80624	0.318639	0.514426	-0.836975	0.25011	-0.0311268	-0.289862	-0.792508	-0.15948	-1.2663	0.0024749	GO:0000139 GO:0000045 GO:0034727 GO:0048487 GO:0048102 GO:0005829 GO:0050811 GO:0016239 GO:0044805 GO:0061025 GO:0033110 GO:0032781 GO:0000407 GO:0000329 GO:0006891 GO:0000149 GO:0000422 GO:0009405 GO:1901799 GO:0000421 GO:0008017 GO:0006995 GO:0006888 GO:0005856 GO:0031625 GO:0031386 GO:0019898 GO:0032258 GO:0051117	K08341	GABARAP ATG8 LC3; GABA(A) receptor-associated protein	path:map04068 path:map04136 path:map04137 path:map04138 path:map04139 path:map04140 path:map04212 path:map04371 path:map04621 path:map04727	FoxO signaling pathway | Autophagy - other | Mitophagy - animal | Autophagy - yeast | Mitophagy - yeast | Autophagy - animal | Longevity regulating pathway - worm | Apelin signaling pathway | NOD-like receptor signaling pathway | GABAergic synapse	br:ko00001 br:ko03029 br:ko04121	KEGG Orthology (KO) | Mitochondrial biogenesis | Ubiquitin system
c34222_g1	ASPP_AEDAE Lysosomal aspartic protease OS=Aedes aegypti GN=AAEL006169 PE=1 SV=2	8	1.03948	1.16876	1.32079	1.09764	1.37479	0.140572	-0.708614	-0.49534	-0.592049	-0.721083	-1.08516	-1.54972	-0.554413	-0.435655	0.00259745	GO:0004190 GO:0003081 GO:0030163 GO:0004197 GO:0004252 GO:0044267 GO:0048856 GO:0043202 GO:0043129 GO:0044767 GO:0005615 GO:0070062 GO:0097486 GO:0005515 GO:0006914 GO:0045121 GO:0033619 GO:0030574 GO:0031012 GO:0097208 GO:0019886 GO:0050789	K01379	CTSD; cathepsin D [EC:3.4.23.5]	path:map04071 path:map04140 path:map04142 path:map04210 path:map05152	Sphingolipid signaling pathway | Autophagy - animal | Lysosome | Apoptosis | Tuberculosis	br:ko00001 br:ko01000 br:ko01002 br:ko04147	KEGG Orthology (KO) | Enzymes | Peptidases | Exosome
c17125_g1	FKBP2_MOUSE Peptidyl-prolyl cis-trans isomerase FKBP2 OS=Mus musculus GN=Fkbp2 PE=1 SV=1	8	0.482408	1.15555	1.3003	1.0357	0.837355	0.770443	0.458785	-0.222525	-0.330564	-0.832844	-0.687895	-0.693622	-1.63925	-1.63384	0.00261083	GO:0005789 GO:0005634 GO:0003755 GO:0070062 GO:0005515 GO:0005528 GO:0061077 GO:0005829 GO:0097308 GO:0000413	K09569	FKBP2; FK506-binding protein 2 [EC:5.2.1.8]			br:ko01000 br:ko03110	Enzymes | Chaperones and folding catalysts
c13902_g1	SP4_MOUSE Transcription factor Sp4 OS=Mus musculus GN=Sp4 PE=2 SV=2	8	0.512068	0.920833	2.32472	1.00184	-0.0896999	0.126073	-0.238965	-1.02171	-0.0615039	-0.33721	-0.158542	-0.246	-0.90653	-1.82537	0.00261408	GO:0043923 GO:0043009 GO:0015630 GO:0071837 GO:0008022 GO:0016925 GO:0000978 GO:0006366 GO:0005794 GO:0045944 GO:0005654 GO:0032869 GO:2000738 GO:0030326 GO:0045171 GO:1904828 GO:0045892 GO:0001649 GO:0042803 GO:0042826 GO:0060218 GO:0008134 GO:0005886 GO:0000982 GO:0001046 GO:0002521 GO:0000790 GO:0030099	K09194	SP4; transcription factor Sp4			br:ko03000	Transcription factors
c13961_g1	TCPH_CHICK T-complex 1 subunit eta OS=Gallus gallus GN=CCT7 PE=1 SV=1	8	1.37372	0.900932	0.4493	1.06715	1.21219	0.885868	0.291388	-0.469208	-0.273523	-0.634337	-1.29477	-1.47519	-0.972671	-1.06085	0.00283832	GO:0042802 GO:1904874 GO:1904851 GO:1904871 GO:0051082 GO:0006457 GO:1901998 GO:0002199 GO:0005874 GO:0005832 GO:0005524 GO:0007339 GO:0070062 GO:0005739 GO:0044297 GO:0032212 GO:0050821	K09499	CCT7; T-complex protein 1 subunit eta			br:ko03110 br:ko04147	Chaperones and folding catalysts | Exosome
c25587_g1	CADE_DROME DE-cadherin OS=Drosophila melanogaster GN=shg PE=1 SV=2	8	0.598209	0.789695	1.11554	0.656769	1.18015	1.10151	0.043983	0.425632	-0.036274	-0.915052	-0.870081	-1.51925	-1.70086	-0.869978	0.00283832	GO:0007165 GO:0016020 GO:0007155 GO:0048513 GO:0044763 GO:0005622
c24096_g1	INX19_CAEBR Innexin-19 OS=Caenorhabditis briggsae GN=inx-19 PE=3 SV=3	8	0.882807	1.15844	1.83809	1.46253	0.644959	-0.00498122	-0.66311	-0.606087	-0.892452	-0.551854	-1.11915	-1.09778	-0.641201	-0.410212	0.00296133	GO:0055085 GO:0007275 GO:0055077 GO:0007399 GO:0005243 GO:0006810 GO:0005886 GO:0005921 GO:0006811 GO:0016020 GO:0016021 GO:0030154 GO:0030054
c1019_g1	TRAIP_HUMAN E3 ubiquitin- ligase TRAIP OS=Homo sapiens GN=TRAIP PE=1 SV=1	8	0.269941	1.16809	0.21907	0.145667	0.587246	1.03931	1.36966	0.552944	0.508848	-1.17262	-0.840153	-0.647252	-1.54761	-1.65315	0.00302427	GO:0050789	K11985	TRAIP TRIP; TRAF-interacting protein [EC:2.3.2.27]			br:ko01000 br:ko04121	Enzymes | Ubiquitin system
c22843_g1	AN32A_DROPS Acidic leucine-rich nuclear phospho 32 family member A OS=Drosophila pseudoobscura pseudoobscura GN=Anp32a PE=3 SV=2	8	1.16854	1.84025	2.215	0.110118	-0.240959	-0.501432	-0.651534	-0.505334	-0.777781	-0.234827	-0.810344	-0.815132	-0.253572	-0.542985	0.003072	GO:0046827 GO:0000812 GO:0043486 GO:0005783 GO:0043488 GO:0048513 GO:0005730 GO:0006334 GO:0005654 GO:0044822 GO:0070063 GO:0006913 GO:0048471 GO:0070062 GO:0042393 GO:0045596 GO:0006919 GO:0035556	K18646	ANP32A_C_D; acidic leucine-rich nuclear phosphoprotein 32 family member A/C/D			br:ko03019	Messenger RNA biogenesis
c7485_g1	UBE2C_XENLA Ubiquitin-conjugating enzyme E2 C OS=Xenopus laevis GN=ube2c PE=1 SV=1	8	1.17639	1.38887	1.37168	0.963578	0.411561	0.151593	0.496448	-0.349936	-0.243091	-0.835263	-0.580926	-1.37759	-1.20619	-1.36712	0.00309954	GO:0006281 GO:0061630 GO:0030071 GO:0061631 GO:0005654 GO:0051301 GO:0005524 GO:0030447 GO:0031536 GO:0045892 GO:0034644 GO:0005829 GO:0010458 GO:0016574 GO:0010994 GO:0034645 GO:0070979 GO:0070936 GO:0005680 GO:0044427 GO:0042787 GO:0031625 GO:0031145 GO:0034654 GO:0051437 GO:0051436	K06688	UBE2C UBC11; ubiquitin-conjugating enzyme E2 C [EC:2.3.2.23]	path:map04120	Ubiquitin mediated proteolysis	br:ko00001 br:ko01000 br:ko04121	KEGG Orthology (KO) | Enzymes | Ubiquitin system
c11141_g1	TCPA_DROME T-complex 1 subunit alpha OS=Drosophila melanogaster GN=T-cp1 PE=2 SV=2	8	1.6321	1.46164	0.327232	0.822035	1.00768	0.658121	0.268809	-0.693089	-0.599841	-0.967006	-0.936518	-1.23007	-0.561205	-1.18989	0.00320143	GO:0043209 GO:1904874 GO:1904851 GO:0061077 GO:1904871 GO:0005794 GO:0005874 GO:0000242 GO:0005524 GO:0070062 GO:0044183 GO:0001669 GO:0090666 GO:0007021 GO:0051082 GO:1901998 GO:0002199 GO:0006458 GO:0005720 GO:0044822 GO:0005832 GO:0051973 GO:2000109 GO:0007339 GO:0031625 GO:0044053 GO:0044297 GO:0032212 GO:0050821	K09493	CCT1 TCP1; T-complex protein 1 subunit alpha			br:ko03036 br:ko03110 br:ko04147	Chromosome | Chaperones and folding catalysts | Exosome
c31088_g1	TEAD1_HUMAN Transcriptional enhancer factor TEF-1 OS=Homo sapiens GN=TEAD1 PE=1 SV=2	8	-0.0270244	0.0369749	0.356113	0.513267	0.184483	1.58794	1.45606	0.575302	0.303083	-1.76017	-0.600206	-0.425894	-0.248667	-1.95127	0.0032766	GO:0043945 GO:0043936 GO:0070807 GO:0007565 GO:0048315 GO:1902895 GO:0002230 GO:0001159 GO:0098792 GO:0000982 GO:0006367 GO:0005654 GO:0007517 GO:0070790 GO:0001501 GO:0001085 GO:0035329 GO:0055059 GO:0075307	K09448	TEAD; transcriptional enhancer factor	path:map04011 path:map04390 path:map04391 path:map04392	MAPK signaling pathway - yeast | Hippo signaling pathway | Hippo signaling pathway - fly | Hippo signaling pathway -multiple species	br:ko00001 br:ko00002 br:ko03000	KEGG Orthology (KO) | KEGG modules | Transcription factors
c25815_g6	C3XXI8_BRAFL Putative uncharacterized protein OS=Branchiostoma floridae GN=BRAFLDRAFT_117219 PE=4 SV=1	8	1.7253	0.889617	1.15847	1.05122	0.781246	0.118752	-0.272104	-0.780403	0.137291	-0.532109	-0.515822	-0.907773	-1.3449	-1.50878	0.00336099	GO:0003677 GO:0005634 GO:0003712 GO:0005737 GO:0042393 GO:0000977 GO:0006355 GO:0003682 GO:0000981 GO:0005654 GO:0006357
c26041_g4	H2A_ONCMY Histone H2A OS=Oncorhynchus mykiss PE=1 SV=2	8	0.321576	1.62303	2.29302	0.763483	-0.0307088	-0.384716	-0.287691	-1.1727	-0.219809	-0.427079	-0.385208	-0.185502	-1.49303	-0.414662	0.00337049	GO:0035861 GO:0090398 GO:0006342 GO:0006303 GO:0000794 GO:0001673 GO:0005654 GO:0000781 GO:0001741 GO:0051321 GO:0070062 GO:0046982 GO:0016032 GO:0050832 GO:0050830 GO:0045739 GO:0007283 GO:0000724 GO:0021987 GO:0000786 GO:0003684 GO:0006334 GO:0005657 GO:0005811 GO:0000077 GO:0005615 GO:0051673 GO:0071480 GO:0000790 GO:0042393 GO:0045087 GO:0031640 GO:0019899	K11251	H2A; histone H2A	path:map05034 path:map05322	Alcoholism | Systemic lupus erythematosus	br:ko00001 br:ko03036 br:ko04147	KEGG Orthology (KO) | Chromosome | Exosome
c25876_g1	TRM5_XENTR tRNA (guanine(37)-N1)-methyltransferase OS=Xenopus tropicalis GN=trmt5 PE=3 SV=1	8	0.753369	1.17282	1.93873	0.7255	-0.0139422	-0.233698	-0.0477673	0.0671263	-0.21404	-0.61603	0.00303301	-0.271579	-2.29732	-0.966199	0.00343521	GO:0005737 GO:0008033 GO:0043231 GO:0016740 GO:0032259	K15429	TRM5 TRMT5; tRNA (guanine37-N1)-methyltransferase [EC:2.1.1.228]			br:ko01000 br:ko03016	Enzymes | Transfer RNA biogenesis
c23549_g1	LRRX1_DICDI leucine-rich repeat-containing DDB_G0290503 OS=Dictyostelium discoideum GN=DDB_G0290503 PE=3 SV=1	8	1.99209	1.63857	0.485899	-0.516464	-0.47673	-0.0319208	0.642137	0.0520577	0.452247	-0.132799	-0.385901	-0.859505	-1.45959	-1.40009	0.00359671	GO:0007010 GO:0015031 GO:0022402 GO:0009653 GO:0048699 GO:0000775 GO:0044238 GO:0000278 GO:0050793 GO:0016192 GO:0044260 GO:0044463 GO:0033554 GO:0051649 GO:0051128 GO:0007165 GO:1902589 GO:0043234 GO:0044444 GO:0021591 GO:0005634 GO:0005815 GO:0016020 GO:0099513 GO:0012505 GO:0031982 GO:0072359 GO:0008092
c20665_g2	U17LF_HUMAN Ubiquitin carboxyl-terminal hydrolase 17 15 OS=Homo sapiens GN=USP17L15 PE=3 SV=1	8	1.76993	0.863606	1.26846	0.940347	0.181524	0.638106	-0.317073	-1.3571	-0.590159	-0.286134	-0.211274	-0.360344	-1.72589	-0.813989	0.00362461	GO:0090315 GO:0034260 GO:0007093 GO:0031064 GO:1900245 GO:0042981 GO:1900027 GO:1900246 GO:0042127 GO:0043547 GO:0005789 GO:0004843 GO:0005634 GO:0005515 GO:0010955 GO:0071586 GO:0050691 GO:0030334 GO:0070536 GO:0071108	K11855	USP36_42; ubiquitin carboxyl-terminal hydrolase 36/42 [EC:3.4.19.12]			br:ko01000 br:ko01002 br:ko04121	Enzymes | Peptidases | Ubiquitin system
c26718_g1	SNR27_MOUSE U4 small nuclear ribonucleo 27 kDa OS=Mus musculus GN=Snrnp27 PE=1 SV=1	8	0.722144	0.375347	1.71243	1.03941	0.683778	0.640378	0.14808	-0.0918563	0.188071	-1.39886	-0.284713	-0.570619	-1.66501	-1.49858	0.00366327	GO:0003676 GO:0005515 GO:0071011 GO:0005654 GO:0000398	K12846	SNRNP27; U4/U6.U5 tri-snRNP-associated protein 3	path:map03040	Spliceosome	br:ko00001 br:ko00002 br:ko03041	KEGG Orthology (KO) | KEGG modules | Spliceosome
c7342_g1	U1125_ARATH U11 U12 small nuclear ribonucleo 25 kDa OS=Arabidopsis thaliana GN=SNRNP25 PE=2 SV=1	8	1.42119	1.56747	0.611266	0.422826	-1.02274	0.336939	-0.296639	-0.020724	0.308788	0.0751885	0.149044	-0.147781	-2.32746	-1.07737	0.00376676	GO:0005689 GO:0045171 GO:0008380 GO:0005515 GO:0005737 GO:0006397 GO:0005654	K13153	SNRNP25; U11/U12 small nuclear ribonucleoprotein 25 kDa protein			br:ko03041	Spliceosome
c10451_g1	GSK3B_MOUSE Glycogen synthase kinase-3 beta OS=Mus musculus GN=Gsk3b PE=1 SV=2	8	0.529351	0.925121	1.24203	0.0454985	0.395908	0.823212	-0.258725	0.0360323	0.673814	-1.43848	-0.518095	-0.260602	0.342573	-2.53764	0.00396428	GO:0014069 GO:0036498 GO:0061052 GO:0009792 GO:1904339 GO:0030426 GO:0045892 GO:0002119 GO:0051001 GO:0043198 GO:0007409 GO:0043197 GO:2000077 GO:0030424 GO:0033138 GO:0030819 GO:0045773 GO:1904227 GO:0004674 GO:0006611 GO:0046627 GO:0005886 GO:0050321 GO:0003214 GO:0005634 GO:0031625 GO:0001954 GO:1990776 GO:0001837 GO:0030010 GO:1990418 GO:0032436 GO:0051534 GO:0043407 GO:1903146 GO:0008286 GO:…	K03083	GSK3B; glycogen synthase kinase 3 beta [EC:2.7.11.26]	path:map01521 path:map04012 path:map04062 path:map04110 path:map04150 path:map04151 path:map04310 path:map04340 path:map04341 path:map04360 path:map04390 path:map04510 path:map04550 path:map04657 path:map04660 path:map04662 path:map04711 path:map04722 path:map04728 path:map04910 path:map04916 path:map04917 path:map04919 path:map04931 path:map04932 path:map05010 path:map05160 path:map05162 path:ma…	EGFR tyrosine kinase inhibitor resistance | ErbB signaling pathway | Chemokine signaling pathway | Cell cycle | mTOR signaling pathway | PI3K-Akt signaling pathway | Wnt signaling pathway | Hedgehog signaling pathway | Hedgehog signaling pathway - fly | Axon guidance | Hippo signaling pathway | Focal adhesion | Signaling pathways regulating pluripotency of stem cells | IL-17 signaling pathway | T…	br:ko00001 br:ko00002 br:ko01000 br:ko01001 br:ko03036	KEGG Orthology (KO) | KEGG modules | Enzymes | Protein kinases | Chromosome
c20004_g1	SPF27_MOUSE Pre-mRNA-splicing factor SPF27 OS=Mus musculus GN=Bcas2 PE=1 SV=1	8	1.92235	1.84027	1.38162	-0.150672	-0.294366	-0.000573798	-0.247338	-0.422065	-0.63164	-0.222328	-0.557977	-0.392859	-0.743208	-1.48121	0.00398059	GO:0005515 GO:0071013 GO:0071011 GO:0071012 GO:0030054 GO:0005662 GO:0000974 GO:0005654 GO:0000398	K12861	BCAS2; pre-mRNA-splicing factor SPF27	path:map03040	Spliceosome	br:ko00001 br:ko00002 br:ko03041 br:ko03400	KEGG Orthology (KO) | KEGG modules | Spliceosome | DNA repair and recombination proteins
c12440_g1	VKT2_BITGA Kunitz-type serine protease inhibitor bitisilin-2 OS=Bitis gabonica PE=1 SV=1	8	0.0421263	0.840283	0.829775	1.44677	1.32869	0.740315	-0.151151	-0.457645	0.224344	-1.19658	-0.198095	-0.191384	-1.85368	-1.40377	0.00402969	GO:0050878 GO:0005576	K06238	COL6A; collagen type VI alpha	path:map04151 path:map04510 path:map04512 path:map04974	PI3K-Akt signaling pathway | Focal adhesion | ECM-receptor interaction | Protein digestion and absorption	br:ko00001 br:ko00536 br:ko04147 br:ko04516	KEGG Orthology (KO) | Glycosaminoglycan binding proteins | Exosome | Cell adhesion molecules and their ligands
c25134_g1	RBBP4_MOUSE Histone-binding RBBP4 OS=Mus musculus GN=Rbbp4 PE=1 SV=5	8	1.71165	1.96519	1.53573	0.398477	-0.124888	-0.430492	-0.614956	-0.468906	-0.844344	-0.622613	-0.60694	-1.00236	-0.354589	-0.540966	0.00404288	GO:0008283 GO:0007275 GO:0033186 GO:0006260 GO:0008285 GO:0000978 GO:0000980 GO:0000122 GO:0003723 GO:0030308 GO:0051726 GO:0016575 GO:0008094 GO:0045814 GO:0042826 GO:0006351 GO:0035098 GO:0031492 GO:1901796 GO:0048545 GO:0007049 GO:0034080 GO:0006335 GO:0070370 GO:0004407 GO:0042393 GO:0016580 GO:0016581 GO:0031101 GO:0016589	K10752	RBBP4 HAT2 CAF1 MIS16; histone-binding protein RBBP4			br:ko03036	Chromosome
c9321_g1	CBX1_MOUSE Chromobox homolog 1 OS=Mus musculus GN=Cbx1 PE=1 SV=1	8	1.95773	1.48034	1.51046	0.306892	-0.115377	-0.780385	-0.648723	-1.58089	-0.53816	-0.190705	-0.136166	-0.0759286	-0.57749	-0.611592	0.00416271	GO:0032183 GO:0019904 GO:0042802 GO:0035102 GO:0016605 GO:0016925 GO:0035064 GO:0000779 GO:0003682 GO:0007596 GO:0005730 GO:0000784 GO:0000122 GO:0005637 GO:0006338 GO:0003714 GO:1990226 GO:0043066 GO:0031618 GO:0005819 GO:0005719 GO:0019789	K11585	CBX1 HP1B SWI6; chromobox protein 1			br:ko03036	Chromosome
c9468_g1	MAEL_MACFA maelstrom homolog OS=Macaca fascicularis GN=MAEL PE=2 SV=1	8	1.92855	1.73858	0.640674	-0.124078	-0.13215	-0.15592	-0.328164	0.354176	-0.115408	-0.61085	0.163184	-0.159075	-1.58545	-1.61407	0.00423682	GO:0010629 GO:0050794 GO:0043232 GO:0044444 GO:0044763 GO:0044702	K18411	MAEL; protein maelstrom			br:ko03036	Chromosome
c32576_g1	TCPB_MOUSE T-complex 1 subunit beta OS=Mus musculus GN=Cct2 PE=1 SV=4	8	2.0326	1.72576	0.653661	0.291278	0.524675	0.153936	-0.0232083	-1.49915	-0.559532	-0.336589	-0.385127	-0.702848	-0.893884	-0.98157	0.00424353	GO:0043209 GO:0090666 GO:1904874 GO:1904851 GO:1904871 GO:0051082 GO:1901998 GO:0002199 GO:0005874 GO:0005832 GO:0005524 GO:0051973 GO:0007339 GO:0070062 GO:0031625 GO:0044183 GO:0051086 GO:0044297 GO:0051131 GO:0032212 GO:0031012 GO:0050821	K09494	CCT2; T-complex protein 1 subunit beta			br:ko03036 br:ko03110 br:ko04147	Chromosome | Chaperones and folding catalysts | Exosome
c34184_g1	RD23A_HUMAN UV excision repair RAD23 homolog A OS=Homo sapiens GN=RAD23A PE=1 SV=1	8	1.84144	1.67554	1.23122	-0.126029	-0.675744	-0.412033	-0.524514	-0.136686	0.0709602	-0.0524964	-0.104997	-0.50743	-0.280574	-1.99866	0.00430101	GO:0000717 GO:0005737 GO:0031593 GO:0000715 GO:0006294 GO:0071942 GO:1990381 GO:0045070 GO:0070911 GO:0032434 GO:0005654 GO:0003697	K10839	RAD23 HR23; UV excision repair protein RAD23	path:map03420 path:map04141	Nucleotide excision repair | Protein processing in endoplasmic reticulum	br:ko00001 br:ko03051 br:ko03400	KEGG Orthology (KO) | Proteasome | DNA repair and recombination proteins
c18162_g1	CSK_BOVIN Tyrosine- kinase CSK OS=Bos taurus GN=CSK PE=2 SV=1	8	1.31851	1.31701	0.420861	0.570464	0.785564	0.850981	0.639883	-0.872324	0.0306144	-1.50412	-0.500236	-0.488686	-1.76478	-0.803738	0.00481134	GO:0007050 GO:0008022 GO:0007173 GO:1904531 GO:0007498 GO:0042770 GO:0051050 GO:1990051 GO:0060368 GO:0051444 GO:0051882 GO:0051241 GO:0015629 GO:0005829 GO:0031234 GO:0031113 GO:0030145 GO:0010976 GO:0030100 GO:0032844 GO:0005080 GO:2001020 GO:0019903 GO:0019905 GO:0035791 GO:0007067 GO:0008630 GO:0006298 GO:0007420 GO:0006975 GO:0003785 GO:0051015 GO:0045184 GO:0010506 GO:0010863 GO:0051019 GO:…	K05728	CSK; c-src tyrosine kinase [EC:2.7.10.2]	path:map05120	Epithelial cell signaling in Helicobacter pylori infection	br:ko00001 br:ko01000 br:ko01001 br:ko04147	KEGG Orthology (KO) | Enzymes | Protein kinases | Exosome
c25607_g1	EMC1_XENLA ER membrane complex subunit 1 OS=Xenopus laevis GN=emc1 PE=2 SV=1	8	0.938575	1.17629	1.01749	1.16834	0.748656	0.415519	0.404214	-0.0454388	-0.591661	-0.938814	-0.933794	-1.06261	-0.263381	-2.03337	0.00481134	GO:0072546
c25793_g1	CTF18_XENLA Chromosome transmission fidelity 18 homolog OS=Xenopus laevis GN=chtf18 PE=2 SV=1	8	0.906127	0.806742	1.34392	0.936369	0.986096	0.475255	0.0512352	0.18291	-0.292512	-0.223955	-1.34649	-1.54203	-1.72351	-0.560161	0.00493924	GO:0005634 GO:0003677 GO:0006281 GO:0019219 GO:0008094 GO:0043085 GO:0034654 GO:2000112 GO:0043234 GO:0044427 GO:0034645	K11269	CTF18 CHL12; chromosome transmission fidelity protein 18			br:ko03036	Chromosome
c24662_g1	PAPOA_BOVIN Poly(A) polymerase alpha OS=Bos taurus GN=PAPOLA PE=1 SV=3	8	1.05802	1.01683	1.08917	0.892174	0.637585	0.489225	1.02418	-0.171896	-0.294881	-0.823048	-1.07347	-0.87296	-1.33041	-1.64052	0.00496182	GO:0004652 GO:0006369 GO:0006378 GO:0005654 GO:0000398 GO:0000287 GO:0005524 GO:0003723 GO:0005515 GO:0005737 GO:0016020 GO:0044011 GO:0030145 GO:0031440	K14376	PAP; poly(A) polymerase [EC:2.7.7.19]	path:map03015	mRNA surveillance pathway	br:ko00001 br:ko01000 br:ko03019	KEGG Orthology (KO) | Enzymes | Messenger RNA biogenesis
c34174_g1	H32_TOBAC Histone OS=Nicotiana tabacum GN=B34 PE=1 SV=1	8	2.11373	1.90305	1.29854	-0.140554	-0.459883	-0.576446	-0.56833	-0.705148	-1.01744	-0.593318	-0.354003	-0.151203	-0.485589	-0.263408	0.00502759	GO:0003677 GO:0046982 GO:0000786 GO:0005730 GO:0009536	K11253	H3; histone H3	path:map05034 path:map05202 path:map05322	Alcoholism | Transcriptional misregulation in cancer | Systemic lupus erythematosus	br:ko00001 br:ko03036 br:ko04147	KEGG Orthology (KO) | Chromosome | Exosome
c12269_g1	RPAB2_RAT DNA-directed RNA polymerases and III subunit RPABC2 OS=Rattus norvegicus GN=Polr2f PE=1 SV=1	8	1.15945	1.26276	1.77834	0.131428	-0.619786	0.13498	-0.313243	-0.388145	0.170942	0.344117	-0.234319	-0.097974	-1.17518	-2.15337	0.00509347	GO:0006361 GO:0006383 GO:0006362 GO:0006283 GO:0008543 GO:0006363 GO:0042795 GO:0006367 GO:0000398 GO:0006368 GO:0001056 GO:0001055 GO:0001054 GO:0035019 GO:0005829 GO:0050434 GO:0045815 GO:0006370 GO:0032481 GO:0005666 GO:0000003 GO:0005665 GO:0003677 GO:0005736 GO:0031047	K03014	RPB6 POLR2F; DNA-directed RNA polymerases I II and III subunit RPABC2	path:map00230 path:map00240 path:map01100 path:map03020 path:map04623 path:map05016 path:map05169	Purine metabolism | Pyrimidine metabolism | Metabolic pathways | RNA polymerase | Cytosolic DNA-sensing pathway | Huntington's disease | Epstein-Barr virus infection	br:ko00001 br:ko00002 br:ko03021 br:ko03400	KEGG Orthology (KO) | KEGG modules | Transcription machinery | DNA repair and recombination proteins
c26287_g1	TOP2B_CHICK DNA topoisomerase 2-beta OS=Gallus gallus GN=TOP2B PE=2 SV=1	8	1.83947	1.82649	1.6449	0.246662	-0.197149	-0.507465	-0.601225	-0.650616	-1.02378	-0.472541	-0.566084	-0.684215	-0.488558	-0.365893	0.00510404	GO:0009295 GO:0040016 GO:0000819 GO:0008144 GO:0008022 GO:0016925 GO:0009330 GO:0006266 GO:0008301 GO:0000712 GO:0006265 GO:0044774 GO:0005730 GO:0042752 GO:0045944 GO:0002244 GO:0006268 GO:0005654 GO:0000287 GO:0005524 GO:0001764 GO:0030900 GO:0043130 GO:0045870 GO:0046982 GO:0007409 GO:0005829 GO:0030263 GO:0005080 GO:0042803 GO:0042826 GO:0000228 GO:0003682 GO:0006974 GO:0006312 GO:0044822 GO:…	K03164	TOP2; DNA topoisomerase II [EC:5.99.1.3]	path:map01524	Platinum drug resistance	br:ko00001 br:ko01000 br:ko03032 br:ko03036	KEGG Orthology (KO) | Enzymes | DNA replication proteins | Chromosome
c32654_g1	H2AO_CHITH Histone orphon OS=Chironomus thummi thummi PE=3 SV=2	8	1.76055	1.90152	1.75471	-0.0151551	-0.510308	-0.303951	-0.292289	-0.714293	-0.682152	-0.432259	-0.551552	-0.659337	-0.430533	-0.824949	0.0051465	GO:0035861 GO:0090398 GO:0006342 GO:0006303 GO:0000794 GO:0001673 GO:0005654 GO:0000781 GO:0001741 GO:0051321 GO:0070062 GO:0046982 GO:0016032 GO:0050832 GO:0050830 GO:0045739 GO:0007283 GO:0000724 GO:0021987 GO:0000786 GO:0003684 GO:0006334 GO:0005657 GO:0005811 GO:0000077 GO:0005615 GO:0051673 GO:0071480 GO:0000790 GO:0042393 GO:0045087 GO:0031640 GO:0019899	K11251	H2A; histone H2A	path:map05034 path:map05322	Alcoholism | Systemic lupus erythematosus	br:ko00001 br:ko03036 br:ko04147	KEGG Orthology (KO) | Chromosome | Exosome
c22961_g1	DUSTY_STRPU Dual serine threonine and tyrosine kinase OS=Strongylocentrotus purpuratus GN=DSTYK PE=2 SV=1	8	1.39297	1.34028	1.45207	0.149143	-0.811429	0.709514	-0.293334	-0.649598	0.615474	-0.552187	-0.179712	-0.274227	-1.93399	-0.964973	0.00529351	GO:0070374 GO:0044344 GO:0005829 GO:0045743 GO:0033674 GO:0048568 GO:0004674 GO:0006468 GO:0016323 GO:0016324 GO:0035556	K16288	RIPK5 DSTYK; receptor-interacting serine/threonine-protein kinase 5 [EC:2.7.11.1]			br:ko01000 br:ko01001	Enzymes | Protein kinases
c22139_g1	GPAT4_HUMAN Glycerol-3-phosphate acyltransferase 4 OS=Homo sapiens GN=GPAT4 PE=1 SV=1	8	1.22082	1.35866	1.36983	-0.565681	-0.888022	-0.734792	-0.99876	-1.33898	0.81334	0.539803	0.776833	0.277525	-1.0557	-0.774871	0.00532904	GO:0005789 GO:0003841 GO:0006637 GO:0030879 GO:0019432 GO:0004366 GO:0006656 GO:0006654 GO:0032006	K13506	GPAT3_4 AGPAT9 AGPAT6; glycerol-3-phosphate O-acyltransferase 3/4 [EC:2.3.1.15]	path:map00561 path:map00564 path:map01100 path:map01110	Glycerolipid metabolism | Glycerophospholipid metabolism | Metabolic pathways | Biosynthesis of secondary metabolites	br:ko00001 br:ko00002 br:ko01000 br:ko01004	KEGG Orthology (KO) | KEGG modules | Enzymes | Lipid biosynthesis proteins
c26296_g3	GWL_XENTR Serine threonine- kinase greatwall OS=Xenopus tropicalis GN=mastl PE=2 SV=1	8	1.5417	1.65245	1.29988	0.216403	-0.0240146	0.0523887	-0.143568	-0.478223	-0.141554	-0.542211	-0.252962	-0.0454493	-1.01529	-2.11956	0.00533138	GO:0032154 GO:0046777 GO:0007067 GO:0004674 GO:0006974 GO:0005654 GO:0051301 GO:0005524 GO:0005813 GO:0000086 GO:0005737 GO:0034048 GO:0051726 GO:0018105 GO:0051721 GO:0035556	K16309	MASTL GW; serine/threonine-protein kinase greatwall [EC:2.7.11.1]			br:ko01000 br:ko01001	Enzymes | Protein kinases
c26780_g1	EMC3_DANRE ER membrane complex subunit 3 OS=Danio rerio GN=emc3 PE=2 SV=1	8	0.181853	0.632305	1.09382	1.28734	1.20086	0.632872	-0.147926	-0.48487	0.430968	-0.901059	-0.548721	-0.440032	-2.41932	-0.518088	0.00544276	GO:0072546 GO:0034975
c12223_g1	PARN_MOUSE Poly(A)-specific ribonuclease PARN OS=Mus musculus GN=Parn PE=1 SV=1	8	1.24003	1.53377	1.10785	0.335686	0.143589	0.34875	0.196528	0.395448	-0.533933	-0.678869	-0.418673	-0.0626574	-1.81666	-1.79086	0.00546068	GO:0005634 GO:0019901 GO:0000184 GO:0005737 GO:0004527 GO:0044702 GO:0044822	K01148	PARN; poly(A)-specific ribonuclease [EC:3.1.13.4]	path:map03018	RNA degradation	br:ko00001 br:ko01000 br:ko03019	KEGG Orthology (KO) | Enzymes | Messenger RNA biogenesis
c26975_g1	RNF41_MOUSE E3 ubiquitin- ligase NRDP1 OS=Mus musculus GN=Rnf41 PE=1 SV=1	8	0.752435	0.786297	-0.841924	0.794328	0.737228	0.904767	0.739546	0.870277	0.153374	-1.12731	-0.69081	-0.0316217	-0.687843	-2.35874	0.00550198	GO:0043229 GO:0061630 GO:0043408 GO:0000209 GO:0008285 GO:0097191 GO:1902533 GO:0005126 GO:0051896 GO:0017160 GO:0045860 GO:0005829 GO:0038128 GO:0030336 GO:2000379 GO:0010498 GO:0051865	K11981	RNF41 NRDP1; E3 ubiquitin-protein ligase NRDP1 [EC:2.3.2.27]	path:map04144	Endocytosis	br:ko00001 br:ko01000 br:ko03029 br:ko04121 br:ko04131	KEGG Orthology (KO) | Enzymes | Mitochondrial biogenesis | Ubiquitin system | Membrane trafficking
c23658_g2	UNG_DICDI Uracil-DNA glycosylase OS=Dictyostelium discoideum GN=uglA PE=2 SV=2	8	1.9576	2.03534	0.874866	-0.0754284	-0.51197	-0.316186	-0.259361	-0.785294	-0.604937	0.00343381	-0.160532	-0.0626299	-0.491525	-1.60338	0.00551472	GO:0008152 GO:0006974 GO:0016798	K03648	UNG UDG; uracil-DNA glycosylase [EC:3.2.2.27]	path:map03410 path:map05340	Base excision repair | Primary immunodeficiency	br:ko00001 br:ko01000 br:ko03400	KEGG Orthology (KO) | Enzymes | DNA repair and recombination proteins
c13755_g1	GPM6A_PONAB Neuronal membrane glyco M6-a OS=Pongo abelii GN=GPM6A PE=2 SV=1	8	0.64227	0.612693	1.33425	1.27065	0.974173	0.599284	0.431563	-0.937276	-0.0529792	-0.00350738	-0.609472	-1.37941	-1.35814	-1.52409	0.00567789	GO:1903561 GO:0036477 GO:0051179 GO:0044087 GO:0016020 GO:0022607 GO:0048699 GO:0043005 GO:0048518 GO:0051128
c19958_g1	USO1_YEAST Intracellular transport USO1 OS=Saccharomyces cerevisiae (strain ATCC 204508 S288c) GN=USO1 PE=1 SV=2	8	1.71552	1.55728	1.71615	0.517574	0.190745	-0.764266	-0.767252	-0.680689	-0.814907	-0.410234	-0.3764	-0.504585	-1.22188	-0.157058	0.00606735	GO:0044802 GO:1902580 GO:0043167 GO:0005794 GO:0000226 GO:0006886 GO:0042147 GO:0042995 GO:0090150 GO:0005874 GO:0044087 GO:0006928 GO:0016020 GO:1990778 GO:0051716 GO:0031410 GO:0033365 GO:0008092 GO:0048193 GO:0010256 GO:0051128
c30998_g1	LACH_DROME Lachesin OS=Drosophila melanogaster GN=Lac PE=1 SV=2	8	-0.262544	0.533443	1.75989	1.5823	1.02687	0.786815	0.00990776	-0.0264873	-0.465302	-0.70581	-0.960885	-1.25263	-1.25024	-0.775328	0.00613902	GO:0044421 GO:0044699	K17341	HMCN; hemicentin
c20896_g1	TCPD_BOVIN T-complex 1 subunit delta OS=Bos taurus GN=CCT4 PE=1 SV=3	8	0.821707	0.711735	-0.130414	0.591759	0.748998	0.751574	0.823891	-0.480441	0.5149	-0.195715	-0.216621	-0.591677	-2.92082	-0.428873	0.00617026	GO:0090666 GO:1904874 GO:1904851 GO:1904871 GO:0051082 GO:0006457 GO:1901998 GO:0002199 GO:0005654 GO:0005874 GO:0044822 GO:0005832 GO:0005524 GO:0051973 GO:0005813 GO:0007339 GO:0070062 GO:0044183 GO:0001666 GO:0042470 GO:0044297 GO:0005929 GO:0032212 GO:0050821	K09496	CCT4; T-complex protein 1 subunit delta			br:ko03036 br:ko03110 br:ko04147	Chromosome | Chaperones and folding catalysts | Exosome
c25922_g2	T168A_DANRE Transmembrane 168-A OS=Danio rerio GN=tmem168a PE=3 SV=1	8	1.44327	0.969246	1.23174	1.08092	0.287785	0.32026	-0.00618198	-0.0974378	-0.381822	-1.37665	0.0526598	-0.443422	-1.77719	-1.30318	0.00629078	GO:0016020 GO:0016021 GO:0030133
c23013_g1	AEBP2_DANRE Zinc finger AEBP2 OS=Danio rerio GN=aebp2 PE=2 SV=2	8	1.26741	1.47998	1.09715	0.778676	0.7337	0.35928	-0.140418	-0.481719	0.0259503	-1.10757	-0.529648	-0.37674	-1.56777	-1.53829	0.00658589	GO:0010629 GO:0005515 GO:0050794 GO:0005739 GO:0035098	K17452	AEBP2; zinc finger protein AEBP2			br:ko03000 br:ko03036	Transcription factors | Chromosome
c23108_g1	LMO7_HUMAN LIM domain only 7 OS=Homo sapiens GN=LMO7 PE=1 SV=3	8	1.76634	0.470717	0.452744	-0.146132	0.712912	-0.110533	-0.698399	0.174587	0.340746	1.12285	-0.91209	-0.555864	-2.41551	-0.202363	0.00664915	GO:0005925 GO:0044424	K06084	LMO7 FBXO20; F-box protein 20	path:map04520	Adherens junction	br:ko00001 br:ko04121	KEGG Orthology (KO) | Ubiquitin system
c13722_g1	AGM1_HUMAN Phosphoacetylglucosamine mutase OS=Homo sapiens GN=PGM3 PE=1 SV=1	8	1.23603	0.706959	-0.129269	0.576392	1.1041	1.46918	0.964488	-0.25526	-0.373954	-1.36365	-0.690672	-0.822646	-0.923523	-1.49818	0.00669513	GO:0006493 GO:0030097 GO:0006041 GO:0005829 GO:0006487 GO:0004610 GO:0006048	K01836	PGM3; phosphoacetylglucosamine mutase [EC:5.4.2.3]	path:map00520 path:map01100 path:map01130	Amino sugar and nucleotide sugar metabolism | Metabolic pathways | Biosynthesis of antibiotics	br:ko00001 br:ko01000	KEGG Orthology (KO) | Enzymes
c26994_g1	ERH_MOUSE Enhancer of rudimentary homolog OS=Mus musculus GN=Erh PE=1 SV=1	8	1.33527	1.6899	1.42638	0.696206	-0.551062	0.181138	0.0171807	0.36688	-0.575206	-1.58283	-0.439688	-0.738465	-0.658716	-1.16699	0.00669513	GO:0005515 GO:0006207 GO:0034709 GO:0016020 GO:0001649 GO:0030496 GO:0006221 GO:0008327 GO:0045747 GO:0006213 GO:0007049 GO:0044822
c27821_g1	REC8_HUMAN Meiotic recombination REC8 homolog OS=Homo sapiens GN=REC8 PE=1 SV=1	8	2.18847	1.89941	1.11799	-0.159792	-0.0876526	-0.303474	-0.46803	-0.400182	-0.665502	-0.558537	-0.314846	-0.315346	-0.848462	-1.08404	0.00671261	GO:0051276 GO:0007283 GO:0044454 GO:0006310 GO:0008278 GO:0098813 GO:0000794 GO:0007127	K13054	REC8L; meiotic recombination protein REC8 animal type	path:map04114	Oocyte meiosis	br:ko00001 br:ko03036	KEGG Orthology (KO) | Chromosome
c9301_g1	SRSF7_MOUSE Serine arginine-rich splicing factor 7 OS=Mus musculus GN=Srsf7 PE=1 SV=1	8	-0.744558	0.589864	1.69083	1.22868	0.569993	0.727933	0.621709	-0.66196	0.0329722	-0.177477	-0.139129	-0.389677	-2.0191	-1.33007	0.0068332	GO:0006406 GO:0070062 GO:0005515 GO:0016607 GO:0048025 GO:0005681 GO:0031124 GO:0006369 GO:0044822 GO:0000398	K12896	SFRS7; splicing factor arginine/serine-rich 7	path:map03040 path:map05168	Spliceosome | Herpes simplex infection	br:ko00001 br:ko03041	KEGG Orthology (KO) | Spliceosome
c6417_g1	MED4_XENLA Mediator of RNA polymerase II transcription subunit 4 OS=Xenopus laevis GN=med4 PE=2 SV=1	8	0.142073	0.908189	1.12651	0.888614	0.731087	1.19077	0.265227	0.34119	-0.490213	-1.61342	-0.351877	-0.0771722	-1.14371	-1.91726	0.00688447	GO:0045893 GO:0016020 GO:0016592 GO:0004872 GO:0030521 GO:0001104 GO:0006367 GO:0046966	K15146	MED4; mediator of RNA polymerase II transcription subunit 4	path:map04919	Thyroid hormone signaling pathway	br:ko00001 br:ko03021	KEGG Orthology (KO) | Transcription machinery
c24112_g1	SAE1_XENTR SUMO-activating enzyme subunit 1 OS=Xenopus tropicalis GN=sae1 PE=2 SV=1	8	1.70035	1.67822	1.17485	-0.101648	0.209603	-0.022536	0.0391291	0.330216	-0.47499	-0.273405	-0.568162	-1.04857	-0.806176	-1.83688	0.00690183	GO:0019948 GO:0008022 GO:0046982 GO:0016925 GO:0044763 GO:0031510 GO:0043008 GO:1903955	K10684	UBLE1A SAE1; ubiquitin-like 1-activating enzyme E1 A [EC:6.2.1.45]	path:map04120	Ubiquitin mediated proteolysis	br:ko00001 br:ko01000 br:ko04121	KEGG Orthology (KO) | Enzymes | Ubiquitin system
c26245_g1	PCM1_CHICK Pericentriolar material 1 OS=Gallus gallus GN=PCM1 PE=2 SV=1	8	0.86351	0.902526	0.747827	1.70718	0.261455	-0.245354	0.230757	-0.793015	0.249087	0.0625934	-0.0870649	-0.197456	-2.15949	-1.54256	0.00716659	GO:0005813 GO:0051641 GO:0044450 GO:0000226 GO:0044763	K16537	PCM1; pericentriolar material 1 protein			br:ko03036	Chromosome
c5927_g1	EIF2A_CHICK Eukaryotic translation initiation factor 2A OS=Gallus gallus GN=EIF2A PE=2 SV=1	8	0.494033	1.13948	1.30711	0.483685	-1.03696	0.281354	-0.0376664	0.441229	0.0788239	0.177979	0.295476	0.216985	-2.47462	-1.36692	0.00716659	GO:0006417 GO:0003743 GO:0005515 GO:0043022 GO:0072562 GO:0042255 GO:0000049 GO:0005850 GO:0006412	K15026	EIF2A; translation initiation factor 2A			br:ko03012 br:ko03019	Translation factors | Messenger RNA biogenesis
c10449_g1	EST1A_PONAB Telomerase-binding EST1A OS=Pongo abelii GN=SMG6 PE=2 SV=1	8	1.52518	1.05313	0.530419	1.10697	0.622585	0.701168	0.144134	0.0452882	-0.209646	-0.677602	-0.855969	-1.37009	-0.749924	-1.86564	0.00718997	GO:0003677 GO:0016070 GO:0005737 GO:0004519 GO:0043232 GO:0005697 GO:0019899 GO:0032204	K11124	SMG6 EST1A; protein SMG6 [EC:3.1.-.-]	path:map03015	mRNA surveillance pathway	br:ko00001 br:ko01000 br:ko03019 br:ko03032	KEGG Orthology (KO) | Enzymes | Messenger RNA biogenesis | DNA replication proteins
c19742_g1	T2AG_IXOSC Transcription initiation factor IIA subunit 2 OS=Ixodes scapularis GN= _ISCW010050 PE=3 SV=1	8	0.631227	0.622066	1.14798	1.28687	1.22245	0.901048	0.0511432	0.235258	-0.773461	-0.683355	-1.12018	-1.69416	-0.819974	-1.00692	0.00724581	GO:0051123 GO:0042803 GO:0003713 GO:0046982 GO:0030054 GO:0005672 GO:0017025 GO:0042795 GO:0045944 GO:0051091 GO:0006368	K03123	TFIIA2 GTF2A2 TOA2; transcription initiation factor TFIIA small subunit	path:map03022 path:map05203	Basal transcription factors | Viral carcinogenesis	br:ko00001 br:ko03021	KEGG Orthology (KO) | Transcription machinery
c7924_g1	PRP31_HUMAN U4 U6 small nuclear ribonucleo Prp31 OS=Homo sapiens GN=PRPF31 PE=1 SV=2	8	1.70087	1.33013	0.99212	0.774605	-0.00125247	0.0833892	-0.186036	-0.634796	0.279459	-0.223856	0.0931737	-1.1648	-1.21707	-1.82594	0.00725752	GO:0060041 GO:0016607 GO:0005690 GO:0015030 GO:0005684 GO:0006364 GO:0005687 GO:0044822 GO:0000244 GO:0048254 GO:0005515 GO:0006608 GO:0071011 GO:0046540 GO:0070990 GO:0030622 GO:0071339 GO:0030621	K12844	PRPF31; U4/U6 small nuclear ribonucleoprotein PRP31	path:map03040	Spliceosome	br:ko00001 br:ko00002 br:ko03041	KEGG Orthology (KO) | KEGG modules | Spliceosome
c21224_g1	PO6F1_RAT POU class transcription factor 1 OS=Rattus norvegicus GN=Pou6f1 PE=2 SV=1	8	1.26729	0.872899	1.30303	1.08372	0.643303	0.647887	0.343657	-0.865376	-0.163437	-1.48764	-0.817437	-0.868016	-1.46836	-0.491515	0.00737898	GO:0043922 GO:0000978 GO:0060019 GO:0005783 GO:0042981 GO:0007420 GO:0042795 GO:0007601 GO:0045944 GO:0005654 GO:0007402 GO:0007517 GO:0007507 GO:0001077 GO:0005515 GO:0007219 GO:0045892 GO:0006959 GO:0015629	K06629	ASK DBF4; activator of S phase kinase	path:map04110	Cell cycle	br:ko00001	KEGG Orthology (KO)
c12668_g1	SDK2_HUMAN sidekick-2 OS=Homo sapiens GN=SDK2 PE=1 SV=3	8	1.06192	1.05815	1.48271	1.15264	1.15297	-0.13113	0.0541002	-0.253339	-0.925892	-0.638698	-1.56495	-1.07174	-0.662205	-0.71454	0.00745723	GO:0005515 GO:0050794 GO:0060042 GO:0098742 GO:0016043 GO:0044464 GO:0048666 GO:0005576 GO:0044425	K16353	SDK; protein sidekick			br:ko04516	Cell adhesion molecules and their ligands
c22484_g1	Q179N8_AEDAE AAEL005572-PA OS=Aedes aegypti GN=AAEL005572 PE=4 SV=1	8	-0.858933	0.541604	1.84725	1.29097	-0.0926413	0.895985	-0.153425	0.0930393	0.011666	-0.553547	-0.128436	0.210401	-2.20842	-0.895509	0.00768835	GO:0003677 GO:0008270 GO:0004803 GO:0006313
c20868_g1	NU160_HUMAN Nuclear pore complex Nup160 OS=Homo sapiens GN=NUP160 PE=1 SV=3	8	1.9054	1.71609	0.597609	0.384836	-0.462183	0.272517	0.326237	-0.48529	-0.247951	-1.10717	-0.221371	-0.718774	-1.85055	-0.109398	0.00772099	GO:0005634 GO:0033036 GO:0044446 GO:0009987 GO:0071702	K14303	NUP160 NUP120; nuclear pore complex protein Nup160	path:map03013	RNA transport	br:ko00001 br:ko00002 br:ko03019 br:ko03036	KEGG Orthology (KO) | KEGG modules | Messenger RNA biogenesis | Chromosome
c19023_g1	CCNT_DROME Cyclin-T OS=Drosophila melanogaster GN= PE=1 SV=2	8	1.58189	0.512596	1.39125	0.815037	0.203446	0.473817	-0.860492	-1.7918	0.0858359	0.359424	0.0636005	-0.316923	-1.19666	-1.32103	0.00776215	GO:0019901 GO:1900364 GO:0045787 GO:0008024 GO:0042795 GO:0044763 GO:0005730 GO:0004674 GO:0006468 GO:0045944 GO:0001223 GO:0000079 GO:0006368 GO:0070063 GO:0051147 GO:0003677 GO:0097322 GO:0019085 GO:1901409 GO:0019086 GO:0050434	K15188	CCNT; cyclin T	path:map05202	Transcriptional misregulation in cancer	br:ko00001 br:ko03021	KEGG Orthology (KO) | Transcription machinery
c31191_g1	M4SI75_9BILA Anaphase promoting complex subunit 13 OS=Brachionus manjavacas GN=APC13 PE=4 SV=1	8	1.25713	1.52059	1.04939	0.347084	0.0650504	-0.158613	0.0830585	0.634383	-0.310927	-0.887473	-0.144126	-0.267852	-2.42736	-0.760341	0.00785145
c12054_g1	NADK_MOUSE NAD kinase OS=Mus musculus GN=Nadk PE=1 SV=2	8	1.69616	1.87055	1.23461	-0.404869	-0.547902	0.424178	0.3091	0.174822	-0.599837	-0.544242	-0.792282	-0.766271	-1.44493	-0.609086	0.00797565	GO:0003951 GO:0005515 GO:0046496 GO:0044444	K00858	ppnK NADK; NAD+ kinase [EC:2.7.1.23]	path:map00760 path:map01100	Nicotinate and nicotinamide metabolism | Metabolic pathways	br:ko00001 br:ko01000	KEGG Orthology (KO) | Enzymes
c25353_g1	PPCE_PIG Prolyl endopeptidase OS=Sus scrofa GN=PREP PE=1 SV=1	8	1.77184	1.54604	1.07426	0.578685	0.11091	0.674881	-0.161362	-1.20295	-0.598121	-0.410289	-0.23582	-0.777011	-1.33408	-1.03698	0.00813589	GO:0043229 GO:0005515 GO:0005737 GO:0016020 GO:0006508 GO:0004252 GO:0008238	K01322	PREP; prolyl oligopeptidase [EC:3.4.21.26]	path:map04614	Renin-angiotensin system	br:ko00001 br:ko01000 br:ko01002	KEGG Orthology (KO) | Enzymes | Peptidases
c22425_g1	LIX1L_MOUSE LIX1 OS=Mus musculus GN=Lix1l PE=2 SV=2	8	0.0262372	0.826382	1.59893	1.25554	0.931765	0.199569	0.715427	-0.17349	-0.129093	-1.29068	-0.247143	-0.726726	-1.46611	-1.52061	0.00814286	GO:0008150 GO:0097352 GO:0005737 GO:0005575 GO:0003674	K16673	LIX1L; LIX1-like protein	path:map04391	Hippo signaling pathway - fly	br:ko00001	KEGG Orthology (KO)
c23727_g2	CCNE2_HUMAN G1 S-specific cyclin-E2 OS=Homo sapiens GN=CCNE2 PE=1 SV=1	8	0.189181	0.337121	2.17455	1.1045	0.531088	0.216437	0.20893	0.334591	-0.403413	-0.342143	-0.443122	-0.651098	-1.95587	-1.30075	0.00873224	GO:0015630 GO:0048609 GO:0007165 GO:0048513 GO:0048545 GO:0006468 GO:1901700 GO:0005654 GO:0000079 GO:0007127 GO:0005515 GO:0000075 GO:0048522 GO:0000083 GO:0005829 GO:0070887	K06626	CCNE; cyclin E	path:map04110 path:map04114 path:map04115 path:map04151 path:map04391 path:map05161 path:map05162 path:map05200 path:map05203 path:map05206 path:map05215 path:map05222	Cell cycle | Oocyte meiosis | p53 signaling pathway | PI3K-Akt signaling pathway | Hippo signaling pathway - fly | Hepatitis B | Measles | Pathways in cancer | Viral carcinogenesis | MicroRNAs in cancer | Prostate cancer | Small cell lung cancer	br:ko00001 br:ko00002 br:ko03032 br:ko03036	KEGG Orthology (KO) | KEGG modules | DNA replication proteins | Chromosome
c29474_g1	H1D_STRPU Histone H1-delta OS=Strongylocentrotus purpuratus PE=3 SV=1	8	-0.286156	0.783514	2.36568	1.12455	0.78479	0.49118	-0.173665	-0.109202	-1.03416	-1.05519	-1.01303	-0.946659	-0.417796	-0.513865	0.00873835	GO:0031490 GO:0005515 GO:0015629 GO:0016043 GO:0005719 GO:0005794 GO:0044822	K11275	H1_5; histone H1/5			br:ko03036	Chromosome
c12624_g1	TTF2_MOUSE Transcription termination factor 2 OS=Mus musculus GN=Ttf2 PE=1 SV=2	8	1.72505	1.6317	1.65339	0.709889	-0.257376	-0.366067	-0.576	-0.31581	-0.554251	-1.27374	-0.54946	-0.499629	-0.409051	-0.918643	0.00877379	GO:0044428 GO:0006281 GO:0008094 GO:0005515 GO:0005737 GO:0006310 GO:0032991 GO:0004386 GO:0006353 GO:0006996 GO:0007049	K15173	TTF2; transcription termination factor 2 [EC:3.6.4.-]	path:map04918	Thyroid hormone synthesis	br:ko00001 br:ko01000 br:ko03021	KEGG Orthology (KO) | Enzymes | Transcription machinery
c24891_g1	PHF10_XENLA PHD finger 10 OS=Xenopus laevis GN=phf10 PE=2 SV=2	8	1.17797	0.794631	1.198	0.829585	0.714284	0.15283	0.164682	0.0408459	-0.0834269	-1.10131	-0.393604	-0.813194	-2.49487	-0.186434	0.00887405	GO:0016747 GO:0000978 GO:0006355 GO:0006473 GO:0002230 GO:0006325 GO:0098792 GO:0005654 GO:0005813 GO:0000790 GO:0005515 GO:0005737 GO:0006915 GO:0032991 GO:0098779
c20152_g2	PPIG_MOUSE Peptidyl-prolyl cis-trans isomerase G OS=Mus musculus GN=Ppig PE=1 SV=1	8	1.10198	0.88427	0.601621	0.79213	0.618302	0.356861	0.591479	-1.81545	0.578605	-1.80899	0.386388	-0.333232	-0.774	-1.17997	0.00894787	GO:0016018 GO:0008380 GO:0006461 GO:0061077 GO:0008134 GO:0000413 GO:0005730 GO:0006810 GO:0005654 GO:0044822 GO:0000122 GO:0003755 GO:0071492 GO:0019076 GO:0005737 GO:0016020 GO:0043065 GO:0051879 GO:0034389 GO:0030331 GO:0050714 GO:0045070 GO:0030544	K09566	PPIG; peptidyl-prolyl isomerase G (cyclophilin G) [EC:5.2.1.8]			br:ko01000 br:ko03041 br:ko03110	Enzymes | Spliceosome | Chaperones and folding catalysts
c30971_g1	STM2B_XENLA Stathmin-2-B OS=Xenopus laevis GN=stmn2-b PE=2 SV=1	8	1.86819	1.91772	1.33717	0.254207	-0.14685	-0.461425	-0.214594	-0.271628	-1.08811	-0.768809	-1.08546	-0.666805	-0.352537	-0.321075	0.00903834	GO:0043229 GO:0015631 GO:0007165 GO:0007052 GO:1990090 GO:0048306 GO:0007026 GO:0043025 GO:0009615 GO:0007019 GO:0030426 GO:0048471 GO:0070062 GO:0010977 GO:0000281 GO:0010976 GO:0031117 GO:0030027 GO:0031115	K04381	STMN1; stathmin	path:map04010 path:map05206	MAPK signaling pathway | MicroRNAs in cancer	br:ko00001 br:ko04812	KEGG Orthology (KO) | Cytoskeleton proteins
c22824_g1	HYLS1_BOVIN Hydrolethalus syndrome 1 homolog OS=Bos taurus GN=HYLS1 PE=2 SV=1	8	1.07741	0.427166	0.432353	1.59916	1.37089	0.875212	0.103765	-0.836148	-0.310747	-1.46341	-0.250122	-0.692155	-1.00064	-1.33273	0.00922426	GO:0005634 GO:0005813 GO:0005515 GO:0005737 GO:0005886
c32652_g1	HDAC1_BOVIN Histone deacetylase 1 OS=Bos taurus GN=HDAC1 PE=2 SV=1	8	1.25467	1.64601	1.95308	0.895101	-0.562262	-0.489975	0.0215966	-0.250746	-0.681616	-0.499596	-0.752328	-1.01679	-0.848731	-0.668414	0.00948186	GO:0055093 GO:0000978 GO:0001106 GO:0001103 GO:0042733 GO:0048714 GO:0060766 GO:0000980 GO:0032922 GO:0043392 GO:0032967 GO:2000757 GO:0005829 GO:0032760 GO:0033613 GO:0031072 GO:0042826 GO:0032041 GO:0061000 GO:0042220 GO:1901796 GO:0043433 GO:0003300 GO:0051059 GO:0071560 GO:0009913 GO:0043044 GO:0047485 GO:0043922 GO:0042517 GO:0008284 GO:0061198 GO:0045786 GO:0060789 GO:0006344 GO:0045347 GO:…	K06067	HDAC1_2; histone deacetylase 1/2 [EC:3.5.1.98]	path:map04110 path:map04213 path:map04330 path:map04919 path:map05016 path:map05034 path:map05169 path:map05200 path:map05202 path:map05203 path:map05220	Cell cycle | Longevity regulating pathway - multiple species | Notch signaling pathway | Thyroid hormone signaling pathway | Huntington's disease | Alcoholism | Epstein-Barr virus infection | Pathways in cancer | Transcriptional misregulation in cancer | Viral carcinogenesis | Chronic myeloid leukemia	br:ko00001 br:ko01000 br:ko03036	KEGG Orthology (KO) | Enzymes | Chromosome
c17541_g1	PCDC2_HUMAN Protocadherin alpha-C2 OS=Homo sapiens GN=PCDHAC2 PE=2 SV=1	8	0.0516077	0.574623	1.10686	1.13663	1.25689	1.015	0.674651	-0.00828412	-0.299559	-0.66244	-1.28047	-0.947844	-0.76466	-1.853	0.00954949	GO:0016020 GO:0044763	K16497	PCDHGC; protocadherin gamma subfamily C			br:ko04516	Cell adhesion molecules and their ligands
c29437_g1	RNF41_XENLA E3 ubiquitin- ligase NRDP1 OS=Xenopus laevis GN=rnf41 PE=2 SV=1	8	2.18883	1.78741	-0.0167954	-0.689606	-0.695749	0.135237	0.104386	0.487221	-0.335257	-0.851767	0.155718	-0.0662592	-1.59856	-0.604803	0.00956184	GO:1902531 GO:0002684 GO:0048584 GO:0006955 GO:0045595 GO:0051240 GO:0010556 GO:0051603 GO:0033151 GO:0007166 GO:0044444 GO:0048523 GO:0003677 GO:0044093 GO:1903706 GO:0001932 GO:0031981 GO:0010468 GO:0016043 GO:0030098 GO:0031325 GO:0031326 GO:0016787 GO:0019899 GO:0016567	K11981	RNF41 NRDP1; E3 ubiquitin-protein ligase NRDP1 [EC:2.3.2.27]	path:map04144	Endocytosis	br:ko00001 br:ko01000 br:ko03029 br:ko04121 br:ko04131	KEGG Orthology (KO) | Enzymes | Mitochondrial biogenesis | Ubiquitin system | Membrane trafficking
c1006_g1	NEDD1_MOUSE NEDD1 OS=Mus musculus GN=Nedd1 PE=1 SV=2	8	2.11343	2.06461	0.803436	-0.315498	-0.412907	0.0760156	-0.673502	-0.698755	-0.706852	0.089721	-0.324579	-0.131938	-0.897002	-0.986182	0.00977142	GO:0005813 GO:0005737 GO:0044763	K16547	NEDD1; protein NEDD1			br:ko03036 br:ko04812	Chromosome | Cytoskeleton proteins
c781_g1	LSAMP_RAT Limbic system-associated membrane OS=Rattus norvegicus GN=Lsamp PE=1 SV=1	8	0.799137	0.58495	0.956917	1.11278	0.872155	0.739549	0.22598	0.757177	0.11975	-0.834345	-1.15477	-1.54843	-1.19096	-1.4399	0.00980289	GO:0044421 GO:0044699 GO:0032501	K06772	LSAMP LAMP; limbic system-associated membrane protein			br:ko04516	Cell adhesion molecules and their ligands
c272_g1	GTSF1_MACFA Gametocyte-specific factor 1 OS=Macaca fascicularis GN=GTSF1 PE=2 SV=1	8	1.3253	1.43129	0.580031	-0.329416	-1.1535	0.0802783	0.960304	0.89412	0.440123	-0.971189	0.00625335	-0.453641	-1.8526	-0.957364	0.00981698	GO:0044699
c23440_g1	TAD2B_PONAB Transcriptional adapter 2-beta OS=Pongo abelii GN=TADA2B PE=2 SV=1	8	0.983047	1.01331	1.54658	1.11257	0.978923	0.222647	0.0814889	-0.474473	-0.479619	-1.74032	-1.09969	-0.837565	-0.41483	-0.892071	0.00992068	GO:0003712 GO:0044260 GO:0048522 GO:0070461 GO:0006355 GO:0031056 GO:0005488 GO:0006325 GO:0044238	K15127	TADA2B; transcriptional adapter 2-beta			br:ko03021 br:ko03036	Transcription machinery | Chromosome
c3032_g1	NA	1	-0.552612	-0.552612	-0.552612	-0.552612	-0.552612	0.319915	2.33477	1.06819	1.80324	-0.552612	-0.552612	-0.552612	-0.552612	-0.552612	1.51346e-14	NA	NA	NA	NA	NA	NA	NA
c32642_g1	NA	1	-1.43311	-1.35742	-0.197038	0.77505	0.932696	1.20039	1.27174	1.17892	0.795401	-0.128153	-0.992864	-0.957135	-0.507675	-0.580806	1.77666e-05	NA	NA	NA	NA	NA	NA	NA
c16088_g1	NA	1	-1.37215	-1.49572	-0.858174	-0.936213	-0.0652528	0.836493	1.13472	1.2182	1.33387	0.90144	0.653321	-0.146483	-0.486806	-0.717251	4.96177e-05	NA	NA	NA	NA	NA	NA	NA
c16471_g1	NA	1	-1.49768	-1.4865	-1.06298	-0.674336	-0.165878	0.589192	0.967715	1.13766	1.21059	0.963775	0.994516	0.310173	-0.484476	-0.801768	6.08826e-05	NA	NA	NA	NA	NA	NA	NA
c23935_g1	NA	1	-1.31966	-1.58999	-0.703907	-0.0635462	0.575294	1.01469	1.23361	1.0481	1.48977	0.526621	0.0691712	-0.722171	-0.69743	-0.860558	0.000101284	NA	NA	NA	NA	NA	NA	NA
c27036_g1	NA	3	0.843526	0.156946	-1.31725	-0.87186	-1.17198	-1.41014	-0.637956	-0.509258	0.426094	0.495339	0.816357	1.22746	1.76172	0.191002	0.00143914	NA	NA	NA	NA	NA	NA	NA
c16382_g1	NA	1	-1.87427	-1.45458	0.857591	1.15331	0.882351	1.1172	0.894547	0.91317	0.0979586	-0.21653	-0.263339	-0.786951	-0.541917	-0.778539	0.000430269	NA	NA	NA	NA	NA	NA	NA
c10965_g1	NA	1	-1.16807	-1.10146	-0.270151	0.578173	0.950304	1.36593	1.36449	0.925645	1.08133	-0.188781	-1.06104	-0.838512	-0.542748	-1.0951	0.000488006	NA	NA	NA	NA	NA	NA	NA
c34638_g1	NA	1	-1.49908	-1.4675	-0.547605	0.418611	0.606756	1.14815	1.21316	0.912687	1.19533	0.597061	0.000139273	-1.12217	-0.607249	-0.8483	0.000590573	NA	NA	NA	NA	NA	NA	NA
c26490_g2	NA	2	-1.91596	-1.60519	-0.671054	0.431476	0.0382633	0.128802	0.76647	-0.565646	-0.367622	0.356311	0.581667	-0.0197731	0.896511	1.94575	8.07262e-05	NA	NA	NA	NA	NA	NA	NA
c20810_g1	NA	1	-1.6067	-1.59774	-0.336936	0.761702	0.943568	0.996276	0.979215	1.27605	0.834876	0.359011	-0.439315	-0.99165	-0.537005	-0.641341	0.000684242	NA	NA	NA	NA	NA	NA	NA
c11305_g1	NA	1	-0.980465	-0.449064	0.666742	1.51446	1.46585	1.42759	0.942515	-0.137992	-0.290357	-1.02161	-0.995115	-0.964386	-0.951342	-0.226826	0.000720749	NA	NA	NA	NA	NA	NA	NA
c32643_g1	NA	3	0.67206	0.0681289	-1.12908	-0.81003	-0.975685	0.175755	0.289924	-0.736678	0.780165	0.0458632	-0.324642	1.65058	-1.51442	1.80806	0.00253923	NA	NA	NA	NA	NA	NA	NA
c17704_g1	NA	1	-1.05584	-1.16136	-0.676227	-0.558413	0.384171	0.977969	1.28341	1.18865	1.61307	0.818334	-0.262969	-1.02797	-0.609314	-0.913516	0.000749191	NA	NA	NA	NA	NA	NA	NA
c13469_g1	NA	1	-1.18911	-1.13874	-0.323642	1.02496	1.5257	1.30994	1.13804	0.848176	0.178014	-0.221451	-0.480304	-0.857986	-1.34476	-0.46884	0.000876531	NA	NA	NA	NA	NA	NA	NA
c25335_g1	NA	2	-1.79813	-1.29301	-0.152009	0.258531	0.219412	-0.0367969	-0.608451	-0.574118	-0.182383	-0.710305	0.931755	0.696372	1.83228	1.41685	0.0001339	NA	NA	NA	NA	NA	NA	NA
c10715_g1	NA	1	-1.8828	-1.81955	-0.0677734	0.84698	1.10595	1.04456	0.473509	0.38339	0.714857	0.618444	0.352037	-0.0964115	-0.442629	-1.23056	0.000952047	NA	NA	NA	NA	NA	NA	NA
c31295_g1	NA	1	-1.19891	-1.47046	-0.872701	-0.144477	0.553194	1.05418	1.11309	1.02559	1.1024	0.759583	0.500553	-0.23482	-0.635471	-1.55176	0.000963067	NA	NA	NA	NA	NA	NA	NA
c14190_g1	NA	5	-1.39013	-1.39013	-1.05415	-0.557797	-1.03035	-0.299503	0.0593282	0.974258	0.559576	-0.291863	0.869765	0.901122	1.0691	1.58078	0.00774565	NA	NA	NA	NA	NA	NA	NA
c20880_g1	NA	2	-0.446607	-0.647841	-0.336707	0.247991	-0.184743	-0.647841	-0.499204	-0.185842	-0.280034	0.0372881	-0.647841	-0.0990779	0.404858	3.2856	0.00517406	NA	NA	NA	NA	NA	NA	NA
c23490_g1	NA	2	-1.50344	-1.50344	-0.701187	-0.894092	0.418774	-0.0559362	0.790103	-0.311563	-0.20311	-0.561247	0.371865	1.32839	1.27219	1.55268	0.000175099	NA	NA	NA	NA	NA	NA	NA
c17704_g2	NA	1	-1.01236	-0.785598	-0.667674	-0.52519	0.64148	0.99946	1.20731	1.19215	1.54697	0.729396	-0.165776	-0.924223	-1.26039	-0.97555	0.00143472	NA	NA	NA	NA	NA	NA	NA
c20637_g1	NA	2	-0.780759	-0.857452	-0.644058	0.0367899	-0.468531	-0.188946	-0.600169	-0.633713	-0.862327	-0.378359	0.400084	2.09053	0.878769	2.00814	0.00560668	NA	NA	NA	NA	NA	NA	NA
c3951_g1	NA	1	-0.635822	-0.604569	-0.640034	-0.333674	-1.05933	-0.818969	-0.205463	0.648668	2.0323	1.65731	1.15051	0.321502	-0.809731	-0.702687	0.0014975	NA	NA	NA	NA	NA	NA	NA
c5628_g1	NA	1	-1.24738	-1.4999	-0.428285	0.36659	0.58943	1.05219	0.950548	0.893314	1.34942	0.760588	0.115875	-0.683938	-0.673911	-1.54455	0.00172879	NA	NA	NA	NA	NA	NA	NA
c30394_g1	NA	3	-0.382258	1.13964	-0.679668	-0.657228	-1.08338	-0.189231	-0.293623	-0.343	0.436305	-1.12124	-0.0211806	1.33187	-0.533196	2.39618	0.00423682	NA	NA	NA	NA	NA	NA	NA
c24471_g1	NA	2	-1.52306	-1.35355	-0.253105	0.22099	0.110722	0.902883	-0.0762999	-0.659567	0.26882	-1.07358	0.598151	0.168457	0.263636	2.40551	0.000199255	NA	NA	NA	NA	NA	NA	NA
c24099_g1	NA	2	-1.43341	-1.43341	-1.10281	-0.781394	-0.203831	0.075788	-0.00179348	-0.352243	0.788142	0.0955287	0.294352	1.29985	0.790104	1.96513	0.00579244	NA	NA	NA	NA	NA	NA	NA
c32927_g1	NA	1	-1.58101	-0.745471	1.25488	1.2952	0.9003	1.08815	0.641098	0.486508	0.29515	-0.61784	-0.266374	-0.105687	-1.29614	-1.34876	0.00834744	NA	NA	NA	NA	NA	NA	NA
c23594_g1	NA	2	-1.91712	-1.67215	-0.52989	-0.0314171	0.0242169	-0.279583	-0.140161	-0.427466	-0.0224629	0.369468	0.714875	0.923446	1.4983	1.48995	0.000229815	NA	NA	NA	NA	NA	NA	NA
c15229_g1	NA	1	-1.42736	-1.84706	0.337642	1.05345	0.605458	0.665349	0.825599	0.990937	0.879467	0.401903	0.245616	-0.421492	-1.06954	-1.23997	0.00259745	NA	NA	NA	NA	NA	NA	NA
c25918_g4	NA	1	-1.69268	-0.687189	1.81251	1.5804	0.918779	0.922429	0.431556	-0.00298174	-0.295288	-0.354816	-0.598954	-0.68393	-0.520219	-0.829612	0.00259745	NA	NA	NA	NA	NA	NA	NA
c16690_g2	NA	1	-1.60787	-1.77954	-0.90932	-0.272566	0.241461	0.857812	1.10985	1.20821	1.05948	0.619447	0.563947	0.165076	-0.295625	-0.960364	0.00260065	NA	NA	NA	NA	NA	NA	NA
c20054_g1	NA	1	-0.749067	-0.805164	-0.261217	-0.417439	0.224916	1.30448	1.71115	1.8062	0.864308	-0.748552	-0.873252	-0.407455	-0.895426	-0.753483	0.0028283	NA	NA	NA	NA	NA	NA	NA
c16598_g2	NA	1	-0.802261	-0.834028	-0.286133	0.794458	1.30907	1.93305	1.03727	0.856063	0.10798	-0.89931	-0.460104	-1.16734	-0.668151	-0.920557	0.003072	NA	NA	NA	NA	NA	NA	NA
c25261_g1	NA	4	-1.04573	-1.01105	-0.380009	-0.556327	-0.467105	-0.725474	-0.73123	-1.1591	0.0113701	0.736467	1.02917	1.28515	1.42765	1.58622	0.00526413	NA	NA	NA	NA	NA	NA	NA
c24900_g4	NA	3	0.106687	-0.0455505	1.01839	0.635416	-1.59518	-1.60825	0.780387	-1.97392	-0.0967045	0.912334	0.237263	0.696227	0.680146	0.252758	0.00669513	NA	NA	NA	NA	NA	NA	NA
c25422_g1	NA	1	-0.376624	-0.661469	0.334696	1.08228	1.19021	0.975468	1.14152	0.904203	0.666782	-0.718428	-0.925582	-1.44828	-0.640571	-1.5242	0.00336099	NA	NA	NA	NA	NA	NA	NA
c11179_g2	NA	1	-1.28339	-0.703248	0.61372	0.899874	1.33637	1.45901	1.09915	0.828543	-0.231727	-0.865405	-1.1438	-0.949134	-0.149716	-0.910252	0.00372471	NA	NA	NA	NA	NA	NA	NA
c23064_g1	NA	2	-1.05586	-0.931366	-1.14852	-0.262243	-0.242151	1.02461	0.749496	-1.76403	-0.204611	-0.284826	0.529092	0.897131	1.26542	1.42785	0.000356394	NA	NA	NA	NA	NA	NA	NA
c32533_g1	NA	2	-0.857605	-0.700158	-0.179763	0.693412	0.382899	-0.214121	0.863531	-0.857605	-0.857605	-0.857605	-0.304885	-0.240372	0.326441	2.80344	0.000363012	NA	NA	NA	NA	NA	NA	NA
c23205_g1	NA	2	-1.22168	-1.22168	-0.883316	-0.324803	-0.249092	0.525721	-0.381588	-0.462262	-0.390117	-0.442698	0.516774	0.752433	1.67064	2.11166	0.000368613	NA	NA	NA	NA	NA	NA	NA
c14713_g1	NA	2	-1.93078	-1.52869	-1.22932	0.656926	0.350273	-0.000710499	1.00757	-0.776997	0.812642	-0.0403935	0.609157	0.369175	0.287335	1.41381	0.00713172	NA	NA	NA	NA	NA	NA	NA
c26392_g4	NA	4	-0.879328	-1.33513	-0.871788	-0.48149	0.410911	-0.199732	-0.851158	-1.32918	0.361961	0.526439	1.09122	0.527934	1.13627	1.89307	0.00616912	NA	NA	NA	NA	NA	NA	NA
c29715_g1	NA	1	-1.901	-0.55083	1.18691	1.33297	1.16964	1.24782	0.695724	0.130948	-0.347177	-0.288691	-0.545501	-0.676068	-0.250809	-1.20394	0.00420957	NA	NA	NA	NA	NA	NA	NA
c26834_g1	NA	1	-1.35564	-1.27468	-0.449294	0.893054	1.19373	1.3575	1.17007	0.950989	0.49515	-0.178404	-0.132875	-0.43477	-1.02848	-1.20636	0.00423682	NA	NA	NA	NA	NA	NA	NA
c6410_g1	NA	1	-1.04458	-1.29678	-0.792182	-0.766883	0.537639	1.1971	1.31164	1.03052	1.34231	0.795855	0.0909439	-0.908855	-0.990758	-0.505965	0.00437929	NA	NA	NA	NA	NA	NA	NA
c18365_g1	NA	1	-1.07452	-1.05141	-0.280572	1.45384	1.8209	1.78339	0.464715	0.023345	-0.569901	-0.668476	-0.707825	-0.635201	-0.240682	-0.317601	0.00463339	NA	NA	NA	NA	NA	NA	NA
c25413_g5	NA	2	-1.91187	-1.34118	0.428102	0.63086	0.00491942	-0.0905766	-1.13744	-0.498774	-0.304852	-0.184354	0.818823	1.64195	0.849252	1.09514	0.000541853	NA	NA	NA	NA	NA	NA	NA
c26500_g6	NA	2	-1.63604	-1.13818	-0.660804	0.599021	-0.680117	0.525757	0.966547	-0.463291	0.5268	-1.14397	0.879619	-0.383717	0.837465	1.77091	0.00785603	NA	NA	NA	NA	NA	NA	NA
c4969_g1	NA	1	-1.38076	-1.24195	0.48654	1.51376	1.61102	1.20872	0.563018	0.518753	-0.245512	-0.447072	-0.957272	-1.00051	-0.263484	-0.365261	0.00511074	NA	NA	NA	NA	NA	NA	NA
c19028_g1	NA	1	-1.32961	-1.39182	-0.962219	-0.891981	-0.449081	0.702219	1.14037	1.38588	1.53267	0.832221	0.46062	-0.23596	-0.267446	-0.525867	0.0055858	NA	NA	NA	NA	NA	NA	NA
c24880_g2	NA	2	1.21009	-1.19006	-1.21204	0.897631	-0.651931	-0.221188	0.738753	-1.68772	-0.352824	-0.663188	0.302561	0.877183	0.408615	1.54412	0.00813208	NA	NA	NA	NA	NA	NA	NA
c19206_g1	NA	1	-0.970675	-1.12126	-0.595631	-0.417519	-0.497081	0.775028	1.5263	1.51731	1.6976	0.451313	-0.164206	-0.526838	-0.829076	-0.84526	0.00597943	NA	NA	NA	NA	NA	NA	NA
c29621_g1	NA	2	-0.698119	-0.698119	-0.0521511	0.0861429	-0.356119	0.104697	-0.406688	-0.698119	0.470481	-0.698119	-0.698119	1.93337	-0.698119	2.40898	0.000599413	NA	NA	NA	NA	NA	NA	NA
c32102_g1	NA	2	-0.72355	-0.817835	-0.817835	-0.19803	-0.592033	-0.452021	-0.503958	-0.557231	-0.644696	-0.305099	0.669131	1.33746	2.40885	1.19685	0.000599413	NA	NA	NA	NA	NA	NA	NA
c22380_g1	NA	2	-1.25403	-0.976801	0.145027	-0.0739353	-0.0340648	-0.392842	1.78605	-0.333885	-1.76984	-0.0297208	-0.0328733	0.225668	1.21671	1.52454	0.000607656	NA	NA	NA	NA	NA	NA	NA
c23353_g1	NA	1	-1.34691	-1.36486	-1.1789	-0.289617	0.0869514	0.623307	0.935291	1.46316	1.75711	0.705461	0.150192	-0.37445	-0.515854	-0.650887	0.00672747	NA	NA	NA	NA	NA	NA	NA
c25233_g2	NA	4	-1.41509	-1.56663	-0.45583	-0.528386	-0.766849	-0.326155	0.349124	-0.850899	0.00158226	0.962987	0.711735	1.11028	1.41279	1.36134	0.00834744	NA	NA	NA	NA	NA	NA	NA
c20750_g2	NA	2	-1.27507	-0.563699	-1.04476	-0.479227	-1.25897	-0.0306099	0.414779	-0.0822638	0.938093	0.23254	1.11494	1.25996	-1.01037	1.78466	0.00879542	NA	NA	NA	NA	NA	NA	NA
c25752_g1	NA	2	-1.21754	-1.21754	0.0357779	0.376356	-1.00508	-0.328186	-0.244578	-0.140621	0.898516	-0.767946	0.507735	-0.0194618	0.521018	2.60155	0.000744765	NA	NA	NA	NA	NA	NA	NA
c13031_g1	NA	2	-0.437552	-0.437552	-0.437552	-0.437552	-0.437552	-0.136409	-0.437552	-0.437552	-0.437552	0.00708462	-0.437552	1.57418	-0.437552	2.93066	0.00889327	NA	NA	NA	NA	NA	NA	NA
c29816_g1	NA	1	-0.965976	-1.01798	-0.3684	0.71626	1.1434	1.55544	1.37225	1.15194	0.308693	-0.443734	-0.926029	-1.13869	-0.828932	-0.558226	0.0074375	NA	NA	NA	NA	NA	NA	NA
c27265_g1	NA	1	-0.490894	-0.819181	-0.250983	-0.893303	0.370728	1.45123	1.7518	1.78152	0.492105	-0.904875	-0.64744	-0.634331	-0.347615	-0.858768	0.00747408	NA	NA	NA	NA	NA	NA	NA
c28155_g1	NA	1	-1.48834	-1.536	-0.301857	0.747051	1.20828	1.41423	1.23944	1.02802	0.29639	-0.174663	-0.507484	-0.913663	-0.481249	-0.530148	0.00747408	NA	NA	NA	NA	NA	NA	NA
c25401_g1	NA	2	-1.36977	-0.789748	-1.17927	0.589661	-0.798269	0.104769	-0.320274	-0.39454	-0.0206661	-0.823969	1.11454	0.54376	1.51767	1.82611	0.000839503	NA	NA	NA	NA	NA	NA	NA
c34776_g1	NA	2	-0.796284	-1.1192	-1.34326	0.106931	0.0153938	-0.581893	-0.0589202	-1.63257	0.124502	0.900146	0.683035	0.964152	1.76886	0.969115	0.00900786	NA	NA	NA	NA	NA	NA	NA
c26598_g3	NA	2	-2.33895	-1.21176	-0.176877	0.608439	-0.144281	-0.0205935	-0.0485918	-0.283949	-0.157613	-0.304468	0.670399	0.312147	1.3268	1.7693	0.000874047	NA	NA	NA	NA	NA	NA	NA
c21970_g1	NA	2	-0.890654	-1.00689	-0.522797	-0.76891	-1.00689	-0.429115	-0.505804	-0.270489	0.879502	-0.165078	0.295495	0.537361	1.61344	2.24083	0.00283832	NA	NA	NA	NA	NA	NA	NA
c30940_g1	NA	6	-1.09971	-1.09971	-1.09971	0.0538539	0.930064	0.819178	-0.263644	-0.0635019	-0.198938	-0.85034	-0.293168	-0.0363603	0.65675	2.54523	0.00079561	NA	NA	NA	NA	NA	NA	NA
c29773_g1	NA	2	-0.500622	-0.665306	-0.508976	-0.492136	0.29186	0.101844	-0.238219	-0.472488	0.213101	-0.665306	-0.473821	-0.189065	0.34961	3.24953	0.000977512	NA	NA	NA	NA	NA	NA	NA
c22786_g2	NA	2	-1.41461	-0.0862859	-1.48181	0.0485157	-0.116459	-0.331494	-0.083858	-0.00831299	0.909421	-1.01549	0.469101	1.54962	-0.436497	1.99815	0.000992611	NA	NA	NA	NA	NA	NA	NA
c7347_g1	NA	1	-0.992887	-1.19116	-0.650012	-1.05108	-0.797158	0.673412	1.23238	1.4923	1.66346	0.526047	0.439267	0.0234661	-0.510445	-0.85759	0.00977142	NA	NA	NA	NA	NA	NA	NA
c16895_g1	NA	1	-1.01726	-1.10402	0.0429893	1.18684	1.36802	1.38636	1.14932	0.352518	0.685555	-0.625122	-0.609127	-0.838386	-0.667253	-1.31044	0.0098134	NA	NA	NA	NA	NA	NA	NA
c18268_g1	NA	4	-0.279117	-0.823257	-1.26124	-0.682286	-1.52535	-0.95656	0.344903	-0.217117	0.627489	0.241984	0.441144	0.76349	1.56397	1.76195	7.81406e-05	NA	NA	NA	NA	NA	NA	NA
c22696_g1	NA	2	-0.90263	-0.678463	-0.706128	-0.242394	-0.664851	-0.499104	-0.387111	-0.806662	-0.307427	-0.388783	0.636257	1.77704	0.936179	2.23408	0.00110088	NA	NA	NA	NA	NA	NA	NA
c27063_g1	NA	2	-0.49918	-0.638609	-0.38498	-0.272957	-0.516772	-0.374916	-0.275559	-0.525735	-0.259059	-0.532421	-0.366573	0.189207	1.55621	2.90134	4.68365e-13	NA	NA	NA	NA	NA	NA	NA
c34507_g1	NA	2	-1.06746	-0.882404	0.253314	-0.744602	-0.624425	-0.547618	-0.227232	-0.649498	1.08869	0.791607	-0.486953	0.430893	0.00763054	2.65806	0.00126991	NA	NA	NA	NA	NA	NA	NA
c33572_g1	NA	6	-1.22509	-0.90684	0.644213	1.69067	0.335551	-0.486354	-0.395086	-0.409886	-0.478828	-0.812554	-0.146255	-0.402925	0.225691	2.3677	0.00122124	NA	NA	NA	NA	NA	NA	NA
c13272_g1	NA	2	-1.0636	-0.926596	-0.927539	0.0296649	0.108913	-0.317555	-0.461837	-0.942815	-0.627878	-0.0996831	0.708779	0.815576	1.35207	2.3525	1.22004e-09	NA	NA	NA	NA	NA	NA	NA
c34437_g1	NA	5	-0.593456	-0.593456	-0.593456	-0.593456	-0.593456	-0.593456	1.51194	1.44581	0.909159	-0.593456	-0.593456	2.06766	-0.593456	-0.593456	2.6347e-08	NA	NA	NA	NA	NA	NA	NA
c19438_g2	NA	2	-1.14446	-0.87956	-0.208497	-0.00403528	-0.0958659	-0.559287	-0.336481	-0.81577	-0.512957	-0.502332	-0.0496009	1.16938	1.71743	2.22204	0.0014236	NA	NA	NA	NA	NA	NA	NA
c26333_g3	NA	2	-1.01739	-0.646807	-0.209762	-0.797804	-0.595823	-0.296764	0.242827	-1.01739	-0.268877	-0.266483	0.273184	0.364998	2.06533	2.17076	0.0014236	NA	NA	NA	NA	NA	NA	NA
c26526_g1	NA	5	-2.35341	-1.15194	-0.20601	-0.390405	-0.140464	-0.369903	0.45535	0.122442	0.108311	0.0395104	0.0907025	0.57464	1.71314	1.50803	1.2519e-07	NA	NA	NA	NA	NA	NA	NA
c19912_g1	NA	2	-1.44183	-1.50939	0.179436	0.0579619	-0.311974	0.675284	0.197515	0.0342017	-0.170135	0.235295	-0.318584	-0.300031	-0.107388	2.77964	0.00153925	NA	NA	NA	NA	NA	NA	NA
c28303_g1	NA	2	-1.21769	-0.444038	0.28004	0.138456	-0.532958	-0.455037	-0.361087	-0.398835	0.241711	-0.557954	-0.393159	1.54856	-0.537076	2.68907	2.25332e-07	NA	NA	NA	NA	NA	NA	NA
c25850_g1	NA	3	-0.57535	1.03538	0.655206	-0.907817	-0.318222	-1.51782	1.35204	-0.865531	0.0814032	-1.61802	-0.0461693	0.502351	1.03263	1.18991	1.32945e-05	NA	NA	NA	NA	NA	NA	NA
c24537_g1	NA	2	-1.33873	-0.694608	-0.943502	0.252088	-0.956024	0.566741	0.930765	-0.499046	-0.0257773	-0.109518	-0.795081	0.0916501	1.22717	2.29388	0.0015702	NA	NA	NA	NA	NA	NA	NA
c25775_g3	NA	4	-1.0039	-0.90738	-0.804353	-0.826082	-0.71401	-0.856641	-0.690413	-0.592458	0.23891	1.00748	1.11135	1.21173	1.42229	1.40347	0.000368613	NA	NA	NA	NA	NA	NA	NA
c26618_g1	NA	2	-1.86759	-1.59248	-0.440086	-0.728074	0.378623	0.255353	0.110435	-0.153448	0.676904	-0.63985	0.354928	0.773175	1.05389	1.81823	0.00184498	NA	NA	NA	NA	NA	NA	NA
c10351_g1	NA	5	-0.479173	-1.76578	-1.49348	0.159066	0.561225	0.155389	0.627962	-0.916096	0.22523	0.111178	0.393927	0.150298	2.36111	-0.090845	0.00417326	NA	NA	NA	NA	NA	NA	NA
c10667_g1	NA	2	-0.675637	-0.804701	-0.288502	0.434009	-0.293791	-0.0892855	-0.573493	-0.150065	-0.804701	-0.246839	-0.36386	0.0843015	0.618494	3.15407	1.42022e-06	NA	NA	NA	NA	NA	NA	NA
c23831_g2	NA	6	-1.69043	-0.979606	0.757158	0.234509	-0.209606	-0.0167457	-0.561688	0.3522	0.707958	-1.28901	-0.184248	-0.00818247	2.36706	0.520632	0.0037565	NA	NA	NA	NA	NA	NA	NA
c8786_g1	NA	2	-1.14117	-0.974079	-0.954051	-1.0454	-1.14117	-0.332237	0.434204	-0.200792	0.722849	-0.101778	0.796708	0.604759	1.56769	1.76447	0.00196059	NA	NA	NA	NA	NA	NA	NA
c22051_g2	NA	2	-1.08854	-1.08854	-0.681239	0.534617	-0.616447	-0.270255	-0.944425	-0.882329	-0.233416	0.746681	0.196631	1.05178	2.20142	1.07406	0.00199689	NA	NA	NA	NA	NA	NA	NA
c4633_g1	NA	3	-0.0692161	0.0662999	-0.458312	-0.71558	-0.71558	-0.71558	-0.459495	-0.71558	-0.71558	0.0468779	1.23975	-0.71558	1.61366	2.31392	3.71247e-05	NA	NA	NA	NA	NA	NA	NA
c26630_g2	NA	2	-1.90246	-0.71611	-0.194836	-0.398325	-0.411331	-0.196829	-0.171287	-0.950824	0.586943	-0.229904	0.778688	1.39104	0.292617	2.12262	2.7388e-06	NA	NA	NA	NA	NA	NA	NA
c26642_g1	NA	2	-1.68897	-0.707679	0.108515	-0.604911	-0.119635	-0.3104	-0.593123	-0.26086	-0.444238	-0.277272	0.184997	0.768534	2.14223	1.80281	2.76768e-06	NA	NA	NA	NA	NA	NA	NA
c25968_g2	NA	5	-0.666416	-2.1209	0.512155	-1.85163	-0.028392	0.36852	0.707313	0.92516	0.749199	-0.36332	-0.249496	0.26111	0.374701	1.38199	2.52945e-05	NA	NA	NA	NA	NA	NA	NA
c26155_g3	NA	2	-1.28707	-1.28707	-0.788484	-0.168084	1.01713	0.574709	0.262665	-0.768007	-1.00964	-0.83403	0.387961	1.49234	1.30976	1.09783	0.00218397	NA	NA	NA	NA	NA	NA	NA
c28067_g1	NA	2	-1.67133	-1.45269	-1.22272	-0.0707559	0.0776431	0.518419	0.390203	-0.0634482	0.183789	-0.670775	0.107174	0.702933	1.31507	1.85648	4.00779e-06	NA	NA	NA	NA	NA	NA	NA
c24808_g1	NA	2	-1.53973	-1.19176	-0.427611	0.0536306	-0.465707	-0.0446042	0.557871	-0.675339	-0.0885188	-0.744255	-0.0511538	1.20055	2.02032	1.39631	4.4601e-06	NA	NA	NA	NA	NA	NA	NA
c17832_g1	NA	2	-0.400091	-1.2794	0.178169	-0.667038	0.210101	0.12293	0.200451	-1.49242	-0.452288	-0.912857	0.634129	0.772487	2.43782	0.648006	7.33832e-06	NA	NA	NA	NA	NA	NA	NA
c25565_g1	NA	4	-1.14072	-1.16752	-0.648109	-0.960641	-0.463619	-0.460649	-0.663161	-0.396779	0.152359	0.332258	0.866063	1.17978	1.76265	1.60809	0.000751034	NA	NA	NA	NA	NA	NA	NA
c26667_g1	NA	2	-0.187601	-0.860519	-0.691844	0.134901	-0.523272	-0.232105	0.915035	-0.53311	-1.19275	-0.31246	-0.817945	0.303727	2.04885	1.94909	1.03201e-05	NA	NA	NA	NA	NA	NA	NA
c25131_g1	NA	5	-1.57106	-1.53372	-0.838135	-1.07664	-0.657253	0.704481	-0.016224	0.320981	0.278505	0.386766	0.547549	0.686764	0.906082	1.86191	0.000160736	NA	NA	NA	NA	NA	NA	NA
c24562_g1	NA	2	-0.414418	-0.414418	-0.414418	0.280542	0.0499126	-0.414418	0.505234	-0.414418	-0.414418	-0.414418	-0.414418	-0.414418	-0.414418	3.30849	0.00276759	NA	NA	NA	NA	NA	NA	NA
c24137_g2	NA	5	-1.4794	-1.58833	-1.27263	-0.466863	-0.459292	-0.585667	-0.00334921	0.303232	0.579278	1.04301	0.754525	0.721682	1.60173	0.852064	0.000165058	NA	NA	NA	NA	NA	NA	NA
c26082_g1	NA	3	-0.44175	-0.0562821	2.35508	-0.0574071	-0.0341279	0.668409	0.0743879	-0.275145	-0.0887963	-1.55304	-0.688155	-0.417364	-1.07012	1.58432	0.00506612	NA	NA	NA	NA	NA	NA	NA
c22710_g1	NA	2	-0.639066	-0.308745	0.818832	-1.28566	1.07073	-0.591431	0.975236	-0.994174	0.0434433	-1.34903	-0.035542	-0.684337	1.54611	1.43364	0.0028723	NA	NA	NA	NA	NA	NA	NA
c26773_g1	NA	8	1.67804	1.82699	1.53699	0.53273	0.191887	-0.301921	-0.221883	-0.667507	-0.863907	-0.930435	-0.667128	-0.56969	-0.730312	-0.813856	0.00276792	NA	NA	NA	NA	NA	NA	NA
c9082_g1	NA	2	-0.834586	-0.834586	-0.488696	-0.150576	-0.119987	1.6579	1.07613	-0.407964	-0.398967	-0.834586	-0.14106	-0.071837	-0.834586	2.38341	0.00305184	NA	NA	NA	NA	NA	NA	NA
c20687_g1	NA	2	-1.42248	-1.27407	-0.792618	-0.112727	0.436614	-0.149324	1.2719	-1.23385	-0.238787	-0.016178	0.12468	0.163775	1.6428	1.60027	0.00306501	NA	NA	NA	NA	NA	NA	NA
c22731_g1	NA	2	-2.17105	-1.23063	-0.140675	0.450031	0.15634	0.013428	0.356323	-1.00253	-0.0374515	-0.457695	0.323955	0.887222	1.75882	1.09392	1.95257e-05	NA	NA	NA	NA	NA	NA	NA
c25177_g2	NA	2	-2.00465	-1.207	0.640519	-0.136149	0.372066	0.243122	-0.417762	-0.0594487	-0.281405	-0.964805	0.441284	1.0246	0.251463	2.09817	0.00312823	NA	NA	NA	NA	NA	NA	NA
c19999_g1	NA	3	0.0595098	1.11225	0.913473	-2.12021	-0.472816	-0.964771	-0.926575	0.480039	-0.318735	-0.76599	0.633513	-0.0461151	0.912419	1.504	0.000669235	NA	NA	NA	NA	NA	NA	NA
c32614_g1	NA	4	-1.11022	-0.858123	-0.730763	-0.746929	-1.12775	-0.573859	-0.745841	-0.329245	0.191713	0.783001	1.12196	1.13573	1.45187	1.53847	0.00138619	NA	NA	NA	NA	NA	NA	NA
c26132_g1	NA	2	-1.49464	-1.6744	0.198528	-0.0759593	-0.452043	0.22967	0.81532	-0.0762191	0.372503	-0.770428	0.0610102	0.30365	0.0821556	2.48085	3.53933e-05	NA	NA	NA	NA	NA	NA	NA
c25727_g6	NA	2	-1.50499	-0.956394	-1.5528	0.363226	0.0852743	-0.572079	1.31041	1.13691	0.574504	-0.682721	0.603671	0.105587	-0.496396	1.5858	3.87069e-05	NA	NA	NA	NA	NA	NA	NA
c26666_g5	NA	2	-1.29436	-1.4952	0.83398	0.735792	-0.486168	0.408801	-0.733365	-1.36735	-0.539637	-0.061257	0.318181	0.947315	1.44454	1.28873	3.87069e-05	NA	NA	NA	NA	NA	NA	NA
c17438_g1	NA	2	-1.13119	-0.331496	-0.900246	0.223704	-0.435117	-0.533817	-0.473965	-0.000258839	-0.95578	-0.630941	0.638165	1.82996	0.533226	2.16775	3.88207e-05	NA	NA	NA	NA	NA	NA	NA
c12478_g1	NA	2	-1.13004	-1.13004	-0.92634	0.274568	-0.0125756	-0.412363	-0.722244	-0.0500894	-0.281539	-0.65058	0.220621	1.16481	1.49052	2.16531	4.42004e-05	NA	NA	NA	NA	NA	NA	NA
c23463_g1	NA	2	-1.59853	-1.93709	0.391679	0.811403	-0.554743	-0.86461	0.347059	-0.449562	1.02497	0.23788	-0.0981414	0.381171	0.617556	1.69095	0.00353493	NA	NA	NA	NA	NA	NA	NA
c15845_g2	NA	2	-0.750513	-0.750513	-0.511417	-0.512365	-0.129801	-0.638521	-0.502602	-0.750513	-0.622051	-0.283526	1.01245	0.666064	1.16071	2.6126	4.5964e-05	NA	NA	NA	NA	NA	NA	NA
c16961_g1	NA	2	-0.502999	-0.243986	-1.00697	-0.941912	-0.774332	-0.43438	-0.0501381	0.288034	-0.837052	-0.994012	0.933566	1.14067	2.02072	1.40279	5.75946e-05	NA	NA	NA	NA	NA	NA	NA
c26467_g2	NA	5	-1.18908	-0.643282	-0.921534	-0.798714	-0.598458	1.61046	-0.463619	0.795992	0.979907	0.758454	-0.441214	-1.06358	1.72007	0.25459	0.00657527	NA	NA	NA	NA	NA	NA	NA
c34599_g1	NA	5	-1.31947	-1.31947	0.437428	-0.00300771	-0.33158	-0.793733	-0.350487	-0.876046	0.639463	-0.193244	0.604062	-0.179783	1.66962	2.01625	0.00672747	NA	NA	NA	NA	NA	NA	NA
c26533_g2	NA	2	-2.38937	-0.743674	-0.366772	-0.0874987	0.34528	-0.152991	0.0494776	-1.00735	0.732882	-0.510494	0.727104	0.842081	1.5258	1.03552	7.23778e-05	NA	NA	NA	NA	NA	NA	NA
c26106_g1	NA	5	-1.71515	-1.23058	-0.635923	-0.479027	0.340259	-0.370088	-0.200286	-0.652632	0.202437	0.607285	0.245877	0.549092	2.31975	1.01898	0.000590573	NA	NA	NA	NA	NA	NA	NA
c777_g1	NA	2	-0.894077	-0.614117	-0.601975	-0.155058	-0.550878	-0.602335	-0.437939	-0.766296	-0.832502	-0.226507	0.518301	1.5216	1.94786	1.69392	7.77765e-05	NA	NA	NA	NA	NA	NA	NA
c31836_g1	NA	5	-1.13775	-1.27111	-0.399637	-0.629885	-0.595252	0.021706	0.275395	-0.426251	1.72974	-0.973403	-0.386209	1.16378	1.20838	1.42049	0.00694692	NA	NA	NA	NA	NA	NA	NA
c34929_g1	NA	2	-1.2849	-0.3323	0.166333	0.680913	0.317749	-0.929661	0.395777	-1.67696	-1.20287	-0.0556541	0.844441	0.0369463	1.63705	1.40315	8.18862e-05	NA	NA	NA	NA	NA	NA	NA
c25923_g1	NA	2	-0.530331	-1.20219	-1.20219	-0.509319	0.159655	1.22461	-0.685001	-0.433511	-0.722453	-0.0091906	0.149907	1.41715	0.149367	2.19349	0.00449633	NA	NA	NA	NA	NA	NA	NA
c26504_g2	NA	5	-2.24387	-1.62512	0.145584	0.751091	0.857417	-0.104135	-0.187329	-0.0724497	0.331193	-0.946688	0.388626	0.44818	0.976392	1.2811	0.00718997	NA	NA	NA	NA	NA	NA	NA
c22893_g2	NA	2	-0.965394	-1.46902	-0.793459	-0.276652	-0.395435	0.021468	0.0802203	-1.01709	-0.315542	0.378051	0.7482	0.597777	0.981247	2.42563	0.000101626	NA	NA	NA	NA	NA	NA	NA
c29435_g1	NA	4	-0.957092	-0.722126	-0.628794	-0.418159	-0.436431	-0.75518	-0.755515	-0.596266	-0.774127	0.203914	1.14139	1.52543	1.6062	1.56676	0.00314431	NA	NA	NA	NA	NA	NA	NA
c25709_g3	NA	3	-0.325625	1.02438	1.42455	-0.207919	1.54354	0.657782	-0.0178251	-1.26307	-1.81296	-0.842027	-0.0686722	-0.237723	-0.742265	0.867844	0.00263304	NA	NA	NA	NA	NA	NA	NA
c24280_g1	NA	2	-1.91709	-1.75867	-0.0382939	0.428188	-0.164839	-0.132463	1.30058	-0.385638	-0.749964	0.186162	0.0362206	0.824642	0.995285	1.37588	0.000146811	NA	NA	NA	NA	NA	NA	NA
c32673_g1	NA	5	0.738942	-0.11331	-0.615049	-0.350381	0.210535	-0.532227	-0.0609563	-0.103792	0.462882	-1.22283	0.775445	-0.12648	2.57003	-1.6328	0.000979848	NA	NA	NA	NA	NA	NA	NA
c26384_g3	NA	6	-2.33407	-0.0930285	0.29705	0.127224	1.28775	-0.345451	0.267637	-1.40871	-0.613417	0.187411	-0.303802	1.28724	1.03766	0.606508	7.355e-05	NA	NA	NA	NA	NA	NA	NA
c23282_g1	NA	5	-1.51002	-1.82696	-0.237702	-0.298079	0.558259	0.185504	-0.314649	-0.997576	0.690143	-0.301199	0.480572	1.16534	1.81359	0.592768	0.00785145	NA	NA	NA	NA	NA	NA	NA
c16630_g1	NA	8	0.946356	1.13158	1.66324	1.14517	0.549233	0.290888	-0.398775	0.246569	-0.464462	-0.403607	-0.779195	-1.34975	-1.36399	-1.21326	0.00437929	NA	NA	NA	NA	NA	NA	NA
c26610_g5	NA	4	-1.32933	-1.15396	-0.57804	-0.791239	-1.04191	-0.125069	-0.0191085	-0.248144	0.334686	-0.279715	0.566729	1.5669	1.62627	1.47193	0.00398059	NA	NA	NA	NA	NA	NA	NA
c26103_g3	NA	3	0.958494	0.533877	1.82439	0.00741611	0.241852	-0.443829	-0.439947	-1.13346	-0.0551799	-0.9348	-0.62779	-0.474797	-1.32338	1.86716	0.00388653	NA	NA	NA	NA	NA	NA	NA
c26371_g2	NA	2	-1.09379	-1.01482	1.3073	-0.417833	-0.03296	-0.1773	-0.827441	0.498427	-0.393337	-0.547584	-0.910088	0.863762	0.341743	2.40392	0.0001929	NA	NA	NA	NA	NA	NA	NA
c20520_g1	NA	2	-1.029	-1.50117	-0.896419	-0.254652	-0.354324	-0.11154	0.417633	-0.141446	-0.329407	-0.210915	-0.438767	1.25252	2.02403	1.57346	0.000196792	NA	NA	NA	NA	NA	NA	NA
c24896_g1	NA	5	-1.16438	-0.623618	-1.08437	-1.25452	-0.978913	-0.0603414	0.447237	-0.368699	1.00839	-0.432863	1.12513	1.07369	1.83089	0.482368	0.0083258	NA	NA	NA	NA	NA	NA	NA
c19171_g1	NA	2	-0.889799	-0.889799	-0.889799	-0.133933	-0.54824	-0.889799	0.961437	-0.24134	0.788845	-0.889799	-0.134636	1.40155	0.09099	2.26432	0.0057838	NA	NA	NA	NA	NA	NA	NA
c26208_g5	NA	2	-1.49979	-1.7629	-0.224709	0.16644	0.168778	0.0624004	-0.408113	-0.639568	0.177124	-0.869655	0.771285	1.12592	1.5201	1.41269	0.00913605	NA	NA	NA	NA	NA	NA	NA
c31672_g1	NA	2	-2.11236	-0.492112	0.477184	0.924042	-0.236439	-0.209911	-0.771402	0.220588	-0.702615	-0.882535	0.140971	0.603263	1.21298	1.82835	0.000876531	NA	NA	NA	NA	NA	NA	NA
c22749_g1	NA	5	-1.45205	-1.79415	-0.52152	-0.839533	-0.345569	0.0522522	-0.494271	0.276232	0.226031	0.903649	0.608833	1.00264	0.419563	1.95789	0.0014236	NA	NA	NA	NA	NA	NA	NA
c26895_g1	NA	2	-1.80559	-1.50872	-0.765305	1.02372	0.08227	-0.783014	-0.371615	0.056615	0.8796	-0.437386	0.890878	0.329216	0.817851	1.59148	0.00605103	NA	NA	NA	NA	NA	NA	NA
c14676_g1	NA	4	-0.993447	-1.08423	-0.787155	-0.945355	-0.768251	-0.849966	0.00605241	-0.0884421	0.132778	0.121932	0.487018	1.32506	1.56772	1.87629	0.00502209	NA	NA	NA	NA	NA	NA	NA
c26067_g1	NA	5	-1.28635	-1.28635	-1.28635	-0.828224	-0.410105	-0.538284	0.612045	-0.494723	0.813821	0.240725	0.652519	1.19691	1.67906	0.935299	0.00151072	NA	NA	NA	NA	NA	NA	NA
c15597_g1	NA	2	0.26029	-0.924061	0.492223	-0.936628	0.095968	0.305355	-0.248951	-1.01014	-0.450072	-1.11317	-0.203009	-0.222464	2.43663	1.51803	0.00029451	NA	NA	NA	NA	NA	NA	NA
c26585_g6	NA	6	-2.34269	-1.18403	0.483351	0.503827	0.65752	0.406101	-0.0324451	-0.623347	0.385442	-1.03393	0.289526	0.622108	1.70932	0.159257	0.000997738	NA	NA	NA	NA	NA	NA	NA
c16590_g1	NA	4	-1.24448	-1.23916	-0.924209	-0.554463	-0.977974	-0.83421	-0.0500437	0.282772	0.287267	0.264411	0.849701	1.23385	1.89968	1.00686	0.00974997	NA	NA	NA	NA	NA	NA	NA
c24183_g3	NA	4	-1.1438	-1.3427	-1.19941	-0.740165	-0.884191	-0.0718516	0.0312068	-0.322091	-0.016698	0.700038	0.82689	1.21077	1.55851	1.39349	0.00579244	NA	NA	NA	NA	NA	NA	NA
c14412_g1	NA	2	-0.17137	-1.09737	-1.38163	0.393219	0.845552	-0.430541	0.29309	-1.59449	-0.222224	-0.617856	-0.0298331	0.91174	1.32647	1.77523	0.000315012	NA	NA	NA	NA	NA	NA	NA
c26624_g1	NA	6	-0.734254	-1.33913	-0.726815	-0.0817731	0.456062	0.505187	-0.266808	-0.352136	-0.332452	-0.828679	-0.183709	-0.129262	1.47239	2.54138	3.96993e-08	NA	NA	NA	NA	NA	NA	NA
c23426_g1	NA	4	-1.30364	-0.499598	-0.616667	0.124797	-0.608431	-1.07587	0.361486	-0.792446	0.186856	-0.520903	1.11025	0.422926	2.47018	0.74106	0.000141223	NA	NA	NA	NA	NA	NA	NA
c18744_g2	NA	2	-1.38191	-1.85584	-1.30594	0.0488176	0.0783733	0.200587	0.252881	-0.210105	0.0607597	0.147977	0.152258	0.502708	1.59926	1.71018	0.00676505	NA	NA	NA	NA	NA	NA	NA
c17132_g2	NA	2	-0.406094	-0.64331	-0.451411	-0.64331	-0.64331	-0.393731	-0.0343109	-0.227652	-0.338553	-0.168299	0.789359	0.725761	-0.64331	3.07817	0.00694692	NA	NA	NA	NA	NA	NA	NA
c25845_g4	NA	6	-1.53664	-1.72465	-0.340795	0.55295	1.02122	1.34421	0.354232	-0.263687	0.742127	-0.914667	-0.389278	-0.665908	1.4384	0.382488	3.11202e-06	NA	NA	NA	NA	NA	NA	NA
c22338_g1	NA	5	-1.85045	-1.30063	-0.711482	0.900913	1.02769	0.539594	-0.336564	-0.445018	0.68645	-0.217327	0.501302	-1.01905	1.67137	0.553206	0.00209026	NA	NA	NA	NA	NA	NA	NA
c11631_g1	NA	4	-1.2711	-1.2711	-0.429796	-0.860012	-0.269222	-0.846693	-0.252378	-0.637422	0.206972	0.255909	1.22748	1.28931	1.76318	1.09487	0.00619309	NA	NA	NA	NA	NA	NA	NA
c26579_g1	NA	2	-2.17704	-1.65728	-0.108409	0.0520508	-0.190398	-0.0683859	-0.218645	-0.502064	0.651893	0.030909	0.954921	0.700717	1.5159	1.01583	0.00043557	NA	NA	NA	NA	NA	NA	NA
c26637_g1	NA	6	-1.83476	-1.63332	1.07178	1.14586	1.16385	0.667565	-0.34077	0.101942	-0.86419	-0.0098351	-0.231473	0.748778	-0.772537	0.787102	0.00209026	NA	NA	NA	NA	NA	NA	NA
c21686_g1	NA	2	-0.317431	-0.645656	-0.645656	-0.305337	0.711631	-0.645656	0.574854	-0.645656	-0.645656	-0.274587	0.237183	0.198558	-0.645656	3.04907	0.000541853	NA	NA	NA	NA	NA	NA	NA
c26099_g1	NA	6	-2.46681	-0.946353	0.927283	0.226641	-0.486144	-0.463897	0.779316	0.430654	0.234021	-0.107253	-0.663996	0.0304381	1.58117	0.924931	1.42247e-05	NA	NA	NA	NA	NA	NA	NA
c14753_g1	NA	5	-1.92734	-1.36216	0.0520468	-0.00323079	-0.754283	0.40013	-1.15876	0.130163	0.299042	0.606202	0.425562	0.988764	1.883	0.42086	0.0024749	NA	NA	NA	NA	NA	NA	NA
c21099_g1	NA	2	-0.614973	-0.323658	-0.260429	0.124644	0.262725	-0.616301	-0.204365	-0.875329	-1.01963	0.769765	0.0855145	-0.0275412	-0.366714	3.06629	0.00058424	NA	NA	NA	NA	NA	NA	NA
c22782_g1	NA	2	-1.66303	-0.851218	-0.587115	-0.967381	1.34051	-0.184552	-0.0422157	-0.763916	0.149489	-0.172973	0.0227293	1.0784	0.575991	2.06527	0.000590573	NA	NA	NA	NA	NA	NA	NA
c18944_g2	NA	4	-0.876966	-0.639616	-0.82272	-0.574075	-0.708116	-0.674301	-0.710745	-0.399018	-0.586291	0.245943	0.907996	1.29023	1.70855	1.83913	0.00749281	NA	NA	NA	NA	NA	NA	NA
c33520_g1	NA	2	-1.26113	-1.54231	-1.20963	-0.116813	-0.455688	0.101781	0.574361	0.122523	-0.262421	-0.399388	0.277913	1.10967	0.910588	2.15056	0.000594303	NA	NA	NA	NA	NA	NA	NA
c25361_g2	NA	2	-1.76106	-1.06624	-0.62727	-0.196117	0.469515	-0.896345	-0.056167	0.460876	1.31687	-0.397651	0.0201691	1.74198	-0.418563	1.41	0.00821915	NA	NA	NA	NA	NA	NA	NA
c14276_g1	NA	2	0.272953	-0.908774	-0.370394	-0.184541	-0.908774	-0.224593	0.846083	-0.908774	0.276887	-0.908774	1.10108	0.278447	-0.908774	2.54795	0.00861727	NA	NA	NA	NA	NA	NA	NA
c26469_g8	NA	2	-1.14895	-0.821583	-0.513271	-0.639812	-0.558569	-0.526759	0.859675	-0.60925	-0.247841	-0.962853	0.459305	1.69557	1.59343	1.42091	0.00210016	NA	NA	NA	NA	NA	NA	NA
c14899_g1	NA	2	-1.54778	-1.61632	-0.751273	0.0890792	0.320368	0.0674774	-0.446796	0.175421	0.0250955	-0.617612	0.286338	0.936896	2.24654	0.832571	0.00873259	NA	NA	NA	NA	NA	NA	NA
c15196_g1	NA	5	-1.77023	-2.03258	-1.09625	-0.437017	-0.114222	-0.0381489	0.363261	0.632251	0.441812	0.589109	0.611229	0.700719	1.27213	0.877945	0.00438242	NA	NA	NA	NA	NA	NA	NA
c26464_g1	NA	3	-1.49264	0.800848	0.637922	-0.634731	-0.32288	-0.0589751	0.504096	-1.25014	-0.0293235	-0.819961	-0.369059	0.206627	0.286123	2.54209	0.000116663	NA	NA	NA	NA	NA	NA	NA
c10706_g1	NA	4	-0.835561	-0.561881	-0.473951	-0.834461	-0.873296	-0.987239	-0.872751	-0.699715	0.0541429	0.614582	0.97971	1.40665	1.50563	1.57814	1.18973e-05	NA	NA	NA	NA	NA	NA	NA
c22819_g1	NA	4	-0.69519	-1.18776	-1.42876	-0.591834	-0.428039	-0.691105	0.211321	-0.436109	0.0541424	0.0669546	0.787876	0.734725	1.52169	2.08209	1.24892e-05	NA	NA	NA	NA	NA	NA	NA
c17946_g1	NA	2	-1.71546	-1.38145	-0.470259	0.312885	-0.346138	-0.877922	-0.0053286	-1.02306	0.667233	0.617775	0.433854	1.30664	1.02631	1.45493	0.000773268	NA	NA	NA	NA	NA	NA	NA
c11147_g1	NA	2	-1.42221	-1.59724	-1.59724	-0.124535	0.0889368	0.164735	-0.0778956	0.427352	-0.0532707	-0.327972	0.959278	0.687234	1.49193	1.3809	0.00894787	NA	NA	NA	NA	NA	NA	NA
c25852_g6	NA	2	-1.8446	-1.53788	-0.696356	-0.870091	0.810155	0.716765	0.1174	-0.386347	0.722625	-0.608497	0.383488	0.752447	1.41097	1.02992	0.0089872	NA	NA	NA	NA	NA	NA	NA
c26548_g2	NA	2	-1.23664	-0.941165	-0.270678	1.83353	0.0772707	-0.870389	-0.37353	-1.34331	-0.0420343	0.124001	-0.217019	0.397407	1.1833	1.67925	0.00900786	NA	NA	NA	NA	NA	NA	NA
c20479_g1	NA	4	-1.5499	-0.764398	-1.30687	-0.31946	-0.00954363	-0.627593	-0.628163	-0.519916	0.153511	0.357287	1.07121	1.48236	1.56187	1.0996	0.00900786	NA	NA	NA	NA	NA	NA	NA
c21596_g1	NA	6	-1.73343	-0.40409	-0.530498	0.283812	0.660686	0.0292294	-0.20275	-1.24542	1.12202	-1.33079	0.667206	0.0246804	0.866738	1.79262	0.00718997	NA	NA	NA	NA	NA	NA	NA
c26663_g2	NA	5	-1.53592	-1.43439	-0.85515	0.242219	0.853919	0.662925	-0.0844621	-0.686513	-1.03974	0.447021	0.130955	0.269318	1.20997	1.81985	0.000192178	NA	NA	NA	NA	NA	NA	NA
c15758_g1	NA	4	-1.02943	-0.869113	-0.620547	-0.229014	-0.855197	-0.608403	-0.768365	-0.828467	-0.120267	0.682146	0.68788	1.16949	2.08506	1.30422	0.000997738	NA	NA	NA	NA	NA	NA	NA
c21756_g1	NA	2	-1.2548	-1.2548	-0.597591	-0.0496871	-0.653926	-0.45246	0.674433	-0.445542	0.41494	-0.00596138	-0.0616395	1.05698	0.000902805	2.62915	0.00944348	NA	NA	NA	NA	NA	NA	NA
c12498_g1	NA	3	0.657724	0.271562	0.106851	-1.09858	-0.72175	-1.07165	-1.18199	-0.547273	0.380121	-0.791216	0.424657	0.515767	0.521984	2.53379	2.2274e-12	NA	NA	NA	NA	NA	NA	NA
c25726_g1	NA	2	-1.34521	-1.38244	0.262309	-0.509432	-0.132859	-0.232361	0.771911	0.909151	-0.885673	-0.569665	1.25303	-0.591449	0.383668	2.06902	0.000993847	NA	NA	NA	NA	NA	NA	NA
c11113_g1	NA	5	-1.45369	-1.11302	-0.863789	-0.943827	-0.967112	-0.523561	-0.210252	0.0638199	0.35486	0.797922	1.02182	1.11961	1.38544	1.33178	0.00345734	NA	NA	NA	NA	NA	NA	NA
c11324_g1	NA	4	-0.869343	-1.20811	-0.674354	-1.02992	-0.42731	-0.298207	-0.0461597	-0.929974	-0.124046	0.291547	0.985655	1.13086	1.02434	2.17502	0.00517406	NA	NA	NA	NA	NA	NA	NA
c15240_g1	NA	4	-0.901207	-0.992524	-0.867332	-0.542347	-0.704242	-0.91489	-0.648146	-0.603459	0.414614	0.524333	1.01642	1.36923	1.98352	0.866041	0.00135377	NA	NA	NA	NA	NA	NA	NA
c5532_g1	NA	4	-1.31618	-1.10608	-1.42433	-0.595594	-0.293722	-0.14633	-0.33606	0.220404	0.0767767	-0.141087	0.606007	1.01861	1.88085	1.55673	0.000105016	NA	NA	NA	NA	NA	NA	NA
c10087_g1	NA	3	0.644677	0.835858	0.127881	-0.443792	-0.816162	-1.24007	-0.697216	-0.365978	-1.22091	0.0129435	0.139429	0.24526	0.081514	2.69656	3.41462e-06	NA	NA	NA	NA	NA	NA	NA
c27780_g1	NA	8	-0.177139	0.273521	1.2947	1.19253	1.10853	1.12249	0.79116	0.346516	-0.588578	-1.03906	-1.31697	-1.50886	-0.740065	-0.758778	0.00125324	NA	NA	NA	NA	NA	NA	NA
c25316_g1	NA	4	-1.34641	-1.40628	-1.07559	-0.568272	-0.452701	0.0782473	-0.0225773	-0.845556	0.408648	0.596403	0.606914	0.813361	1.8146	1.39921	0.00156467	NA	NA	NA	NA	NA	NA	NA
c27094_g1	NA	6	-0.844141	-0.844141	0.937258	0.122197	-0.844141	0.494261	0.247742	-0.844141	0.486237	-0.844141	-0.844141	-0.844141	1.71161	1.90968	0.00123696	NA	NA	NA	NA	NA	NA	NA
c26665_g3	NA	3	-0.85323	0.295793	0.301205	-0.212348	-0.510974	0.737593	-0.396172	-0.965474	0.222221	-1.34361	-0.149392	0.806533	-0.622717	2.69057	6.78248e-06	NA	NA	NA	NA	NA	NA	NA
c19053_g1	NA	3	0.155417	-0.454738	-1.04639	-0.809126	0.37952	-0.66968	-0.179334	-1.79664	-0.274975	0.779368	-0.234611	0.933264	1.17291	2.04501	7.33832e-06	NA	NA	NA	NA	NA	NA	NA
c5837_g1	NA	6	-1.11414	-0.601865	1.53016	0.806584	0.225858	-0.303696	0.137861	-0.803683	-0.503732	-1.23701	-0.581896	-0.612972	1.98792	1.07062	0.0015702	NA	NA	NA	NA	NA	NA	NA
c23259_g1	NA	5	-2.39789	-1.19325	-0.944597	0.896499	0.125923	0.462693	0.0639763	0.0978887	0.510465	0.560637	0.662997	-0.689478	1.51216	0.331981	0.00392806	NA	NA	NA	NA	NA	NA	NA
c23924_g1	NA	4	-1.05601	-1.05128	-1.09801	-0.730618	-0.573156	-0.0558379	-0.376168	-0.327797	0.160694	-0.338422	0.613556	1.28779	1.77401	1.77124	0.000313985	NA	NA	NA	NA	NA	NA	NA
c15949_g1	NA	8	1.0147	0.991874	1.79604	1.10212	0.754539	0.169542	-0.288673	-0.147811	-0.401033	-1.16146	-0.513503	-0.63583	-1.53068	-1.14982	0.00348157	NA	NA	NA	NA	NA	NA	NA
c24240_g1	NA	6	-1.20805	-1.38594	0.443038	-0.13559	0.464875	0.940089	0.729648	0.222721	0.856933	-1.73171	-0.627738	-0.386596	1.85611	-0.0377915	0.00211799	NA	NA	NA	NA	NA	NA	NA
c8443_g1	NA	5	-1.52354	-1.93999	0.291716	0.940572	0.707796	0.292971	-0.282022	-0.329367	-0.409904	-0.300384	-0.45238	0.0322623	1.86662	1.10565	0.00404895	NA	NA	NA	NA	NA	NA	NA
c21966_g1	NA	4	-0.866045	-1.09828	-0.566895	-0.878952	-0.987059	-0.662171	-0.266279	-0.113879	-0.0890344	0.779795	0.364712	0.892959	1.10806	2.38307	0.000371696	NA	NA	NA	NA	NA	NA	NA
c19371_g1	NA	5	-1.74816	-2.2236	-0.398254	-0.292322	0.161279	-0.3737	0.289132	0.988613	0.0514015	0.547199	0.100233	0.633381	1.48661	0.778194	0.00405764	NA	NA	NA	NA	NA	NA	NA
c25824_g1	NA	5	-1.25511	-0.106844	-0.936282	-0.755328	-0.43971	-0.595822	-0.199657	-0.795176	0.640938	0.774028	0.590637	0.48248	2.67358	-0.0777358	0.000669233	NA	NA	NA	NA	NA	NA	NA
c32191_g1	NA	4	-1.23658	-1.23658	-0.580112	-1.15136	-0.560501	-0.523665	-0.687868	-0.115226	0.379215	0.898002	0.844212	1.05245	1.75635	1.16167	0.00285706	NA	NA	NA	NA	NA	NA	NA
c25574_g1	NA	5	-1.3931	-1.40019	-1.21424	-0.903352	-0.443218	-0.356431	0.294318	-0.119961	0.129157	0.590766	0.891956	1.19354	1.17896	1.55179	0.00419469	NA	NA	NA	NA	NA	NA	NA
c11402_g2	NA	4	-0.493357	-0.595113	-0.998691	-0.700807	-0.997074	-0.750794	-0.432577	-0.544966	0.179864	-0.222431	1.20505	1.59917	0.670649	2.08107	0.000488006	NA	NA	NA	NA	NA	NA	NA
c10273_g1	NA	8	-0.648	0.675533	1.59155	1.37438	0.875657	0.530992	0.47672	-0.244526	0.186059	-0.0475814	-0.588842	-1.71323	-1.23301	-1.23569	0.00188271	NA	NA	NA	NA	NA	NA	NA
c25830_g1	NA	6	-1.39513	-0.66935	-0.116601	0.292496	0.920569	0.62424	-0.183134	-0.800246	-0.752805	-1.5135	0.503647	-0.156803	1.31548	1.93113	4.95339e-05	NA	NA	NA	NA	NA	NA	NA
c31044_g1	NA	3	0.635811	-0.0793726	-0.136794	-0.324108	-0.973843	-0.433783	-0.596045	-0.973843	-0.973843	-0.503643	0.0902622	0.089238	2.27882	1.90114	7.355e-05	NA	NA	NA	NA	NA	NA	NA
c25544_g2	NA	5	-1.90516	-1.50611	-0.841048	0.143293	0.0276444	0.764423	-0.660642	-0.137643	-0.208524	0.393973	0.225858	0.703109	1.29174	1.70908	0.00423682	NA	NA	NA	NA	NA	NA	NA
c26373_g2	NA	6	-1.9132	-1.6657	0.591487	0.475019	0.613114	0.462286	0.47067	-0.317761	1.09464	-1.23035	-0.00319515	-0.530388	1.2736	0.679789	0.00463339	NA	NA	NA	NA	NA	NA	NA
c25119_g1	NA	2	-0.933109	-0.947452	-0.850639	-0.250111	-0.917002	-0.117029	-0.139606	-0.119812	-0.870649	-0.310371	0.414036	1.49618	1.83284	1.71272	0.0022182	NA	NA	NA	NA	NA	NA	NA
c979_g1	NA	5	-1.22102	-1.31852	-1.23965	-0.411431	-0.506446	-0.561897	-0.598731	0.572072	-0.146663	0.481294	0.779628	1.1142	1.65327	1.40389	0.00463339	NA	NA	NA	NA	NA	NA	NA
c26404_g1	NA	5	-2.30747	-1.28618	0.0182861	0.325591	0.654586	-0.0419721	0.482789	-1.25743	0.467493	0.299252	-0.262257	0.405859	1.23959	1.26187	5.91261e-05	NA	NA	NA	NA	NA	NA	NA
c23684_g1	NA	5	-1.51095	-1.70077	-0.908157	-0.952124	-0.686837	-0.0172813	0.230556	0.136511	0.418707	0.519501	0.858144	1.10971	1.20851	1.29449	0.00475091	NA	NA	NA	NA	NA	NA	NA
c15368_g1	NA	2	-1.13588	-1.26821	-1.20451	-0.182894	0.2344	0.205842	-0.190703	-1.08837	-0.210654	0.463291	-0.199183	1.48981	1.4549	1.63216	0.00273777	NA	NA	NA	NA	NA	NA	NA
c14426_g1	NA	6	-0.446308	-0.820765	0.287907	-0.727823	-0.213674	-0.303544	-0.697737	0.364342	0.988056	-0.728377	-1.38359	-0.130456	2.06947	1.7425	0.00638045	NA	NA	NA	NA	NA	NA	NA
c13599_g1	NA	4	-0.830171	-0.830171	-0.830171	-0.830171	-0.830171	-0.684232	-0.32664	-0.587119	0.145139	0.82667	0.421405	0.683759	1.31458	2.35729	0.000968625	NA	NA	NA	NA	NA	NA	NA
c25661_g1	NA	5	-0.597414	-1.55161	-1.2882	-0.507158	-0.867515	0.275456	0.300912	0.892028	1.00105	-1.1346	0.191424	0.570651	1.72283	0.992144	0.00316207	NA	NA	NA	NA	NA	NA	NA
c3015_g1	NA	5	-0.997793	-1.21075	-1.21313	-1.18802	-0.977725	-0.222372	-0.130179	0.50474	0.182879	0.582274	0.637316	1.12013	1.68357	1.22905	0.00869961	NA	NA	NA	NA	NA	NA	NA
c23198_g1	NA	4	-1.25626	-0.787135	-0.641837	-0.517977	-0.553284	-0.544502	0.0335728	-1.28437	-0.325088	0.642181	0.728618	1.36819	1.6798	1.45809	3.87069e-05	NA	NA	NA	NA	NA	NA	NA
c21582_g2	NA	6	-1.7496	0.0238465	0.78969	0.43541	1.09113	-0.322329	-0.217095	-0.65965	-0.160625	-1.47012	-0.60689	-0.192606	1.25615	1.7827	0.00833901	NA	NA	NA	NA	NA	NA	NA
c24797_g1	NA	5	-2.00439	-1.14668	-0.0421876	-0.0227322	-0.708368	0.889589	-0.0189261	-0.524354	0.317251	0.412625	-0.252614	-0.145294	2.10907	1.13701	0.00025034	NA	NA	NA	NA	NA	NA	NA
c26935_g1	NA	3	0.761698	0.997789	0.0902953	-0.493461	-0.441012	-1.02483	-1.83727	-0.312259	-0.611071	-1.12224	0.43007	0.670214	1.39233	1.49973	0.000635877	NA	NA	NA	NA	NA	NA	NA
c26473_g2	NA	5	-1.91651	-1.94741	-1.04427	-0.102123	0.427822	-0.0411761	0.215953	0.370102	0.513585	0.280991	0.112099	0.500606	1.32251	1.30782	0.00517701	NA	NA	NA	NA	NA	NA	NA
c11580_g1	NA	6	-0.21636	0.142824	0.877056	1.39622	-1.16313	-0.517687	-0.16117	-1.16313	0.130803	-1.16313	-0.722651	-0.36688	2.13565	0.791584	0.000978686	NA	NA	NA	NA	NA	NA	NA
c21603_g1	NA	5	-1.71259	-1.71259	-0.939892	0.364743	0.182105	0.149441	-0.224514	0.937197	0.894752	-0.140709	0.288453	-0.453229	1.96555	0.401272	0.00676923	NA	NA	NA	NA	NA	NA	NA
c23661_g1	NA	5	-1.8082	-1.28196	-0.324978	0.268449	0.209487	-0.489321	-0.00700727	-0.174329	0.175183	-0.0186032	0.313423	0.4801	2.68975	-0.0320005	0.000297002	NA	NA	NA	NA	NA	NA	NA
c25921_g4	NA	3	1.39787	0.750907	-1.05022	-1.48656	-0.312588	-1.35856	-0.856739	0.0854481	-0.0505471	-0.330452	0.287853	0.939974	0.143554	1.84006	0.00080118	NA	NA	NA	NA	NA	NA	NA
c10880_g1	NA	7	0.322507	0.256729	0.377978	0.135357	0.890713	1.12755	0.987621	0.786193	0.349539	-0.144307	-0.647419	-0.380804	-1.86508	-2.19658	8.26786e-05	NA	NA	NA	NA	NA	NA	NA
c6823_g1	NA	8	-0.692942	0.321035	1.59558	1.54003	1.39592	0.7768	0.406214	-0.335457	-0.403232	-0.598462	-0.799577	-1.07741	-0.85994	-1.26856	0.0031868	NA	NA	NA	NA	NA	NA	NA
c23647_g1	NA	4	-1.69774	-0.990714	-0.184117	-0.453633	-0.35267	-0.37881	-0.338034	-1.24079	-0.0426988	0.641499	0.950374	1.13347	1.55051	1.40335	0.0015702	NA	NA	NA	NA	NA	NA	NA
c13685_g1	NA	4	-1.04395	-0.909799	-1.07674	-0.684366	-0.631419	-1.01537	-0.799957	-0.261685	0.586364	0.921932	1.08987	1.25592	1.11532	1.45387	0.00166856	NA	NA	NA	NA	NA	NA	NA
c23873_g1	NA	3	0.270458	0.698221	-0.546052	-0.417874	-1.03854	-0.992694	-1.1024	-0.818061	-0.325955	-0.327708	0.390228	1.27779	2.39348	0.539117	0.00117931	NA	NA	NA	NA	NA	NA	NA
c26120_g2	NA	2	-1.06044	-1.36688	-0.865014	0.279746	-0.260769	-0.839051	-0.523957	-0.73162	-0.506435	1.20519	0.665971	1.16311	1.59373	1.24641	0.0037565	NA	NA	NA	NA	NA	NA	NA
c26245_g6	NA	2	-1.18428	-1.20726	-1.08869	-0.206935	0.117251	0.551553	-0.434142	-0.595249	0.904932	-0.839177	1.21688	1.19537	-0.30743	1.87718	0.0038102	NA	NA	NA	NA	NA	NA	NA
c26074_g3	NA	6	-0.531494	-0.170617	0.719809	1.09922	-0.957126	-0.576906	0.0284706	-0.83682	-0.991822	-0.804952	0.323061	-0.590604	0.774302	2.51548	8.88056e-06	NA	NA	NA	NA	NA	NA	NA
c26548_g1	NA	5	-1.34107	-1.26681	-0.0161882	0.569887	-0.275423	2.16782	0.475968	-1.58281	0.802858	0.39837	-0.323334	-0.432378	0.818399	0.00470722	0.00209026	NA	NA	NA	NA	NA	NA	NA
c21982_g1	NA	5	-1.36907	-1.88791	-0.334913	0.440299	0.56603	0.390526	-0.738795	0.616218	-0.331918	-0.345838	-0.373464	0.0569675	1.66677	1.6451	0.000590573	NA	NA	NA	NA	NA	NA	NA
c1537_g1	NA	5	1.22484	0.797454	-0.139179	-0.547489	-0.883139	0.399816	-0.530258	-0.883139	-0.31076	-0.537966	-0.0867768	-0.316585	2.69632	-0.883139	0.00463339	NA	NA	NA	NA	NA	NA	NA
c24137_g3	NA	5	-1.72564	-1.17489	-1.06795	-0.39512	-0.542578	-0.773943	-0.312392	0.553985	0.625775	1.31689	0.715756	0.603196	1.66977	0.507148	0.000635877	NA	NA	NA	NA	NA	NA	NA
c23276_g2	NA	8	1.78924	1.67299	1.78481	0.354311	-0.267957	-0.156219	-0.442542	-0.591151	-0.595103	-0.449376	-0.573448	-0.982028	-0.829049	-0.714482	0.00151111	NA	NA	NA	NA	NA	NA	NA
c25093_g1	NA	2	-0.983569	-0.598845	-0.696192	-0.19971	-0.640158	-0.434951	-0.363499	-0.794005	-0.551603	-0.424483	0.494387	1.59012	1.65727	1.94524	0.00786302	NA	NA	NA	NA	NA	NA	NA
c21586_g1	NA	2	-1.33368	-1.94208	-0.00133199	0.866332	0.0204425	-0.00926307	0.201914	-1.5788	0.204718	0.0155001	0.278788	1.3148	0.539372	1.42329	0.00812417	NA	NA	NA	NA	NA	NA	NA
c27802_g1	NA	5	-2.13838	-1.63737	-0.731522	-0.320826	-0.634368	0.224996	0.195379	0.379466	0.376006	0.558457	0.777332	0.979719	0.479049	1.49206	0.00252394	NA	NA	NA	NA	NA	NA	NA
c18293_g2	NA	2	1.42269	0.0522544	-1.54961	-1.2373	-0.693017	0.435863	0.40232	0.658255	-0.00829392	-0.749107	-0.942133	0.120454	0.0110611	2.07657	0.00465974	NA	NA	NA	NA	NA	NA	NA
c13962_g1	NA	5	-1.22798	-1.86984	-1.71631	0.254467	0.50759	0.387088	0.338151	0.596697	-0.319604	-0.15948	0.171339	0.25733	1.48663	1.29391	0.000876531	NA	NA	NA	NA	NA	NA	NA
c29258_g1	NA	6	-0.268812	-0.552813	0.859005	1.48325	-0.170651	-0.816696	-0.65451	-0.681921	0.304063	-0.456328	-0.756713	-1.02683	0.270374	2.46859	4.7773e-05	NA	NA	NA	NA	NA	NA	NA
c26497_g2	NA	3	0.4541	-0.292119	-0.601421	-0.64612	-0.728486	-0.0744433	-0.739409	-0.854993	0.295633	-1.03647	1.3237	1.60488	-0.728492	2.02364	0.00277361	NA	NA	NA	NA	NA	NA	NA
c26264_g1	NA	5	-1.86716	-1.9874	-0.761574	-0.472644	0.342018	-0.271798	0.794567	0.0393074	0.134995	0.671677	0.416457	0.538196	1.02722	1.39614	0.00421577	NA	NA	NA	NA	NA	NA	NA
c17303_g2	NA	6	-1.24038	-0.835589	-0.172772	1.99603	0.351808	-0.15828	-0.196736	0.773348	-0.375925	-1.27871	-0.698766	-0.647576	0.929057	1.55449	0.00434913	NA	NA	NA	NA	NA	NA	NA
c23179_g1	NA	8	0.454436	1.01037	1.18724	0.519976	2.01292	-0.337597	-1.10354	-0.788994	-0.416791	0.398997	0.0196555	-0.509623	-0.723761	-1.7233	0.00437392	NA	NA	NA	NA	NA	NA	NA
c26366_g3	NA	6	-1.74573	-1.26829	-1.2103	0.6353	1.07408	0.301648	0.474337	-0.447676	-0.118082	-1.02049	0.128445	0.975284	0.713913	1.50755	0.00971592	NA	NA	NA	NA	NA	NA	NA
c401_g1	NA	5	-1.67159	-1.52352	-0.58899	0.144967	-0.541437	-0.216113	-0.629925	0.876695	0.365775	-0.596244	0.490652	0.921604	1.60068	1.36745	0.00785145	NA	NA	NA	NA	NA	NA	NA
c31107_g1	NA	4	-0.841652	-0.635092	-0.841652	-0.578408	-0.841652	-0.551118	-0.633208	-0.709505	-0.269849	0.0631266	1.04732	1.39083	1.83804	1.56283	0.00399864	NA	NA	NA	NA	NA	NA	NA
c24964_g1	NA	2	-0.747933	-1.20957	-0.694875	-0.795921	-0.848764	-0.597082	0.347363	-0.59209	0.771266	-0.00766132	1.37879	-0.206487	1.03361	2.16935	0.00565801	NA	NA	NA	NA	NA	NA	NA
c9114_g1	NA	2	-1.01073	-1.01073	-1.01073	0.0490065	0.0898452	-0.304496	-0.209531	-0.724948	-0.632884	-0.666734	0.515472	1.54132	1.88801	1.48714	0.00566008	NA	NA	NA	NA	NA	NA	NA
c30991_g1	NA	4	-0.925013	-0.925013	-0.746579	-0.925013	-0.280671	0.138472	-0.447885	-0.925013	0.136005	-0.204109	0.456945	1.2467	0.954176	2.447	0.00900297	NA	NA	NA	NA	NA	NA	NA
c22829_g1	NA	6	-1.78534	-1.39012	-0.233923	1.50873	1.19565	-0.421152	0.553556	0.238818	-0.13541	-1.0688	-0.54987	0.0514065	1.15873	0.877719	0.00656218	NA	NA	NA	NA	NA	NA	NA
c23697_g2	NA	6	0.447739	-0.830516	0.601208	1.34918	-0.940149	0.129855	0.40434	-0.252212	-0.520433	-1.20989	-1.14159	-0.62137	0.282446	2.30139	0.000541853	NA	NA	NA	NA	NA	NA	NA
c30638_g1	NA	5	-0.337843	-0.337843	-0.337843	-0.337843	-0.337843	0.720833	-0.337843	-0.337843	-0.337843	-0.337843	-0.337843	-0.337843	3.33328	-0.337843	0.00499389	NA	NA	NA	NA	NA	NA	NA
c1071_g1	NA	8	2.11526	1.63987	0.971025	0.383786	-0.00221413	-0.279615	-0.422187	-0.921551	0.235015	-0.734873	-0.147299	-0.58939	-1.39772	-0.850103	0.00499389	NA	NA	NA	NA	NA	NA	NA
c597_g1	NA	4	-0.828781	-0.822549	-0.564699	-1.09684	-0.594905	-0.83418	-0.563288	-0.729893	0.139905	0.633202	0.767861	0.941956	1.71184	1.84038	0.00491528	NA	NA	NA	NA	NA	NA	NA
c24519_g1	NA	5	-1.36815	-0.999882	-1.41219	-1.01487	-0.728374	0.0398968	0.717976	-0.279666	0.393538	-0.0558981	0.800246	1.27267	1.5288	1.1059	0.00900786	NA	NA	NA	NA	NA	NA	NA
c6286_g1	NA	5	-1.69578	-1.58111	-0.990243	-1.32418	-0.359283	0.656942	0.42817	0.129988	0.681994	0.37211	0.734228	0.778145	1.2049	0.964122	0.00900786	NA	NA	NA	NA	NA	NA	NA
[truncated: 80 more rows]

## Sheet: B.Late__AM_enr_clusters_deseq
	Cluster	ID	Description	GeneRatio	BgRatio	pvalue	p.adjust	qvalue	geneID	Count	URL
[truncated: 20 more rows]

[truncated: 2 more sheets: C.Late_Time_RE_clusters_deseq_, D.Late_RE_enr_clusters_deseq]
