# Supplementary material for: A transcriptomic examination of encased rotifer embryos reveals the developmental trajectory leading to long-term dormancy; are they “animal seeds”?
Source: BMC Genomics. 2024 Jan 27;25:119. doi: 10.1186/s12864-024-09961-1 (PMC10821554; doi:10.1186/s12864-024-09961-1)
Supplement: Supplementary file 2 — Additional file 2: Tables S1. Embryonic developmental stages in AMs and REs, based on observations of time-lapse photographs. S2 Table. The temporal mean normalized gene counts (DeSeq2-VSD log-scale normalization) during the development of AMs (1–14 h post-extrusion) and REs (1–192 h post-extrusion). S3 Table. Cluster analyses (mean normalized transcript abundance values). S4 Table. (A) Cluster analysis of maternal gene transcripts (1-2 h after extrusion) with differential abundance between AMs and REs, and (B) the corresponding enriched KEGG pathways. S5 Table. (A, C) Cluster analyses of transcripts with differential abundance between early development (1–12 h post-extrusion) and very late development in each egg type. S6 Table. (A)The temporal transcript abundance patterns of transcripts encoding for dormancy hallmark proteins during the very late in RE development (24–192 h post extrusion). (B) The temporal transcript abundance patterns of genes in the KEGG longevity regulating pathway (worm) in AMs (1–14 h post-extrusion) and REs (1–192 h post-extrusion). S7 Table. (A) The temporal transcript abundance patterns of genes associated with the following signaling pathways: Wnt, TGFβ, Notch, Hippo, FoxO, PI3-AKT, Insulin signaling, JAK-STAT, MAPK, AMPK, mTOR, and Hedgehog. S8 Table. The temporal transcript abundance patterns of genes encoding for transcription factors in AMs and REs. S9 Table. The temporal transcript abundance patterns of homeobox genes in AMs and REs. S10 Table. The temporal transcript abundance patterns of genes encoding for nuclear receptors in AMs and REs. S11 Table. The temporal transcript abundance patterns of (A) genes associated with lipid droplets and genes involved in KEGG lipid metabolic pathways. S12 Table. The temporal transcript abundance patterns of genes involved in the (A) phototransduction, (B) circadian rhythm, and (C) circadian entrainment KEGG pathways in AMs and REs. S13 Table. List of opsin-associated genes in AMs and REs. [file 12864_2024_9961_MOESM2_ESM.zip › Additional File 2, S6_Table. xlsx.xlsx]

## Sheet: Table S6
	Additional File 2, S6 Table

## Sheet: A. Hallmark proteins
Protein	Contig in Cel-seq	Accession #	E-value	Gene annotation (vs. Uniprot)	AM1	AM2	AM3	AM4	AM5	AM6	AM7	AM8	AM9	AM10	AM11	AM12	AM13	AM14	RE1	RE2	RE3	RE4	RE5	RE6	RE7	RE8	RE9	RE10	RE11	RE12	RE24	RE48	RE92	RE144	RE192	GO	KO	KO_info	Pathway	Pathway_info	brite	brite_info	full_desc	AM_pval	RE_pval	AM_vs_RE_pval	Maternal_pval	Early_vs_Very Late_AM_pval	Early_vs_Very Late_RE_pval
Ferritin
FRIS	c20779_g2	RMZ94424.1	2e-139	FRIS_LYMST Soma ferritin OS=Lymnaea stagnalis PE=2 SV=2	0.948415	0.948415	1.04755	1.07309	1.12087	1.28156	1.14814	1.28358	1.17027	0.948415	1.16493	0.948415	0.948415	0.948415	2.80498	2.00807	2.36183	2.18644	2.46562	2.82699	1.92317	4.17402	4.61489	3.14889	5.14749	8.1902	13.8603	11.6274	10.2255	10.3124	10.5227	GO:0006879 GO:0051179 GO:0046872 GO:0043231 GO:0008285 GO:0044444	K00522	FTH1; ferritin heavy chain [EC:1.16.3.2]	path:map04216 path:map04978	Ferroptosis | Mineral absorption	br:ko00001 br:ko01000 br:ko04147	KEGG Orthology (KO) | Enzymes | Exosome	fris_lymst soma ferritin os=lymnaea stagnalis pe=2 sv=2fth1; ferritin heavy chain [ec:1.16.3.2]ferroptosis | mineral absorptionkegg orthology (ko) | enzymes | exosome	NA	6.27484e-72	NA	0.00802876	NA	1.0138e-17
FRI1	c26721_g3	RMZ94427.1	1e-134	FRI1_LITCT higher subunit OS=Lithobates catesbeiana PE=1 SV=3	0.948415	0.948415	0.948415	1.07309	0.948415	0.948415	1.06307	0.948415	2.55482	1.4239	2.56466	1.36257	1.86797	1.23543	3.17322	2.38794	2.23678	2.75159	2.89522	3.9598	2.78537	5.29121	5.84519	4.75878	7.75186	9.92486	15.6152	12.9888	11.8148	11.9342	12.2529	GO:0005634 GO:0070062 GO:0005515 GO:0005737 GO:0005506 GO:0048147 GO:0006880	K00522	FTH1; ferritin heavy chain [EC:1.16.3.2]	path:map04216 path:map04978	Ferroptosis | Mineral absorption	br:ko00001 br:ko01000 br:ko04147	KEGG Orthology (KO) | Enzymes | Exosome	fri1_litct higher subunit os=lithobates catesbeiana pe=1 sv=3fth1; ferritin heavy chain [ec:1.16.3.2]ferroptosis | mineral absorptionkegg orthology (ko) | enzymes | exosome	NA	2.58648e-72	NA	0.0015956	NA	6.35972e-16
FRIS	c32575_g1	RNA39700.1	1e-33	FRIS_LYMST Soma ferritin OS=Lymnaea stagnalis PE=2 SV=2	1.00905	0.948415	0.948415	1.05782	1.12087	1.33838	1.09472	1.7453	1.43059	0.948415	1.70331	0.948415	1.70371	0.948415	5.42429	4.53236	4.93772	5.22163	5.35426	6.19472	5.49673	6.98619	8.22713	7.36034	10.4977	12.308	17.2671	15.0319	13.292	14.4894	14.9234	GO:0006879 GO:0051179 GO:0046872 GO:0043231 GO:0008285 GO:0044444	K00522	FTH1; ferritin heavy chain [EC:1.16.3.2]	path:map04216 path:map04978	Ferroptosis | Mineral absorption	br:ko00001 br:ko01000 br:ko04147	KEGG Orthology (KO) | Enzymes | Exosome	fris_lymst soma ferritin os=lymnaea stagnalis pe=2 sv=2fth1; ferritin heavy chain [ec:1.16.3.2]ferroptosis | mineral absorptionkegg orthology (ko) | enzymes | exosome	NA	5.12493e-62	NA	5.04126e-09	NA	1.77923e-16
FRIS	c31000_g1	RNA26745.1	2e-57	FRIS_LYMST Soma ferritin OS=Lymnaea stagnalis PE=2 SV=2	5.13064	5.82239	4.76557	3.46643	2.28538	3.00579	2.62205	1.6255	2.90377	2.95063	2.71133	2.30986	2.24722	2.95536	6.85519	7.01605	6.98482	7.09915	6.02574	5.24213	4.10674	5.24602	5.79182	4.90002	4.94573	4.82677	12.8736	11.929	10.8552	10.3621	11.522	GO:0006879 GO:0005737 GO:0005506 GO:0016491 GO:0048147 GO:0043231 GO:0006826	K00522	FTH1; ferritin heavy chain [EC:1.16.3.2]	path:map04216 path:map04978	Ferroptosis | Mineral absorption	br:ko00001 br:ko01000 br:ko04147	KEGG Orthology (KO) | Enzymes | Exosome	fris_lymst soma ferritin os=lymnaea stagnalis pe=2 sv=2fth1; ferritin heavy chain [ec:1.16.3.2]ferroptosis | mineral absorptionkegg orthology (ko) | enzymes | exosome	5.99177e-32	5.10961e-175	9.21446e-08	NA	NA	2.12197e-41
Glutathione S-transferase
GST	c26706_g1	AYN44523.1	4e-133	GST_PLAYO Glutathione S-transferase OS=Plasmodium yoelii yoelii GN=GST PE=3 SV=1	1.38677	1.06677	1.49631	2.5678	2.20871	2.85183	2.70729	2.76233	2.25379	2.84713	3.3052	3.28109	3.05737	2.62666	1.81444	1.60535	1.62493	1.59184	2.49172	2.86679	2.74848	3.42734	2.95116	3.07704	3.62593	3.25513	5.73594	5.34838	4.87767	3.64612	5.14385	GO:0005515 GO:0005737 GO:0046872 GO:0006693 GO:0016740 GO:0006633 GO:0016853	K04097	HPGDS; prostaglandin-H2 D-isomerase / glutathione transferase [EC:5.3.99.2 2.5.1.18]	path:map00480 path:map00590 path:map00980 path:map00982 path:map01100 path:map05204	Glutathione metabolism | Arachidonic acid metabolism | Metabolism of xenobiotics by cytochrome P450 | Drug metabolism - cytochrome P450 | Metabolic pathways | Chemical carcinogenesis	br:ko00001 br:ko01000	KEGG Orthology (KO) | Enzymes	gst_playo glutathione s-transferase os=plasmodium yoelii yoelii gn=gst pe=3 sv=1hpgds; prostaglandin-h2 d-isomerase / glutathione transferase [ec:5.3.99.2 2.5.1.18]glutathione metabolism | arachidonic acid metabolism | metabolism of xenobiotics by cytochrome p450 | drug metabolism - cytochrome p450 | metabolic pathways | chemical carcinogenesiskegg orthology (ko) | enzymes	1.15958e-10	1.7365e-82	NA	NA	NA	5.49118e-15
GSTA	c20309_g1	RNA03871.1	1e-157	GSTA_PLEPL Glutathione S-transferase A OS=Pleuronectes platessa PE=2 SV=1	7.45973	7.63215	7.26332	6.31047	5.55463	5.21258	5.26638	5.23416	4.9626	5.70555	5.57029	5.81079	6.02423	5.56776	8.14799	7.97049	8.00881	8.01227	7.77001	6.67086	6.37063	6.69815	6.95972	7.06498	7.22163	7.83875	9.75547	9.1243	8.86684	8.77039	8.87407	GO:0003824 GO:0009987	K00799	GST gst; glutathione S-transferase [EC:2.5.1.18]	path:map00480 path:map00980 path:map00982 path:map01524 path:map05204 path:map05418	Glutathione metabolism | Metabolism of xenobiotics by cytochrome P450 | Drug metabolism - cytochrome P450 | Platinum drug resistance | Chemical carcinogenesis | Fluid shear stress and atherosclerosis	br:ko00001 br:ko01000	KEGG Orthology (KO) | Enzymes	gsta_plepl glutathione s-transferase a os=pleuronectes platessa pe=2 sv=1gst gst; glutathione s-transferase [ec:2.5.1.18]glutathione metabolism | metabolism of xenobiotics by cytochrome p450 | drug metabolism - cytochrome p450 | platinum drug resistance | chemical carcinogenesis | fluid shear stress and atherosclerosiskegg orthology (ko) | enzymes	1.59623e-38	1.13148e-28	1.2165e-05	NA	NA	1.83221e-08
GST1	c24959_g1	AUX81337.1	9e-143	GST1_BLAGE Glutathione S-transferase OS=Blattella germanica PE=1 SV=3	3.23794	3.09196	1.85238	1.92946	1.92681	1.89464	4.14362	3.41209	5.42102	4.89949	6.46473	6.99965	6.75876	6.34805	3.32588	3.35118	3.30029	3.47365	2.5032	2.49317	2.25066	2.67651	3.0033	2.77937	2.99599	3.24862	6.82849	4.91953	4.60743	3.66892	5.32772	GO:0004602 GO:0005515 GO:0005903 GO:0005737 GO:0046872 GO:0004364 GO:0006693 GO:0055114 GO:0006633 GO:0016853	K04097	HPGDS; prostaglandin-H2 D-isomerase / glutathione transferase [EC:5.3.99.2 2.5.1.18]	path:map00480 path:map00590 path:map00980 path:map00982 path:map01100 path:map05204	Glutathione metabolism | Arachidonic acid metabolism | Metabolism of xenobiotics by cytochrome P450 | Drug metabolism - cytochrome P450 | Metabolic pathways | Chemical carcinogenesis	br:ko00001 br:ko01000	KEGG Orthology (KO) | Enzymes	gst1_blage glutathione s-transferase os=blattella germanica pe=1 sv=3hpgds; prostaglandin-h2 d-isomerase / glutathione transferase [ec:5.3.99.2 2.5.1.18]glutathione metabolism | arachidonic acid metabolism | metabolism of xenobiotics by cytochrome p450 | drug metabolism - cytochrome p450 | metabolic pathways | chemical carcinogenesiskegg orthology (ko) | enzymes	2.11177e-46	4.40707e-63	2.76345e-47	NA	0.00320143	1.76679e-10
GST6	c160_g1	ANH58173.1	2e-149	GST6_CAEEL Probable glutathione S-transferase 6 OS=Caenorhabditis elegans GN=gst-6 PE=3 SV=2	0.948415	0.948415	0.948415	1.10255	0.948415	0.948415	1.53362	0.948415	0.948415	0.948415	1.1883	0.948415	0.948415	1.61338	2.29859	1.45984	2.26692	1.93126	1.92585	2.78495	1.84338	3.564	4.61677	3.28406	3.94098	5.90936	12.6922	11.609	10.3668	9.68131	10.2231	GO:0005515 GO:0005737 GO:0046872 GO:0006693 GO:0016740 GO:0006633 GO:0016853	K04097	HPGDS; prostaglandin-H2 D-isomerase / glutathione transferase [EC:5.3.99.2 2.5.1.18]	path:map00480 path:map00590 path:map00980 path:map00982 path:map01100 path:map05204	Glutathione metabolism | Arachidonic acid metabolism | Metabolism of xenobiotics by cytochrome P450 | Drug metabolism - cytochrome P450 | Metabolic pathways | Chemical carcinogenesis	br:ko00001 br:ko01000	KEGG Orthology (KO) | Enzymes	gst6_caeel probable glutathione s-transferase 6 os=caenorhabditis elegans gn=gst-6 pe=3 sv=2hpgds; prostaglandin-h2 d-isomerase / glutathione transferase [ec:5.3.99.2 2.5.1.18]glutathione metabolism | arachidonic acid metabolism | metabolism of xenobiotics by cytochrome p450 | drug metabolism - cytochrome p450 | metabolic pathways | chemical carcinogenesiskegg orthology (ko) | enzymes	NA	4.21645e-76	NA	NA	NA	1.8794e-25
GSTs12	c21196_g1	AYN44530.1	6e-135	HPGDS_HUMAN Hematopoietic prostaglandin D synthase OS=Homo sapiens GN=HPGDS PE=1 SV=3	4.00345	4.42771	2.64145	1.22722	1.20626	1.65278	1.88404	1.6255	1.80174	1.52044	2.59106	2.94649	1.39284	4.3684	5.22059	4.90115	4.95328	4.20985	2.74242	2.64225	2.49222	2.84732	3.30789	3.31436	3.59391	3.91899	7.46736	5.53395	5.83709	6.46802	5.4233	GO:0000287 GO:0004667 GO:0042803 GO:0005737 GO:0005509 GO:0001516 GO:0016740	K04097	HPGDS; prostaglandin-H2 D-isomerase / glutathione transferase [EC:5.3.99.2 2.5.1.18]	path:map00480 path:map00590 path:map00980 path:map00982 path:map01100 path:map05204	Glutathione metabolism | Arachidonic acid metabolism | Metabolism of xenobiotics by cytochrome P450 | Drug metabolism - cytochrome P450 | Metabolic pathways | Chemical carcinogenesis	br:ko00001 br:ko01000	KEGG Orthology (KO) | Enzymes	hpgds_human hematopoietic prostaglandin d synthase os=homo sapiens gn=hpgds pe=1 sv=3hpgds; prostaglandin-h2 d-isomerase / glutathione transferase [ec:5.3.99.2 2.5.1.18]glutathione metabolism | arachidonic acid metabolism | metabolism of xenobiotics by cytochrome p450 | drug metabolism - cytochrome p450 | metabolic pathways | chemical carcinogenesiskegg orthology (ko) | enzymes	1.5676e-17	5.0468e-54	0.000193963	NA	NA	5.22509e-07
Glutathione peroxidase
GPX1	c1612_g1	RNA01474.1	1e-157	GPX1_SCHMA Glutathione peroxidase OS=Schistosoma mansoni GN=GPX1 PE=1 SV=2	2.38277	2.7885	2.9266	2.28959	1.71242	2.53101	1.60724	1.18951	2.80224	2.56745	2.97544	3.00165	1.98924	2.36185	2.18246	2.83543	2.96191	3.27632	2.49437	2.01198	1.72195	1.57707	0.948415	2.07098	1.59599	1.86742	3.73854	4.24985	3.64454	4.98137	4.13918	GO:0005634 GO:0070062 GO:0004602 GO:0019372 GO:0005739 GO:0005829 GO:0055114 GO:0006644 GO:0050896	K00432	gpx; glutathione peroxidase [EC:1.11.1.9]	path:map00480 path:map00590 path:map04918	Glutathione metabolism | Arachidonic acid metabolism | Thyroid hormone synthesis	br:ko00001 br:ko01000	KEGG Orthology (KO) | Enzymes	gpx1_schma glutathione peroxidase os=schistosoma mansoni gn=gpx1 pe=1 sv=2gpx; glutathione peroxidase [ec:1.11.1.9]glutathione metabolism | arachidonic acid metabolism | thyroid hormone synthesiskegg orthology (ko) | enzymes	0.000735488	2.67177e-19	0.000370132	NA	NA	3.17693e-13
Peroxiredoxin
PRDX5	c9366_g1	RNA20373.1	1e-110	PRDX5_BOVIN Peroxiredoxin- mitochondrial OS=Bos taurus GN=PRDX5 PE=2 SV=2	0.948415	0.948415	1.33444	0.948415	1.07125	1.29385	1.17349	0.948415	1.15674	0.948415	0.948415	0.948415	0.948415	0.948415	1.58793	1.26233	1.24296	1.33927	2.10424	2.90599	2.33165	4.14202	4.12384	2.03341	2.3471	2.24338	11.9716	11.9347	11.3311	10.8928	11.0004	GO:0060785 GO:0043027 GO:0009536 GO:0070062 GO:0032967 GO:0071470 GO:0072541 GO:0005829 GO:0031410 GO:0019863 GO:0042802 GO:0008379 GO:0046983 GO:0005782 GO:0001016 GO:0005102 GO:0042744 GO:0005634 GO:0005615 GO:0051354 GO:0048471 GO:0016480 GO:0043066 GO:0005739 GO:0070995 GO:0034614 GO:2001057	K11187	PRDX5; peroxiredoxin 5 atypical 2-Cys peroxiredoxin [EC:1.11.1.15]	path:map04146	Peroxisome	br:ko00001 br:ko01000	KEGG Orthology (KO) | Enzymes	prdx5_bovin peroxiredoxin- mitochondrial os=bos taurus gn=prdx5 pe=2 sv=2prdx5; peroxiredoxin 5 atypical 2-cys peroxiredoxin [ec:1.11.1.15]peroxisomekegg orthology (ko) | enzymes	NA	1.182e-76	NA	NA	NA	1.26373e-28
PRDX5	c4096_g1	RNA20372.1	5e-95	PRDX5_HUMAN Peroxiredoxin- mitochondrial OS=Homo sapiens GN=PRDX5 PE=1 SV=4	7.10843	7.12532	7.2839	5.9039	5.18924	5.09501	5.24513	5.4019	5.17155	5.89329	6.52189	6.74992	6.47031	6.60428	7.31703	7.15213	6.95188	7.09648	6.115	5.20899	5.25074	6.07816	7.51542	8.05995	9.42472	9.98992	13.4963	10.9736	9.94695	9.75692	10.3447	GO:0060785 GO:0043027 GO:0009536 GO:0006954 GO:0070062 GO:0032967 GO:0072541 GO:0005829 GO:0031410 GO:0042802 GO:0008379 GO:0046983 GO:0005782 GO:0001016 GO:0005102 GO:0042744 GO:0005634 GO:0005615 GO:0051354 GO:0048471 GO:0005759 GO:0016480 GO:0043066 GO:0070995 GO:0034614 GO:2001057	K11187	PRDX5; peroxiredoxin 5 atypical 2-Cys peroxiredoxin [EC:1.11.1.15]	path:map04146	Peroxisome	br:ko00001 br:ko01000	KEGG Orthology (KO) | Enzymes	prdx5_human peroxiredoxin- mitochondrial os=homo sapiens gn=prdx5 pe=1 sv=4prdx5; peroxiredoxin 5 atypical 2-cys peroxiredoxin [ec:1.11.1.15]peroxisomekegg orthology (ko) | enzymes	5.46663e-18	0	2.50194e-23	NA	NA	2.5025e-20
Superoxide dismutase
SODM	c4980_g1	RNA07092.1	3e-155	SODM_CHLRE Superoxide dismutase	7.1166	6.7787	5.25911	4.11142	4.06806	3.73332	4.16175	3.08623	4.08285	4.55416	5.39468	5.90819	6.12764	6.50885	9.0833	8.48862	7.11653	6.74269	6.04722	6.52698	6.49735	8.07905	9.72897	9.73498	10.6975	11.0786	15.9296	14.1123	12.7195	12.7826	13.3389	GO:0005737 GO:0008152 GO:0004784	K04564	SOD2; superoxide dismutase Fe-Mn family [EC:1.15.1.1]	path:map04013 path:map04068 path:map04146 path:map04211 path:map04212 path:map04213 path:map05016	MAPK signaling pathway - fly | FoxO signaling pathway | Peroxisome | Longevity regulating pathway | Longevity regulating pathway - worm | Longevity regulating pathway - multiple species | Huntington's disease	br:ko00001 br:ko01000	KEGG Orthology (KO) | Enzymes	sodm_chlre superoxide dismutasesod2; superoxide dismutase fe-mn family [ec:1.15.1.1]mapk signaling pathway - fly | foxo signaling pathway | peroxisome | longevity regulating pathway | longevity regulating pathway - worm | longevity regulating pathway - multiple species | huntington's diseasekegg orthology (ko) | enzymes	5.25645e-56	0	1.19096e-32	NA	NA	1.87146e-31
SODM	c19571_g1	RNA21457.1	2e-164	SODM_BOVIN Superoxide dismutase	7.49031	7.44801	6.73138	5.15171	4.33059	4.8443	5.46954	5.47212	6.36166	6.18846	6.32609	6.46843	5.6477	6.01131	8.4561	8.53653	8.55311	8.44292	7.25311	6.13347	6.69789	7.17831	7.60025	7.69381	7.96907	8.31896	11.2604	10.4203	9.81135	9.42276	9.71307	GO:0055093 GO:0055072 GO:0045429 GO:0043209 GO:0030097 GO:1902176 GO:0009791 GO:0022904 GO:0003032 GO:0048678 GO:0004784 GO:0042554 GO:0043524 GO:0007507 GO:0070062 GO:0007626 GO:0051289 GO:0048147 GO:0051881 GO:0001889 GO:0050790 GO:0030145 GO:0032364 GO:0010332 GO:0042802 GO:0045599 GO:0008631 GO:0008630 GO:0001315 GO:0048666 GO:0005743 GO:0003069 GO:0006357 GO:0005759 GO:0006749 GO:0019430 GO:…	K04564	SOD2; superoxide dismutase Fe-Mn family [EC:1.15.1.1]	path:map04013 path:map04068 path:map04146 path:map04211 path:map04212 path:map04213 path:map05016	MAPK signaling pathway - fly | FoxO signaling pathway | Peroxisome | Longevity regulating pathway | Longevity regulating pathway - worm | Longevity regulating pathway - multiple species | Huntington's disease	br:ko00001 br:ko01000	KEGG Orthology (KO) | Enzymes	sodm_bovin superoxide dismutasesod2; superoxide dismutase fe-mn family [ec:1.15.1.1]mapk signaling pathway - fly | foxo signaling pathway | peroxisome | longevity regulating pathway | longevity regulating pathway - worm | longevity regulating pathway - multiple species | huntington's diseasekegg orthology (ko) | enzymes	1.5995e-41	9.01157e-173	3.07146e-12	NA	NA	5.90869e-18
SODC2	c2729_g1	RNA42692.1	4e-102	SODC2_MAIZE Superoxide dismutase	0.948415	1.12196	1.8972	3.30267	3.39058	3.61279	3.02457	2.35404	4.29504	3.43817	4.88986	4.76835	3.43499	2.41399	1.55237	0.948415	1.11301	1.15852	2.10357	2.04143	2.05604	2.51697	2.21713	2.8395	3.1568	3.20143	6.28638	5.15584	4.98271	2.92778	4.94058	GO:0060088 GO:0060047 GO:0060087 GO:0048678 GO:0043025 GO:0004784 GO:0006879 GO:0007605 GO:0000187 GO:0005507 GO:0051881 GO:0048365 GO:0051087 GO:0005829 GO:0032287 GO:0030346 GO:0008270 GO:0043234 GO:0042542 GO:0005886 GO:0043161 GO:0051770 GO:0045541 GO:0019430 GO:0032839 GO:0043087 GO:0040014 GO:0046716 GO:0043209 GO:0044419 GO:1904115 GO:0008089 GO:1902177 GO:0002262 GO:0042554 GO:0005654 GO:…	K04565	SOD1; superoxide dismutase Cu-Zn family [EC:1.15.1.1]	path:map04146 path:map04213 path:map05014 path:map05016 path:map05020	Peroxisome | Longevity regulating pathway - multiple species | Amyotrophic lateral sclerosis (ALS) | Huntington's disease | Prion diseases	br:ko00001 br:ko01000	KEGG Orthology (KO) | Enzymes	sodc2_maize superoxide dismutasesod1; superoxide dismutase cu-zn family [ec:1.15.1.1]peroxisome | longevity regulating pathway - multiple species | amyotrophic lateral sclerosis (als) | huntington's disease | prion diseaseskegg orthology (ko) | enzymes	5.29968e-23	1.44259e-95	0.00101257	NA	NA	1.26421e-14
SODC	c34361_g1	RMZ93455.1/RMZ93453.1	2E-57/1E-135	SODC_NEUCR Superoxide dismutase	2.48918	2.76327	3.73479	6.03332	7.10014	7.584	8.35606	8.2518	8.35105	7.98886	8.40244	8.44213	8.88405	7.85203	3.15614	1.93224	1.94819	1.84367	2.63683	2.68703	3.17703	5.09917	6.52922	7.68949	7.8543	8.01374	8.96134	7.72894	6.76771	6.82021	6.82605	GO:0046916 GO:0009536 GO:0050790 GO:0034641 GO:0060255 GO:0044421 GO:0008015 GO:0042981 GO:0000303 GO:0048523 GO:0007568 GO:0009889 GO:0044702 GO:0048869 GO:0044093 GO:0005515 GO:0006801 GO:0048731 GO:0046872 GO:0097458 GO:0016043 GO:0010106 GO:0031325 GO:0051239 GO:0034614 GO:0071704 GO:0080090	K04565	SOD1; superoxide dismutase Cu-Zn family [EC:1.15.1.1]	path:map04146 path:map04213 path:map05014 path:map05016 path:map05020	Peroxisome | Longevity regulating pathway - multiple species | Amyotrophic lateral sclerosis (ALS) | Huntington's disease | Prion diseases	br:ko00001 br:ko01000	KEGG Orthology (KO) | Enzymes	sodc_neucr superoxide dismutasesod1; superoxide dismutase cu-zn family [ec:1.15.1.1]peroxisome | longevity regulating pathway - multiple species | amyotrophic lateral sclerosis (als) | huntington's disease | prion diseaseskegg orthology (ko) | enzymes	2.35897e-41	1.76733e-143	1.4215e-35	NA	NA	NA
Thioredoxin
TRX1	c26855_g1	RNA11463.1	1e-65	TRX1_SCHPO Thioredoxin-1 OS=Schizosaccharomyces pombe (strain 972 ATCC 24843) GN=trx1 PE=3 SV=3	4.77599	4.51708	4.46291	3.64193	2.74396	4.50642	4.84663	3.69913	5.17359	5.35538	5.82324	5.85716	3.57405	4.69256	4.83698	4.653	4.17758	4.1098	3.3175	3.17366	3.67027	3.59493	3.66839	4.23456	4.11583	4.77004	7.07545	6.88704	5.53931	5.69167	5.77494	GO:0008283 GO:0030091 GO:0015035 GO:0006662 GO:0009314 GO:1903206 GO:0043388 GO:0005654 GO:0070062 GO:0015949 GO:0005829 GO:0016671 GO:0033158 GO:0032148 GO:0033138 GO:0007165 GO:0007267 GO:0045454 GO:0000302 GO:0006457 GO:0000103 GO:0044822 GO:0005515 GO:0006928 GO:0005739 GO:0034599 GO:0055114 GO:0051897	K03671	trxA; thioredoxin 1	path:map04621 path:map05418	NOD-like receptor signaling pathway | Fluid shear stress and atherosclerosis	br:ko00001 br:ko03110	KEGG Orthology (KO) | Chaperones and folding catalysts	trx1_schpo thioredoxin-1 os=schizosaccharomyces pombe (strain 972 atcc 24843) gn=trx1 pe=3 sv=3trxa; thioredoxin 1nod-like receptor signaling pathway | fluid shear stress and atherosclerosiskegg orthology (ko) | chaperones and folding catalysts	0.000626965	2.39272e-49	0.00142462	NA	NA	1.30201e-17
TRXH	c23937_g1	RNA11463.1	1e-35	TRXH_CHLRE Thioredoxin H-type OS=Chlamydomonas reinhardtii GN=TRXH PE=1 SV=3	2.16053	2.94902	4.2462	5.56028	6.17091	6.81166	7.26781	6.77769	8.25291	8.01568	8.92121	9.22548	8.91458	8.45659	2.45521	2.40294	2.81712	3.10485	3.89251	4.35744	5.00471	5.48842	5.97551	5.99014	7.28578	10.1665	2.85305	1.49919	1.80722	1.89844	1.31187	GO:0008283 GO:0030091 GO:0015035 GO:0009314 GO:1903206 GO:0043388 GO:0005654 GO:0070062 GO:0015949 GO:0005829 GO:0016671 GO:0033158 GO:0032148 GO:0033138 GO:0007165 GO:0007267 GO:0045454 GO:0000302 GO:0006457 GO:0000103 GO:0044822 GO:0005515 GO:0006928 GO:0005739 GO:0034599 GO:0055114 GO:0051897	K03671	trxA; thioredoxin 1	path:map04621 path:map05418	NOD-like receptor signaling pathway | Fluid shear stress and atherosclerosis	br:ko00001 br:ko03110	KEGG Orthology (KO) | Chaperones and folding catalysts	trxh_chlre thioredoxin h-type os=chlamydomonas reinhardtii gn=trxh pe=1 sv=3trxa; thioredoxin 1nod-like receptor signaling pathway | fluid shear stress and atherosclerosiskegg orthology (ko) | chaperones and folding catalysts	2.8889e-44	4.22185e-131	1.05945e-05	NA	NA	1.62092e-16
Catalase
Cata	c11142_g1	RMZ94203.1	0	CATA_BOVIN Catalase OS=Bos taurus GN=CAT PE=1 SV=3	0.948415	0.948415	1.08795	1.54958	1.90312	1.68691	1.14452	0.948415	1.43495	1.19945	1.12041	0.948415	1.91075	1.65387	0.948415	1.24297	1.24542	1.3511	2.27321	2.92484	2.45041	3.07661	3.01338	1.83529	2.39481	2.95534	9.73706	9.43425	6.60497	6.63772	7.2119	GO:0055093 GO:0014068 GO:0006641 GO:0005794 GO:0051092 GO:0020027 GO:0001666 GO:0051289 GO:0019166 GO:0005829 GO:0014854 GO:0080184 GO:0032088 GO:0010193 GO:0009642 GO:0042542 GO:0005886 GO:0005764 GO:0042744 GO:0005758 GO:0046872 GO:0071363 GO:0032355 GO:0098869 GO:0014823 GO:0009650 GO:0008203 GO:0004046 GO:0045471 GO:0070062 GO:0032868 GO:0005925 GO:0051781 GO:0001649 GO:0070542 GO:0033591 GO:…	K03781	katE CAT catB srpA; catalase [EC:1.11.1.6]	path:map00380 path:map00630 path:map01110 path:map01130 path:map01200 path:map04011 path:map04016 path:map04068 path:map04146 path:map04211 path:map04212 path:map04213 path:map05014	Tryptophan metabolism | Glyoxylate and dicarboxylate metabolism | Biosynthesis of secondary metabolites | Biosynthesis of antibiotics | Carbon metabolism | MAPK signaling pathway - yeast | MAPK signaling pathway - plant | FoxO signaling pathway | Peroxisome | Longevity regulating pathway | Longevity regulating pathway - worm | Longevity regulating pathway - multiple species | Amyotrophic lateral …	br:ko00001 br:ko00002 br:ko01000	KEGG Orthology (KO) | KEGG modules | Enzymes	cata_bovin catalase os=bos taurus gn=cat pe=1 sv=3kate cat catb srpa; catalase [ec:1.11.1.6]tryptophan metabolism | glyoxylate and dicarboxylate metabolism | biosynthesis of secondary metabolites | biosynthesis of antibiotics | carbon metabolism | mapk signaling pathway - yeast | mapk signaling pathway - plant | foxo signaling pathway | peroxisome | longevity regulating pathway | longevity regula…	NA	3.01882e-135	NA	NA	NA	1.26404e-38
dehydrogenase reductase
hypothetical proteins BpHYR002221	c15262_g1	RNA34196.1	0	YRPG_BACSU Uncharacterized oxidoreductase OS=Bacillus subtilis (strain 168) GN=yrpG PE=3 SV=2	1.05305	1.26636	2.99533	4.53872	4.86836	5.15893	5.15874	4.32331	3.71002	3.31373	1.99958	1.57334	1.39114	1.96067	2.44736	1.82945	1.83726	2.05455	3.00949	3.89617	2.26032	4.20418	4.73801	3.09212	5.48425	8.72831	14.8359	12.1773	11.0357	10.4598	10.8772	GO:0019748 GO:1901360 GO:1901576 GO:0044763 GO:0044249 GO:0044711 GO:0043005 GO:0006810 GO:0006725 GO:0046483 GO:0005737 GO:0016491 GO:0016020	K04882	KCNAB1; potassium voltage-gated channel Shaker-related subfamily A beta member 1	0	0	br:ko04040	Ion channels	yrpg_bacsu uncharacterized oxidoreductase os=bacillus subtilis (strain 168) gn=yrpg pe=3 sv=2kcnab1; potassium voltage-gated channel shaker-related subfamily a beta member 1ion channels	1.12423e-76	2.48908e-69	1.29614e-19	NA	NA	1.54501e-20
dehydrogenase reductase SDR family member1-like	c34228_g1	RNA30989.1	0	DHRS1_MOUSE Dehydrogenase reductase SDR family member 1 OS=Mus musculus GN=Dhrs1 PE=1 SV=1	4.59108	4.75684	4.59704	3.54135	3.45103	3.08356	4.0111	4.14942	4.21991	4.51525	4.54746	4.05229	3.60322	4.1054	5.20913	5.2706	5.34248	5.40839	5.03196	4.33719	3.59283	3.60458	3.71691	3.01911	3.52242	4.55594	7.70831	7.97893	6.91062	7.2891	7.20187	GO:0000166 GO:0005515 GO:0050662 GO:0016491 GO:0005783 GO:0006633 GO:0004312	K11163	DHRS1; dehydrogenase/reductase SDR family member 1 [EC:1.1.-.-]	0	0	br:ko01000	Enzymes	dhrs1_mouse dehydrogenase reductase sdr family member 1 os=mus musculus gn=dhrs1 pe=1 sv=1dhrs1; dehydrogenase/reductase sdr family member 1 [ec:1.1.-.-]enzymes	6.76012e-11	6.66338e-94	1.04484e-21	NA	NA	1.89772e-32
dehydrogenase reductase SDR family member1-like	c12936_g1	RNA30989.1	0	DHRS1_MOUSE Dehydrogenase reductase SDR family member 1 OS=Mus musculus GN=Dhrs1 PE=1 SV=1	4.49106	4.34616	3.77248	2.37909	2.69737	2.16516	3.69755	4.34049	4.97887	4.73602	6.03275	5.86949	5.43284	5.04054	4.40459	4.58319	4.24105	4.20355	3.59677	2.63867	2.49204	2.58545	2.29545	2.50911	3.03373	2.81231	6.57562	4.96518	4.5238	2.36852	4.54143	GO:0000166 GO:0005515 GO:0050662 GO:0016491 GO:0005783 GO:0006633 GO:0004312	K11163	DHRS1; dehydrogenase/reductase SDR family member 1 [EC:1.1.-.-]	0	0	br:ko01000	Enzymes	dhrs1_mouse dehydrogenase reductase sdr family member 1 os=mus musculus gn=dhrs1 pe=1 sv=1dhrs1; dehydrogenase/reductase sdr family member 1 [ec:1.1.-.-]enzymes	7.88836e-61	5.65331e-61	1.13022e-64	NA	NA	2.03649e-05
dehydrogenase reductase SDR family member S12	c18403_g1	RNA33405.1	1e-154	DHR12_BOVIN Dehydrogenase reductase SDR family member 12 OS=Bos taurus GN=DHRS12 PE=2 SV=1	3.72433	3.24287	3.19611	4.08695	4.08777	4.65946	4.78426	4.78451	4.84527	4.67099	5.31311	5.34601	5.18669	5.51407	4.23103	3.69289	2.98576	3.6913	3.43377	3.22953	3.75299	3.70337	3.2741	4.14507	4.11061	3.88151	7.87423	6.05848	5.07887	5.93112	5.44921	GO:0065007 GO:0019538 GO:0001523 GO:0016616 GO:0005737 GO:0043231 GO:0016020	K11168	DHRS12; dehydrogenase/reductase SDR family member 12 [EC:1.1.-.-]	0	0	br:ko01000	Enzymes	dhr12_bovin dehydrogenase reductase sdr family member 12 os=bos taurus gn=dhrs12 pe=2 sv=1dhrs12; dehydrogenase/reductase sdr family member 12 [ec:1.1.-.-]enzymes	2.11361e-08	1.74717e-84	6.77962e-10	NA	NA	1.26331e-27
Selenium
Selenium Binding	c20842_g1	RNA29991.1	0	SEBP2_ARATH Selenium-binding 2 OS=Arabidopsis thaliana GN=SBP2 PE=1 SV=1	5.74271	5.6779	6.11421	6.57609	6.58552	6.98411	7.28424	7.26274	7.68321	6.65498	7.15449	6.77143	6.26972	5.17895	6.87607	6.54836	6.06291	6.0722	6.77941	7.67769	8.0843	8.98889	10.3822	11.467	12.4856	13.3239	16.0355	10.9051	10.7114	10.2268	11.1161	GO:0014069 GO:0002090 GO:0008430 GO:0031252 GO:0007264 GO:0015031 GO:0005794 GO:0097061 GO:0005730 GO:0043005 GO:0044822 GO:0005525 GO:0005615 GO:0048471 GO:0070062 GO:0005515 GO:0006878 GO:0016192 GO:0005925 GO:0045211 GO:0043085 GO:0060292 GO:0030017 GO:0034315	K17285	SELENBP1; selenium-binding protein 1	0	0	br:ko04147	Exosome	sebp2_arath selenium-binding 2 os=arabidopsis thaliana gn=sbp2 pe=1 sv=1selenbp1; selenium-binding protein 1exosome	9.84565e-08	1.75945e-276	2.827e-110	NA	NA	3.51991e-06
Selenium Binding	c97_g1	RNA01426.1	0	SEBP3_ARATH Selenium-binding 3 OS=Arabidopsis thaliana GN=SBP3 PE=2 SV=1	0.948415	1.12196	0.948415	1.31625	1.08342	1.18139	1.10953	0.948415	1.65212	1.26941	1.28423	1.6246	0.948415	1.29571	1.18017	0.948415	0.948415	1.11788	1.48626	2.37885	1.57876	2.78266	3.25472	1.89601	2.32491	3.31868	10.7113	10.5491	8.972	7.7939	9.10726	GO:0005615 GO:0070062 GO:0005515 GO:0008430 GO:0005730	K17285	SELENBP1; selenium-binding protein 1	0	0	br:ko04147	Exosome	sebp3_arath selenium-binding 3 os=arabidopsis thaliana gn=sbp3 pe=2 sv=1selenbp1; selenium-binding protein 1exosome	NA	2.04438e-76	NA	NA	NA	1.75349e-31
Seleno O	c3157_g1	RNA00782.1	1e-104
LEA proteins
LEA1	c22336_g4	ADE05593.1	0	LEA76_BRANA Late embryogenesis abundant 76 OS=Brassica napus PE=2 SV=2	2.03191	2.7784	1.94439	2.05983	2.75505	3.43348	2.79011	3.06927	1.48543	1.94504	2.40834	1.84724	1.39114	1.93389	4.32135	3.62542	4.23887	3.59176	4.63931	6.60982	7.48063	7.89352	8.22317	7.06191	7.08534	8.42612	15.522	13.6625	12.8155	12.3655	13.0012	GO:0005737 GO:0005618 GO:0009269 GO:0005576	0	0	0	0	0	0	lea76_brana late embryogenesis abundant 76 os=brassica napus pe=2 sv=2	NA	1.57953e-278	5.65155e-17	NA	NA	2.0365e-40
LEA 2	c13835_g1	ADE05594.1	7e-137/2e-123	LEA76_BRANA Late embryogenesis abundant 76 OS=Brassica napus PE=2 SV=2	1.50975	2.05028	1.20314	1.52491	1.53058	1.37409	1.48061	0.948415	1.49059	1.33857	1.51755	1.36257	0.948415	0.948415	3.02458	2.54484	2.76483	2.60654	2.80793	4.08881	3.41647	4.79159	5.43593	3.88191	6.48035	9.96653	14.9935	13.4514	11.9947	11.7279	12.4055	GO:0044464	0	0	0	0	0	0	lea76_brana late embryogenesis abundant 76 os=brassica napus pe=2 sv=2	NA	6.73506e-87	1.45656e-07	NA	NA	3.21191e-20
Alpha crystallin and sHSP
Alpha crystallin B chain	c543_g1	RNA19022.1	0	F4YAX0_9BILA Hsp20 OS=Brachionus ibericus PE=2 SV=1	0.948415	0.948415	0.948415	1.18249	0.948415	0.948415	1.54608	1.84385	1.47157	1.8722	1.8227	1.19236	1.27197	0.948415	1.74298	1.05357	0.948415	1.09802	1.35857	2.26398	1.79718	2.98282	3.22962	1.59393	1.98291	2.92505	11.347	10.0145	8.9617	8.6252	9.64476	0	0	0	0	0	0	0	f4yax0_9bila hsp20 os=brachionus ibericus pe=2 sv=1	NA	1.17669e-93	NA	NA	NA	9.40421e-45
Alpha crystallin A chain-like	c25263_g1	RNA08004.1	0	HSP11_SOLLC kDa class I heat shock OS=Solanum lycopersicum PE=2 SV=1	1.79733	2.31954	1.76748	1.69229	1.63603	1.83665	2.06855	1.24113	2.14981	1.73882	1.77943	1.79481	0.948415	1.51377	2.39014	1.89676	2.13458	1.81582	1.93871	2.18978	3.2259	3.33618	3.32468	3.33836	2.71069	2.39696	3.58591	2.44766	3.41431	3.34863	2.69512	GO:0005737	0	0	0	0	0	0	hsp11_sollc kda class i heat shock os=solanum lycopersicum pe=2 sv=1	NA	6.51998e-10	NA	NA	NA	NA
Alpha crystallin B chain	c9828_g1	RNA22489.1	2E-118/1E-110	NA	4.56082	4.26134	4.67603	5.81655	5.59115	5.14673	5.33249	4.84709	4.5899	4.5933	5.08507	4.83999	6.06679	6.15539	5.10742	5.07759	4.71857	4.97028	6.07932	6.15423	6.07485	5.93118	5.98826	5.32612	5.38697	5.62126	4.77337	5.24622	4.74774	6.12886	4.29193	NA	NA	NA	NA	NA	NA	NA	nananana	NA	2.31724e-11	NA	NA	NA	NA
Alpha crystallin B chain	c5954_g1	RNA09227.1	0	F4YAX0_9BILA Hsp20 OS=Brachionus ibericus PE=2 SV=1	0.948415	1.14297	0.948415	1.44092	1.89688	2.13632	2.18827	1.68669	1.34603	0.948415	1.72283	1.46988	0.948415	0.948415	3.64872	2.86888	3.01693	3.64637	3.3911	4.40697	5.00469	6.83523	8.43012	8.89338	9.83049	11.4234	14.0813	12.9989	11.3107	10.6356	11.7445	0	0	0	0	0	0	0	f4yax0_9bila hsp20 os=brachionus ibericus pe=2 sv=1	NA	1.72961e-117	4.0173e-14	4.52211e-05	NA	3.51161e-08
Trehalose
alpha-alpha-trehalose phosphate synthase (UDP-forming ) isoform 2 (TPS)	c25988_g2	RNA45137.1	8e-119	TPSP_THETK Bifunctional trehalose-6-phosphate synthase phosphatase OS=Thermoproteus tenax (strain ATCC 35583 NBRC 100435 JCM 9277 Kra 1) GN=tpsp PE=1 SV=1	8.38189	8.04789	6.49342	6.17225	6.88986	5.73891	4.9632	5.24378	5.40763	5.30908	4.99061	5.55723	5.63026	6.28206	8.64025	8.81722	8.35856	8.24851	10.1221	9.68224	8.57025	7.61755	7.37449	7.15416	6.56008	6.26825	4.62539	4.4969	4.21084	5.22667	4.53802	GO:0016757 GO:0036168 GO:0034605 GO:0036180 GO:0034599 GO:0005992 GO:0009405	K16055	TPS; trehalose 6-phosphate synthase/phosphatase [EC:2.4.1.15 3.1.3.12]	path:map00500 path:map01100	Starch and sucrose metabolism | Metabolic pathways	br:ko00001 br:ko01000 br:ko01003	KEGG Orthology (KO) | Enzymes | Glycosyltransferases	tpsp_thetk bifunctional trehalose-6-phosphate synthase phosphatase os=thermoproteus tenax (strain atcc 35583 nbrc 100435 jcm 9277 kra 1) gn=tpsp pe=1 sv=1tps; trehalose 6-phosphate synthase/phosphatase [ec:2.4.1.15 3.1.3.12]starch and sucrose metabolism | metabolic pathwayskegg orthology (ko) | enzymes | glycosyltransferases	6.04461e-103	1.54082e-210	2.96629e-27	NA	NA	7.20586e-32

## Sheet: B. Longevity
Gene ID	Gene annotation (vs. Uniprot)	AM1	AM2	AM3	AM4	AM5	AM6	AM7	AM8	AM9	AM10	AM11	AM12	AM13	AM14	RE1	RE2	RE3	RE4	RE5	RE6	RE7	RE8	RE9	RE10	RE11	RE12	RE24	RE48	RE92	RE144	RE192	GO	KO	KO_info	Pathway	Pathway_info	brite	brite_info	AM_pval	RE_pval	AM_vs_RE_pval	Maternal_pval	Early_vs_Late_AM_pval	Early_vs_Late_RE_pval
c4980_g1	SODM_CHLRE Superoxide dismutase	7.1166	6.7787	5.25911	4.11142	4.06806	3.73332	4.16175	3.08623	4.08285	4.55416	5.39468	5.90819	6.12764	6.50885	9.0833	8.48862	7.11653	6.74269	6.04722	6.52698	6.49735	8.07905	9.72897	9.73498	10.6975	11.0786	15.9296	14.1123	12.7195	12.7826	13.3389	GO:0005737 GO:0008152 GO:0004784	K04564	SOD2; superoxide dismutase Fe-Mn family [EC:1.15.1.1]	path:map04013 path:map04068 path:map04146 path:map04211 path:map04212 path:map04213 path:map05016	MAPK signaling pathway - fly | FoxO signaling pathway | Peroxisome | Longevity regulating pathway | Longevity regulating pathway - worm | Longevity regulating pathway - multiple species | Huntington's disease	br:ko00001 br:ko01000	KEGG Orthology (KO) | Enzymes	5.25645e-56	0	1.19096e-32	NA	NA	1.87146e-31
c25820_g5	HSP7A_CAEEL Heat shock 70 kDa A OS=Caenorhabditis elegans GN=hsp-1 PE=1 SV=2	9.80875	8.95724	8.95316	9.08605	9.13294	9.31062	8.88692	7.73917	8.65355	8.26394	9.03794	8.88003	7.64056	7.48331	9.999	9.6873	9.5901	9.17101	10.4689	11.3165	10.4937	9.83386	10.2975	10.2075	10.1075	10.5572	11.4614	11.5943	11.6413	10.4376	10.9635	GO:0014069 GO:0006281 GO:0055131 GO:0000974 GO:0061738 GO:1902236 GO:1903842 GO:0051092 GO:1901029 GO:0098575 GO:0030425 GO:0001664 GO:0001786 GO:1902904 GO:0045892 GO:0043195 GO:0043154 GO:0005829 GO:0031397 GO:0051726 GO:0031072 GO:0061202 GO:0042826 GO:0005681 GO:0006892 GO:1904589 GO:0042026 GO:0005886 GO:0007269 GO:0042623 GO:0007339 GO:0032757 GO:0031625 GO:0000151 GO:0042470 GO:0044297 GO:…	K03283	HSPA1_8; heat shock 70kDa protein 1/8	path:map03040 path:map04010 path:map04141 path:map04144 path:map04213 path:map04612 path:map04915 path:map05134 path:map05145 path:map05162 path:map05164 path:map05169	Spliceosome | MAPK signaling pathway | Protein processing in endoplasmic reticulum | Endocytosis | Longevity regulating pathway - multiple species | Antigen processing and presentation | Estrogen signaling pathway | Legionellosis | Toxoplasmosis | Measles | Influenza A | Epstein-Barr virus infection	br:ko00001 br:ko00002 br:ko01009 br:ko02000 br:ko03009 br:ko03029 br:ko03041 br:ko03051 br:ko03110 br:ko04131 br:ko04147 br:ko04516	KEGG Orthology (KO) | KEGG modules | Protein phosphatases and associated proteins | Transporters | Ribosome biogenesis | Mitochondrial biogenesis | Spliceosome | Proteasome | Chaperones and folding catalysts | Membrane trafficking | Exosome | Cell adhesion molecules and their ligands	0.00449936	2.24951e-14	NA	NA	0.000425985	2.8386e-06
c19571_g1	SODM_BOVIN Superoxide dismutase	7.49031	7.44801	6.73138	5.15171	4.33059	4.8443	5.46954	5.47212	6.36166	6.18846	6.32609	6.46843	5.6477	6.01131	8.4561	8.53653	8.55311	8.44292	7.25311	6.13347	6.69789	7.17831	7.60025	7.69381	7.96907	8.31896	11.2604	10.4203	9.81135	9.42276	9.71307	GO:0055093 GO:0055072 GO:0045429 GO:0043209 GO:0030097 GO:1902176 GO:0009791 GO:0022904 GO:0003032 GO:0048678 GO:0004784 GO:0042554 GO:0043524 GO:0007507 GO:0070062 GO:0007626 GO:0051289 GO:0048147 GO:0051881 GO:0001889 GO:0050790 GO:0030145 GO:0032364 GO:0010332 GO:0042802 GO:0045599 GO:0008631 GO:0008630 GO:0001315 GO:0048666 GO:0005743 GO:0003069 GO:0006357 GO:0005759 GO:0006749 GO:0019430 GO:…	K04564	SOD2; superoxide dismutase Fe-Mn family [EC:1.15.1.1]	path:map04013 path:map04068 path:map04146 path:map04211 path:map04212 path:map04213 path:map05016	MAPK signaling pathway - fly | FoxO signaling pathway | Peroxisome | Longevity regulating pathway | Longevity regulating pathway - worm | Longevity regulating pathway - multiple species | Huntington's disease	br:ko00001 br:ko01000	KEGG Orthology (KO) | Enzymes	1.5995e-41	9.01157e-173	3.07146e-12	NA	NA	5.90869e-18
c34278_g1	CH60_CHICK 60 kDa heat shock mitochondrial OS=Gallus gallus GN=HSPD1 PE=1 SV=1	8.98585	8.23497	6.0399	4.76322	5.04438	6.44433	7.59639	7.03065	7.88383	7.19312	8.33565	7.9655	7.20805	8.05933	8.28362	8.32053	6.99155	6.4727	5.52858	6.10781	8.13692	9.02287	9.63626	9.73124	9.39694	9.0162	8.6589	8.39537	8.08517	9.18278	9.40577	GO:0016887 GO:0043025 GO:0003697 GO:0003688 GO:0032727 GO:0002039 GO:0050870 GO:0002755 GO:0003725 GO:0005905 GO:0051087 GO:0032729 GO:0043032 GO:0005829 GO:0051604 GO:0006919 GO:0030141 GO:0019907 GO:0042100 GO:0042026 GO:0006458 GO:0005886 GO:0002368 GO:0002842 GO:0031625 GO:0005759 GO:0051131 GO:0032755 GO:0030135 GO:0048291 GO:0043209 GO:0042110 GO:0006986 GO:0001530 GO:0005524 GO:0009409 GO:…	K04077	groEL HSPD1; chaperonin GroEL	path:map03018 path:map04212 path:map04940 path:map05134 path:map05152	RNA degradation | Longevity regulating pathway - worm | Type I diabetes mellitus | Legionellosis | Tuberculosis	br:ko00001 br:ko03019 br:ko03029 br:ko03110 br:ko04147	KEGG Orthology (KO) | Messenger RNA biogenesis | Mitochondrial biogenesis | Chaperones and folding catalysts | Exosome	4.60697e-54	1.12157e-55	1.9258e-11	NA	NA	NA
c6949_g1	GRP75_BOVIN Stress-70 mitochondrial OS=Bos taurus GN=HSPA9 PE=2 SV=1	8.25298	7.98677	7.26326	6.51311	6.63315	6.58199	7.04206	6.67864	7.25656	7.39259	7.65794	7.75041	7.34656	7.68914	7.79163	7.59415	7.66732	7.71544	6.94705	6.82179	7.85397	8.02478	8.5513	8.53758	8.46908	8.26317	9.34146	8.27416	8.05611	9.26511	9.1834	GO:0031072 GO:0043209 GO:0051082 GO:1902037 GO:0005730 GO:0006457 GO:0006611 GO:0045647 GO:0009636 GO:0042645 GO:0044822 GO:0005524 GO:0070062 GO:0031625 GO:0009847 GO:0030218 GO:0071470 GO:0005925 GO:0043066 GO:0071347 GO:0017134 GO:0031012	K04043	dnaK; molecular chaperone DnaK	path:map03018 path:map04212 path:map05152	RNA degradation | Longevity regulating pathway - worm | Tuberculosis	br:ko00001 br:ko02000 br:ko03019 br:ko03029 br:ko03110 br:ko04147	KEGG Orthology (KO) | Transporters | Messenger RNA biogenesis | Mitochondrial biogenesis | Chaperones and folding catalysts | Exosome	6.86562e-30	1.87977e-41	3.89611e-18	NA	NA	1.54649e-06
c34297_g1	GBRL2_RAT Gamma-aminobutyric acid receptor-associated -like 2 OS=Rattus norvegicus GN=Gabarapl2 PE=3 SV=1	8.56676	7.75032	5.46346	4.56451	4.59185	5.97861	6.2303	4.75498	5.89076	5.53581	5.21172	4.59594	5.37941	4.0399	9.7073	9.58563	8.1823	7.60464	7.11306	7.97243	8.16626	8.38272	8.16124	7.83838	7.9715	8.43643	9.66896	9.25829	8.58268	8.32673	8.92675	GO:0000139 GO:0000045 GO:0034727 GO:0048487 GO:0048102 GO:0005829 GO:0050811 GO:0016239 GO:0044805 GO:0061025 GO:0033110 GO:0032781 GO:0000407 GO:0000329 GO:0006891 GO:0000149 GO:0000422 GO:0009405 GO:1901799 GO:0000421 GO:0008017 GO:0006995 GO:0006888 GO:0005856 GO:0031625 GO:0031386 GO:0019898 GO:0032258 GO:0051117	K08341	GABARAP ATG8 LC3; GABA(A) receptor-associated protein	path:map04068 path:map04136 path:map04137 path:map04138 path:map04139 path:map04140 path:map04212 path:map04371 path:map04621 path:map04727	FoxO signaling pathway | Autophagy - other | Mitophagy - animal | Autophagy - yeast | Mitophagy - yeast | Autophagy - animal | Longevity regulating pathway - worm | Apelin signaling pathway | NOD-like receptor signaling pathway | GABAergic synapse	br:ko00001 br:ko03029 br:ko04121	KEGG Orthology (KO) | Mitochondrial biogenesis | Ubiquitin system	2.30669e-85	6.41272e-25	3.61625e-07	8.69859e-05	0.0024749	NA
c6400_g1	GBRAP_RAT Gamma-aminobutyric acid receptor-associated OS=Rattus norvegicus GN=Gabarap PE=1 SV=1	6.81092	7.08387	7.11273	6.94473	6.66524	7.34719	7.60464	6.26873	7.92733	6.31634	8.15176	8.31873	6.41311	5.84587	8.10805	7.84078	8.13342	8.11863	8.30794	8.10022	7.77279	7.78549	7.33881	7.57221	7.57269	7.65494	7.83201	8.35776	8.25554	8.10288	8.26332	GO:0032590 GO:0005790 GO:0000139 GO:0008625 GO:0005875 GO:0005930 GO:0005874 GO:0000045 GO:0097225 GO:0048487 GO:0015629 GO:0005829 GO:0050811 GO:0007268 GO:0000226 GO:0000422 GO:0000421 GO:0005764 GO:0008017 GO:0006995 GO:0006605 GO:0030659 GO:0048471 GO:0031625 GO:0030957 GO:0005739 GO:0032839 GO:0044297	K08341	GABARAP ATG8 LC3; GABA(A) receptor-associated protein	path:map04068 path:map04136 path:map04137 path:map04138 path:map04139 path:map04140 path:map04212 path:map04371 path:map04621 path:map04727	FoxO signaling pathway | Autophagy - other | Mitophagy - animal | Autophagy - yeast | Mitophagy - yeast | Autophagy - animal | Longevity regulating pathway - worm | Apelin signaling pathway | NOD-like receptor signaling pathway | GABAergic synapse	br:ko00001 br:ko03029 br:ko04121	KEGG Orthology (KO) | Mitochondrial biogenesis | Ubiquitin system	NA	5.78213e-09	0.00101939	NA	NA	NA
c26269_g3	IF4EB_DANRE Eukaryotic translation initiation factor 4E-1B OS=Danio rerio GN=eif4e1b PE=2 SV=1	9.28577	9.20097	7.3402	6.39958	6.45122	7.17252	7.77832	7.59793	8.13361	7.71321	7.73537	7.42204	7.36039	6.55871	9.75878	9.73378	9.27099	9.151	8.05047	7.0612	7.12388	7.41641	7.80635	8.44766	8.53186	8.27282	8.51382	8.4039	8.12528	8.1148	8.18326	GO:0010494 GO:0044707 GO:0031370 GO:0000339 GO:0000932 GO:0006413 GO:0000289 GO:0045931 GO:0044822 GO:0044767 GO:0006406 GO:0006417 GO:0003743 GO:0005845 GO:0048471 GO:0070062 GO:0070491 GO:0016281 GO:0000082 GO:0005829 GO:0016442 GO:0019899	K03259	EIF4E; translation initiation factor 4E	path:map01521 path:map03013 path:map04066 path:map04150 path:map04151 path:map04211 path:map04910	EGFR tyrosine kinase inhibitor resistance | RNA transport | HIF-1 signaling pathway | mTOR signaling pathway | PI3K-Akt signaling pathway | Longevity regulating pathway | Insulin signaling pathway	br:ko00001 br:ko00002 br:ko03012 br:ko03019	KEGG Orthology (KO) | KEGG modules | Translation factors | Messenger RNA biogenesis	5.22583e-52	2.89301e-48	7.40463e-22	NA	NA	NA
c21180_g1	CLPB_BOVIN Caseinolytic peptidase B homolog OS=Bos taurus GN=CLPB PE=2 SV=1	6.25732	6.09845	4.28229	4.43464	4.56948	5.08032	5.84593	5.19897	5.48455	4.9959	5.95881	5.90625	6.21417	5.67282	6.86115	7.01349	5.83693	5.51748	4.21151	5.28968	6.72868	7.24031	7.21958	7.27197	6.6475	5.96613	7.42073	7.40926	7.40104	7.97672	7.65984	GO:0000166 GO:0005515 GO:0034605 GO:0005737 GO:0016787	K03695	clpB; ATP-dependent Clp protease ATP-binding subunit ClpB	path:map04213	Longevity regulating pathway - multiple species	br:ko00001 br:ko03110	KEGG Orthology (KO) | Chaperones and folding catalysts	7.67784e-19	1.12719e-41	3.99832e-07	NA	NA	8.84796e-06
c26408_g4	AAKG1_PIG 5 -AMP-activated kinase subunit gamma-1 OS=Sus scrofa GN=PRKAG1 PE=1 SV=2	7.66926	7.57553	6.80272	6.42925	7.07681	7.66924	7.78583	7.30031	7.79621	7.88431	8.19678	8.42172	8.00986	7.77341	7.89031	8.06954	7.96416	7.92687	7.20444	6.70133	6.74711	6.49059	6.51204	6.56948	6.00053	6.25724	6.6124	7.34223	7.17746	7.28204	7.60788	GO:0007050 GO:0016208 GO:0030295 GO:0008603 GO:0006468 GO:0005654 GO:0004862 GO:0005524 GO:0070062 GO:0004679 GO:0046320 GO:0005829 GO:0032147 GO:0016236 GO:0035556 GO:0034645 GO:0019901 GO:0007283 GO:1901796 GO:0004691 GO:0006110 GO:0043531 GO:0046324 GO:0006633 GO:0006754 GO:0006853 GO:0006357 GO:0042304 GO:0008607 GO:0005615 GO:0005977 GO:0031328 GO:0010628 GO:0016020 GO:0010800 GO:0071901 GO:…	K07200	PRKAG; 5'-AMP-activated protein kinase regulatory gamma subunit	path:map04068 path:map04152 path:map04211 path:map04213 path:map04371 path:map04530 path:map04710 path:map04910 path:map04920 path:map04921 path:map04922 path:map04931 path:map04932 path:map05410	FoxO signaling pathway | AMPK signaling pathway | Longevity regulating pathway | Longevity regulating pathway - multiple species | Apelin signaling pathway | Tight junction | Circadian rhythm | Insulin signaling pathway | Adipocytokine signaling pathway | Oxytocin signaling pathway | Glucagon signaling pathway | Insulin resistance | Non-alcoholic fatty liver disease (NAFLD) | Hypertrophic cardiom…	br:ko00001	KEGG Orthology (KO)	2.70539e-12	1.02399e-127	2.4078e-113	NA	NA	NA
c11142_g1	CATA_BOVIN Catalase OS=Bos taurus GN=CAT PE=1 SV=3	0.948415	0.948415	1.08795	1.54958	1.90312	1.68691	1.14452	0.948415	1.43495	1.19945	1.12041	0.948415	1.91075	1.65387	0.948415	1.24297	1.24542	1.3511	2.27321	2.92484	2.45041	3.07661	3.01338	1.83529	2.39481	2.95534	9.73706	9.43425	6.60497	6.63772	7.2119	GO:0055093 GO:0014068 GO:0006641 GO:0005794 GO:0051092 GO:0020027 GO:0001666 GO:0051289 GO:0019166 GO:0005829 GO:0014854 GO:0080184 GO:0032088 GO:0010193 GO:0009642 GO:0042542 GO:0005886 GO:0005764 GO:0042744 GO:0005758 GO:0046872 GO:0071363 GO:0032355 GO:0098869 GO:0014823 GO:0009650 GO:0008203 GO:0004046 GO:0045471 GO:0070062 GO:0032868 GO:0005925 GO:0051781 GO:0001649 GO:0070542 GO:0033591 GO:…	K03781	katE CAT catB srpA; catalase [EC:1.11.1.6]	path:map00380 path:map00630 path:map01110 path:map01130 path:map01200 path:map04011 path:map04016 path:map04068 path:map04146 path:map04211 path:map04212 path:map04213 path:map05014	Tryptophan metabolism | Glyoxylate and dicarboxylate metabolism | Biosynthesis of secondary metabolites | Biosynthesis of antibiotics | Carbon metabolism | MAPK signaling pathway - yeast | MAPK signaling pathway - plant | FoxO signaling pathway | Peroxisome | Longevity regulating pathway | Longevity regulating pathway - worm | Longevity regulating pathway - multiple species | Amyotrophic lateral …	br:ko00001 br:ko00002 br:ko01000	KEGG Orthology (KO) | KEGG modules | Enzymes	NA	3.01882e-135	NA	NA	NA	1.26404e-38
c23535_g1	SESN1_MOUSE Sestrin-1 OS=Mus musculus GN=Sesn1 PE=1 SV=3	6.13277	6.68319	7.67505	8.20033	7.95273	7.8259	7.97849	8.13466	7.53446	7.19485	7.38483	7.44526	8.21825	7.7136	6.72304	6.76031	7.42286	7.36144	7.18515	6.64525	6.27593	6.58005	6.76567	6.62219	8.02221	9.15721	8.28198	7.9456	7.16001	7.23057	6.91712	GO:0070728 GO:1904262 GO:0048878 GO:0061700 GO:0005634 GO:0072593 GO:0005515 GO:0071233 GO:0032542 GO:0030330 GO:0098869 GO:0005829 GO:0016684 GO:0080090 GO:0031323	K10141	SESN1_3; sestrin 1/3	path:map04115 path:map04211	p53 signaling pathway | Longevity regulating pathway	br:ko00001	KEGG Orthology (KO)	8.05509e-08	5.91339e-43	1.42688e-18	NA	NA	NA
c3472_g1	UBL5_PSAOB Ubiquitin 5 OS=Psammomys obesus GN=UBL5 PE=3 SV=1	5.989	6.11392	5.74789	5.36672	4.72498	5.59822	5.73504	6.57803	6.12458	5.00734	6.26185	6.15129	5.02707	5.08262	6.26955	6.30965	6.30739	6.62778	6.21938	6.78452	7.26423	7.31715	7.06353	7.26615	7.06919	6.98308	7.41121	6.83751	6.79788	6.63206	6.887	GO:0005634 GO:0045292 GO:0005515 GO:0005937 GO:0006464 GO:0005829 GO:0031386 GO:0000753 GO:1903955	K13113	UBL5 HUB1; ubiquitin-like protein 5	path:map04212	Longevity regulating pathway - worm	br:ko00001 br:ko03041	KEGG Orthology (KO) | Spliceosome	0.00491484	0.000249154	NA	NA	NA	NA
c26807_g1	RNK_DROME Ribonuclease kappa OS=Drosophila melanogaster GN=CG40127 PE=3 SV=1	6.24801	5.99849	5.73607	5.21554	5.69961	6.45326	6.38353	6.39431	7.09706	6.82272	7.15889	6.52361	5.92431	4.64042	7.61013	7.6037	7.36745	7.2208	7.05881	7.32128	7.46	7.86475	7.31307	7.22546	7.04161	6.92593	7.44397	7.85102	7.29517	6.40629	6.87219	GO:0009303 GO:0004521	K19770	RNASEK; ribonuclease kappa [EC:3.1.-.-]	path:map04212	Longevity regulating pathway - worm	br:ko00001 br:ko01000	KEGG Orthology (KO) | Enzymes	NA	4.63093e-05	NA	0.00340612	NA	NA
c34361_g1	SODC_NEUCR Superoxide dismutase	2.48918	2.76327	3.73479	6.03332	7.10014	7.584	8.35606	8.2518	8.35105	7.98886	8.40244	8.44213	8.88405	7.85203	3.15614	1.93224	1.94819	1.84367	2.63683	2.68703	3.17703	5.09917	6.52922	7.68949	7.8543	8.01374	8.96134	7.72894	6.76771	6.82021	6.82605	GO:0046916 GO:0009536 GO:0050790 GO:0034641 GO:0060255 GO:0044421 GO:0008015 GO:0042981 GO:0000303 GO:0048523 GO:0007568 GO:0009889 GO:0044702 GO:0048869 GO:0044093 GO:0005515 GO:0006801 GO:0048731 GO:0046872 GO:0097458 GO:0016043 GO:0010106 GO:0031325 GO:0051239 GO:0034614 GO:0071704 GO:0080090	K04565	SOD1; superoxide dismutase Cu-Zn family [EC:1.15.1.1]	path:map04146 path:map04213 path:map05014 path:map05016 path:map05020	Peroxisome | Longevity regulating pathway - multiple species | Amyotrophic lateral sclerosis (ALS) | Huntington's disease | Prion diseases	br:ko00001 br:ko01000	KEGG Orthology (KO) | Enzymes	2.35897e-41	1.76733e-143	1.4215e-35	NA	NA	NA
c25745_g6	KAPCB_HUMAN cAMP-dependent kinase catalytic subunit beta OS=Homo sapiens GN=PRKACB PE=1 SV=2	6.52482	6.4656	6.95535	6.55422	6.77188	6.67235	6.80103	6.27728	7.35035	6.10375	7.60698	7.69333	6.77612	7.48203	9.21088	9.3472	8.38529	7.67821	6.91572	6.53336	6.71632	7.09901	7.25838	7.23331	6.29906	6.2496	6.74499	7.01245	7.03975	6.59779	6.71488	GO:0003091 GO:0061136 GO:0008584 GO:0034199 GO:0016607 GO:0046777 GO:0005794 GO:0043542 GO:1901621 GO:0005952 GO:0034704 GO:0048240 GO:0043393 GO:0071333 GO:0071377 GO:0001669 GO:0071374 GO:0005829 GO:0031594 GO:0001707 GO:0032403 GO:0051966 GO:0019901 GO:0006094 GO:0046827 GO:0060993 GO:1904145 GO:0042585 GO:0007188 GO:0060314 GO:1903779 GO:0031625 GO:0030099 GO:0097338 GO:0019433 GO:0018105 GO:…	K04345	PKA; protein kinase A [EC:2.7.11.11]	path:map01522 path:map04010 path:map04014 path:map04020 path:map04024 path:map04062 path:map04113 path:map04114 path:map04138 path:map04140 path:map04211 path:map04213 path:map04261 path:map04270 path:map04310 path:map04340 path:map04341 path:map04371 path:map04530 path:map04540 path:map04611 path:map04713 path:map04720 path:map04723 path:map04724 path:map04725 path:map04726 path:map04727 path:ma…	Endocrine resistance | MAPK signaling pathway | Ras signaling pathway | Calcium signaling pathway | cAMP signaling pathway | Chemokine signaling pathway | Meiosis - yeast | Oocyte meiosis | Autophagy - yeast | Autophagy - animal | Longevity regulating pathway | Longevity regulating pathway - multiple species | Adrenergic signaling in cardiomyocytes | Vascular smooth muscle contraction | Wnt signa…	br:ko00001 br:ko00002 br:ko01000 br:ko01001 br:ko03019 br:ko03036	KEGG Orthology (KO) | KEGG modules | Enzymes | Protein kinases | Messenger RNA biogenesis | Chromosome	NA	2.29046e-79	8.46864e-36	1.27305e-16	NA	0.000317838
c19251_g1	KAPCB_RAT cAMP-dependent kinase catalytic subunit beta OS=Rattus norvegicus GN=Prkacb PE=1 SV=2	3.87348	3.77394	3.47441	3.7489	4.49588	3.47591	4.2142	4.95666	5.39473	5.98865	5.62004	5.73896	6.06527	6.22475	3.57227	3.34141	3.43921	3.07598	3.11009	4.25597	5.415	5.77434	6.70874	7.14838	7.71911	6.75994	6.26803	6.92847	6.08932	6.01641	6.64357	GO:0003091 GO:0061136 GO:0008584 GO:0034199 GO:0016607 GO:0046777 GO:0005794 GO:1901621 GO:0005952 GO:0034704 GO:0048240 GO:0043393 GO:0071333 GO:0071377 GO:0001669 GO:0071374 GO:0005829 GO:0031594 GO:0001707 GO:0032403 GO:0051966 GO:0019901 GO:0006094 GO:0046827 GO:1904145 GO:0042585 GO:0007188 GO:0060314 GO:1903779 GO:0031625 GO:0097338 GO:0019433 GO:0018105 GO:0017137 GO:0018107 GO:0031588 GO:…	K04345	PKA; protein kinase A [EC:2.7.11.11]	path:map01522 path:map04010 path:map04014 path:map04020 path:map04024 path:map04062 path:map04113 path:map04114 path:map04138 path:map04140 path:map04211 path:map04213 path:map04261 path:map04270 path:map04310 path:map04340 path:map04341 path:map04371 path:map04530 path:map04540 path:map04611 path:map04713 path:map04720 path:map04723 path:map04724 path:map04725 path:map04726 path:map04727 path:ma…	Endocrine resistance | MAPK signaling pathway | Ras signaling pathway | Calcium signaling pathway | cAMP signaling pathway | Chemokine signaling pathway | Meiosis - yeast | Oocyte meiosis | Autophagy - yeast | Autophagy - animal | Longevity regulating pathway | Longevity regulating pathway - multiple species | Adrenergic signaling in cardiomyocytes | Vascular smooth muscle contraction | Wnt signa…	br:ko00001 br:ko00002 br:ko01000 br:ko01001 br:ko03019 br:ko03036	KEGG Orthology (KO) | KEGG modules | Enzymes | Protein kinases | Messenger RNA biogenesis | Chromosome	3.06464e-21	7.54828e-80	5.46271e-10	NA	NA	NA
c26678_g1	GBRL2_RAT Gamma-aminobutyric acid receptor-associated -like 2 OS=Rattus norvegicus GN=Gabarapl2 PE=3 SV=1	6.89181	7.34915	8.4477	8.76888	8.57071	8.73354	9.11278	9.24716	8.91137	8.92218	8.97592	9.19345	9.32273	8.88977	6.98662	7.1429	7.58306	7.70778	8.21438	7.47109	6.86305	6.81978	6.80049	6.95183	7.00955	8.01885	8.31863	7.72538	7.01773	7.56702	6.63083	GO:0032590 GO:0000139 GO:0005874 GO:0000045 GO:0034629 GO:0034727 GO:0071211 GO:0048487 GO:0005829 GO:0050811 GO:0044805 GO:0061025 GO:0033110 GO:0032781 GO:0000407 GO:0000329 GO:0005783 GO:0006891 GO:0000149 GO:0000422 GO:0009405 GO:1901799 GO:0000421 GO:0008017 GO:0006995 GO:0006888 GO:0031625 GO:0030957 GO:0005739 GO:0032839 GO:0044297 GO:0031386 GO:0019898 GO:0032258 GO:0051117	K08341	GABARAP ATG8 LC3; GABA(A) receptor-associated protein	path:map04068 path:map04136 path:map04137 path:map04138 path:map04139 path:map04140 path:map04212 path:map04371 path:map04621 path:map04727	FoxO signaling pathway | Autophagy - other | Mitophagy - animal | Autophagy - yeast | Mitophagy - yeast | Autophagy - animal | Longevity regulating pathway - worm | Apelin signaling pathway | NOD-like receptor signaling pathway | GABAergic synapse	br:ko00001 br:ko03029 br:ko04121	KEGG Orthology (KO) | Mitochondrial biogenesis | Ubiquitin system	1.57774e-17	1.99804e-33	1.85676e-28	NA	NA	NA
c24194_g2	HCFC1_HUMAN Host cell factor 1 OS=Homo sapiens GN=HCFC1 PE=1 SV=2	5.79815	5.05235	5.81394	5.18066	5.67591	5.28475	4.20895	3.84476	5.05349	3.96382	4.75168	4.52492	4.11846	3.15493	5.53543	5.24252	6.17451	6.53648	6.83056	6.84801	6.26351	5.1746	5.70778	5.91762	5.66357	5.86794	4.91539	6.25157	5.31817	5.1749	6.45115	GO:0005671 GO:0043981 GO:0006366 GO:0046972 GO:0043025 GO:0043982 GO:0043005 GO:0043984 GO:0048188 GO:0000122 GO:0003700 GO:0071310 GO:0070461 GO:0070688 GO:0019046 GO:0071339 GO:0042802 GO:0043232 GO:0043254 GO:0003682 GO:0043996 GO:0043995 GO:0005886 GO:0007005 GO:0007049 GO:0045931 GO:0003713 GO:0010628 GO:0005739 GO:0050821	K14966	HCFC; host cell factor	path:map04212 path:map05168	Longevity regulating pathway - worm | Herpes simplex infection	br:ko00001 br:ko01009 br:ko03029 br:ko03036	KEGG Orthology (KO) | Protein phosphatases and associated proteins | Mitochondrial biogenesis | Chromosome	5.33652e-07	7.26725e-13	0.000759102	NA	0.00131354	NA
c12293_g1	TOR_DROME Target of rapamycin OS=Drosophila melanogaster GN=Tor PE=1 SV=1	6.94854	6.52311	6.44507	5.60475	4.99491	5.1258	5.13535	5.46446	5.76047	6.25148	5.87416	5.9295	5.26155	6.58992	6.52071	6.26756	6.74034	6.72156	6.52941	6.56436	6.36176	6.46762	6.64284	7.38953	8.61663	8.1955	6.06757	6.01504	6.66034	6.22638	6.38052	GO:0007050 GO:2001251 GO:0045727 GO:0070727 GO:0016605 GO:0030030 GO:0051051 GO:0046777 GO:0005794 GO:0044711 GO:0007611 GO:0043502 GO:0001156 GO:1902905 GO:0000781 GO:0005942 GO:0051321 GO:0001032 GO:0001031 GO:0001030 GO:0044089 GO:0071897 GO:2000278 GO:0005829 GO:0010976 GO:0071456 GO:0055006 GO:0032404 GO:0050679 GO:0010212 GO:1901991 GO:1901796 GO:1902402 GO:0046983 GO:0007584 GO:0043279 GO:…	K07203	MTOR FRAP TOR; serine/threonine-protein kinase mTOR [EC:2.7.11.1]	path:map01521 path:map01522 path:map04012 path:map04066 path:map04072 path:map04136 path:map04138 path:map04139 path:map04140 path:map04150 path:map04151 path:map04152 path:map04211 path:map04212 path:map04213 path:map04371 path:map04630 path:map04659 path:map04910 path:map04919 path:map04920 path:map04930 path:map04931 path:map05200 path:map05205 path:map05206 path:map05214 path:map05215 path:ma…	EGFR tyrosine kinase inhibitor resistance | Endocrine resistance | ErbB signaling pathway | HIF-1 signaling pathway | Phospholipase D signaling pathway | Autophagy - other | Autophagy - yeast | Mitophagy - yeast | Autophagy - animal | mTOR signaling pathway | PI3K-Akt signaling pathway | AMPK signaling pathway | Longevity regulating pathway | Longevity regulating pathway - worm | Longevity regula…	br:ko00001 br:ko01000 br:ko01001	KEGG Orthology (KO) | Enzymes | Protein kinases	6.74582e-16	2.61874e-19	5.06381e-10	NA	NA	0.00263499
c13246_g1	KAPCA_RAT cAMP-dependent kinase catalytic subunit alpha OS=Rattus norvegicus GN=Prkaca PE=1 SV=2	0.948415	0.948415	1.43938	1.43725	1.12087	1.69403	1.77679	1.33802	1.12418	1.08514	0.948415	1.19236	1.67833	1.80878	0.948415	0.948415	0.948415	0.948415	1.11705	1.26116	1.11306	1.13127	2.22283	1.13805	0.948415	0.948415	6.46277	6.11438	6.19969	5.41193	6.26977	GO:0003091 GO:0061136 GO:0034199 GO:0016607 GO:0005952 GO:0003006 GO:0034704 GO:0043393 GO:0071333 GO:0071377 GO:0005829 GO:0019901 GO:0006094 GO:0048729 GO:1904145 GO:0048646 GO:0042585 GO:0007188 GO:0060314 GO:1903779 GO:0031625 GO:0048731 GO:0019433 GO:0018105 GO:0017137 GO:0031588 GO:0035584 GO:0007596 GO:0042157 GO:0044853 GO:0045667 GO:0002223 GO:0000287 GO:0005524 GO:0070062 GO:0004712 GO:…	K04345	PKA; protein kinase A [EC:2.7.11.11]	path:map01522 path:map04010 path:map04014 path:map04020 path:map04024 path:map04062 path:map04113 path:map04114 path:map04138 path:map04140 path:map04211 path:map04213 path:map04261 path:map04270 path:map04310 path:map04340 path:map04341 path:map04371 path:map04530 path:map04540 path:map04611 path:map04713 path:map04720 path:map04723 path:map04724 path:map04725 path:map04726 path:map04727 path:ma…	Endocrine resistance | MAPK signaling pathway | Ras signaling pathway | Calcium signaling pathway | cAMP signaling pathway | Chemokine signaling pathway | Meiosis - yeast | Oocyte meiosis | Autophagy - yeast | Autophagy - animal | Longevity regulating pathway | Longevity regulating pathway - multiple species | Adrenergic signaling in cardiomyocytes | Vascular smooth muscle contraction | Wnt signa…	br:ko00001 br:ko00002 br:ko01000 br:ko01001 br:ko03019 br:ko03036	KEGG Orthology (KO) | KEGG modules | Enzymes | Protein kinases | Messenger RNA biogenesis | Chromosome	NA	9.49533e-22	NA	NA	NA	6.25834e-53
c27804_g1	ACOD_BOVIN Acyl- desaturase OS=Bos taurus GN=SCD PE=2 SV=2	4.05056	4.78233	5.25426	5.51227	5.04437	5.24297	4.93255	4.14076	5.35346	4.50618	5.17933	5.14733	5.23565	3.73712	6.61092	6.66805	6.52082	6.48474	6.2619	6.13446	5.80408	6.1612	7.06105	7.08401	7.04048	7.20359	6.01706	7.22423	6.6839	6.90482	6.18151	GO:0005789 GO:0042811 GO:0004768 GO:0042759 GO:0005506 GO:0016021 GO:0035338 GO:0055114 GO:0070542 GO:0017105 GO:1903966 GO:0044767	K00507	SCD desC; stearoyl-CoA desaturase (Delta-9 desaturase) [EC:1.14.19.1]	path:map01040 path:map01212 path:map03320 path:map04152 path:map04212	Biosynthesis of unsaturated fatty acids | Fatty acid metabolism | PPAR signaling pathway | AMPK signaling pathway | Longevity regulating pathway - worm	br:ko00001 br:ko01000 br:ko01004	KEGG Orthology (KO) | Enzymes | Lipid biosynthesis proteins	NA	5.6159e-06	0.00259127	1.50416e-12	NA	NA
c32652_g1	HDAC1_BOVIN Histone deacetylase 1 OS=Bos taurus GN=HDAC1 PE=2 SV=1	7.44548	7.84226	8.15738	7.08194	5.63218	5.69842	6.20725	5.93544	5.51101	5.69275	5.44593	5.19288	5.35931	5.52708	7.19224	7.34456	7.70554	8.11852	7.57012	6.9018	6.50937	6.4027	5.84299	6.06096	5.86277	5.58396	6.03108	5.58447	5.81883	5.68859	6.10168	GO:0055093 GO:0000978 GO:0001106 GO:0001103 GO:0042733 GO:0048714 GO:0060766 GO:0000980 GO:0032922 GO:0043392 GO:0032967 GO:2000757 GO:0005829 GO:0032760 GO:0033613 GO:0031072 GO:0042826 GO:0032041 GO:0061000 GO:0042220 GO:1901796 GO:0043433 GO:0003300 GO:0051059 GO:0071560 GO:0009913 GO:0043044 GO:0047485 GO:0043922 GO:0042517 GO:0008284 GO:0061198 GO:0045786 GO:0060789 GO:0006344 GO:0045347 GO:…	K06067	HDAC1_2; histone deacetylase 1/2 [EC:3.5.1.98]	path:map04110 path:map04213 path:map04330 path:map04919 path:map05016 path:map05034 path:map05169 path:map05200 path:map05202 path:map05203 path:map05220	Cell cycle | Longevity regulating pathway - multiple species | Notch signaling pathway | Thyroid hormone signaling pathway | Huntington's disease | Alcoholism | Epstein-Barr virus infection | Pathways in cancer | Transcriptional misregulation in cancer | Viral carcinogenesis | Chronic myeloid leukemia	br:ko00001 br:ko01000 br:ko03036	KEGG Orthology (KO) | Enzymes | Chromosome	3.99174e-57	2.89796e-63	1.75794e-13	NA	0.00948186	0.000143077
c26410_g1	AAPK2_RAT 5 -AMP-activated kinase catalytic subunit alpha-2 OS=Rattus norvegicus GN=Prkaa2 PE=1 SV=1	4.16273	3.7352	3.033	2.57992	2.80842	4.10197	4.89734	3.83504	5.02867	4.895	5.4567	6.02625	5.60392	5.58849	5.42905	5.11412	3.97205	3.61802	2.91198	2.66731	3.12136	4.50164	4.82581	5.8171	5.94132	5.69105	5.74943	5.61367	5.84639	5.78005	5.79368	GO:0007050 GO:1901701 GO:0005993 GO:0045722 GO:0000187 GO:0044283 GO:0001666 GO:0005829 GO:0010332 GO:0032007 GO:0017148 GO:0035556 GO:0050995 GO:0016239 GO:1901796 GO:0006853 GO:0044249 GO:0042149 GO:0042304 GO:0005515 GO:0010628 GO:0042593 GO:0016324 GO:0016126 GO:0031588 GO:0043167 GO:0008203 GO:0045542 GO:0042752 GO:0046318 GO:0045821 GO:0005654 GO:0042557 GO:0000166 GO:0004679 GO:0004712 GO:…	K07198	PRKAA AMPK; 5'-AMP-activated protein kinase catalytic alpha subunit [EC:2.7.11.11]	path:map04068 path:map04140 path:map04150 path:map04151 path:map04152 path:map04211 path:map04213 path:map04371 path:map04530 path:map04710 path:map04910 path:map04920 path:map04921 path:map04922 path:map04931 path:map04932 path:map05410 path:map05418	FoxO signaling pathway | Autophagy - animal | mTOR signaling pathway | PI3K-Akt signaling pathway | AMPK signaling pathway | Longevity regulating pathway | Longevity regulating pathway - multiple species | Apelin signaling pathway | Tight junction | Circadian rhythm | Insulin signaling pathway | Adipocytokine signaling pathway | Oxytocin signaling pathway | Glucagon signaling pathway | Insulin re…	br:ko00001 br:ko01000 br:ko01001 br:ko03029	KEGG Orthology (KO) | Enzymes | Protein kinases | Mitochondrial biogenesis	3.07003e-45	8.14078e-73	1.34111e-26	NA	NA	NA
c29517_g1	SODC_SCHPO Superoxide dismutase	7.02352	6.92143	4.27944	2.97576	3.09192	3.38902	3.72249	2.42561	5.14155	5.58139	6.90868	6.40632	6.01883	5.61519	8.3986	8.14885	6.68857	6.40009	4.46436	2.75704	2.84812	2.67807	2.93396	3.39247	3.70477	3.68442	4.54359	4.83723	4.83594	5.40248	5.47134	GO:0044703 GO:0048609 GO:0007275 GO:0044444 GO:0044763 GO:0005576 GO:0000302 GO:0048519 GO:0048518 GO:0005515 GO:0003008 GO:0006801 GO:0050794 GO:0046872 GO:0043231 GO:0042592 GO:0050790 GO:0016043 GO:0019222 GO:0010035	K04565	SOD1; superoxide dismutase Cu-Zn family [EC:1.15.1.1]	path:map04146 path:map04213 path:map05014 path:map05016 path:map05020	Peroxisome | Longevity regulating pathway - multiple species | Amyotrophic lateral sclerosis (ALS) | Huntington's disease | Prion diseases	br:ko00001 br:ko01000	KEGG Orthology (KO) | Enzymes	9.3881e-59	3.28619e-177	7.70219e-60	NA	NA	NA
c16540_g1	KS6B1_RAT Ribosomal S6 kinase beta-1 OS=Rattus norvegicus GN=Rps6kb1 PE=1 SV=1	6.68447	6.18171	5.01107	4.33547	4.57134	5.28958	5.7233	5.7922	6.80982	5.74427	6.43731	6.32727	6.02378	5.69529	6.09574	6.26244	6.01267	5.73727	4.9463	4.66555	5.87615	7.24364	7.99571	8.11102	7.40967	6.02328	5.51457	5.40197	5.58446	5.74294	5.46396	GO:0014065 GO:0043620 GO:0048513 GO:0045202 GO:0048633 GO:0043027 GO:0009636 GO:0009749 GO:0030307 GO:0001501 GO:0003009 GO:0043154 GO:0006915 GO:0005829 GO:0033574 GO:0051721 GO:0014732 GO:2000491 GO:0007584 GO:0043555 GO:0046627 GO:0045931 GO:0006412 GO:0007616 GO:0007417 GO:0071363 GO:0030054 GO:0033762 GO:0034612 GO:0045948 GO:0008285 GO:2000381 GO:0009611 GO:0045786 GO:0042277 GO:0043201 GO:…	K04688	RPS6KB; ribosomal protein S6 kinase beta [EC:2.7.11.1]	path:map01521 path:map01522 path:map04012 path:map04066 path:map04140 path:map04150 path:map04151 path:map04152 path:map04211 path:map04212 path:map04213 path:map04350 path:map04371 path:map04666 path:map04910 path:map04931 path:map05205 path:map05221 path:map05224 path:map05231	EGFR tyrosine kinase inhibitor resistance | Endocrine resistance | ErbB signaling pathway | HIF-1 signaling pathway | Autophagy - animal | mTOR signaling pathway | PI3K-Akt signaling pathway | AMPK signaling pathway | Longevity regulating pathway | Longevity regulating pathway - worm | Longevity regulating pathway - multiple species | TGF-beta signaling pathway | Apelin signaling pathway | Fc gam…	br:ko00001 br:ko01000 br:ko01001	KEGG Orthology (KO) | Enzymes | Protein kinases	4.05109e-27	1.59574e-88	1.35306e-15	NA	NA	0.000102736
c2729_g1	SODC2_MAIZE Superoxide dismutase	0.948415	1.12196	1.8972	3.30267	3.39058	3.61279	3.02457	2.35404	4.29504	3.43817	4.88986	4.76835	3.43499	2.41399	1.55237	0.948415	1.11301	1.15852	2.10357	2.04143	2.05604	2.51697	2.21713	2.8395	3.1568	3.20143	6.28638	5.15584	4.98271	2.92778	4.94058	GO:0060088 GO:0060047 GO:0060087 GO:0048678 GO:0043025 GO:0004784 GO:0006879 GO:0007605 GO:0000187 GO:0005507 GO:0051881 GO:0048365 GO:0051087 GO:0005829 GO:0032287 GO:0030346 GO:0008270 GO:0043234 GO:0042542 GO:0005886 GO:0043161 GO:0051770 GO:0045541 GO:0019430 GO:0032839 GO:0043087 GO:0040014 GO:0046716 GO:0043209 GO:0044419 GO:1904115 GO:0008089 GO:1902177 GO:0002262 GO:0042554 GO:0005654 GO:…	K04565	SOD1; superoxide dismutase Cu-Zn family [EC:1.15.1.1]	path:map04146 path:map04213 path:map05014 path:map05016 path:map05020	Peroxisome | Longevity regulating pathway - multiple species | Amyotrophic lateral sclerosis (ALS) | Huntington's disease | Prion diseases	br:ko00001 br:ko01000	KEGG Orthology (KO) | Enzymes	5.29968e-23	1.44259e-95	0.00101257	NA	NA	1.26421e-14
c34308_g1	ADR2_MOUSE Adiponectin receptor 2 OS=Mus musculus GN=Adipor2 PE=1 SV=2	4.38943	4.08995	4.94088	5.5938	5.32879	5.31498	5.38303	5.21887	5.52914	4.61059	5.40224	5.48551	5.77262	5.20049	5.83448	5.7051	3.91059	4.5307	5.66275	5.5446	5.12384	5.52363	4.99376	5.1762	5.8595	7.06256	5.38308	3.85	4.94468	4.30736	4.80901	GO:0019901 GO:0061042 GO:1902531 GO:0055100 GO:0005794 GO:0048518 GO:0097003 GO:0010906 GO:0019395 GO:0001933 GO:0042593 GO:0033211 GO:0031226 GO:0019216 GO:0051128	K07297	ADIPOR; adiponectin receptor	path:map04152 path:map04211 path:map04920 path:map04932	AMPK signaling pathway | Longevity regulating pathway | Adipocytokine signaling pathway | Non-alcoholic fatty liver disease (NAFLD)	br:ko00001	KEGG Orthology (KO)	NA	4.06174e-43	2.38065e-06	0.00802876	NA	9.49113e-05
c26272_g1	PARP1_BOVIN Poly	7.31269	7.07125	5.23083	4.23162	4.1798	3.69614	3.61986	2.84378	3.98042	4.53635	4.99265	5.31864	5.1115	5.32761	6.93949	7.27205	6.56241	6.23247	5.41076	4.76847	4.84067	5.0049	5.07316	4.08168	4.49597	5.16215	4.62539	5.52089	5.064	4.51434	4.77704	GO:0043504 GO:0000717 GO:0016925 GO:0000715 GO:0007179 GO:0023019 GO:0006366 GO:0005730 GO:0045944 GO:0005654 GO:0003950 GO:0000122 GO:0032869 GO:0005667 GO:2000679 GO:0010613 GO:0060391 GO:0030225 GO:0019901 GO:0042802 GO:0006295 GO:0006296 GO:0006293 GO:0006294 GO:0000724 GO:0008134 GO:0000784 GO:0044822 GO:0005635 GO:0003677 GO:0005739 GO:0016020 GO:0047485 GO:0070412 GO:0034599 GO:0070212 GO:…	K10798	PARP; poly [ADP-ribose] polymerase [EC:2.4.2.30]	path:map03410 path:map04210 path:map04212 path:map04214	Base excision repair | Apoptosis | Longevity regulating pathway - worm | Apoptosis - fly	br:ko00001 br:ko00002 br:ko01000 br:ko03032 br:ko03036 br:ko03400	KEGG Orthology (KO) | KEGG modules | Enzymes | DNA replication proteins | Chromosome | DNA repair and recombination proteins	5.95766e-57	2.68966e-42	3.2893e-08	NA	NA	NA
c18946_g1	ADRL_DROME Adiponectin receptor OS=Drosophila melanogaster GN= PE=1 SV=2	4.53167	4.56878	5.33688	5.53543	5.51627	5.6444	5.17672	4.84918	4.43692	3.76362	4.79859	5.24907	5.34069	5.62952	4.36838	4.43489	4.59531	4.79525	5.55943	6.70865	7.46577	7.70139	7.12665	7.75216	8.17052	8.55042	5.01904	4.61946	4.55777	3.7679	4.65285	GO:0019901 GO:0061042 GO:1902531 GO:0055100 GO:0005794 GO:0009967 GO:0097003 GO:0010906 GO:0019395 GO:0001933 GO:0042593 GO:0033211 GO:0031226 GO:0019216 GO:0051128	K07297	ADIPOR; adiponectin receptor	path:map04152 path:map04211 path:map04920 path:map04932	AMPK signaling pathway | Longevity regulating pathway | Adipocytokine signaling pathway | Non-alcoholic fatty liver disease (NAFLD)	br:ko00001	KEGG Orthology (KO)	NA	1.60036e-183	2.73031e-61	NA	NA	3.42923e-15
c22118_g1	GSH1_RAT Glutamate--cysteine ligase catalytic subunit OS=Rattus norvegicus GN=Gclc PE=1 SV=2	0.948415	0.948415	1.62516	1.30683	0.948415	2.27047	3.73374	4.79845	3.7019	1.58926	2.06817	1.50297	1.39114	2.46057	0.948415	0.948415	0.948415	0.948415	1.0989	1.14935	1.22038	1.36059	1.13288	1.65486	1.12521	1.21691	5.51557	5.56111	5.27628	4.90968	4.63848	GO:0006750 GO:0045454 GO:0043531 GO:0006534 GO:0009725 GO:0004357 GO:0000287 GO:0006979 GO:0006536 GO:0009408 GO:0050662 GO:0045892 GO:0050880 GO:0043066 GO:0005829 GO:0016595	K11204	GCLC; glutamate--cysteine ligase catalytic subunit [EC:6.3.2.2]	path:map00270 path:map00480 path:map01100 path:map04212 path:map04216	Cysteine and methionine metabolism | Glutathione metabolism | Metabolic pathways | Longevity regulating pathway - worm | Ferroptosis	br:ko00001 br:ko00002 br:ko01000	KEGG Orthology (KO) | KEGG modules | Enzymes	4.59211e-18	3.67858e-61	NA	NA	NA	3.34188e-22
c26111_g1	TSC2_HUMAN Tuberin OS=Homo sapiens GN=TSC2 PE=1 SV=2	5.20757	4.09804	2.5243	2.56268	3.583	3.20826	2.7387	2.46263	2.8362	3.08721	3.10636	2.54429	1.89682	3.42223	5.10834	5.12983	4.98725	4.49989	4.33297	4.21642	4.23986	3.99423	4.59804	4.10346	3.14357	4.27667	4.123	5.12152	4.86731	3.68574	4.50077	GO:0019902 GO:0042803 GO:0005096 GO:0030030 GO:0005794 GO:1902532 GO:0005764 GO:0005634 GO:0048471 GO:0016192 GO:0016020 GO:0045792 GO:0050790 GO:0031267 GO:0033596 GO:0051726	K07207	TSC2; tuberous sclerosis 2	path:map04072 path:map04115 path:map04140 path:map04150 path:map04151 path:map04152 path:map04211 path:map04910 path:map04919 path:map05231	Phospholipase D signaling pathway | p53 signaling pathway | Autophagy - animal | mTOR signaling pathway | PI3K-Akt signaling pathway | AMPK signaling pathway | Longevity regulating pathway | Insulin signaling pathway | Thyroid hormone signaling pathway | Choline metabolism in cancer	br:ko00001 br:ko01009	KEGG Orthology (KO) | Protein phosphatases and associated proteins	7.21271e-08	NA	NA	NA	NA	NA
c32678_g1	ATG5_BOVIN Autophagy 5 OS=Bos taurus GN=ATG5 PE=2 SV=2	4.15916	4.89371	3.1882	3.6956	3.11682	4.14621	3.44431	3.42981	3.57346	3.8166	3.90898	3.45573	2.17921	3.93667	4.54115	4.27836	3.81573	4.13425	4.20198	3.58965	3.83727	3.7559	4.15184	3.5951	3.83887	3.79941	4.01305	3.78232	3.59151	2.98816	4.46046	GO:0065008 GO:0044804 GO:0034045 GO:0034274 GO:1902017 GO:0060548 GO:0048513 GO:0006501 GO:0000422 GO:0005776 GO:0005930 GO:0002376 GO:0006995 GO:0000045 GO:0051049 GO:0005515 GO:0005829 GO:0030670 GO:0019776 GO:0035973 GO:0031324	K08339	ATG5; autophagy-related protein 5	path:map04136 path:map04137 path:map04138 path:map04140 path:map04211 path:map04213 path:map04216 path:map04621 path:map04622 path:map05131	Autophagy - other | Mitophagy - animal | Autophagy - yeast | Autophagy - animal | Longevity regulating pathway | Longevity regulating pathway - multiple species | Ferroptosis | NOD-like receptor signaling pathway | RIG-I-like receptor signaling pathway | Shigellosis	br:ko00001 br:ko03029	KEGG Orthology (KO) | Mitochondrial biogenesis	1.77244e-06	NA	NA	NA	NA	NA
c5577_g1	NHR23_CAEEL Nuclear hormone receptor family member nhr-23 OS=Caenorhabditis elegans GN=nhr-23 PE=2 SV=2	4.65052	3.90794	3.79674	4.98189	5.96615	5.1681	4.96433	4.9143	4.51092	3.79915	4.44121	4.44714	3.91717	4.44876	5.75193	5.36509	4.92606	4.80128	5.84137	7.67835	8.22372	7.95347	7.94786	8.23576	7.57888	7.02597	4.87428	4.58151	4.32306	3.6651	4.43813	GO:0065008 GO:0030182 GO:0008142 GO:0006366 GO:0008134 GO:0048534 GO:0005730 GO:0004872 GO:0045944 GO:0009888 GO:0009887 GO:0003677 GO:0001654 GO:0045595 GO:0045892 GO:0048511 GO:0004879 GO:0071300 GO:0009719 GO:0019216 GO:0010565 GO:0010675 GO:0036315	K08530	NR1C3 PPARG; peroxisome proliferator-activated receptor gamma	path:map03320 path:map04152 path:map04211 path:map04380 path:map05016 path:map05200 path:map05202 path:map05216	PPAR signaling pathway | AMPK signaling pathway | Longevity regulating pathway | Osteoclast differentiation | Huntington's disease | Pathways in cancer | Transcriptional misregulation in cancer | Thyroid cancer	br:ko00001 br:ko03000 br:ko03310	KEGG Orthology (KO) | Transcription factors | Nuclear receptors	1.11694e-10	2.02933e-110	1.28503e-33	NA	NA	5.19014e-21
c3078_g1	PARP2_MOUSE Poly	6.11519	5.93772	4.66646	4.07742	4.83609	4.48125	3.8974	5.42334	5.12237	4.58442	5.27391	5.47621	5.87722	5.63411	5.35918	5.28387	5.62226	5.17567	4.0625	3.78351	4.16609	4.33066	3.82258	3.9164	4.30792	4.21504	3.51409	3.86742	4.99941	4.78109	4.40733	GO:0043504 GO:0000717 GO:0016925 GO:0000715 GO:0033043 GO:0007179 GO:0023019 GO:0006366 GO:0051052 GO:0005730 GO:0045944 GO:0005654 GO:0003950 GO:0000122 GO:0032869 GO:0051103 GO:0005667 GO:2000679 GO:0010613 GO:0060391 GO:0030225 GO:0019901 GO:0065008 GO:0042802 GO:0006273 GO:0006295 GO:0006296 GO:0006293 GO:0006294 GO:0000724 GO:0008134 GO:0000784 GO:0044822 GO:0005635 GO:0003677 GO:0003910 GO:…	K10798	PARP; poly [ADP-ribose] polymerase [EC:2.4.2.30]	path:map03410 path:map04210 path:map04212 path:map04214	Base excision repair | Apoptosis | Longevity regulating pathway - worm | Apoptosis - fly	br:ko00001 br:ko00002 br:ko01000 br:ko03032 br:ko03036 br:ko03400	KEGG Orthology (KO) | KEGG modules | Enzymes | DNA replication proteins | Chromosome | DNA repair and recombination proteins	2.66572e-08	6.89168e-12	0.000324326	NA	NA	NA
c29823_g1	GBRAP_RAT Gamma-aminobutyric acid receptor-associated OS=Rattus norvegicus GN=Gabarap PE=1 SV=1	1.00905	0.948415	1.2353	1.28947	2.21597	1.18221	1.41906	1.42381	1.54393	1.23453	2.07852	2.2591	1.83556	1.29571	1.3219	1.16639	0.948415	0.948415	1.34455	1.57033	1.94982	1.87214	2.34576	2.05176	2.25687	2.86303	6.02085	5.29868	4.1878	3.80021	4.32978	GO:0007268 GO:0006996 GO:0008625 GO:0000323 GO:0000421 GO:0005886 GO:0006605 GO:0031625 GO:0030957 GO:0044430 GO:0044441 GO:0048487 GO:0005739 GO:0005829 GO:0012505 GO:0031410 GO:0050811 GO:0016236	K08341	GABARAP ATG8 LC3; GABA(A) receptor-associated protein	path:map04068 path:map04136 path:map04137 path:map04138 path:map04139 path:map04140 path:map04212 path:map04371 path:map04621 path:map04727	FoxO signaling pathway | Autophagy - other | Mitophagy - animal | Autophagy - yeast | Mitophagy - yeast | Autophagy - animal | Longevity regulating pathway - worm | Apelin signaling pathway | NOD-like receptor signaling pathway | GABAergic synapse	br:ko00001 br:ko03029 br:ko04121	KEGG Orthology (KO) | Mitochondrial biogenesis | Ubiquitin system	NA	2.35583e-59	NA	NA	NA	8.96593e-20
c12627_g1	CCD53_SALSA WASH complex subunit CCDC53 OS=Salmo salar GN=ccdc53 PE=2 SV=1	1.34709	1.54437	2.02551	2.21105	2.46876	3.57215	2.94397	3.04336	4.39508	4.07166	4.72814	3.54283	2.53758	3.27043	1.83641	1.58934	1.69663	2.09911	1.94265	2.72694	3.39686	3.55057	3.76968	3.20248	3.02697	2.99603	4.21697	4.25136	4.78191	4.08633	4.30333	GO:0005515 GO:0043231 GO:0015629 GO:0071203	K18463	CCDC53; WASH complex subunit CCDC53	path:map04144 path:map04212	Endocytosis | Longevity regulating pathway - worm	br:ko00001 br:ko04131	KEGG Orthology (KO) | Membrane trafficking	9.62833e-16	3.41168e-28	NA	NA	NA	4.14336e-06
c24155_g1	P4R3B_XENLA Serine threonine- phosphatase 4 regulatory subunit 3-B OS=Xenopus laevis GN=ppp4r3b-b PE=2 SV=1	4.80432	5.97986	7.56903	6.64698	6.70902	5.75668	5.92927	3.87005	5.62783	5.91467	5.42003	4.97584	5.66374	4.39603	4.0101	3.95205	6.79708	7.75378	8.66251	9.23948	9.27217	8.1626	6.92862	5.59056	3.42596	3.38379	3.85841	3.91792	4.39332	4.78529	4.28948	GO:0005813 GO:0048522 GO:0080090 GO:0009987 GO:0031323 GO:0005654	K17491	SMEK PPP4R3; protein phosphatase 4 regulatory subunit 3	path:map04212 path:map04922	Longevity regulating pathway - worm | Glucagon signaling pathway	br:ko00001 br:ko01009 br:ko03400	KEGG Orthology (KO) | Protein phosphatases and associated proteins | DNA repair and recombination proteins	1.93066e-11	1.96895e-138	2.98551e-35	NA	NA	6.03946e-15
c15630_g1	AAKB1_BOVIN 5 -AMP-activated kinase subunit beta-1 OS=Bos taurus GN=PRKAB1 PE=2 SV=3	3.04562	2.49314	1.92773	2.94766	4.06149	4.28767	4.43317	3.9104	4.88222	4.18339	5.26854	5.464	5.65699	5.29245	4.27433	4.01995	2.36274	2.50778	2.30154	2.01028	2.48141	3.24022	3.84785	3.83197	4.30858	4.53771	3.21401	4.06248	3.5856	3.91524	4.18187	GO:0007050 GO:0042802 GO:0007165 GO:1901796 GO:0006468 GO:0006853 GO:0005654 GO:0042304 GO:0004679 GO:0010628 GO:0006629 GO:0005829 GO:0016324 GO:0016236 GO:0031588	K07199	PRKAB; 5'-AMP-activated protein kinase regulatory beta subunit	path:map04068 path:map04152 path:map04211 path:map04213 path:map04371 path:map04530 path:map04710 path:map04910 path:map04920 path:map04921 path:map04922 path:map04931 path:map04932 path:map05410	FoxO signaling pathway | AMPK signaling pathway | Longevity regulating pathway | Longevity regulating pathway - multiple species | Apelin signaling pathway | Tight junction | Circadian rhythm | Insulin signaling pathway | Adipocytokine signaling pathway | Oxytocin signaling pathway | Glucagon signaling pathway | Insulin resistance | Non-alcoholic fatty liver disease (NAFLD) | Hypertrophic cardiom…	br:ko00001	KEGG Orthology (KO)	2.08238e-20	1.16065e-25	1.10999e-25	NA	NA	NA
c28124_g1	WASH1_XENTR WAS family homolog 1 OS=Xenopus tropicalis GN=wash1 PE=2 SV=1	2.61482	3.0671	3.15261	2.46215	3.473	4.04074	3.88666	5.23062	5.07502	4.47089	5.52368	5.62786	5.86111	5.39058	4.6244	4.43739	4.31619	4.05206	2.88348	3.74055	4.8672	5.4338	5.53895	5.53777	5.57315	5.43995	5.2256	5.46061	4.73307	4.36853	3.84392	GO:0015631 GO:0007010 GO:0015031 GO:0043234 GO:0044763 GO:0042995 GO:0044446 GO:0005769 GO:0016192 GO:0044089 GO:0051130 GO:0016482 GO:0016197 GO:0055037 GO:0034613	K18461	WASH1; WAS protein family homolog 1	path:map04144 path:map04212	Endocytosis | Longevity regulating pathway - worm	br:ko00001 br:ko04131	KEGG Orthology (KO) | Membrane trafficking	3.60337e-39	1.50159e-35	2.10737e-16	0.00114567	NA	NA
c16971_g1	ATG13_MOUSE Autophagy-related 13 OS=Mus musculus GN=Atg13 PE=1 SV=2	4.99383	5.12537	5.0554	5.05664	4.29965	4.00129	4.71342	4.16235	4.41643	3.35972	4.23582	4.11364	4.13683	4.52747	5.1176	5.24834	5.5607	5.39668	5.30883	5.00636	4.79002	4.41895	4.79761	5.05692	4.90256	5.08339	4.50622	3.60621	2.25223	4.49723	3.81516	GO:0000045 GO:0019901 GO:0005739 GO:1990316 GO:0005829 GO:0098779 GO:1903955	K08331	ATG13; autophagy-related protein 13	path:map04136 path:map04138 path:map04140 path:map04211	Autophagy - other | Autophagy - yeast | Autophagy - animal | Longevity regulating pathway	br:ko00001 br:ko03029	KEGG Orthology (KO) | Mitochondrial biogenesis	0.000337369	2.68907e-17	NA	NA	NA	1.69534e-08
c17552_g1	TCRG1_HUMAN Transcription elongation regulator 1 OS=Homo sapiens GN=TCERG1 PE=1 SV=2	6.34245	6.12231	5.30746	4.59384	4.62504	3.71453	3.90357	3.82457	3.9433	3.37655	3.64257	3.56808	4.88389	4.8287	5.15289	5.31509	5.98671	5.59789	5.19034	5.60327	5.72734	6.63489	6.41915	6.88392	5.45842	4.97169	4.05162	4.02298	4.266	3.06467	3.80328	GO:0000122 GO:0003713 GO:0015629 GO:0006366 GO:0001106 GO:0044763 GO:0005730 GO:0001103 GO:0044822	K12824	TCERG1 CA150; transcription elongation regulator 1	path:map03040 path:map04212	Spliceosome | Longevity regulating pathway - worm	br:ko00001 br:ko03041	KEGG Orthology (KO) | Spliceosome	1.62607e-15	3.84926e-20	3.66976e-10	NA	NA	9.57461e-09
c524_g1	CR3L3_BOVIN Cyclic AMP-responsive element-binding 3 3 OS=Bos taurus GN=CREB3L3 PE=2 SV=1	0.948415	1.33716	0.948415	1.63094	1.07125	1.25504	1.82089	1.24113	1.61265	1.8277	2.86322	3.85635	3.55414	3.02503	1.21372	1.22851	1.11301	0.948415	0.948415	1.25009	1.14295	1.16471	1.09186	1.11362	0.948415	0.948415	1.81588	4.05782	4.0625	2.27983	3.79253	GO:0008140 GO:0016604 GO:0000978 GO:0051928 GO:0002062 GO:0045786 GO:0000139 GO:0043025 GO:1902236 GO:0042994 GO:0002675 GO:0001077 GO:0032967 GO:0019043 GO:0046982 GO:0001649 GO:0005829 GO:0019046 GO:0050930 GO:0035497 GO:0042803 GO:0006351 GO:0090026 GO:0090045 GO:0006990 GO:0003682 GO:0002230 GO:0042127 GO:1990440 GO:0031726 GO:0001558 GO:0030176 GO:0070278 GO:2000326	K09048	CREB3; cyclic AMP-responsive element-binding protein 3	path:map04022 path:map04024 path:map04151 path:map04152 path:map04211 path:map04261 path:map04668 path:map04725 path:map04728 path:map04911 path:map04915 path:map04916 path:map04918 path:map04922 path:map04925 path:map04931 path:map04962 path:map05016 path:map05030 path:map05031 path:map05034 path:map05161 path:map05203 path:map05215	cGMP-PKG signaling pathway | cAMP signaling pathway | PI3K-Akt signaling pathway | AMPK signaling pathway | Longevity regulating pathway | Adrenergic signaling in cardiomyocytes | TNF signaling pathway | Cholinergic synapse | Dopaminergic synapse | Insulin secretion | Estrogen signaling pathway | Melanogenesis | Thyroid hormone synthesis | Glucagon signaling pathway | Aldosterone synthesis and se…	br:ko00001 br:ko03000	KEGG Orthology (KO) | Transcription factors	3.72222e-10	8.13048e-15	NA	NA	NA	8.49004e-16
c24581_g1	CR3L2_XENLA Cyclic AMP-responsive element-binding 3 2 OS=Xenopus laevis GN=creb3l2 PE=2 SV=1	3.90843	4.43027	4.84977	5.54032	5.91766	5.52114	4.71616	4.88148	4.92132	4.91393	4.77312	4.42099	5.41435	5.46345	3.93294	3.91919	5.89898	7.44149	8.25491	8.99486	7.97415	7.63165	5.88732	6.62146	6.1261	6.52029	3.5737	3.55104	4.1654	3.68007	3.70528	GO:0005789 GO:0001077 GO:0035497 GO:0006888 GO:0030968 GO:0000978 GO:0016021 GO:0002062 GO:0006366 GO:0045944 GO:0005654	K09048	CREB3; cyclic AMP-responsive element-binding protein 3	path:map04022 path:map04024 path:map04151 path:map04152 path:map04211 path:map04261 path:map04668 path:map04725 path:map04728 path:map04911 path:map04915 path:map04916 path:map04918 path:map04922 path:map04925 path:map04931 path:map04962 path:map05016 path:map05030 path:map05031 path:map05034 path:map05161 path:map05203 path:map05215	cGMP-PKG signaling pathway | cAMP signaling pathway | PI3K-Akt signaling pathway | AMPK signaling pathway | Longevity regulating pathway | Adrenergic signaling in cardiomyocytes | TNF signaling pathway | Cholinergic synapse | Dopaminergic synapse | Insulin secretion | Estrogen signaling pathway | Melanogenesis | Thyroid hormone synthesis | Glucagon signaling pathway | Aldosterone synthesis and se…	br:ko00001 br:ko03000	KEGG Orthology (KO) | Transcription factors	NA	7.12837e-54	0.000170729	NA	NA	7.11795e-16
c26280_g1	PK3CA_RAT Phosphatidylinositol 4 5-bisphosphate 3-kinase catalytic subunit alpha isoform OS=Rattus norvegicus GN=Pik3ca PE=1 SV=1	1.90403	2.6335	2.39941	3.16705	3.98903	4.77772	5.30866	4.97741	5.26724	4.32271	4.99076	4.60245	3.52355	3.35778	2.52006	2.84993	2.8771	3.1963	3.8116	4.7215	4.86472	4.75609	4.74663	4.74369	4.39192	4.55127	4.01305	3.97936	4.30018	3.35331	3.64178	GO:0043406 GO:0042110 GO:0007155 GO:0048513 GO:1901701 GO:0042060 GO:0006955 GO:0048247 GO:0001944 GO:0016310 GO:0016773 GO:0071417 GO:0097529 GO:0051128 GO:0065008 GO:0044421 GO:0007169 GO:0046488 GO:0044444 GO:0002252 GO:0006897 GO:0006952 GO:0044765 GO:0005634 GO:0010508 GO:0097651 GO:0005515 GO:0032879 GO:0048015 GO:0043066 GO:0002429 GO:0010468 GO:0030154 GO:0031982 GO:0030155 GO:0035004	K00922	PIK3CA_B_D; phosphatidylinositol-4 5-bisphosphate 3-kinase catalytic subunit alpha/beta/delta [EC:2.7.1.153]	path:map00562 path:map01521 path:map01522 path:map01524 path:map04012 path:map04014 path:map04015 path:map04024 path:map04062 path:map04066 path:map04068 path:map04070 path:map04071 path:map04072 path:map04140 path:map04150 path:map04151 path:map04152 path:map04210 path:map04211 path:map04212 path:map04213 path:map04360 path:map04370 path:map04380 path:map04510 path:map04550 path:map04611 path:ma…	Inositol phosphate metabolism | EGFR tyrosine kinase inhibitor resistance | Endocrine resistance | Platinum drug resistance | ErbB signaling pathway | Ras signaling pathway | Rap1 signaling pathway | cAMP signaling pathway | Chemokine signaling pathway | HIF-1 signaling pathway | FoxO signaling pathway | Phosphatidylinositol signaling system | Sphingolipid signaling pathway | Phospholipase D sign…	br:ko00001 br:ko00002 br:ko01000 br:ko04131	KEGG Orthology (KO) | KEGG modules | Enzymes | Membrane trafficking	7.659e-33	7.88182e-25	1.45235e-05	NA	NA	NA
c34225_g1	FACR1_CHICK Fatty acyl- reductase 1 OS=Gallus gallus GN=FAR1 PE=2 SV=1	4.61015	4.75542	4.74941	5.60936	5.2524	5.72304	5.78873	5.41571	5.48787	4.78241	5.97822	6.23786	6.05996	5.3446	4.85391	4.94976	4.22948	4.90896	4.80685	5.05535	5.71382	5.66468	4.60747	5.74189	5.8021	6.07202	5.23772	4.23804	4.24152	3.98826	3.5856	GO:0005778 GO:0004029 GO:0046474 GO:0005782 GO:0080019 GO:0035336 GO:0008611 GO:0010025	K13356	FAR; alcohol-forming fatty acyl-CoA reductase [EC:1.2.1.84]	path:map00073 path:map04146 path:map04212	Cutin suberine and wax biosynthesis | Peroxisome | Longevity regulating pathway - worm	br:ko00001 br:ko01000	KEGG Orthology (KO) | Enzymes	0.000777166	3.61718e-35	1.05102e-05	NA	NA	4.009e-07
c25496_g1	ULK1_HUMAN Serine threonine- kinase ULK1 OS=Homo sapiens GN=ULK1 PE=1 SV=2	4.27457	4.54001	4.64231	4.37349	4.0781	4.64293	4.77655	3.41093	4.41478	3.03729	4.06803	4.29405	2.60712	3.09693	4.64113	4.35484	5.10414	5.02938	5.70714	5.44084	5.2506	4.76334	4.4416	4.03663	4.06249	3.73547	4.32541	3.84946	3.05645	2.95949	3.57634	GO:0016239 GO:0015031 GO:0042594 GO:0046777 GO:0004674 GO:0006996 GO:0045879 GO:0000166 GO:0031669 GO:0097632 GO:0048675 GO:1990316 GO:0045880 GO:0005829 GO:0097635 GO:0031333 GO:0034599 GO:0097629 GO:0032403 GO:0018105 GO:0017137 GO:0016236	K08269	ULK2 ATG1; serine/threonine-protein kinase ULK2 [EC:2.7.11.1]	path:map04136 path:map04138 path:map04139 path:map04140 path:map04150 path:map04212	Autophagy - other | Autophagy - yeast | Mitophagy - yeast | Autophagy - animal | mTOR signaling pathway | Longevity regulating pathway - worm	br:ko00001 br:ko01000 br:ko01001 br:ko03029	KEGG Orthology (KO) | Enzymes | Protein kinases | Mitochondrial biogenesis	0.00381786	2.17847e-36	0.00149031	NA	NA	1.66239e-05
c34386_g1	CLPP_HUMAN ATP-dependent Clp protease proteolytic mitochondrial OS=Homo sapiens GN=CLPP PE=1 SV=1	4.69638	4.70208	3.21649	2.58198	1.84239	3.12755	3.15593	2.48213	3.92119	4.14198	3.68517	3.67688	2.09394	2.997	4.81986	4.84058	4.30691	4.38326	3.20091	2.57264	3.41454	3.27278	2.92824	3.64364	3.30491	3.69444	3.99214	3.6886	3.40559	3.31903	3.57249	GO:0042802 GO:0005759 GO:0004252 GO:0051260 GO:0009368 GO:0051603	K01358	clpP CLPP; ATP-dependent Clp protease protease subunit [EC:3.4.21.92]	path:map04112 path:map04212	Cell cycle - Caulobacter | Longevity regulating pathway - worm	br:ko00001 br:ko01000 br:ko01002	KEGG Orthology (KO) | Enzymes | Peptidases	1.34995e-16	2.5804e-33	6.07739e-11	NA	NA	NA
c536_g1	HSBP1_PONAB Heat shock factor-binding 1 OS=Pongo abelii GN=HSBP1 PE=3 SV=1	3.41271	3.95268	4.78899	6.15419	6.27039	6.95629	7.58285	7.98882	7.59281	7.46423	6.80626	6.36253	6.13476	5.48614	2.8482	3.23467	2.75799	3.33001	4.07202	3.47888	3.20693	2.97735	2.67557	2.5967	2.6889	2.60782	1.8318	3.04772	2.15876	2.39544	3.47019	GO:0000122 GO:0042802 GO:0005856 GO:0003714 GO:0006936 GO:1900034 GO:0035987 GO:0005654	K19765	HSBP1; heat shock factor-binding protein 1	path:map04212	Longevity regulating pathway - worm	br:ko00001	KEGG Orthology (KO)	9.08903e-40	1.15527e-09	4.96568e-30	NA	NA	NA
c32607_g1	SEK1_CAEEL Dual specificity mitogen-activated kinase kinase sek-1 OS=Caenorhabditis elegans GN=sek-1 PE=1 SV=1	3.28811	2.70594	1.41297	2.01556	1.95127	1.61009	2.00875	1.50115	1.87485	1.65794	2.49853	2.6286	2.44729	2.00981	4.76453	4.83877	3.0552	2.65477	2.12268	1.93455	2.16142	1.99623	1.69373	1.59301	1.39973	1.59627	0.948415	1.7932	2.72486	1.89844	3.4332	GO:0060761 GO:0080134 GO:0007254 GO:0045944 GO:0090051 GO:0000122 GO:0000187 GO:0043154 GO:0032206 GO:2000573 GO:0019901 GO:2001240 GO:0032088 GO:0004674 GO:0044446 GO:0045415 GO:0005634 GO:0002764 GO:0071260 GO:0005737 GO:0046872 GO:0071363 GO:0016020 GO:0004708 GO:0034115 GO:2000342	K04433	MAP2K6 MKK6; mitogen-activated protein kinase kinase 6 [EC:2.7.12.2]	path:map04010 path:map04015 path:map04212 path:map04380 path:map04620 path:map04664 path:map04668 path:map04750 path:map04912 path:map05014 path:map05145 path:map05164 path:map05169 path:map05418	MAPK signaling pathway | Rap1 signaling pathway | Longevity regulating pathway - worm | Osteoclast differentiation | Toll-like receptor signaling pathway | Fc epsilon RI signaling pathway | TNF signaling pathway | Inflammatory mediator regulation of TRP channels | GnRH signaling pathway | Amyotrophic lateral sclerosis (ALS) | Toxoplasmosis | Influenza A | Epstein-Barr virus infection | Fluid shea…	br:ko00001 br:ko00002 br:ko01000 br:ko01001	KEGG Orthology (KO) | KEGG modules | Enzymes | Protein kinases	0.000150107	3.19628e-37	9.07696e-07	0.00918888	NA	NA
c21626_g1	PTEN_MOUSE Phosphatidylinositol 3 4 5-trisphosphate 3-phosphatase and dual-specificity phosphatase PTEN OS=Mus musculus GN=Pten PE=1 SV=1	1.77051	1.77939	1.76753	2.80373	2.40319	2.44415	2.49011	2.55626	3.62381	3.35551	4.17195	4.29671	3.13643	3.72585	2.37357	2.741	2.20485	2.42709	1.51355	1.65314	1.11306	1.0997	1.33376	1.92288	2.54604	2.3563	3.15126	3.44109	4.52741	4.47468	3.35116	GO:0043647 GO:0008285 GO:0022607 GO:0045786 GO:0009653 GO:0048513 GO:0051093 GO:1902532 GO:0042995 GO:0007610 GO:0005654 GO:0000079 GO:0005925 GO:0044087 GO:0051241 GO:0031398 GO:0010975 GO:0051129 GO:0019900 GO:0035556 GO:0010033 GO:0050808 GO:0006470 GO:0007267 GO:0098590 GO:0007166 GO:0046488 GO:0044444 GO:0048468 GO:0004721 GO:0044093 GO:0070372 GO:0007417 GO:0031647 GO:0032879 GO:0051179 GO:…	K01110	PTEN; phosphatidylinositol-3 4 5-trisphosphate 3-phosphatase and dual-specificity protein phosphatase PTEN [EC:3.1.3.16 3.1.3.48 3.1.3.67]	path:map00562 path:map01521 path:map04068 path:map04070 path:map04071 path:map04115 path:map04140 path:map04150 path:map04151 path:map04212 path:map04510 path:map04931 path:map05161 path:map05200 path:map05206 path:map05213 path:map05214 path:map05215 path:map05218 path:map05222 path:map05224 path:map05230	Inositol phosphate metabolism | EGFR tyrosine kinase inhibitor resistance | FoxO signaling pathway | Phosphatidylinositol signaling system | Sphingolipid signaling pathway | p53 signaling pathway | Autophagy - animal | mTOR signaling pathway | PI3K-Akt signaling pathway | Longevity regulating pathway - worm | Focal adhesion | Insulin resistance | Hepatitis B | Pathways in cancer | MicroRNAs in ca…	br:ko00001 br:ko01000 br:ko01009	KEGG Orthology (KO) | Enzymes | Protein phosphatases and associated proteins	1.00832e-16	1.82549e-24	1.94432e-14	NA	NA	3.3622e-14
c26213_g5	HSP7C_SAGOE Heat shock cognate 71 kDa OS=Saguinus oedipus GN=HSPA8 PE=2 SV=1	2.15472	2.61503	4.16962	3.25319	3.93026	3.71664	4.25579	4.82292	4.16917	3.82071	4.53556	4.61061	3.65271	4.54134	2.38991	2.30328	3.36886	3.6476	4.29869	4.21915	3.6654	3.6581	3.98095	3.82561	4.00989	3.58942	4.08964	3.30765	2.58675	3.90952	3.29774	GO:0016887 GO:0015031 GO:0043202 GO:0007034 GO:0043168 GO:0043005 GO:0043624 GO:0000166 GO:0098793 GO:0030529 GO:0031410 GO:0010038 GO:0051649 GO:0051128 GO:0044428 GO:0061684 GO:0065008 GO:0006355 GO:0006396 GO:0043234 GO:0048523 GO:0006457 GO:0044765 GO:0005765 GO:0006950 GO:0005615 GO:0005759 GO:0019899	K03283	HSPA1_8; heat shock 70kDa protein 1/8	path:map03040 path:map04010 path:map04141 path:map04144 path:map04213 path:map04612 path:map04915 path:map05134 path:map05145 path:map05162 path:map05164 path:map05169	Spliceosome | MAPK signaling pathway | Protein processing in endoplasmic reticulum | Endocytosis | Longevity regulating pathway - multiple species | Antigen processing and presentation | Estrogen signaling pathway | Legionellosis | Toxoplasmosis | Measles | Influenza A | Epstein-Barr virus infection	br:ko00001 br:ko00002 br:ko01009 br:ko02000 br:ko03009 br:ko03029 br:ko03041 br:ko03051 br:ko03110 br:ko04131 br:ko04147 br:ko04516	KEGG Orthology (KO) | KEGG modules | Protein phosphatases and associated proteins | Transporters | Ribosome biogenesis | Mitochondrial biogenesis | Spliceosome | Proteasome | Chaperones and folding catalysts | Membrane trafficking | Exosome | Cell adhesion molecules and their ligands	9.93277e-09	3.7725e-08	NA	NA	NA	NA
c29376_g1	RPTOR_MOUSE Regulatory-associated of mTOR OS=Mus musculus GN=Rptor PE=1 SV=1	4.04506	4.14378	3.166	3.05167	2.49423	2.71929	2.51065	2.55626	3.07143	2.05022	2.66061	2.27053	2.14813	3.6818	3.45066	3.80115	3.64799	3.27722	3.16623	3.01477	2.20497	2.71728	2.21867	2.70246	2.17734	2.90039	2.85305	3.45092	3.5048	2.67457	3.25735	GO:0007050 GO:0034470 GO:0036477 GO:0030295 GO:1900034 GO:0008361 GO:0045945 GO:0005654 GO:0001156 GO:0071230 GO:0001032 GO:0003723 GO:0001031 GO:0001030 GO:0005829 GO:0032403 GO:0031931 GO:0032008 GO:0016236 GO:0019901 GO:0035196 GO:0031929 GO:0005765 GO:0031669 GO:0030674 GO:0071902 GO:0016049 GO:0071889	K07204	RAPTOR; regulatory associated protein of mTOR	path:map04136 path:map04138 path:map04140 path:map04150 path:map04151 path:map04152 path:map04211 path:map04213 path:map04910 path:map05206	Autophagy - other | Autophagy - yeast | Autophagy - animal | mTOR signaling pathway | PI3K-Akt signaling pathway | AMPK signaling pathway | Longevity regulating pathway | Longevity regulating pathway - multiple species | Insulin signaling pathway | MicroRNAs in cancer	br:ko00001	KEGG Orthology (KO)	5.93225e-14	0.000732272	NA	NA	NA	NA
c518_g1	IF4E2_MOUSE Eukaryotic translation initiation factor 4E type 2 OS=Mus musculus GN=Eif4e2 PE=1 SV=1	3.2035	3.33585	2.92232	3.5267	2.70998	2.65657	2.60942	2.55458	2.67915	2.20989	2.92687	2.61889	1.98924	1.65387	3.37357	3.72165	3.60126	3.53774	3.84661	3.63738	3.46679	3.40672	2.65134	3.26017	3.07085	2.82252	2.81825	3.62551	3.05456	3.11469	3.19453	GO:0036464 GO:0003743 GO:0005845 GO:0031625 GO:0001701 GO:0000339 GO:0005829 GO:0043234 GO:0044763 GO:0006413 GO:0017148 GO:0044822	K03259	EIF4E; translation initiation factor 4E	path:map01521 path:map03013 path:map04066 path:map04150 path:map04151 path:map04211 path:map04910	EGFR tyrosine kinase inhibitor resistance | RNA transport | HIF-1 signaling pathway | mTOR signaling pathway | PI3K-Akt signaling pathway | Longevity regulating pathway | Insulin signaling pathway	br:ko00001 br:ko00002 br:ko03012 br:ko03019	KEGG Orthology (KO) | KEGG modules | Translation factors | Messenger RNA biogenesis	4.29053e-06	NA	NA	NA	NA	NA
c25533_g1	ADCY2_DROME Adenylate cyclase type 2 OS=Drosophila melanogaster GN=Ac76E PE=2 SV=3	2.28044	2.24347	2.82345	3.12645	3.70336	4.64313	5.55592	5.15921	6.23751	5.60103	6.1748	5.79294	3.97653	5.3414	2.63234	2.14989	3.34294	3.76769	4.39514	3.91936	3.52528	3.91709	4.63827	4.06122	4.24871	4.29722	3.88149	3.65478	3.75468	4.57551	3.04427	GO:0007193 GO:0043229 GO:0061178 GO:0003091 GO:0034199 GO:0007212 GO:1904117 GO:0042312 GO:0042752 GO:0071380 GO:0007610 GO:0000287 GO:0072660 GO:0005887 GO:0030425 GO:0005524 GO:0070062 GO:0071277 GO:0046982 GO:0010977 GO:0071377 GO:0071870 GO:0005929 GO:0035811 GO:0030145 GO:0007190 GO:0050877 GO:0008294 GO:0019901 GO:0006171 GO:0060135 GO:1904322 GO:0008179 GO:0000149 GO:0007189 GO:0007204 GO:…	K08042	ADCY2; adenylate cyclase 2 [EC:4.6.1.1]	path:map00230 path:map01522 path:map04015 path:map04020 path:map04022 path:map04024 path:map04062 path:map04072 path:map04114 path:map04211 path:map04213 path:map04261 path:map04270 path:map04371 path:map04540 path:map04611 path:map04713 path:map04723 path:map04724 path:map04725 path:map04727 path:map04750 path:map04911 path:map04912 path:map04913 path:map04914 path:map04915 path:map04916 path:ma…	Purine metabolism | Endocrine resistance | Rap1 signaling pathway | Calcium signaling pathway | cGMP-PKG signaling pathway | cAMP signaling pathway | Chemokine signaling pathway | Phospholipase D signaling pathway | Oocyte meiosis | Longevity regulating pathway | Longevity regulating pathway - multiple species | Adrenergic signaling in cardiomyocytes | Vascular smooth muscle contraction | Apelin …	br:ko00001 br:ko00002 br:ko01000	KEGG Orthology (KO) | KEGG modules | Enzymes	8.71494e-58	1.90028e-14	1.67821e-16	NA	NA	NA
c29344_g1	GSH1_MOUSE Glutamate--cysteine ligase catalytic subunit OS=Mus musculus GN=Gclc PE=1 SV=4	2.90636	3.43638	2.94771	3.47322	4.03995	4.26268	4.51384	4.55776	4.74652	4.28195	4.93501	4.64894	4.50971	3.79667	3.47562	3.71266	3.03731	3.96903	4.24888	4.39058	4.44159	4.12774	4.09216	5.04848	4.75235	3.84929	3.78031	3.26454	2.91071	3.91524	2.98926	GO:0017109 GO:0006750 GO:0045454 GO:0043531 GO:0006534 GO:0009725 GO:0004357 GO:0000287 GO:0006979 GO:0006536 GO:0009408 GO:0050662 GO:0045892 GO:0050880 GO:0043066 GO:0005829 GO:0032268 GO:0016595	K11204	GCLC; glutamate--cysteine ligase catalytic subunit [EC:6.3.2.2]	path:map00270 path:map00480 path:map01100 path:map04212 path:map04216	Cysteine and methionine metabolism | Glutathione metabolism | Metabolic pathways | Longevity regulating pathway - worm | Ferroptosis	br:ko00001 br:ko00002 br:ko01000	KEGG Orthology (KO) | KEGG modules | Enzymes	3.30801e-08	2.02952e-18	NA	NA	NA	NA
c27772_g1	MK10_HUMAN Mitogen-activated kinase 10 OS=Homo sapiens GN=MAPK10 PE=1 SV=2	3.52609	3.279	3.75224	4.18812	3.74774	3.62441	3.9456	3.58712	4.03664	3.48783	4.02689	3.86078	2.92948	1.92353	3.19548	3.18338	2.57671	3.16184	3.14759	2.73752	2.91219	2.68141	3.03959	3.0643	2.92924	2.64943	2.34634	2.34665	1.93673	1.73325	2.9055	GO:0009790 GO:0031281 GO:0097050 GO:0009636 GO:0032091 GO:0045648 GO:0007258 GO:0051090 GO:0000187 GO:0045893 GO:0005829 GO:0031396 GO:0006919 GO:0031435 GO:0032722 GO:0035033 GO:2001184 GO:0042826 GO:0031394 GO:0014075 GO:1900740 GO:1901796 GO:0007265 GO:0005886 GO:0098586 GO:0048010 GO:0007417 GO:0051770 GO:0071363 GO:0004705 GO:0004708 GO:0001836 GO:0016241 GO:0010744 GO:0018105 GO:0071803 GO:…	K04440	JNK; c-Jun N-terminal kinase [EC:2.7.11.24]	path:map01522 path:map04010 path:map04012 path:map04013 path:map04014 path:map04024 path:map04068 path:map04071 path:map04137 path:map04140 path:map04141 path:map04210 path:map04212 path:map04214 path:map04215 path:map04310 path:map04380 path:map04391 path:map04510 path:map04530 path:map04620 path:map04621 path:map04622 path:map04624 path:map04657 path:map04658 path:map04659 path:map04664 path:ma…	Endocrine resistance | MAPK signaling pathway | ErbB signaling pathway | MAPK signaling pathway - fly | Ras signaling pathway | cAMP signaling pathway | FoxO signaling pathway | Sphingolipid signaling pathway | Mitophagy - animal | Autophagy - animal | Protein processing in endoplasmic reticulum | Apoptosis | Longevity regulating pathway - worm | Apoptosis - fly | Apoptosis - multiple species | W…	br:ko00001 br:ko00002 br:ko01000 br:ko01001	KEGG Orthology (KO) | KEGG modules | Enzymes | Protein kinases	NA	NA	NA	NA	NA	NA
c19952_g1	PK3CA_HUMAN Phosphatidylinositol 4 5-bisphosphate 3-kinase catalytic subunit alpha isoform OS=Homo sapiens GN=PIK3CA PE=1 SV=2	3.16107	2.63359	2.14255	1.66553	1.21166	1.79007	1.78611	1.24113	1.95784	1.64117	2.28982	2.15194	1.92146	3.15149	2.97399	3.24515	3.43872	3.27755	3.12881	2.49899	2.49936	2.49252	2.59732	2.4939	2.26617	2.54341	1.68341	3.64511	2.9914	2.0278	2.76535	GO:0008286 GO:0042110 GO:0046854 GO:0007155 GO:0006661 GO:1902533 GO:0038093 GO:0005943 GO:0050851 GO:0006955 GO:0048247 GO:2000811 GO:0001944 GO:0006936 GO:0098779 GO:0030168 GO:0097529 GO:0038127 GO:0044421 GO:0008015 GO:0044444 GO:0002252 GO:0006952 GO:0002521 GO:0005634 GO:0005515 GO:0032879 GO:0045860 GO:0048015 GO:0042592 GO:0006909 GO:0010468 GO:0031982 GO:0030155 GO:0016303	K00922	PIK3CA_B_D; phosphatidylinositol-4 5-bisphosphate 3-kinase catalytic subunit alpha/beta/delta [EC:2.7.1.153]	path:map00562 path:map01521 path:map01522 path:map01524 path:map04012 path:map04014 path:map04015 path:map04024 path:map04062 path:map04066 path:map04068 path:map04070 path:map04071 path:map04072 path:map04140 path:map04150 path:map04151 path:map04152 path:map04210 path:map04211 path:map04212 path:map04213 path:map04360 path:map04370 path:map04380 path:map04510 path:map04550 path:map04611 path:ma…	Inositol phosphate metabolism | EGFR tyrosine kinase inhibitor resistance | Endocrine resistance | Platinum drug resistance | ErbB signaling pathway | Ras signaling pathway | Rap1 signaling pathway | cAMP signaling pathway | Chemokine signaling pathway | HIF-1 signaling pathway | FoxO signaling pathway | Phosphatidylinositol signaling system | Sphingolipid signaling pathway | Phospholipase D sign…	br:ko00001 br:ko00002 br:ko01000 br:ko04131	KEGG Orthology (KO) | KEGG modules | Enzymes | Membrane trafficking	1.90852e-05	NA	0.00342728	NA	NA	NA
c25676_g1	RBCC1_HUMAN RB1-inducible coiled-coil 1 OS=Homo sapiens GN=RB1CC1 PE=1 SV=3	4.36538	3.93455	4.75527	3.63604	4.42617	3.46784	3.32838	3.03678	3.59033	3.49127	3.61823	4.14877	4.22619	4.33731	4.03639	4.17155	4.97668	4.67803	4.25923	4.01575	3.43516	3.55594	2.90589	3.40158	3.20166	3.02777	3.87899	3.92621	2.74	4.1508	2.76008	GO:0050794 GO:0044444 GO:0009987	K17589	RB1CC1; RB1-inducible coiled-coil protein 1	path:map04140 path:map04211	Autophagy - animal | Longevity regulating pathway	br:ko00001 br:ko01009 br:ko03029	KEGG Orthology (KO) | Protein phosphatases and associated proteins | Mitochondrial biogenesis	6.03764e-06	1.27418e-16	0.000734777	NA	NA	NA
c746_g1	RHEB_BOVIN GTP-binding Rheb OS=Bos taurus GN=RHEB PE=2 SV=1	3.14406	3.87439	4.99727	4.58778	4.75904	4.25925	3.54692	2.70996	2.9707	3.9571	4.06762	4.02507	4.38802	3.7246	2.56017	3.07911	3.79876	4.48403	4.66006	4.7518	4.44817	3.66595	3.76462	3.04001	3.90328	3.92446	4.12145	4.55031	4.30287	2.9834	2.66301	GO:0007050 GO:0032092 GO:0000910 GO:0032091 GO:0005776 GO:0005525 GO:0070062 GO:0003924 GO:0019003 GO:0032008 GO:0016236 GO:0007264 GO:2000074 GO:0009267 GO:0005765 GO:0005886 GO:0000145 GO:0031625 GO:0032879 GO:0071360 GO:0012505 GO:2000786 GO:0030496 GO:0071902 GO:0051117	K07208	RHEB; Ras homolog enriched in brain	path:map04072 path:map04140 path:map04150 path:map04151 path:map04152 path:map04211 path:map04910 path:map04919 path:map05231	Phospholipase D signaling pathway | Autophagy - animal | mTOR signaling pathway | PI3K-Akt signaling pathway | AMPK signaling pathway | Longevity regulating pathway | Insulin signaling pathway | Thyroid hormone signaling pathway | Choline metabolism in cancer	br:ko00001 br:ko04031	KEGG Orthology (KO) | GTP-binding proteins	5.03206e-15	4.86021e-20	3.92783e-08	NA	NA	NA
c22146_g1	DORS_DROME Embryonic polarity dorsal OS=Drosophila melanogaster GN=dl PE=1 SV=2	1.68131	2.00169	4.19003	4.19146	4.96066	4.9601	4.58239	4.68961	4.80653	4.41898	4.87765	5.10858	5.57763	5.92797	2.38036	1.75689	2.72347	2.46627	4.74901	4.92086	4.61575	4.29734	3.62968	4.69992	4.32085	4.10344	4.23559	4.07441	2.95688	2.23025	2.32141	GO:0043229 GO:0000977 GO:0060548 GO:0048513 GO:0044238 GO:1901701 GO:0044237 GO:0043170 GO:0009628 GO:0009605 GO:0009968 GO:0002757 GO:0051240 GO:0010557 GO:0010035 GO:0035556 GO:1901652 GO:0007166 GO:0043234 GO:0008134 GO:0014070 GO:0044763 GO:0006952 GO:0009725 GO:0000981 GO:0006357 GO:0010629 GO:0031328 GO:0051254 GO:0010628 GO:0071345 GO:0031347 GO:0019899	K04735	RELA; transcription factor p65	path:map01523 path:map04010 path:map04014 path:map04024 path:map04062 path:map04064 path:map04066 path:map04071 path:map04137 path:map04151 path:map04210 path:map04211 path:map04380 path:map04620 path:map04621 path:map04622 path:map04623 path:map04657 path:map04658 path:map04659 path:map04660 path:map04662 path:map04668 path:map04722 path:map04917 path:map04920 path:map04931 path:map04932 path:ma…	Antifolate resistance | MAPK signaling pathway | Ras signaling pathway | cAMP signaling pathway | Chemokine signaling pathway | NF-kappa B signaling pathway | HIF-1 signaling pathway | Sphingolipid signaling pathway | Mitophagy - animal | PI3K-Akt signaling pathway | Apoptosis | Longevity regulating pathway | Osteoclast differentiation | Toll-like receptor signaling pathway | NOD-like receptor si…	br:ko00001 br:ko00002 br:ko03000	KEGG Orthology (KO) | KEGG modules | Transcription factors	6.89393e-24	1.54833e-57	0.00541162	NA	NA	NA
c34470_g1	HSP7E_DANRE Heat shock 70 kDa 14 OS=Danio rerio GN=hspa14 PE=2 SV=1	2.5607	2.43103	2.45144	3.45957	3.08743	3.35872	3.3628	1.88524	3.27914	2.22664	2.734	2.27053	2.4446	2.44385	3.4563	3.47254	3.45559	3.01606	2.50999	2.67018	2.65153	3.06724	3.00646	3.80582	3.59352	3.38842	2.85305	2.63948	2.77927	2.41045	2.30521	GO:0043229 GO:0005515 GO:0016020 GO:0032991 GO:0044444 GO:0009987	K03283	HSPA1_8; heat shock 70kDa protein 1/8	path:map03040 path:map04010 path:map04141 path:map04144 path:map04213 path:map04612 path:map04915 path:map05134 path:map05145 path:map05162 path:map05164 path:map05169	Spliceosome | MAPK signaling pathway | Protein processing in endoplasmic reticulum | Endocytosis | Longevity regulating pathway - multiple species | Antigen processing and presentation | Estrogen signaling pathway | Legionellosis | Toxoplasmosis | Measles | Influenza A | Epstein-Barr virus infection	br:ko00001 br:ko00002 br:ko01009 br:ko02000 br:ko03009 br:ko03029 br:ko03041 br:ko03051 br:ko03110 br:ko04131 br:ko04147 br:ko04516	KEGG Orthology (KO) | KEGG modules | Protein phosphatases and associated proteins | Transporters | Ribosome biogenesis | Mitochondrial biogenesis | Spliceosome | Proteasome | Chaperones and folding catalysts | Membrane trafficking | Exosome | Cell adhesion molecules and their ligands	NA	3.55801e-06	4.03945e-07	NA	NA	NA
c18926_g1	ADCY9_MOUSE Adenylate cyclase type 9 OS=Mus musculus GN=Adcy9 PE=1 SV=1	3.25521	3.48032	2.73164	2.50933	2.09467	2.08442	2.28095	1.58218	3.09248	3.22322	3.36953	3.32336	3.41696	4.52349	3.78257	3.75936	3.06131	3.06511	2.42608	2.27949	1.97132	1.44798	1.33686	2.18115	1.1521	1.88189	0.948415	2.15322	2.05088	2.33384	1.98208	GO:0008294 GO:0007193 GO:0045937 GO:0006171 GO:1904322 GO:0007212 GO:0048878 GO:0005794 GO:0042995 GO:0003014 GO:0007611 GO:0005887 GO:0051179 GO:0071277 GO:0043085 GO:0071880 GO:0071375 GO:0016043 GO:0050878 GO:0051239 GO:0080090 GO:0019933 GO:0019899	K08049	ADCY9; adenylate cyclase 9 [EC:4.6.1.1]	path:map00230 path:map01522 path:map04015 path:map04020 path:map04022 path:map04024 path:map04062 path:map04072 path:map04114 path:map04211 path:map04213 path:map04261 path:map04270 path:map04371 path:map04540 path:map04611 path:map04713 path:map04723 path:map04724 path:map04725 path:map04727 path:map04750 path:map04911 path:map04912 path:map04913 path:map04914 path:map04915 path:map04916 path:ma…	Purine metabolism | Endocrine resistance | Rap1 signaling pathway | Calcium signaling pathway | cGMP-PKG signaling pathway | cAMP signaling pathway | Chemokine signaling pathway | Phospholipase D signaling pathway | Oocyte meiosis | Longevity regulating pathway | Longevity regulating pathway - multiple species | Adrenergic signaling in cardiomyocytes | Vascular smooth muscle contraction | Apelin …	br:ko00001 br:ko00002 br:ko01000	KEGG Orthology (KO) | KEGG modules | Enzymes	4.05051e-06	1.64652e-16	5.75315e-08	NA	NA	NA
c14790_g1	FACR1_MOUSE Fatty acyl- reductase 1 OS=Mus musculus GN=Far1 PE=1 SV=1	4.07295	3.53834	6.79776	6.47046	5.39146	5.6864	5.96695	4.91751	6.03656	4.89052	5.50645	6.23279	4.88767	4.43948	4.7004	5.09386	5.39602	6.40277	8.15184	8.41206	8.65836	8.54749	7.20154	5.92146	3.86247	3.28137	2.85305	2.42595	3.00424	3.04593	1.9001	GO:0005778 GO:0004029 GO:0046474 GO:0005782 GO:0080019 GO:0035336 GO:0008611 GO:0010025	K13356	FAR; alcohol-forming fatty acyl-CoA reductase [EC:1.2.1.84]	path:map00073 path:map04146 path:map04212	Cutin suberine and wax biosynthesis | Peroxisome | Longevity regulating pathway - worm	br:ko00001 br:ko01000	KEGG Orthology (KO) | Enzymes	6.72108e-07	3.12509e-72	2.2055e-21	NA	NA	1.03114e-22
c32869_g1	FACR1_RAT Fatty acyl- reductase 1 OS=Rattus norvegicus GN=Far1 PE=2 SV=1	2.40242	2.45513	2.22507	2.33865	2.78194	3.23405	2.85516	2.85544	3.92441	3.75574	3.60645	3.31636	2.38344	2.51423	2.65217	2.94331	3.24579	3.39968	3.24899	3.2016	3.25434	3.37524	4.36575	4.56109	6.70623	10.0758	2.13785	1.97574	1.67248	1.44541	1.88836	GO:0005778 GO:0004029 GO:0046474 GO:0005782 GO:0080019 GO:0035336 GO:0008611 GO:0010025	K13356	FAR; alcohol-forming fatty acyl-CoA reductase [EC:1.2.1.84]	path:map00073 path:map04146 path:map04212	Cutin suberine and wax biosynthesis | Peroxisome | Longevity regulating pathway - worm	br:ko00001 br:ko01000	KEGG Orthology (KO) | Enzymes	0.00340434	0	5.14424e-27	NA	NA	3.85894e-12
c4705_g1	TIM23_XENTR Mitochondrial import inner membrane translocase subunit Tim23 OS=Xenopus tropicalis GN=timm23 PE=2 SV=1	1.25197	1.17465	2.10447	1.51603	1.5994	2.36349	2.15641	2.30829	3.17729	2.37102	3.28509	3.43572	1.82535	1.70813	1.32061	1.53085	1.53512	1.15852	1.3357	1.73462	1.67104	1.89606	2.61836	1.7992	2.32325	2.74069	3.32703	2.34665	1.30118	1.75146	1.84953	GO:0006626 GO:0005744 GO:0005758 GO:0031305 GO:0005515	K17794	TIM23; mitochondrial import inner membrane translocase subunit TIM23	path:map04212	Longevity regulating pathway - worm	br:ko00001 br:ko02000 br:ko03029	KEGG Orthology (KO) | Transporters | Mitochondrial biogenesis	1.06781e-07	0.000102673	NA	NA	NA	NA
c1776_g1	PPARD_HUMAN Peroxisome proliferator-activated receptor delta OS=Homo sapiens GN=PPARD PE=1 SV=1	1.21319	1.06677	1.40325	1.2872	1.08342	0.948415	1.06307	0.948415	1.32762	0.948415	1.30103	1.71209	0.948415	1.61338	1.33079	2.20715	4.36834	3.79182	4.09594	3.86881	3.38707	1.71399	2.16065	2.53268	1.4672	1.7266	0.948415	0.948415	0.948415	0.948415	1.84803	GO:0008144 GO:0000978 GO:0048878 GO:0045600 GO:0044711 GO:0006367 GO:0050872 GO:0030425 GO:0001078 GO:0050796 GO:0032526 GO:0050714 GO:0050678 GO:0006091 GO:0031394 GO:0034144 GO:0007623 GO:0009725 GO:0044765 GO:0009888 GO:0044723 GO:0001046 GO:0000790 GO:0019395 GO:0035947 GO:0030374 GO:0010742 GO:0050727 GO:0008283 GO:0019538 GO:0097190 GO:0001890 GO:0042752 GO:0045944 GO:0005654 GO:0000122 GO:…	K08530	NR1C3 PPARG; peroxisome proliferator-activated receptor gamma	path:map03320 path:map04152 path:map04211 path:map04380 path:map05016 path:map05200 path:map05202 path:map05216	PPAR signaling pathway | AMPK signaling pathway | Longevity regulating pathway | Osteoclast differentiation | Huntington's disease | Pathways in cancer | Transcriptional misregulation in cancer | Thyroid cancer	br:ko00001 br:ko03000 br:ko03310	KEGG Orthology (KO) | Transcription factors | Nuclear receptors	NA	3.36209e-33	4.95665e-05	NA	NA	0.00010547
c16888_g2	DAF12_CAEEL Nuclear hormone receptor family member daf-12 OS=Caenorhabditis elegans GN=daf-12 PE=1 SV=1	2.91476	2.31026	4.3775	5.26848	4.76067	4.35044	4.29943	4.03812	4.41867	5.44491	4.74728	5.12462	4.71998	5.72297	3.79461	4.11833	5.85909	5.42746	5.43654	5.10365	3.77971	3.63112	3.98749	3.47418	3.30357	3.72741	3.45693	4.3391	3.7481	2.98816	1.80471	GO:1902098 GO:0061178 GO:0016922 GO:0090575 GO:0000978 GO:0046697 GO:0043124 GO:0045944 GO:1902714 GO:0006367 GO:0005654 GO:0000980 GO:0000122 GO:0010839 GO:0001077 GO:0071398 GO:0003705 GO:0070561 GO:0070644 GO:0001190 GO:0035356 GO:0015721 GO:2000213 GO:0045618 GO:0070858 GO:0038186 GO:1902121 GO:0000902 GO:1902122 GO:0034142 GO:0008434 GO:0043235 GO:0038185 GO:1904468 GO:0006952 GO:0046965 GO:…	K14035	NR1IN; nuclear receptor subfamily 1 group I	path:map04212	Longevity regulating pathway - worm	br:ko00001 br:ko03000 br:ko03310	KEGG Orthology (KO) | Transcription factors | Nuclear receptors	5.14345e-07	2.2322e-15	9.51217e-13	0.000943112	NA	NA
c30968_g1	CATA_BOVIN Catalase OS=Bos taurus GN=CAT PE=1 SV=3	4.88303	5.40522	3.88811	3.97832	2.77023	3.49294	4.5314	4.93618	5.1918	3.97566	4.32573	4.14866	3.04203	3.17501	4.21543	4.27213	3.8293	3.67946	2.29409	1.49825	1.49961	2.42892	2.60592	3.09298	3.16247	3.39264	2.55087	2.49457	1.65272	0.948415	1.76755	GO:0055093 GO:0014068 GO:0006641 GO:0005794 GO:0051092 GO:0020027 GO:0001666 GO:0051289 GO:0019166 GO:0005829 GO:0014854 GO:0080184 GO:0032088 GO:0010193 GO:0009642 GO:0042542 GO:0005886 GO:0005764 GO:0042744 GO:0005758 GO:0046872 GO:0071363 GO:0032355 GO:0098869 GO:0014823 GO:0009650 GO:0008203 GO:0004046 GO:0045471 GO:0070062 GO:0032868 GO:0005925 GO:0051781 GO:0001649 GO:0070542 GO:0033591 GO:…	K03781	katE CAT catB srpA; catalase [EC:1.11.1.6]	path:map00380 path:map00630 path:map01110 path:map01130 path:map01200 path:map04011 path:map04016 path:map04068 path:map04146 path:map04211 path:map04212 path:map04213 path:map05014	Tryptophan metabolism | Glyoxylate and dicarboxylate metabolism | Biosynthesis of secondary metabolites | Biosynthesis of antibiotics | Carbon metabolism | MAPK signaling pathway - yeast | MAPK signaling pathway - plant | FoxO signaling pathway | Peroxisome | Longevity regulating pathway | Longevity regulating pathway - worm | Longevity regulating pathway - multiple species | Amyotrophic lateral …	br:ko00001 br:ko00002 br:ko01000	KEGG Orthology (KO) | KEGG modules | Enzymes	3.49562e-08	1.84042e-36	4.15131e-07	NA	NA	0.00134122
c21132_g1	LRRD1_MOUSE Leucine-rich repeat and death domain-containing 1 OS=Mus musculus GN=Lrrd1 PE=2 SV=2	3.75814	3.76241	4.15489	4.49492	4.94891	4.46421	4.33747	3.96166	5.51022	5.63902	6.78231	6.90003	5.97839	7.16889	3.98789	3.96158	4.34398	4.42934	3.71806	3.24523	3.38321	3.54189	3.99554	2.71318	2.2852	1.45928	1.47888	1.37624	0.948415	1.62562	1.75581	GO:0005515 GO:0005737 GO:0007165 GO:0043227	K01768	E4.6.1.1; adenylate cyclase [EC:4.6.1.1]	path:map00230 path:map02025 path:map04113 path:map04213	Purine metabolism | Biofilm formation - Pseudomonas aeruginosa | Meiosis - yeast | Longevity regulating pathway - multiple species	br:ko00001 br:ko00002 br:ko01000	KEGG Orthology (KO) | KEGG modules | Enzymes	3.24955e-12	1.50977e-22	7.33076e-22	NA	0.0083051	8.31724e-07
c16490_g1	HDAC8_XENTR Histone deacetylase 8 OS=Xenopus tropicalis GN=hdac8 PE=2 SV=1	3.37027	4.20128	3.72841	2.7161	2.49916	1.90873	2.66858	1.40708	2.15185	1.5028	1.96968	1.73648	3.02961	1.69626	3.81921	4.01101	3.95637	4.65878	3.83917	2.61719	1.98506	1.43075	1.43694	1.29672	1.12521	1.79836	1.81588	2.89799	2.29053	0.948415	1.75581	GO:0000978 GO:0008544 GO:0001106 GO:1901701 GO:0001103 GO:0060766 GO:0000980 GO:0032967 GO:0010977 GO:0005829 GO:0031397 GO:0033613 GO:0030544 GO:0032204 GO:0007062 GO:0042826 GO:1901796 GO:0006333 GO:0048646 GO:0043279 GO:0043433 GO:0014070 GO:0005886 GO:0007423 GO:0009887 GO:0051059 GO:0043044 GO:0047485 GO:0071922 GO:0043922 GO:0008284 GO:0045786 GO:0006344 GO:0045347 GO:0007596 GO:0045862 GO:…	K06067	HDAC1_2; histone deacetylase 1/2 [EC:3.5.1.98]	path:map04110 path:map04213 path:map04330 path:map04919 path:map05016 path:map05034 path:map05169 path:map05200 path:map05202 path:map05203 path:map05220	Cell cycle | Longevity regulating pathway - multiple species | Notch signaling pathway | Thyroid hormone signaling pathway | Huntington's disease | Alcoholism | Epstein-Barr virus infection | Pathways in cancer | Transcriptional misregulation in cancer | Viral carcinogenesis | Chronic myeloid leukemia	br:ko00001 br:ko01000 br:ko03036	KEGG Orthology (KO) | Enzymes | Chromosome	5.48744e-27	7.27511e-69	1.70038e-11	NA	NA	NA
c22092_g1	PARP3_HUMAN Poly	1.27744	1.60961	1.86436	2.68459	3.93323	4.24561	4.81885	5.55349	5.43352	6.13126	5.85481	5.96428	6.76355	6.803	1.26997	1.33679	1.24296	1.11788	1.36984	1.21601	1.44333	1.45191	1.81809	2.26804	2.2492	2.92719	0.948415	1.74274	0.948415	3.24697	1.66001	GO:0043504 GO:0035861 GO:0033683 GO:0007179 GO:0023019 GO:0005730 GO:0045944 GO:0005654 GO:0003950 GO:0006302 GO:0032869 GO:1990166 GO:0005667 GO:0016070 GO:2000679 GO:0010613 GO:0060391 GO:0051106 GO:0019901 GO:0042802 GO:0000723 GO:0008134 GO:0045934 GO:0060236 GO:0000784 GO:0044822 GO:0005635 GO:0005856 GO:0005739 GO:0016020 GO:0047485 GO:0070412 GO:0010467 GO:0034599 GO:0070212	K10798	PARP; poly [ADP-ribose] polymerase [EC:2.4.2.30]	path:map03410 path:map04210 path:map04212 path:map04214	Base excision repair | Apoptosis | Longevity regulating pathway - worm | Apoptosis - fly	br:ko00001 br:ko00002 br:ko01000 br:ko03032 br:ko03036 br:ko03400	KEGG Orthology (KO) | KEGG modules | Enzymes | DNA replication proteins | Chromosome | DNA repair and recombination proteins	1.02546e-34	3.54073e-05	0.0070417	NA	NA	NA
c2959_g1	A0A023F006_TRIIF satb1 matrix attachment region binding OS=Triatoma infestans PE=2 SV=1	1.6977	3.82923	5.84915	5.92644	6.629	7.09234	6.81183	6.50494	6.8883	7.08463	6.40211	6.2766	6.35771	5.76018	2.02769	1.52606	4.14693	4.68571	4.37695	4.9103	4.44885	3.9224	3.455	3.72358	4.94334	5.79408	1.8318	2.40725	1.47999	1.5308	1.54592	GO:0005634 GO:0043565 GO:0006357	K19774	DVE1; homeobox domain-containing protein	path:map04212	Longevity regulating pathway - worm	br:ko00001	KEGG Orthology (KO)	4.41639e-33	2.30315e-44	3.40658e-12	3.07939e-06	NA	2.83604e-08
c26477_g4	HSP74_ANOAL Heat shock 70 B2 OS=Anopheles albimanus GN=HSP70B2 PE=3 SV=1	0.948415	1.06677	2.10522	2.75235	2.32409	2.28419	2.27135	2.50719	2.56465	2.55406	3.0448	5.06554	2.85902	3.34149	0.948415	0.948415	1.53781	1.24163	2.51208	3.85206	3.51937	3.25616	1.80765	1.81181	1.24893	1.78904	0.948415	0.948415	1.31971	1.62562	1.53729	GO:0014069 GO:0055131 GO:0033142 GO:0032570 GO:0000974 GO:0061738 GO:0001673 GO:0098575 GO:0030425 GO:0001664 GO:0001786 GO:1902904 GO:0045892 GO:0043195 GO:0005829 GO:0008180 GO:0036128 GO:0031072 GO:0061202 GO:0007141 GO:0005681 GO:0043235 GO:1904589 GO:0042026 GO:0007269 GO:0042623 GO:0007339 GO:0031625 GO:0070194 GO:0000151 GO:0005759 GO:0042470 GO:0046034 GO:0031662 GO:0043209 GO:0007275 GO:…	K03283	HSPA1_8; heat shock 70kDa protein 1/8	path:map03040 path:map04010 path:map04141 path:map04144 path:map04213 path:map04612 path:map04915 path:map05134 path:map05145 path:map05162 path:map05164 path:map05169	Spliceosome | MAPK signaling pathway | Protein processing in endoplasmic reticulum | Endocytosis | Longevity regulating pathway - multiple species | Antigen processing and presentation | Estrogen signaling pathway | Legionellosis | Toxoplasmosis | Measles | Influenza A | Epstein-Barr virus infection	br:ko00001 br:ko00002 br:ko01009 br:ko02000 br:ko03009 br:ko03029 br:ko03041 br:ko03051 br:ko03110 br:ko04131 br:ko04147 br:ko04516	KEGG Orthology (KO) | KEGG modules | Protein phosphatases and associated proteins | Transporters | Ribosome biogenesis | Mitochondrial biogenesis | Spliceosome | Proteasome | Chaperones and folding catalysts | Membrane trafficking | Exosome | Cell adhesion molecules and their ligands	8.49157e-17	5.35797e-11	2.61688e-08	NA	NA	NA
c27874_g1	MK14_RAT Mitogen-activated kinase 14 OS=Rattus norvegicus GN=Mapk14 PE=1 SV=3	3.54586	3.9539	2.78979	2.0021	1.95071	3.41264	3.21241	3.12968	4.07321	2.70713	3.63894	3.72982	2.58064	2.67842	3.94818	3.68678	3.68945	4.10349	2.91817	2.63361	2.13179	2.88749	2.98564	3.49315	3.47893	3.60519	1.8318	1.56654	1.47999	0.948415	1.48607	GO:0007050 GO:0031281 GO:0060043 GO:0042770 GO:0045445 GO:1901741 GO:0009653 GO:0045663 GO:1900015 GO:0045648 GO:0005654 GO:0051090 GO:0000166 GO:0000287 GO:0044281 GO:0000187 GO:0006935 GO:0070062 GO:0071479 GO:0005829 GO:0051525 GO:2000379 GO:2001184 GO:0070935 GO:0019903 GO:0038066 GO:0090400 GO:1901796 GO:0007265 GO:0006975 GO:0043536 GO:0006357 GO:0007517 GO:0030316 GO:0098586 GO:0048010 GO:…	K04441	P38; p38 MAP kinase [EC:2.7.11.24]	path:map01522 path:map04010 path:map04011 path:map04013 path:map04015 path:map04068 path:map04071 path:map04139 path:map04212 path:map04261 path:map04370 path:map04380 path:map04550 path:map04611 path:map04620 path:map04621 path:map04622 path:map04624 path:map04657 path:map04658 path:map04659 path:map04660 path:map04664 path:map04668 path:map04670 path:map04722 path:map04723 path:map04728 path:ma…	Endocrine resistance | MAPK signaling pathway | MAPK signaling pathway - yeast | MAPK signaling pathway - fly | Rap1 signaling pathway | FoxO signaling pathway | Sphingolipid signaling pathway | Mitophagy - yeast | Longevity regulating pathway - worm | Adrenergic signaling in cardiomyocytes | VEGF signaling pathway | Osteoclast differentiation | Signaling pathways regulating pluripotency of stem …	br:ko00001 br:ko00002 br:ko01000 br:ko01001	KEGG Orthology (KO) | KEGG modules | Enzymes | Protein kinases	3.70702e-06	2.2341e-12	1.64892e-10	NA	NA	1.51228e-05
c20246_g2	STK11_MOUSE Serine threonine- kinase STK11 OS=Mus musculus GN=Stk11 PE=1 SV=1	3.62342	2.60779	2.47974	2.34105	2.65047	2.66265	2.16474	1.93378	2.41841	2.4899	1.71093	1.90712	2.12275	3.00286	3.08651	3.10753	3.01617	2.68375	3.56982	2.78384	2.64978	2.0671	2.37498	1.64954	2.0384	1.84229	0.948415	1.65441	2.75518	2.57565	1.44442	GO:1902531 GO:0008285 GO:0009314 GO:0044444 GO:0004674 GO:0006468 GO:0007049 GO:0000166 GO:0048584 GO:0005634 GO:0005515 GO:0048731 GO:0046872 GO:0045860 GO:0006915 GO:0030154 GO:0033554 GO:0035556 GO:0051128	K07298	STK11 LKB1; serine/threonine-protein kinase 11 [EC:2.7.11.1]	path:map04068 path:map04140 path:map04150 path:map04151 path:map04152 path:map04211 path:map04530 path:map04920	FoxO signaling pathway | Autophagy - animal | mTOR signaling pathway | PI3K-Akt signaling pathway | AMPK signaling pathway | Longevity regulating pathway | Tight junction | Adipocytokine signaling pathway	br:ko00001 br:ko01000 br:ko01001	KEGG Orthology (KO) | Enzymes | Protein kinases	NA	NA	NA	NA	NA	NA
c22288_g1	E78C_DROME Ecdysone-induced 78C OS=Drosophila melanogaster GN=Eip78C PE=2 SV=4	1.00905	0.948415	1.26389	2.07453	1.92864	1.99714	2.07565	2.01468	3.62834	2.9397	4.18862	4.55758	3.90848	4.00847	1.59011	1.28609	0.948415	0.948415	1.09928	0.948415	1.24743	0.948415	1.09186	1.16936	0.948415	0.948415	0.948415	1.25099	0.948415	0.948415	1.40409	GO:0008283 GO:0043167 GO:0000976 GO:0022008 GO:0051050 GO:1901701 GO:0005652 GO:0043401 GO:0006367 GO:0005654 GO:0005667 GO:0009605 GO:0045177 GO:0045595 GO:0045892 GO:0004879 GO:0016477 GO:0030522 GO:0065008 GO:0042803 GO:0007283 GO:0030917 GO:0006950 GO:0065009 GO:0006357 GO:0001101 GO:0048471 GO:0031328 GO:0010604	K08530	NR1C3 PPARG; peroxisome proliferator-activated receptor gamma	path:map03320 path:map04152 path:map04211 path:map04380 path:map05016 path:map05200 path:map05202 path:map05216	PPAR signaling pathway | AMPK signaling pathway | Longevity regulating pathway | Osteoclast differentiation | Huntington's disease | Pathways in cancer | Transcriptional misregulation in cancer | Thyroid cancer	br:ko00001 br:ko03000 br:ko03310	KEGG Orthology (KO) | Transcription factors | Nuclear receptors	3.21961e-23	NA	1.80833e-06	NA	NA	NA
c12181_g1	HSP74_ANOAL Heat shock 70 B2 OS=Anopheles albimanus GN=HSP70B2 PE=3 SV=1	1.37017	1.58887	6.70016	8.43798	7.10582	4.02743	2.34317	1.98754	1.70473	2.98894	1.74094	2.87734	4.38521	1.99617	1.84047	1.46522	1.6004	3.04591	5.40473	6.90704	7.24867	6.84923	4.89561	5.32885	6.05124	6.55719	0.948415	1.65754	0.948415	0.948415	1.39235	GO:0014069 GO:0006281 GO:0008380 GO:0055131 GO:0000974 GO:1902236 GO:0051092 GO:1901029 GO:0043624 GO:0030425 GO:0001664 GO:0045892 GO:0043195 GO:0043154 GO:0005829 GO:0031397 GO:0008180 GO:0031072 GO:0042826 GO:0005681 GO:0042026 GO:0005765 GO:0005886 GO:0042623 GO:0007339 GO:0032757 GO:0031625 GO:0000151 GO:0005759 GO:0042470 GO:0044297 GO:0046034 GO:0070434 GO:0046718 GO:1900034 GO:1903265 GO:…	K03283	HSPA1_8; heat shock 70kDa protein 1/8	path:map03040 path:map04010 path:map04141 path:map04144 path:map04213 path:map04612 path:map04915 path:map05134 path:map05145 path:map05162 path:map05164 path:map05169	Spliceosome | MAPK signaling pathway | Protein processing in endoplasmic reticulum | Endocytosis | Longevity regulating pathway - multiple species | Antigen processing and presentation | Estrogen signaling pathway | Legionellosis | Toxoplasmosis | Measles | Influenza A | Epstein-Barr virus infection	br:ko00001 br:ko00002 br:ko01009 br:ko02000 br:ko03009 br:ko03029 br:ko03041 br:ko03051 br:ko03110 br:ko04131 br:ko04147 br:ko04516	KEGG Orthology (KO) | KEGG modules | Protein phosphatases and associated proteins | Transporters | Ribosome biogenesis | Mitochondrial biogenesis | Spliceosome | Proteasome | Chaperones and folding catalysts | Membrane trafficking | Exosome | Cell adhesion molecules and their ligands	2.77355e-50	2.20314e-137	5.93645e-95	NA	NA	9.93447e-12
c6883_g1	SODC_PODAS Superoxide dismutase	4.84222	4.27322	2.64389	1.46313	1.55619	2.96352	2.85854	3.06538	2.36348	1.68933	2.43344	3.01683	2.14252	4.18604	6.2854	6.00482	5.21194	4.67545	2.75704	1.82213	2.11166	2.38923	2.34261	2.67405	2.85158	3.23349	4.36953	2.97008	1.43069	1.44541	1.39235	GO:0046916 GO:0048519 GO:0005829 GO:0034641 GO:0060255 GO:0044421 GO:0008015 GO:0000303 GO:0009889 GO:0044702 GO:0048869 GO:0005764 GO:0005777 GO:0005515 GO:0006801 GO:0048731 GO:0046872 GO:0043085 GO:0097458 GO:0016043 GO:0031325 GO:0051239 GO:0034614 GO:0071704 GO:0080090	K04565	SOD1; superoxide dismutase Cu-Zn family [EC:1.15.1.1]	path:map04146 path:map04213 path:map05014 path:map05016 path:map05020	Peroxisome | Longevity regulating pathway - multiple species | Amyotrophic lateral sclerosis (ALS) | Huntington's disease | Prion diseases	br:ko00001 br:ko01000	KEGG Orthology (KO) | Enzymes	4.24488e-13	1.14536e-83	3.68638e-11	NA	NA	0.00205614
c23809_g2	PARP4_HUMAN Poly	1.73118	1.62648	2.04379	2.51183	2.51629	1.55707	2.09756	2.10772	2.26763	2.16261	3.15471	3.55021	3.65855	4.15231	1.13223	1.42834	1.49645	1.29863	1.22485	1.21813	1.3937	1.53477	1.50388	1.93111	1.64199	0.948415	0.948415	1.80511	1.40619	3.73074	1.39235	GO:0006281 GO:0016757 GO:1901363 GO:0007165 GO:0006464 GO:1901135 GO:0044710 GO:0048518 GO:0008219 GO:0097159 GO:0005737 GO:0005819 GO:0031981 GO:0019222 GO:0070887 GO:0019899 GO:0034645	K10798	PARP; poly [ADP-ribose] polymerase [EC:2.4.2.30]	path:map03410 path:map04210 path:map04212 path:map04214	Base excision repair | Apoptosis | Longevity regulating pathway - worm | Apoptosis - fly	br:ko00001 br:ko00002 br:ko01000 br:ko03032 br:ko03036 br:ko03400	KEGG Orthology (KO) | KEGG modules | Enzymes | DNA replication proteins | Chromosome | DNA repair and recombination proteins	7.14844e-08	NA	NA	NA	0.000672709	0.0052458
c32647_g1	FACR1_PONAB Fatty acyl- reductase 1 OS=Pongo abelii GN=FAR1 PE=2 SV=1	4.30058	3.9399	3.59094	3.88084	3.82532	4.05707	3.29702	3.15223	3.57942	3.26939	3.32602	3.32658	2.33278	2.9755	4.03475	4.38408	4.03886	4.08536	4.00888	3.54059	3.3063	2.90638	2.73441	3.07104	3.08184	3.58355	2.34634	1.91614	1.93776	1.75146	1.31187	GO:0005778 GO:0004029 GO:0046474 GO:0005782 GO:0080019 GO:0035336 GO:0008611 GO:0010025	K13356	FAR; alcohol-forming fatty acyl-CoA reductase [EC:1.2.1.84]	path:map00073 path:map04146 path:map04212	Cutin suberine and wax biosynthesis | Peroxisome | Longevity regulating pathway - worm	br:ko00001 br:ko01000	KEGG Orthology (KO) | Enzymes	NA	2.75098e-10	NA	NA	NA	3.52242e-07
c20759_g1	FXA2B_XENLA Forkhead box A2-B OS=Xenopus laevis GN=foxa2-b PE=2 SV=1	2.00246	3.88607	5.65546	4.56351	4.41152	4.43009	4.43033	4.22644	5.41246	5.36695	5.34026	5.32475	4.31683	5.008	1.0553	1.24297	4.37444	4.6358	5.0975	4.90327	2.35756	1.3429	1.45347	1.52499	0.948415	1.60453	0.948415	1.77192	0.948415	0.948415	1.31187	GO:0016569 GO:0060441 GO:0060487 GO:0030193 GO:0000978 GO:0006366 GO:0008344 GO:0060528 GO:0051091 GO:0001077 GO:0030900 GO:0005902 GO:0001707 GO:0021904 GO:0019904 GO:0043433 GO:0045931 GO:0000430 GO:0007219 GO:0001678 GO:0032355 GO:0030054 GO:2000049 GO:1902691 GO:0060740 GO:0045666 GO:0005730 GO:0045944 GO:0060741 GO:0060743 GO:0005654 GO:0000122 GO:0001840 GO:0006338 GO:0010719 GO:0048665 GO:…	K08035	FOXA2 HNF3B; forkhead box protein A2 hepatocyte nuclear factor 3-beta	path:map04212 path:map04213 path:map04950	Longevity regulating pathway - worm | Longevity regulating pathway - multiple species | Maturity onset diabetes of the young	br:ko00001 br:ko03000	KEGG Orthology (KO) | Transcription factors	1.42379e-06	3.89016e-48	5.10417e-29	8.03557e-07	NA	7.80846e-06
c12651_g1	DNAK_THAPS Chaperone dnaK OS=Thalassiosira pseudonana GN=dnaK PE=3 SV=1	2.01943	1.79124	3.06337	3.60666	4.78691	6.11367	7.20728	7.26594	6.61011	6.21156	6.13259	6.71501	7.78233	6.72705	1.54328	1.12752	1.07466	0.948415	1.24976	1.09191	0.948415	0.948415	1.4931	1.51784	0.948415	0.948415	3.34766	1.37624	0.948415	0.948415	1.31187	GO:0043231 GO:0012505 GO:0044444 GO:0009987	K03283	HSPA1_8; heat shock 70kDa protein 1/8	path:map03040 path:map04010 path:map04141 path:map04144 path:map04213 path:map04612 path:map04915 path:map05134 path:map05145 path:map05162 path:map05164 path:map05169	Spliceosome | MAPK signaling pathway | Protein processing in endoplasmic reticulum | Endocytosis | Longevity regulating pathway - multiple species | Antigen processing and presentation | Estrogen signaling pathway | Legionellosis | Toxoplasmosis | Measles | Influenza A | Epstein-Barr virus infection	br:ko00001 br:ko00002 br:ko01009 br:ko02000 br:ko03009 br:ko03029 br:ko03041 br:ko03051 br:ko03110 br:ko04131 br:ko04147 br:ko04516	KEGG Orthology (KO) | KEGG modules | Protein phosphatases and associated proteins | Transporters | Ribosome biogenesis | Mitochondrial biogenesis | Spliceosome | Proteasome | Chaperones and folding catalysts | Membrane trafficking | Exosome | Cell adhesion molecules and their ligands	1.02867e-22	NA	8.34561e-12	NA	NA	NA
c24583_g1	KRIT1_BOVIN Krev interaction trapped 1 OS=Bos taurus GN=KRIT1 PE=2 SV=1	0.948415	1.29467	0.948415	1.41456	1.40463	1.34758	2.13233	2.06728	2.16015	3.07522	4.12646	4.14203	3.75892	3.78513	1.0553	1.05357	1.36597	1.20401	1.21898	1.09191	1.16279	0.948415	0.948415	0.948415	0.948415	1.12045	0.948415	0.948415	0.948415	0.948415	1.31187	GO:0016525 GO:0010033 GO:0022836 GO:0007165 GO:0005262 GO:0045454 GO:0005886 GO:0005874 GO:0008017 GO:0005546 GO:0005615 GO:0005911 GO:0016021 GO:0070588 GO:0019233 GO:0001937 GO:2000352 GO:0032403 GO:0010596 GO:2000114	K17705	KRIT1; Krev interaction trapped protein 1	path:map04015 path:map04212	Rap1 signaling pathway | Longevity regulating pathway - worm	br:ko00001	KEGG Orthology (KO)	5.70084e-25	NA	8.52057e-05	NA	NA	NA
c20538_g2	SIR1_RAT NAD-dependent deacetylase sirtuin-1 OS=Rattus norvegicus GN=Sirt1 PE=1 SV=2	3.54954	3.66562	3.49617	3.06144	2.27024	2.45133	2.47503	1.96707	2.48399	3.90017	3.09714	3.73262	2.83666	2.81463	4.05307	3.71916	4.44443	3.56388	3.87056	4.02618	3.23318	3.38977	3.39128	3.8652	5.01695	4.49294	4.58212	3.90294	3.02279	2.98204	1.31187	GO:2000480 GO:2000481 GO:0014068 GO:0090335 GO:1904179 GO:0042771 GO:0000731 GO:0045766 GO:0060766 GO:0001542 GO:0010934 GO:0018394 GO:0000183 GO:0030308 GO:0034983 GO:2000111 GO:0016239 GO:0043518 GO:0046628 GO:0001319 GO:1902166 GO:0001046 GO:1990254 GO:0005637 GO:0001678 GO:0042393 GO:0046872 GO:0051097 GO:0051019 GO:0051898 GO:0006260 GO:1900034 GO:1902176 GO:0043124 GO:0005730 GO:0045944 GO:…	K11411	SIRT1 SIR2L1; NAD-dependent deacetylase sirtuin 1 [EC:3.5.1.-]	path:map04068 path:map04152 path:map04211 path:map04212 path:map04213 path:map04922 path:map05031 path:map05206	FoxO signaling pathway | AMPK signaling pathway | Longevity regulating pathway | Longevity regulating pathway - worm | Longevity regulating pathway - multiple species | Glucagon signaling pathway | Amphetamine addiction | MicroRNAs in cancer	br:ko00001 br:ko01000 br:ko03029 br:ko03036	KEGG Orthology (KO) | Enzymes | Mitochondrial biogenesis | Chromosome	NA	8.12266e-06	NA	NA	NA	NA
c14790_g2	FACR1_MOUSE Fatty acyl- reductase 1 OS=Mus musculus GN=Far1 PE=1 SV=1	1.81384	1.79355	3.37915	4.07251	2.89231	2.61692	2.3641	1.74116	2.97391	1.91176	3.23341	2.64005	2.54946	1.58446	1.79247	2.49933	2.3694	3.64575	4.93676	4.84783	5.26983	4.94614	4.27209	2.79636	1.46534	1.55829	1.47888	0.948415	0.948415	0.948415	0.948415	GO:0005778 GO:0004029 GO:0046474 GO:0005782 GO:0044425 GO:0080019 GO:0035336 GO:0008611 GO:0010025	K13356	FAR; alcohol-forming fatty acyl-CoA reductase [EC:1.2.1.84]	path:map00073 path:map04146 path:map04212	Cutin suberine and wax biosynthesis | Peroxisome | Longevity regulating pathway - worm	br:ko00001 br:ko01000	KEGG Orthology (KO) | Enzymes	0.0042856	1.22557e-49	9.23209e-16	NA	NA	3.69128e-10
c24090_g1	AKT_MLVAT AKT kinase-transforming OS=AKT8 murine leukemia virus GN=V-AKT PE=1 SV=1	2.02722	3.36561	5.96306	5.28161	4.15444	3.25815	2.88186	2.31067	2.73684	1.63478	2.26451	2.41136	2.7979	0.948415	1.24497	1.92979	4.31115	4.98159	5.76418	5.12023	3.61428	3.64166	2.57871	2.38295	1.71291	1.51976	0.948415	1.35762	0.948415	1.5308	0.948415	GO:0015630 GO:0014066 GO:1990090 GO:0030030 GO:0048878 GO:0045600 GO:0046777 GO:0080135 GO:0005794 GO:0045444 GO:0051091 GO:0045725 GO:0060644 GO:0005547 GO:0030307 GO:0031999 GO:0051960 GO:0051000 GO:0099106 GO:0000060 GO:0005829 GO:0033138 GO:1900182 GO:0007186 GO:0032000 GO:0048009 GO:1901796 GO:0004674 GO:0006974 GO:0005886 GO:0006412 GO:0006924 GO:0048015 GO:0010507 GO:0010748 GO:0072656 GO:…	K04456	AKT; RAC serine/threonine-protein kinase [EC:2.7.11.1]	path:map01521 path:map01522 path:map01524 path:map04010 path:map04012 path:map04014 path:map04015 path:map04022 path:map04024 path:map04062 path:map04066 path:map04068 path:map04071 path:map04072 path:map04140 path:map04150 path:map04151 path:map04152 path:map04210 path:map04211 path:map04212 path:map04213 path:map04261 path:map04370 path:map04371 path:map04380 path:map04510 path:map04550 path:ma…	EGFR tyrosine kinase inhibitor resistance | Endocrine resistance | Platinum drug resistance | MAPK signaling pathway | ErbB signaling pathway | Ras signaling pathway | Rap1 signaling pathway | cGMP-PKG signaling pathway | cAMP signaling pathway | Chemokine signaling pathway | HIF-1 signaling pathway | FoxO signaling pathway | Sphingolipid signaling pathway | Phospholipase D signaling pathway | Au…	br:ko00001 br:ko00002 br:ko01000 br:ko01001	KEGG Orthology (KO) | KEGG modules | Enzymes | Protein kinases	7.10236e-76	1.92474e-93	1.15324e-19	NA	NA	1.66029e-08
c1026_g1	P85A_PONAB Phosphatidylinositol 3-kinase regulatory subunit alpha OS=Pongo abelii GN=PIK3R1 PE=2 SV=1	3.67029	3.55931	3.29116	3.31537	3.24203	4.17776	3.89748	3.61404	3.97612	3.39844	3.92823	3.94885	4.35749	4.23437	3.90407	3.94628	3.08545	3.62846	3.82871	3.77984	3.94949	4.01941	2.92609	3.09443	3.24289	3.32273	1.8318	2.23294	1.80722	0.948415	0.948415	GO:1900076 GO:0002682 GO:0048584 GO:0048522 GO:0050790 GO:0071375 GO:0070201 GO:0016310 GO:0035556 GO:0051128 GO:0065008 GO:0007169 GO:0046326 GO:0046488 GO:0048523 GO:0044425 GO:0005102 GO:0006810 GO:0009966 GO:0002376 GO:0006950 GO:1903827 GO:0048731 GO:0005737 GO:0032991 GO:0030155 GO:0016301 GO:0030234 GO:0080090 GO:0031323 GO:0019899	K02649	PIK3R1_2_3; phosphoinositide-3-kinase regulatory subunit alpha/beta/delta	path:map01521 path:map01522 path:map01524 path:map04012 path:map04014 path:map04015 path:map04024 path:map04062 path:map04066 path:map04068 path:map04070 path:map04071 path:map04072 path:map04140 path:map04150 path:map04151 path:map04152 path:map04210 path:map04211 path:map04213 path:map04360 path:map04370 path:map04380 path:map04510 path:map04550 path:map04611 path:map04620 path:map04630 path:ma…	EGFR tyrosine kinase inhibitor resistance | Endocrine resistance | Platinum drug resistance | ErbB signaling pathway | Ras signaling pathway | Rap1 signaling pathway | cAMP signaling pathway | Chemokine signaling pathway | HIF-1 signaling pathway | FoxO signaling pathway | Phosphatidylinositol signaling system | Sphingolipid signaling pathway | Phospholipase D signaling pathway | Autophagy - anim…	br:ko00001 br:ko00002 br:ko04131	KEGG Orthology (KO) | KEGG modules | Membrane trafficking	NA	8.83246e-14	0.00548024	NA	NA	1.1883e-07
c25502_g1	IGF1R_HUMAN Insulin-like growth factor 1 receptor OS=Homo sapiens GN=IGF1R PE=1 SV=1	3.37139	5.38062	6.83702	3.92067	2.28784	1.70946	1.31377	1.93593	1.67362	1.14004	1.40482	1.25902	2.38327	2.49629	1.26856	2.73748	5.54924	5.73259	4.50981	3.14029	1.77329	2.11176	1.19213	1.95827	1.53618	0.948415	0.948415	0.948415	0.948415	0.948415	0.948415	GO:0043229 GO:0043408 GO:0046777 GO:0048513 GO:0043168 GO:1902533 GO:0044459 GO:0000166 GO:0032869 GO:0003006 GO:0050793 GO:0004714 GO:0051262 GO:0032147 GO:2000112 GO:0010557 GO:0051704 GO:0065008 GO:0019904 GO:0045935 GO:0007169 GO:0048523 GO:0005520 GO:0044702 GO:0031328 GO:0032879 GO:0005737 GO:0010605 GO:0016021 GO:0010468 GO:0030154 GO:0031982 GO:0032991	K05087	IGF1R CD221; insulin-like growth factor 1 receptor [EC:2.7.10.1]	path:map01521 path:map01522 path:map04014 path:map04015 path:map04066 path:map04068 path:map04114 path:map04140 path:map04144 path:map04150 path:map04151 path:map04152 path:map04211 path:map04213 path:map04510 path:map04520 path:map04550 path:map04730 path:map04913 path:map04914 path:map05200 path:map05202 path:map05205 path:map05214 path:map05215 path:map05218 path:map05224	EGFR tyrosine kinase inhibitor resistance | Endocrine resistance | Ras signaling pathway | Rap1 signaling pathway | HIF-1 signaling pathway | FoxO signaling pathway | Oocyte meiosis | Autophagy - animal | Endocytosis | mTOR signaling pathway | PI3K-Akt signaling pathway | AMPK signaling pathway | Longevity regulating pathway | Longevity regulating pathway - multiple species | Focal adhesion | Adh…	br:ko00001 br:ko01000 br:ko01001 br:ko01020 br:ko04050 br:ko04090	KEGG Orthology (KO) | Enzymes | Protein kinases | Enzyme-linked receptors | Cytokine receptors | Cellular antigens	3.60384e-55	1.20499e-55	4.36553e-20	NA	NA	1.59078e-05
c18883_g1	RASH_CHICK GTPase HRas OS=Gallus gallus GN=HRAS PE=1 SV=1	1.08302	2.03692	3.53172	6.2848	5.88894	5.53827	5.08576	5.88766	6.09742	5.50052	5.80309	6.10365	4.76521	5.54456	1.66299	0.948415	1.28749	1.37347	1.66062	2.71683	3.17873	4.47999	4.03177	4.75003	5.46317	5.62203	1.47888	1.35762	1.75072	3.14531	0.948415	GO:0007050 GO:0060441 GO:0007093 GO:0008022 GO:0007173 GO:0007411 GO:0000139 GO:0008542 GO:0051291 GO:0051092 GO:0043547 GO:0051000 GO:0048169 GO:0003924 GO:0032729 GO:0019003 GO:0005829 GO:0031234 GO:0019002 GO:0032403 GO:0050679 GO:2000630 GO:0034260 GO:0090303 GO:2000251 GO:0007265 GO:0006897 GO:1900029 GO:0005634 GO:0010629 GO:0048013 GO:0030335 GO:0008283 GO:0035022 GO:0043406 GO:0008286 GO:…	K07827	KRAS KRAS2; GTPase Kras	path:map01521 path:map01522 path:map04010 path:map04012 path:map04013 path:map04014 path:map04015 path:map04062 path:map04068 path:map04071 path:map04072 path:map04137 path:map04138 path:map04140 path:map04150 path:map04151 path:map04210 path:map04211 path:map04213 path:map04214 path:map04320 path:map04360 path:map04370 path:map04371 path:map04540 path:map04550 path:map04650 path:map04660 path:ma…	EGFR tyrosine kinase inhibitor resistance | Endocrine resistance | MAPK signaling pathway | ErbB signaling pathway | MAPK signaling pathway - fly | Ras signaling pathway | Rap1 signaling pathway | Chemokine signaling pathway | FoxO signaling pathway | Sphingolipid signaling pathway | Phospholipase D signaling pathway | Mitophagy - animal | Autophagy - yeast | Autophagy - animal | mTOR signaling p…	br:ko00001 br:ko04031 br:ko04131	KEGG Orthology (KO) | GTP-binding proteins | Membrane trafficking	6.73948e-55	1.45223e-42	2.04382e-42	NA	NA	0.000899667
c21353_g1	FOXA3_MOUSE Hepatocyte nuclear factor 3-gamma OS=Mus musculus GN=Foxa3 PE=1 SV=1	1.4495	3.62872	3.64418	3.47893	1.59388	1.04039	1.10953	0.948415	1.41728	1.72193	1.48003	1.19236	2.02727	3.84229	0.948415	1.16639	3.77496	3.70311	3.28412	1.58021	0.948415	1.0997	1.24442	1.53356	1.47631	0.948415	0.948415	0.948415	0.948415	0.948415	0.948415	GO:0016569 GO:0060441 GO:0060487 GO:0061374 GO:0006366 GO:0008542 GO:0060528 GO:0051091 GO:0061379 GO:0021794 GO:0007412 GO:0021510 GO:0009948 GO:0001077 GO:0005902 GO:0001707 GO:0061381 GO:0021904 GO:0019904 GO:0045931 GO:0007219 GO:0001678 GO:0001756 GO:0032355 GO:2000049 GO:1902691 GO:0060740 GO:0061030 GO:0044212 GO:0022029 GO:0045666 GO:0043565 GO:0007595 GO:0007398 GO:0021855 GO:0005730 GO:…	K08035	FOXA2 HNF3B; forkhead box protein A2 hepatocyte nuclear factor 3-beta	path:map04212 path:map04213 path:map04950	Longevity regulating pathway - worm | Longevity regulating pathway - multiple species | Maturity onset diabetes of the young	br:ko00001 br:ko03000	KEGG Orthology (KO) | Transcription factors	1.80087e-17	8.11416e-10	1.1134e-07	0.00100839	NA	NA
c24194_g1	FOXO6_MOUSE Forkhead box O6 OS=Mus musculus GN=Foxo6 PE=1 SV=1	1.15699	1.17465	2.76861	3.91455	4.18285	4.43657	4.01603	3.21456	5.01178	4.48996	3.99641	4.05114	2.38327	4.78851	1.69575	1.45788	1.26516	1.33927	1.6172	1.28307	0.948415	1.16865	1.44145	1.53497	1.60369	1.11317	0.948415	0.948415	0.948415	0.948415	0.948415	GO:0007292 GO:0001227 GO:0045444 GO:0045648 GO:0030308 GO:0006915 GO:0010259 GO:0071732 GO:0005829 GO:0071455 GO:0051721 GO:0019901 GO:0045732 GO:0060999 GO:0006974 GO:0046627 GO:0010508 GO:0033209 GO:0031625 GO:0001678 GO:0032873 GO:0018105 GO:0018107 GO:0008286 GO:0008285 GO:1903661 GO:0043565 GO:0045944 GO:0043525 GO:0005654 GO:0001047 GO:0000122 GO:0006417 GO:0031018 GO:0031490 GO:0006351 GO:…	K09408	FOXO3; forkhead box protein O3	path:map01521 path:map04062 path:map04068 path:map04137 path:map04151 path:map04152 path:map04211 path:map04212 path:map04213 path:map04722 path:map04917 path:map05213 path:map05223	EGFR tyrosine kinase inhibitor resistance | Chemokine signaling pathway | FoxO signaling pathway | Mitophagy - animal | PI3K-Akt signaling pathway | AMPK signaling pathway | Longevity regulating pathway | Longevity regulating pathway - worm | Longevity regulating pathway - multiple species | Neurotrophin signaling pathway | Prolactin signaling pathway | Endometrial cancer | Non-small cell lung ca…	br:ko00001 br:ko00002 br:ko03000	KEGG Orthology (KO) | KEGG modules | Transcription factors	9.94897e-10	NA	1.43302e-06	NA	NA	NA
c26100_g3	DAF36_CAEEL Cholesterol 7-desaturase OS=Caenorhabditis elegans GN=daf-36 PE=1 SV=2	1.1547	1.38976	2.34263	2.00542	3.65412	4.71245	5.48885	5.4135	6.15046	6.11629	6.15299	6.12573	4.9117	4.52288	1.13223	0.948415	0.948415	1.2015	1.24021	0.948415	0.948415	0.948415	0.948415	0.948415	0.948415	0.948415	0.948415	0.948415	0.948415	0.948415	0.948415	GO:0016491 GO:0046872 GO:0017000 GO:0055114 GO:0051536 GO:0051537	K14938	NVD DAF36; cholesterol 7-desaturase [EC:1.14.19.21]	path:map00981 path:map04212	Insect hormone biosynthesis | Longevity regulating pathway - worm	br:ko00001 br:ko01000	KEGG Orthology (KO) | Enzymes	1.21245e-27	NA	7.19384e-06	NA	NA	NA
c20548_g4	HSP7D_MANSE Heat shock 70 kDa cognate 4 OS=Manduca sexta PE=2 SV=1	2.52209	2.77674	2.43141	1.25774	0.948415	1.1773	2.04947	1.70286	2.00857	1.21486	1.63605	1.38066	1.39284	1.29571	2.4196	2.19509	2.20497	2.35319	1.73819	1.48654	1.85931	1.62765	2.79615	1.59043	1.81881	2.05973	0.948415	1.82845	1.66942	1.93023	0.948415	GO:0014069 GO:0055131 GO:0033142 GO:0032570 GO:0000974 GO:0061738 GO:0098575 GO:0030425 GO:0001664 GO:0001786 GO:1902904 GO:0045892 GO:0043195 GO:0005829 GO:0051726 GO:0036128 GO:0031072 GO:0061202 GO:0007140 GO:0005681 GO:0043235 GO:0006892 GO:1904589 GO:0042026 GO:0007269 GO:0042623 GO:0031625 GO:0000151 GO:0042470 GO:0046034 GO:0043209 GO:1900034 GO:0005770 GO:0043488 GO:0005730 GO:0043204 GO:…	K03283	HSPA1_8; heat shock 70kDa protein 1/8	path:map03040 path:map04010 path:map04141 path:map04144 path:map04213 path:map04612 path:map04915 path:map05134 path:map05145 path:map05162 path:map05164 path:map05169	Spliceosome | MAPK signaling pathway | Protein processing in endoplasmic reticulum | Endocytosis | Longevity regulating pathway - multiple species | Antigen processing and presentation | Estrogen signaling pathway | Legionellosis | Toxoplasmosis | Measles | Influenza A | Epstein-Barr virus infection	br:ko00001 br:ko00002 br:ko01009 br:ko02000 br:ko03009 br:ko03029 br:ko03041 br:ko03051 br:ko03110 br:ko04131 br:ko04147 br:ko04516	KEGG Orthology (KO) | KEGG modules | Protein phosphatases and associated proteins | Transporters | Ribosome biogenesis | Mitochondrial biogenesis | Spliceosome | Proteasome | Chaperones and folding catalysts | Membrane trafficking | Exosome | Cell adhesion molecules and their ligands	1.10032e-05	NA	0.00420538	NA	NA	NA
c15791_g1	ATG8_DICDI Autophagy-related 8 OS=Dictyostelium discoideum GN=atg8 PE=2 SV=1	0.948415	0.948415	0.948415	1.07309	1.24926	1.79556	2.11725	2.15973	3.16606	2.35676	3.17995	2.57017	1.60287	2.3379	1.27098	0.948415	0.948415	0.948415	1.27903	0.948415	0.948415	0.948415	0.948415	1.31531	0.948415	0.948415	0.948415	0.948415	0.948415	0.948415	0.948415	GO:0015631 GO:0032781 GO:0046907 GO:0015031 GO:0000139 GO:0006891 GO:0000149 GO:0006996 GO:1901799 GO:0000421 GO:0031625 GO:0005829 GO:0031410 GO:0016236 GO:0034613 GO:0051117	K08341	GABARAP ATG8 LC3; GABA(A) receptor-associated protein	path:map04068 path:map04136 path:map04137 path:map04138 path:map04139 path:map04140 path:map04212 path:map04371 path:map04621 path:map04727	FoxO signaling pathway | Autophagy - other | Mitophagy - animal | Autophagy - yeast | Mitophagy - yeast | Autophagy - animal | Longevity regulating pathway - worm | Apelin signaling pathway | NOD-like receptor signaling pathway | GABAergic synapse	br:ko00001 br:ko03029 br:ko04121	KEGG Orthology (KO) | Mitochondrial biogenesis | Ubiquitin system	1.86576e-15	NA	NA	NA	NA	NA
c16872_g4	K1RYX0_CRAGI DNA-binding SATB2 OS=Crassostrea gigas GN=CGI_10015221 PE=4 SV=1	0.948415	1.12196	1.41389	0.948415	1.08342	2.5333	3.02203	2.88972	2.1178	1.52065	1.08308	0.948415	0.948415	1.15397	0.948415	0.948415	0.948415	0.948415	0.948415	0.948415	0.948415	0.948415	0.948415	0.948415	0.948415	0.948415	0.948415	0.948415	0.948415	0.948415	0.948415	GO:0005634 GO:0043565 GO:0006357	K19774	DVE1; homeobox domain-containing protein	path:map04212	Longevity regulating pathway - worm	br:ko00001	KEGG Orthology (KO)	0.000323517	NA	NA	NA	NA	NA
c21528_g2	KKCC1_HUMAN Calcium calmodulin-dependent kinase kinase 1 OS=Homo sapiens GN=CAMKK1 PE=1 SV=2	1.05305	1.31652	1.2353	2.52294	2.46766	1.84168	1.84613	2.52117	2.62511	2.44585	2.92226	2.91615	2.36511	3.1194	0.948415	0.948415	0.948415	1.37119	0.948415	1.43579	0.948415	0.948415	0.948415	1.13805	0.948415	0.948415	1.47888	0.948415	0.948415	1.5308	0.948415	GO:0046777 GO:0004683 GO:0005886 GO:0000287 GO:0005634 GO:0005524 GO:0000165 GO:0004713 GO:0005516 GO:0070062 GO:0045860 GO:0045893 GO:0005509 GO:0005829 GO:0018105 GO:0019722 GO:0018107	K07359	CAMKK2; calcium/calmodulin-dependent protein kinase kinase 2 [EC:2.7.11.17]	path:map04140 path:map04152 path:map04211 path:map04920 path:map04921 path:map05034	Autophagy - animal | AMPK signaling pathway | Longevity regulating pathway | Adipocytokine signaling pathway | Oxytocin signaling pathway | Alcoholism	br:ko00001 br:ko01000 br:ko01001	KEGG Orthology (KO) | Enzymes | Protein kinases	2.23992e-07	NA	NA	NA	NA	NA
c26146_g2	SODC_HORSE Superoxide dismutase	0.948415	1.05629	1.04755	0.948415	0.948415	1.32396	1.81373	2.08495	2.64902	2.5082	3.19887	3.2503	3.07031	2.56799	0.948415	0.948415	1.07466	1.12917	0.948415	0.948415	0.948415	1.10599	1.12418	1.23817	1.39973	1.52919	0.948415	0.948415	0.948415	0.948415	0.948415	GO:0060047 GO:0022008 GO:0048513 GO:0043025 GO:0004784 GO:0048638 GO:0060249 GO:0005507 GO:0051881 GO:0048365 GO:0051087 GO:0098930 GO:0005829 GO:0050877 GO:0030346 GO:0008270 GO:0010033 GO:0048609 GO:0045859 GO:0048608 GO:0043234 GO:0006259 GO:0005886 GO:0002376 GO:0005758 GO:0051770 GO:0043085 GO:0045541 GO:0019430 GO:0032839 GO:0043087 GO:0016043 GO:0044419 GO:1902177 GO:0005654 GO:0002576 GO:…	K04565	SOD1; superoxide dismutase Cu-Zn family [EC:1.15.1.1]	path:map04146 path:map04213 path:map05014 path:map05016 path:map05020	Peroxisome | Longevity regulating pathway - multiple species | Amyotrophic lateral sclerosis (ALS) | Huntington's disease | Prion diseases	br:ko00001 br:ko01000	KEGG Orthology (KO) | Enzymes	8.62141e-19	NA	NA	NA	NA	NA
