# Supplementary material for: A transcriptomic examination of encased rotifer embryos reveals the developmental trajectory leading to long-term dormancy; are they “animal seeds”?
Source: BMC Genomics. 2024 Jan 27;25:119. doi: 10.1186/s12864-024-09961-1 (PMC10821554; doi:10.1186/s12864-024-09961-1)
Supplement: Supplementary file 2 — Additional file 2: Tables S1. Embryonic developmental stages in AMs and REs, based on observations of time-lapse photographs. S2 Table. The temporal mean normalized gene counts (DeSeq2-VSD log-scale normalization) during the development of AMs (1–14 h post-extrusion) and REs (1–192 h post-extrusion). S3 Table. Cluster analyses (mean normalized transcript abundance values). S4 Table. (A) Cluster analysis of maternal gene transcripts (1-2 h after extrusion) with differential abundance between AMs and REs, and (B) the corresponding enriched KEGG pathways. S5 Table. (A, C) Cluster analyses of transcripts with differential abundance between early development (1–12 h post-extrusion) and very late development in each egg type. S6 Table. (A)The temporal transcript abundance patterns of transcripts encoding for dormancy hallmark proteins during the very late in RE development (24–192 h post extrusion). (B) The temporal transcript abundance patterns of genes in the KEGG longevity regulating pathway (worm) in AMs (1–14 h post-extrusion) and REs (1–192 h post-extrusion). S7 Table. (A) The temporal transcript abundance patterns of genes associated with the following signaling pathways: Wnt, TGFβ, Notch, Hippo, FoxO, PI3-AKT, Insulin signaling, JAK-STAT, MAPK, AMPK, mTOR, and Hedgehog. S8 Table. The temporal transcript abundance patterns of genes encoding for transcription factors in AMs and REs. S9 Table. The temporal transcript abundance patterns of homeobox genes in AMs and REs. S10 Table. The temporal transcript abundance patterns of genes encoding for nuclear receptors in AMs and REs. S11 Table. The temporal transcript abundance patterns of (A) genes associated with lipid droplets and genes involved in KEGG lipid metabolic pathways. S12 Table. The temporal transcript abundance patterns of genes involved in the (A) phototransduction, (B) circadian rhythm, and (C) circadian entrainment KEGG pathways in AMs and REs. S13 Table. List of opsin-associated genes in AMs and REs. [file 12864_2024_9961_MOESM2_ESM.zip › Additional File 2, S7_Table. xlsx.xlsx]

## Sheet: Table S7
	Additional File S7 Table

## Sheet: A. Signaling pathways combined
Gene ID	Abbreviated Gene annotation	AM1	AM2	AM3	AM4	AM5	AM6	AM7	AM8	AM9	AM10	AM11	AM12	AM13	AM14	RE1	RE2	RE3	RE4	RE5	RE6	RE7	RE8	RE9	RE10	RE11	RE12	RE24	RE48	RE92	RE144	RE192	GO	KO	KO_info	Pathway	Pathway_info	brite	brite_info	Gene annotation (vs. uniprot)	Wnt	TGF-beta	Notch	Hippo	FoxO	PI3K-AKT	Insulin signaling	JAK-STAT signaling	MAPK
c10451_g1	GSK3B_MOUSE Glycogen synthase kinase-3 beta OS=Mus musculus GN=Gsk3b PE=1 SV=2	5.2579	5.47953	5.64285	4.99237	5.18809	5.42528	4.84839	5.00079	5.33232	4.35714	4.68917	4.83199	5.16963	4.0505	5.14759	5.22869	5.64443	5.35374	4.91734	5.31971	5.62686	5.64116	5.17209	5.16389	4.65753	4.56359	3.38437	4.52587	4.75521	3.75374	4.81452	GO:0014069 GO:0036498 GO:0061052 GO:0009792 GO:1904339 GO:0030426 GO:0045892 GO:0002119 GO:0051001 GO:0043198 GO:0007409 GO:0043197 GO:2000077 GO:0030424 GO:0033138 GO:0030819 GO:0045773 GO:1904227 GO:0004674 GO:0006611 GO:0046627 GO:0005886 GO:0050321 GO:0003214 GO:0005634 GO:0031625 GO:0001954 GO:1990776 GO:0001837 GO:0030010 GO:1990418 GO:0032436 GO:0051534 GO:0043407 GO:1903146 GO:0008286 GO:…	K03083	GSK3B; glycogen synthase kinase 3 beta [EC:2.7.11.26]	path:map01521 path:map04012 path:map04062 path:map04110 path:map04150 path:map04151 path:map04310 path:map04340 path:map04341 path:map04360 path:map04390 path:map04510 path:map04550 path:map04657 path:map04660 path:map04662 path:map04711 path:map04722 path:map04728 path:map04910 path:map04916 path:map04917 path:map04919 path:map04931 path:map04932 path:map05010 path:map05160 path:map05162 path:ma…	EGFR tyrosine kinase inhibitor resistance | ErbB signaling pathway | Chemokine signaling pathway | Cell cycle | mTOR signaling pathway | PI3K-Akt signaling pathway | Wnt signaling pathway | Hedgehog signaling pathway | Hedgehog signaling pathway - fly | Axon guidance | Hippo signaling pathway | Focal adhesion | Signaling pathways regulating pluripotency of stem cells | IL-17 signaling pathway | T…	br:ko00001 br:ko00002 br:ko01000 br:ko01001 br:ko03036	KEGG Orthology (KO) | KEGG modules | Enzymes | Protein kinases | Chromosome	gsk3b_mouse glycogen synthase kinase-3 beta os=mus musculus gn=gsk3b pe=1 sv=2gsk3b; glycogen synthase kinase 3 beta [ec:2.7.11.26]egfr tyrosine kinase inhibitor resistance | erbb signaling pathway | chemokine signaling pathway | cell cycle | mtor signaling pathway | pi3k-akt signaling pathway | wnt signaling pathway | hedgehog signaling pathway | hedgehog signaling pathway - fly | axon guidance …	1			1		1	1
c19616_g1	ARRB2_BOVIN Beta-arrestin-2 OS=Bos taurus GN=ARRB2 PE=1 SV=1	1.88141	1.77371	2.39366	2.22172	2.05448	1.76781	1.7711	1.25177	2.42147	2.1316	1.53776	0.948415	0.948415	1.87109	2.81929	2.51289	2.84913	2.43592	3.03716	3.15799	2.84536	2.33947	2.14956	1.91182	1.72275	2.60944	0.948415	1.25099	1.31971	1.62562	1.53729	GO:0007179 GO:0007212 GO:0006366 GO:0000139 GO:0043149 GO:0060765 GO:0005159 GO:0060326 GO:0004857 GO:0031398 GO:0005829 GO:0031397 GO:0019901 GO:0002092 GO:0032088 GO:0000785 GO:0005765 GO:0032715 GO:0030139 GO:0030659 GO:0031701 GO:0043161 GO:0005834 GO:0031625 GO:0043085 GO:0032717 GO:0051219 GO:0051336 GO:0016567 GO:0051898 GO:0035025 GO:0005096 GO:0044212 GO:0045944 GO:0042995 GO:0005654 GO:…	K04439	ARRB; beta-arrestin	path:map04010 path:map04062 path:map04144 path:map04340 path:map04740 path:map05032	MAPK signaling pathway | Chemokine signaling pathway | Endocytosis | Hedgehog signaling pathway | Olfactory transduction | Morphine addiction	br:ko00001 br:ko04131	KEGG Orthology (KO) | Membrane trafficking	arrb2_bovin beta-arrestin-2 os=bos taurus gn=arrb2 pe=1 sv=1arrb; beta-arrestinmapk signaling pathway | chemokine signaling pathway | endocytosis | hedgehog signaling pathway | olfactory transduction | morphine addictionkegg orthology (ko) | membrane trafficking									1
c25745_g6	KAPCB_HUMAN cAMP-dependent kinase catalytic subunit beta OS=Homo sapiens GN=PRKACB PE=1 SV=2	6.52482	6.4656	6.95535	6.55422	6.77188	6.67235	6.80103	6.27728	7.35035	6.10375	7.60698	7.69333	6.77612	7.48203	9.21088	9.3472	8.38529	7.67821	6.91572	6.53336	6.71632	7.09901	7.25838	7.23331	6.29906	6.2496	6.74499	7.01245	7.03975	6.59779	6.71488	GO:0003091 GO:0061136 GO:0008584 GO:0034199 GO:0016607 GO:0046777 GO:0005794 GO:0043542 GO:1901621 GO:0005952 GO:0034704 GO:0048240 GO:0043393 GO:0071333 GO:0071377 GO:0001669 GO:0071374 GO:0005829 GO:0031594 GO:0001707 GO:0032403 GO:0051966 GO:0019901 GO:0006094 GO:0046827 GO:0060993 GO:1904145 GO:0042585 GO:0007188 GO:0060314 GO:1903779 GO:0031625 GO:0030099 GO:0097338 GO:0019433 GO:0018105 GO:…	K04345	PKA; protein kinase A [EC:2.7.11.11]	path:map01522 path:map04010 path:map04014 path:map04020 path:map04024 path:map04062 path:map04113 path:map04114 path:map04138 path:map04140 path:map04211 path:map04213 path:map04261 path:map04270 path:map04310 path:map04340 path:map04341 path:map04371 path:map04530 path:map04540 path:map04611 path:map04713 path:map04720 path:map04723 path:map04724 path:map04725 path:map04726 path:map04727 path:ma…	Endocrine resistance | MAPK signaling pathway | Ras signaling pathway | Calcium signaling pathway | cAMP signaling pathway | Chemokine signaling pathway | Meiosis - yeast | Oocyte meiosis | Autophagy - yeast | Autophagy - animal | Longevity regulating pathway | Longevity regulating pathway - multiple species | Adrenergic signaling in cardiomyocytes | Vascular smooth muscle contraction | Wnt signa…	br:ko00001 br:ko00002 br:ko01000 br:ko01001 br:ko03019 br:ko03036	KEGG Orthology (KO) | KEGG modules | Enzymes | Protein kinases | Messenger RNA biogenesis | Chromosome	kapcb_human camp-dependent kinase catalytic subunit beta os=homo sapiens gn=prkacb pe=1 sv=2pka; protein kinase a [ec:2.7.11.11]endocrine resistance | mapk signaling pathway | ras signaling pathway | calcium signaling pathway | camp signaling pathway | chemokine signaling pathway | meiosis - yeast | oocyte meiosis | autophagy - yeast | autophagy - animal | longevity regulating pathway | longevity…	1						1		1
c19251_g1	KAPCB_RAT cAMP-dependent kinase catalytic subunit beta OS=Rattus norvegicus GN=Prkacb PE=1 SV=2	3.87348	3.77394	3.47441	3.7489	4.49588	3.47591	4.2142	4.95666	5.39473	5.98865	5.62004	5.73896	6.06527	6.22475	3.57227	3.34141	3.43921	3.07598	3.11009	4.25597	5.415	5.77434	6.70874	7.14838	7.71911	6.75994	6.26803	6.92847	6.08932	6.01641	6.64357	GO:0003091 GO:0061136 GO:0008584 GO:0034199 GO:0016607 GO:0046777 GO:0005794 GO:1901621 GO:0005952 GO:0034704 GO:0048240 GO:0043393 GO:0071333 GO:0071377 GO:0001669 GO:0071374 GO:0005829 GO:0031594 GO:0001707 GO:0032403 GO:0051966 GO:0019901 GO:0006094 GO:0046827 GO:1904145 GO:0042585 GO:0007188 GO:0060314 GO:1903779 GO:0031625 GO:0097338 GO:0019433 GO:0018105 GO:0017137 GO:0018107 GO:0031588 GO:…	K04345	PKA; protein kinase A [EC:2.7.11.11]	path:map01522 path:map04010 path:map04014 path:map04020 path:map04024 path:map04062 path:map04113 path:map04114 path:map04138 path:map04140 path:map04211 path:map04213 path:map04261 path:map04270 path:map04310 path:map04340 path:map04341 path:map04371 path:map04530 path:map04540 path:map04611 path:map04713 path:map04720 path:map04723 path:map04724 path:map04725 path:map04726 path:map04727 path:ma…	Endocrine resistance | MAPK signaling pathway | Ras signaling pathway | Calcium signaling pathway | cAMP signaling pathway | Chemokine signaling pathway | Meiosis - yeast | Oocyte meiosis | Autophagy - yeast | Autophagy - animal | Longevity regulating pathway | Longevity regulating pathway - multiple species | Adrenergic signaling in cardiomyocytes | Vascular smooth muscle contraction | Wnt signa…	br:ko00001 br:ko00002 br:ko01000 br:ko01001 br:ko03019 br:ko03036	KEGG Orthology (KO) | KEGG modules | Enzymes | Protein kinases | Messenger RNA biogenesis | Chromosome	kapcb_rat camp-dependent kinase catalytic subunit beta os=rattus norvegicus gn=prkacb pe=1 sv=2pka; protein kinase a [ec:2.7.11.11]endocrine resistance | mapk signaling pathway | ras signaling pathway | calcium signaling pathway | camp signaling pathway | chemokine signaling pathway | meiosis - yeast | oocyte meiosis | autophagy - yeast | autophagy - animal | longevity regulating pathway | longev…	1						1		1
c13246_g1	KAPCA_RAT cAMP-dependent kinase catalytic subunit alpha OS=Rattus norvegicus GN=Prkaca PE=1 SV=2	0.948415	0.948415	1.43938	1.43725	1.12087	1.69403	1.77679	1.33802	1.12418	1.08514	0.948415	1.19236	1.67833	1.80878	0.948415	0.948415	0.948415	0.948415	1.11705	1.26116	1.11306	1.13127	2.22283	1.13805	0.948415	0.948415	6.46277	6.11438	6.19969	5.41193	6.26977	GO:0003091 GO:0061136 GO:0034199 GO:0016607 GO:0005952 GO:0003006 GO:0034704 GO:0043393 GO:0071333 GO:0071377 GO:0005829 GO:0019901 GO:0006094 GO:0048729 GO:1904145 GO:0048646 GO:0042585 GO:0007188 GO:0060314 GO:1903779 GO:0031625 GO:0048731 GO:0019433 GO:0018105 GO:0017137 GO:0031588 GO:0035584 GO:0007596 GO:0042157 GO:0044853 GO:0045667 GO:0002223 GO:0000287 GO:0005524 GO:0070062 GO:0004712 GO:…	K04345	PKA; protein kinase A [EC:2.7.11.11]	path:map01522 path:map04010 path:map04014 path:map04020 path:map04024 path:map04062 path:map04113 path:map04114 path:map04138 path:map04140 path:map04211 path:map04213 path:map04261 path:map04270 path:map04310 path:map04340 path:map04341 path:map04371 path:map04530 path:map04540 path:map04611 path:map04713 path:map04720 path:map04723 path:map04724 path:map04725 path:map04726 path:map04727 path:ma…	Endocrine resistance | MAPK signaling pathway | Ras signaling pathway | Calcium signaling pathway | cAMP signaling pathway | Chemokine signaling pathway | Meiosis - yeast | Oocyte meiosis | Autophagy - yeast | Autophagy - animal | Longevity regulating pathway | Longevity regulating pathway - multiple species | Adrenergic signaling in cardiomyocytes | Vascular smooth muscle contraction | Wnt signa…	br:ko00001 br:ko00002 br:ko01000 br:ko01001 br:ko03019 br:ko03036	KEGG Orthology (KO) | KEGG modules | Enzymes | Protein kinases | Messenger RNA biogenesis | Chromosome	kapca_rat camp-dependent kinase catalytic subunit alpha os=rattus norvegicus gn=prkaca pe=1 sv=2pka; protein kinase a [ec:2.7.11.11]endocrine resistance | mapk signaling pathway | ras signaling pathway | calcium signaling pathway | camp signaling pathway | chemokine signaling pathway | meiosis - yeast | oocyte meiosis | autophagy - yeast | autophagy - animal | longevity regulating pathway | longe…	1						1		1
c3383_g1	CCND3_BOVIN G1 S-specific cyclin-D3 OS=Bos taurus GN=CCND3 PE=2 SV=1	2.00014	2.84196	3.75879	3.19111	2.57443	1.98886	1.39398	0.948415	1.39387	0.948415	1.73225	1.42216	1.27197	1.65387	0.948415	2.25794	2.27099	2.10307	1.96413	1.49709	1.11306	1.13127	0.948415	0.948415	0.948415	0.948415	0.948415	0.948415	0.948415	1.89844	1.31187	GO:0019901 GO:0045737 GO:0042826 GO:0031571 GO:0000307 GO:0043232 GO:0044321 GO:0008134 GO:0014070 GO:0048732 GO:0005654 GO:0000122 GO:0070064 GO:0070141 GO:0005737 GO:0003714 GO:0071157 GO:0017053 GO:0042493 GO:0016020 GO:0000082 GO:0010971	K10151	CCND2; cyclin D2	path:map04068 path:map04110 path:map04115 path:map04151 path:map04310 path:map04340 path:map04390 path:map04510 path:map04630 path:map04917 path:map05162 path:map05166 path:map05202 path:map05203 path:map05206	FoxO signaling pathway | Cell cycle | p53 signaling pathway | PI3K-Akt signaling pathway | Wnt signaling pathway | Hedgehog signaling pathway | Hippo signaling pathway | Focal adhesion | Jak-STAT signaling pathway | Prolactin signaling pathway | Measles | HTLV-I infection | Transcriptional misregulation in cancer | Viral carcinogenesis | MicroRNAs in cancer	br:ko00001 br:ko00002	KEGG Orthology (KO) | KEGG modules	ccnd3_bovin g1 s-specific cyclin-d3 os=bos taurus gn=ccnd3 pe=2 sv=1ccnd2; cyclin d2foxo signaling pathway | cell cycle | p53 signaling pathway | pi3k-akt signaling pathway | wnt signaling pathway | hedgehog signaling pathway | hippo signaling pathway | focal adhesion | jak-stat signaling pathway | prolactin signaling pathway | measles | htlv-i infection | transcriptional misregulation in cancer …	1			1	1	1		1
c23340_g1	CCND2_HUMAN G1 S-specific cyclin-D2 OS=Homo sapiens GN=CCND2 PE=1 SV=1	1.64563	1.70098	3.81587	3.14636	1.71836	2.04754	1.83548	1.49287	1.95244	1.28944	1.68954	2.16872	0.948415	0.948415	1.4216	1.67459	2.99897	3.79535	5.11591	4.81245	3.34385	2.84218	2.59732	2.95414	2.82894	1.59194	0.948415	1.44727	0.948415	0.948415	1.39235	GO:0019901 GO:0045737 GO:1903047 GO:1901992 GO:0000307 GO:0009314 GO:0043232 GO:0006355 GO:0014070 GO:0048732 GO:0006974 GO:0009725 GO:0005886 GO:0010948 GO:0005925 GO:0005737 GO:0031981 GO:2000045	K10151	CCND2; cyclin D2	path:map04068 path:map04110 path:map04115 path:map04151 path:map04310 path:map04340 path:map04390 path:map04510 path:map04630 path:map04917 path:map05162 path:map05166 path:map05202 path:map05203 path:map05206	FoxO signaling pathway | Cell cycle | p53 signaling pathway | PI3K-Akt signaling pathway | Wnt signaling pathway | Hedgehog signaling pathway | Hippo signaling pathway | Focal adhesion | Jak-STAT signaling pathway | Prolactin signaling pathway | Measles | HTLV-I infection | Transcriptional misregulation in cancer | Viral carcinogenesis | MicroRNAs in cancer	br:ko00001 br:ko00002	KEGG Orthology (KO) | KEGG modules	ccnd2_human g1 s-specific cyclin-d2 os=homo sapiens gn=ccnd2 pe=1 sv=1ccnd2; cyclin d2foxo signaling pathway | cell cycle | p53 signaling pathway | pi3k-akt signaling pathway | wnt signaling pathway | hedgehog signaling pathway | hippo signaling pathway | focal adhesion | jak-stat signaling pathway | prolactin signaling pathway | measles | htlv-i infection | transcriptional misregulation in cance…	1			1	1	1		1
c27093_g1	CCND2_HUMAN G1 S-specific cyclin-D2 OS=Homo sapiens GN=CCND2 PE=1 SV=1	1.88999	3.25649	2.43184	1.48827	1.15814	1.14465	0.948415	1.64945	0.948415	0.948415	0.948415	0.948415	0.948415	0.948415	1.4548	2.33768	2.68542	3.13128	2.30592	1.2808	1.39915	0.948415	0.948415	0.948415	0.948415	0.948415	0.948415	0.948415	0.948415	0.948415	0.948415	GO:0048732 GO:0005730 GO:1901700 GO:0005654 GO:0000122 GO:0070064 GO:0070141 GO:0005925 GO:0071157 GO:0000082 GO:0005829 GO:0033993 GO:0010971 GO:0019901 GO:0045737 GO:0042826 GO:0007165 GO:0031571 GO:0000307 GO:0044321 GO:0008134 GO:0014070 GO:0000785 GO:0005886 GO:0031965 GO:0003714 GO:0017053 GO:0042493	K10151	CCND2; cyclin D2	path:map04068 path:map04110 path:map04115 path:map04151 path:map04310 path:map04340 path:map04390 path:map04510 path:map04630 path:map04917 path:map05162 path:map05166 path:map05202 path:map05203 path:map05206	FoxO signaling pathway | Cell cycle | p53 signaling pathway | PI3K-Akt signaling pathway | Wnt signaling pathway | Hedgehog signaling pathway | Hippo signaling pathway | Focal adhesion | Jak-STAT signaling pathway | Prolactin signaling pathway | Measles | HTLV-I infection | Transcriptional misregulation in cancer | Viral carcinogenesis | MicroRNAs in cancer	br:ko00001 br:ko00002	KEGG Orthology (KO) | KEGG modules	ccnd2_human g1 s-specific cyclin-d2 os=homo sapiens gn=ccnd2 pe=1 sv=1ccnd2; cyclin d2foxo signaling pathway | cell cycle | p53 signaling pathway | pi3k-akt signaling pathway | wnt signaling pathway | hedgehog signaling pathway | hippo signaling pathway | focal adhesion | jak-stat signaling pathway | prolactin signaling pathway | measles | htlv-i infection | transcriptional misregulation in cance…	1			1	1	1		1
c32638_g1	CCND2_CHICK G1 S-specific cyclin-D2 OS=Gallus gallus GN=CCND2 PE=3 SV=1	2.50538	3.71415	4.08741	1.20685	1.22312	1.32947	1.63858	1.28358	0.948415	1.19945	1.16493	1.38566	0.948415	0.948415	0.948415	2.88378	4.32083	4.7155	4.01096	1.5858	0.948415	0.948415	1.12418	0.948415	0.948415	0.948415	0.948415	0.948415	0.948415	0.948415	0.948415	GO:1903047 GO:1901992 GO:0000307 GO:0009314 GO:0043232 GO:0006355 GO:0014070 GO:0048732 GO:0006974 GO:0009725 GO:0010948 GO:0005737 GO:0016020 GO:0001934 GO:0031981 GO:0030054 GO:2000045 GO:0019899	K10151	CCND2; cyclin D2	path:map04068 path:map04110 path:map04115 path:map04151 path:map04310 path:map04340 path:map04390 path:map04510 path:map04630 path:map04917 path:map05162 path:map05166 path:map05202 path:map05203 path:map05206	FoxO signaling pathway | Cell cycle | p53 signaling pathway | PI3K-Akt signaling pathway | Wnt signaling pathway | Hedgehog signaling pathway | Hippo signaling pathway | Focal adhesion | Jak-STAT signaling pathway | Prolactin signaling pathway | Measles | HTLV-I infection | Transcriptional misregulation in cancer | Viral carcinogenesis | MicroRNAs in cancer	br:ko00001 br:ko00002	KEGG Orthology (KO) | KEGG modules	ccnd2_chick g1 s-specific cyclin-d2 os=gallus gallus gn=ccnd2 pe=3 sv=1ccnd2; cyclin d2foxo signaling pathway | cell cycle | p53 signaling pathway | pi3k-akt signaling pathway | wnt signaling pathway | hedgehog signaling pathway | hippo signaling pathway | focal adhesion | jak-stat signaling pathway | prolactin signaling pathway | measles | htlv-i infection | transcriptional misregulation in canc…	1			1	1	1		1
c20072_g3	KC1E_MOUSE Casein kinase I isoform epsilon OS=Mus musculus GN=Csnk1e PE=1 SV=2	2.07617	1.88169	2.64035	2.25611	1.59273	1.45767	1.62134	1.41014	1.1065	1.40613	1.51755	1.36257	0.948415	0.948415	1.80059	2.56423	2.54091	2.44366	2.48057	1.70853	1.87038	1.46404	1.4502	1.46192	1.19605	1.80078	0.948415	1.44727	1.47999	1.75146	1.39235	GO:0008360 GO:0006281 GO:0007030 GO:1990090 GO:0000139 GO:0042277 GO:0006364 GO:0042752 GO:0043005 GO:0032091 GO:0061512 GO:0005654 GO:0005524 GO:0051225 GO:0032922 GO:0000086 GO:0030529 GO:0005829 GO:0016055 GO:0001948 GO:0071539 GO:0033116 GO:0034067 GO:2000052 GO:0007020 GO:0090263 GO:1905515 GO:0004674 GO:0006897 GO:0005886 GO:0044822 GO:0048208 GO:0050321 GO:0098641 GO:0005876 GO:0005813 GO:…	K08960	CSNK1E; casein kinase 1 epsilon [EC:2.7.11.1]	path:map04068 path:map04310 path:map04340 path:map04341 path:map04390 path:map04391 path:map04392 path:map04710 path:map04711	FoxO signaling pathway | Wnt signaling pathway | Hedgehog signaling pathway | Hedgehog signaling pathway - fly | Hippo signaling pathway | Hippo signaling pathway - fly | Hippo signaling pathway -multiple species | Circadian rhythm | Circadian rhythm - fly	br:ko00001 br:ko01000 br:ko01001 br:ko03036	KEGG Orthology (KO) | Enzymes | Protein kinases | Chromosome	kc1e_mouse casein kinase i isoform epsilon os=mus musculus gn=csnk1e pe=1 sv=2csnk1e; casein kinase 1 epsilon [ec:2.7.11.1]foxo signaling pathway | wnt signaling pathway | hedgehog signaling pathway | hedgehog signaling pathway - fly | hippo signaling pathway | hippo signaling pathway - fly | hippo signaling pathway -multiple species | circadian rhythm | circadian rhythm - flykegg orthology (ko) …	1			1	1
c20072_g1	KC1E_CHICK Casein kinase I isoform epsilon OS=Gallus gallus GN=CSNK1E PE=2 SV=2	3.28753	2.49252	3.14312	3.77157	3.07131	4.03453	3.69486	2.4678	3.39806	4.27489	3.4136	2.79873	2.61123	2.09579	4.21866	4.36534	4.41434	3.84742	4.22506	4.12452	3.83663	3.61192	4.53044	3.53116	3.45322	4.05962	0.948415	2.67637	3.33948	1.93023	3.15805	GO:0008360 GO:0006281 GO:0007030 GO:1990090 GO:0000139 GO:0042277 GO:0006364 GO:0042752 GO:0043005 GO:0032091 GO:0061512 GO:0005654 GO:0005524 GO:0051225 GO:0032922 GO:0000086 GO:0030529 GO:0005829 GO:0016055 GO:0001948 GO:0071539 GO:0033116 GO:0034067 GO:2000052 GO:0007020 GO:0090263 GO:1905515 GO:0004674 GO:0006897 GO:0005886 GO:0044822 GO:0048208 GO:0050321 GO:0098641 GO:0005876 GO:0005813 GO:…	K08960	CSNK1E; casein kinase 1 epsilon [EC:2.7.11.1]	path:map04068 path:map04310 path:map04340 path:map04341 path:map04390 path:map04391 path:map04392 path:map04710 path:map04711	FoxO signaling pathway | Wnt signaling pathway | Hedgehog signaling pathway | Hedgehog signaling pathway - fly | Hippo signaling pathway | Hippo signaling pathway - fly | Hippo signaling pathway -multiple species | Circadian rhythm | Circadian rhythm - fly	br:ko00001 br:ko01000 br:ko01001 br:ko03036	KEGG Orthology (KO) | Enzymes | Protein kinases | Chromosome	kc1e_chick casein kinase i isoform epsilon os=gallus gallus gn=csnk1e pe=2 sv=2csnk1e; casein kinase 1 epsilon [ec:2.7.11.1]foxo signaling pathway | wnt signaling pathway | hedgehog signaling pathway | hedgehog signaling pathway - fly | hippo signaling pathway | hippo signaling pathway - fly | hippo signaling pathway -multiple species | circadian rhythm | circadian rhythm - flykegg orthology (ko)…	1			1	1
c20072_g2	KC1D_XENTR Casein kinase I isoform delta OS=Xenopus tropicalis GN=csnk1d PE=2 SV=1	7.51134	6.9714	6.88918	7.00105	6.98966	6.67071	6.91949	6.727	7.48485	6.06053	6.74654	6.89744	5.97805	7.00857	7.55682	7.90042	7.82162	7.72016	7.30331	7.03188	6.69399	6.92149	6.99207	6.81726	6.76769	7.33395	6.81522	7.37822	7.24491	7.19621	7.07737	GO:0006281 GO:0016607 GO:1990090 GO:0000139 GO:0000776 GO:0006364 GO:0032091 GO:0032922 GO:0045095 GO:0005829 GO:0016055 GO:0001948 GO:0071539 GO:0034067 GO:2000052 GO:0007020 GO:0090263 GO:1905515 GO:0004674 GO:0006897 GO:0005886 GO:0048208 GO:0050321 GO:0005876 GO:0005913 GO:0051219 GO:0030178 GO:0018105 GO:0032436 GO:0008360 GO:0007030 GO:0045104 GO:0042277 GO:0042752 GO:0043005 GO:0061512 GO:…	K08960	CSNK1E; casein kinase 1 epsilon [EC:2.7.11.1]	path:map04068 path:map04310 path:map04340 path:map04341 path:map04390 path:map04391 path:map04392 path:map04710 path:map04711	FoxO signaling pathway | Wnt signaling pathway | Hedgehog signaling pathway | Hedgehog signaling pathway - fly | Hippo signaling pathway | Hippo signaling pathway - fly | Hippo signaling pathway -multiple species | Circadian rhythm | Circadian rhythm - fly	br:ko00001 br:ko01000 br:ko01001 br:ko03036	KEGG Orthology (KO) | Enzymes | Protein kinases | Chromosome	kc1d_xentr casein kinase i isoform delta os=xenopus tropicalis gn=csnk1d pe=2 sv=1csnk1e; casein kinase 1 epsilon [ec:2.7.11.1]foxo signaling pathway | wnt signaling pathway | hedgehog signaling pathway | hedgehog signaling pathway - fly | hippo signaling pathway | hippo signaling pathway - fly | hippo signaling pathway -multiple species | circadian rhythm | circadian rhythm - flykegg orthology (…	1			1	1
c22742_g1	TRCB_XENLA Beta- OS=Xenopus laevis GN=fbxw1 PE=2 SV=1	0.948415	0.948415	0.948415	0.948415	0.948415	0.948415	0.948415	0.948415	1.25919	0.948415	0.948415	1.38566	1.39114	0.948415	7.6917	8.09479	7.64957	7.50365	6.21379	4.65824	3.24294	3.04648	2.41269	2.18041	2.25842	1.96275	1.47888	2.26302	1.31971	1.44541	1.99297	GO:2000060 GO:0045309 GO:0061136 GO:0044772 GO:0080135 GO:1902533 GO:0042752 GO:0009968 GO:0051443 GO:2000113 GO:0033554 GO:0019005 GO:0006355 GO:1903533 GO:0043234 GO:0044444 GO:0006996 GO:0045934 GO:0004842 GO:0043161 GO:0031647 GO:0005815 GO:0048731 GO:0002768 GO:0001934 GO:0031981 GO:0010821 GO:0010564 GO:0016567 GO:0090329	K03362	FBXW1_11 BTRC beta-TRCP; F-box and WD-40 domain protein 1/11	path:map04114 path:map04120 path:map04310 path:map04340 path:map04341 path:map04390 path:map04624 path:map04710 path:map05131	Oocyte meiosis | Ubiquitin mediated proteolysis | Wnt signaling pathway | Hedgehog signaling pathway | Hedgehog signaling pathway - fly | Hippo signaling pathway | Toll and Imd signaling pathway | Circadian rhythm | Shigellosis	br:ko00001 br:ko00002 br:ko03036 br:ko04121	KEGG Orthology (KO) | KEGG modules | Chromosome | Ubiquitin system	trcb_xenla beta- os=xenopus laevis gn=fbxw1 pe=2 sv=1fbxw1_11 btrc beta-trcp; f-box and wd-40 domain protein 1/11oocyte meiosis | ubiquitin mediated proteolysis | wnt signaling pathway | hedgehog signaling pathway | hedgehog signaling pathway - fly | hippo signaling pathway | toll and imd signaling pathway | circadian rhythm | shigellosiskegg orthology (ko) | kegg modules | chromosome | ubiquitin…	1			1
c23356_g1	TRCB_XENLA Beta- OS=Xenopus laevis GN=fbxw1 PE=2 SV=1	5.08677	4.93098	5.01152	5.79554	6.86627	6.14304	5.69205	5.99781	5.21101	5.0637	4.35422	4.3513	5.3533	5.82608	4.82944	4.85965	5.20341	4.78394	5.40199	5.88046	5.96116	6.03828	4.88261	5.56817	4.92809	5.07422	3.94805	4.62597	5.09774	3.60634	3.1846	GO:0061630 GO:0045309 GO:0061136 GO:0038095 GO:0080135 GO:1902533 GO:0060444 GO:0042753 GO:0005654 GO:0002223 GO:0000086 GO:0045892 GO:0045893 GO:0060828 GO:0016032 GO:0005829 GO:0016055 GO:0033598 GO:0019005 GO:0016874 GO:0050852 GO:0051403 GO:0000209 GO:0006470 GO:0038061 GO:0046983 GO:0043433 GO:0008013 GO:0045879 GO:0042347 GO:0031648 GO:0005813 GO:0048511 GO:0001934 GO:0031146 GO:0010821 GO:…	K03362	FBXW1_11 BTRC beta-TRCP; F-box and WD-40 domain protein 1/11	path:map04114 path:map04120 path:map04310 path:map04340 path:map04341 path:map04390 path:map04624 path:map04710 path:map05131	Oocyte meiosis | Ubiquitin mediated proteolysis | Wnt signaling pathway | Hedgehog signaling pathway | Hedgehog signaling pathway - fly | Hippo signaling pathway | Toll and Imd signaling pathway | Circadian rhythm | Shigellosis	br:ko00001 br:ko00002 br:ko03036 br:ko04121	KEGG Orthology (KO) | KEGG modules | Chromosome | Ubiquitin system	trcb_xenla beta- os=xenopus laevis gn=fbxw1 pe=2 sv=1fbxw1_11 btrc beta-trcp; f-box and wd-40 domain protein 1/11oocyte meiosis | ubiquitin mediated proteolysis | wnt signaling pathway | hedgehog signaling pathway | hedgehog signaling pathway - fly | hippo signaling pathway | toll and imd signaling pathway | circadian rhythm | shigellosiskegg orthology (ko) | kegg modules | chromosome | ubiquitin…	1			1
c26632_g2	HETE1_PODAS Vegetative incompatibility HET-E-1 OS=Podospora anserina GN=HET-E1 PE=3 SV=1	1.91232	2.19051	3.04528	4.49634	3.09724	4.22295	4.97624	4.25345	6.45667	5.97972	7.7071	8.03445	6.58594	7.29117	1.7111	1.60752	1.6919	1.77148	4.78422	4.56471	4.00822	3.98123	2.7677	3.15938	3.25355	2.69528	3.22061	3.7856	2.81867	1.73325	3.03805	GO:0044428 GO:0015630 GO:0030162 GO:0044421 GO:0006464 GO:0006355 GO:0007166 GO:0048523 GO:0009966 GO:0007049 GO:0006511 GO:0005515 GO:0000151 GO:0010604 GO:0003824 GO:0044430 GO:0032268 GO:0031325	K03362	FBXW1_11 BTRC beta-TRCP; F-box and WD-40 domain protein 1/11	path:map04114 path:map04120 path:map04310 path:map04340 path:map04341 path:map04390 path:map04624 path:map04710 path:map05131	Oocyte meiosis | Ubiquitin mediated proteolysis | Wnt signaling pathway | Hedgehog signaling pathway | Hedgehog signaling pathway - fly | Hippo signaling pathway | Toll and Imd signaling pathway | Circadian rhythm | Shigellosis	br:ko00001 br:ko00002 br:ko03036 br:ko04121	KEGG Orthology (KO) | KEGG modules | Chromosome | Ubiquitin system	hete1_podas vegetative incompatibility het-e-1 os=podospora anserina gn=het-e1 pe=3 sv=1fbxw1_11 btrc beta-trcp; f-box and wd-40 domain protein 1/11oocyte meiosis | ubiquitin mediated proteolysis | wnt signaling pathway | hedgehog signaling pathway | hedgehog signaling pathway - fly | hippo signaling pathway | toll and imd signaling pathway | circadian rhythm | shigellosiskegg orthology (ko) | ke…	1			1
c25599_g1	Y2800_NOSS1 Uncharacterized WD repeat-containing alr2800 OS=Nostoc (strain PCC 7120 SAG UTEX 2576) GN=alr2800 PE=3 SV=1	0.948415	1.26133	0.948415	1.07309	1.5994	2.18967	2.10083	2.44636	2.84687	2.48727	2.60453	2.42843	2.23403	1.838	0.948415	1.19343	0.948415	1.26748	1.15356	1.1066	0.948415	0.948415	0.948415	0.948415	0.948415	0.948415	0.948415	0.948415	0.948415	1.89844	0.948415	GO:2000060 GO:0061630 GO:0045309 GO:0061136 GO:0044772 GO:0080135 GO:1902533 GO:0042752 GO:1901987 GO:0009968 GO:0051443 GO:0045892 GO:0033554 GO:0019005 GO:0035556 GO:0000209 GO:1903533 GO:0008013 GO:0006796 GO:0031648 GO:0005813 GO:0048731 GO:0005737 GO:0001934 GO:0002429 GO:0031981 GO:0031146 GO:0010821 GO:0090329	K03362	FBXW1_11 BTRC beta-TRCP; F-box and WD-40 domain protein 1/11	path:map04114 path:map04120 path:map04310 path:map04340 path:map04341 path:map04390 path:map04624 path:map04710 path:map05131	Oocyte meiosis | Ubiquitin mediated proteolysis | Wnt signaling pathway | Hedgehog signaling pathway | Hedgehog signaling pathway - fly | Hippo signaling pathway | Toll and Imd signaling pathway | Circadian rhythm | Shigellosis	br:ko00001 br:ko00002 br:ko03036 br:ko04121	KEGG Orthology (KO) | KEGG modules | Chromosome | Ubiquitin system	y2800_noss1 uncharacterized wd repeat-containing alr2800 os=nostoc (strain pcc 7120 sag utex 2576) gn=alr2800 pe=3 sv=1fbxw1_11 btrc beta-trcp; f-box and wd-40 domain protein 1/11oocyte meiosis | ubiquitin mediated proteolysis | wnt signaling pathway | hedgehog signaling pathway | hedgehog signaling pathway - fly | hippo signaling pathway | toll and imd signaling pathway | circadian rhythm | shig…	1			1
c25848_g2	SCONB_TRIVH Probable E3 ubiquitin ligase complex SCF subunit sconB OS=Trichophyton verrucosum (strain HKI 0517) GN=sconB PE=3 SV=1	0.948415	0.948415	0.948415	1.13307	0.948415	1.18959	1.06307	0.948415	1.31483	1.8034	3.47961	3.35376	4.32147	4.14661	0.948415	0.948415	0.948415	0.948415	0.948415	1.07252	0.948415	0.948415	0.948415	1.16936	0.948415	0.948415	0.948415	0.948415	0.948415	0.948415	0.948415	GO:0044260 GO:0005488 GO:0044238	K03362	FBXW1_11 BTRC beta-TRCP; F-box and WD-40 domain protein 1/11	path:map04114 path:map04120 path:map04310 path:map04340 path:map04341 path:map04390 path:map04624 path:map04710 path:map05131	Oocyte meiosis | Ubiquitin mediated proteolysis | Wnt signaling pathway | Hedgehog signaling pathway | Hedgehog signaling pathway - fly | Hippo signaling pathway | Toll and Imd signaling pathway | Circadian rhythm | Shigellosis	br:ko00001 br:ko00002 br:ko03036 br:ko04121	KEGG Orthology (KO) | KEGG modules | Chromosome | Ubiquitin system	sconb_trivh probable e3 ubiquitin ligase complex scf subunit sconb os=trichophyton verrucosum (strain hki 0517) gn=sconb pe=3 sv=1fbxw1_11 btrc beta-trcp; f-box and wd-40 domain protein 1/11oocyte meiosis | ubiquitin mediated proteolysis | wnt signaling pathway | hedgehog signaling pathway | hedgehog signaling pathway - fly | hippo signaling pathway | toll and imd signaling pathway | circadian rh…	1			1
c18787_g1	CUL1_PONAB Cullin-1 OS=Pongo abelii GN=CUL1 PE=2 SV=1	4.83925	4.52391	3.76729	2.96704	2.94263	4.02429	2.86633	2.36364	3.86831	2.27047	2.89991	3.36967	1.98883	3.9686	4.18408	4.30852	3.96579	4.00431	3.19907	3.42981	3.57777	3.16337	3.89515	3.7517	3.16899	3.3253	3.00144	3.93234	4.19528	3.73385	2.96148	GO:0007050 GO:0008283 GO:0009790 GO:0061630 GO:0008285 GO:0022607 GO:0038095 GO:0097193 GO:0005654 GO:0002223 GO:0000086 GO:0009968 GO:0000082 GO:0016032 GO:0005829 GO:0016055 GO:0019005 GO:0050852 GO:0070887 GO:0051403 GO:0000209 GO:0090068 GO:1902589 GO:0043232 GO:0038061 GO:0006513 GO:0042787 GO:0006357 GO:0009887 GO:1990452 GO:0006888 GO:0031625 GO:0016020 GO:0031146 GO:0031462 GO:0051437 GO:…	K03347	CUL1 CDC53; cullin 1	path:map04110 path:map04111 path:map04114 path:map04120 path:map04141 path:map04310 path:map04340 path:map04341 path:map04350 path:map04710 path:map05168	Cell cycle | Cell cycle - yeast | Oocyte meiosis | Ubiquitin mediated proteolysis | Protein processing in endoplasmic reticulum | Wnt signaling pathway | Hedgehog signaling pathway | Hedgehog signaling pathway - fly | TGF-beta signaling pathway | Circadian rhythm | Herpes simplex infection	br:ko00001 br:ko00002 br:ko04121	KEGG Orthology (KO) | KEGG modules | Ubiquitin system	cul1_ponab cullin-1 os=pongo abelii gn=cul1 pe=2 sv=1cul1 cdc53; cullin 1cell cycle | cell cycle - yeast | oocyte meiosis | ubiquitin mediated proteolysis | protein processing in endoplasmic reticulum | wnt signaling pathway | hedgehog signaling pathway | hedgehog signaling pathway - fly | tgf-beta signaling pathway | circadian rhythm | herpes simplex infectionkegg orthology (ko) | kegg modules |…	1	1
c15502_g1	SKP1_XENLA S-phase kinase-associated 1 OS=Xenopus laevis GN=skp1 PE=1 SV=3	4.37025	4.21636	4.2123	3.94678	3.34419	4.02174	4.06797	2.88043	4.7538	4.01959	4.56454	4.33674	2.29455	3.06839	4.22718	4.49426	4.45876	4.69052	4.35936	4.46791	3.99892	3.91487	3.06383	3.65131	3.44127	3.47014	2.81825	3.71283	3.03925	3.55302	3.56729	GO:0061630 GO:0070925 GO:0038095 GO:0005654 GO:0002223 GO:0043623 GO:0070062 GO:0000086 GO:0043295 GO:0035518 GO:0031519 GO:0005829 GO:0097602 GO:0016055 GO:0019005 GO:0050852 GO:0051403 GO:0007088 GO:0000209 GO:0038061 GO:0008013 GO:0005813 GO:0031146 GO:0051437 GO:0031467	K03094	SKP1 CBF3D; S-phase kinase-associated protein 1	path:map04110 path:map04111 path:map04114 path:map04120 path:map04141 path:map04310 path:map04341 path:map04350 path:map04710 path:map05168	Cell cycle | Cell cycle - yeast | Oocyte meiosis | Ubiquitin mediated proteolysis | Protein processing in endoplasmic reticulum | Wnt signaling pathway | Hedgehog signaling pathway - fly | TGF-beta signaling pathway | Circadian rhythm | Herpes simplex infection	br:ko00001 br:ko00002 br:ko03036 br:ko04121	KEGG Orthology (KO) | KEGG modules | Chromosome | Ubiquitin system	skp1_xenla s-phase kinase-associated 1 os=xenopus laevis gn=skp1 pe=1 sv=3skp1 cbf3d; s-phase kinase-associated protein 1cell cycle | cell cycle - yeast | oocyte meiosis | ubiquitin mediated proteolysis | protein processing in endoplasmic reticulum | wnt signaling pathway | hedgehog signaling pathway - fly | tgf-beta signaling pathway | circadian rhythm | herpes simplex infectionkegg orthology (k…	1	1
c27792_g1	RBX1_SALSA RING-box 1 OS=Salmo salar GN=rbx1 PE=2 SV=2	2.59767	3.24922	2.40039	1.43725	1.8478	1.82856	1.66295	1.68669	2.17875	2.46098	1.60842	1.38066	0.948415	1.8201	2.30376	2.64253	2.39277	2.75732	2.12799	2.02787	2.05403	1.16865	1.66357	1.38212	1.43664	1.62034	1.8318	3.40747	2.05334	2.20801	3.26048	GO:0000717 GO:0000715 GO:0034450 GO:0006283 GO:0043224 GO:0061418 GO:0005654 GO:0000165 GO:0005507 GO:0016032 GO:0005829 GO:0097602 GO:0016055 GO:0019788 GO:0032403 GO:0016874 GO:0008270 GO:0042769 GO:0070979 GO:0006295 GO:1901990 GO:0006296 GO:0005680 GO:0006293 GO:0006294 GO:0045116 GO:0006513 GO:0042787 GO:0090090 GO:0051775 GO:0031625 GO:0030891 GO:0031464 GO:0031465 GO:0031146 GO:0031462 GO:…	K03868	RBX1 ROC1; RING-box protein 1	path:map03420 path:map04066 path:map04110 path:map04111 path:map04114 path:map04120 path:map04141 path:map04310 path:map04341 path:map04350 path:map04710 path:map05200 path:map05211	Nucleotide excision repair | HIF-1 signaling pathway | Cell cycle | Cell cycle - yeast | Oocyte meiosis | Ubiquitin mediated proteolysis | Protein processing in endoplasmic reticulum | Wnt signaling pathway | Hedgehog signaling pathway - fly | TGF-beta signaling pathway | Circadian rhythm | Pathways in cancer | Renal cell carcinoma	br:ko00001 br:ko00002 br:ko03400 br:ko04121	KEGG Orthology (KO) | KEGG modules | DNA repair and recombination proteins | Ubiquitin system	rbx1_salsa ring-box 1 os=salmo salar gn=rbx1 pe=2 sv=2rbx1 roc1; ring-box protein 1nucleotide excision repair | hif-1 signaling pathway | cell cycle | cell cycle - yeast | oocyte meiosis | ubiquitin mediated proteolysis | protein processing in endoplasmic reticulum | wnt signaling pathway | hedgehog signaling pathway - fly | tgf-beta signaling pathway | circadian rhythm | pathways in cancer | ren…	1	1
c25115_g1	KC1A_XENLA Casein kinase I isoform alpha OS=Xenopus laevis GN=csnk1a1 PE=2 SV=1	8.87756	8.9865	8.57121	8.9554	9.42002	9.23084	8.97241	9.05622	9.35533	9.35534	9.29175	9.16549	9.32823	8.75173	9.15812	9.0227	9.1043	9.14839	9.24433	9.2801	8.9536	8.8293	8.97874	9.20682	9.21215	10.0281	8.2368	8.35066	8.66876	8.65674	8.93055	GO:0006281 GO:0016607 GO:1990090 GO:0000139 GO:0000777 GO:0006364 GO:0032091 GO:0032922 GO:0045095 GO:0005829 GO:0001948 GO:0071539 GO:0034067 GO:0000902 GO:2000052 GO:0007020 GO:0090263 GO:1905515 GO:0007067 GO:1904424 GO:0004674 GO:0005886 GO:0048208 GO:0050321 GO:0005876 GO:0043161 GO:0005913 GO:0051219 GO:0018105 GO:0032436 GO:0008360 GO:0007030 GO:0045104 GO:0042277 GO:0042752 GO:0043005 GO:…	K08957	CSNK1A; casein kinase 1 alpha [EC:2.7.11.1]	path:map04310 path:map04340 path:map04341 path:map05224	Wnt signaling pathway | Hedgehog signaling pathway | Hedgehog signaling pathway - fly | Breast cancer	br:ko00001 br:ko01000 br:ko01001	KEGG Orthology (KO) | Enzymes | Protein kinases	kc1a_xenla casein kinase i isoform alpha os=xenopus laevis gn=csnk1a1 pe=2 sv=1csnk1a; casein kinase 1 alpha [ec:2.7.11.1]wnt signaling pathway | hedgehog signaling pathway | hedgehog signaling pathway - fly | breast cancerkegg orthology (ko) | enzymes | protein kinases	1
c19672_g1	KC1G1_BOVIN Casein kinase I isoform gamma-1 OS=Bos taurus GN=CSNK1G1 PE=2 SV=1	7.61797	7.71337	8.54756	8.37606	8.29867	8.04193	7.3417	7.18294	7.6235	7.87396	7.69602	7.8264	8.13376	8.01367	7.21705	6.95143	7.60276	7.71297	8.20002	8.15549	7.53012	7.28103	6.96823	6.98668	6.85319	7.12065	5.74204	5.8942	6.69102	6.43107	6.70584	GO:0008360 GO:0006281 GO:0046777 GO:0042277 GO:0006364 GO:0042752 GO:0032091 GO:0005654 GO:0000287 GO:0005524 GO:0032922 GO:0000086 GO:0005829 GO:0016055 GO:0001948 GO:0030148 GO:2000052 GO:0004674 GO:0006897 GO:0044822 GO:1903827 GO:0071542 GO:0016020 GO:0051219 GO:0018105 GO:0032436	K08958	CSNK1G; casein kinase 1 gamma [EC:2.7.11.1]	path:map04340 path:map04341	Hedgehog signaling pathway | Hedgehog signaling pathway - fly	br:ko00001 br:ko01000 br:ko01001	KEGG Orthology (KO) | Enzymes | Protein kinases	kc1g1_bovin casein kinase i isoform gamma-1 os=bos taurus gn=csnk1g1 pe=2 sv=1csnk1g; casein kinase 1 gamma [ec:2.7.11.1]hedgehog signaling pathway | hedgehog signaling pathway - flykegg orthology (ko) | enzymes | protein kinases
c21360_g1	HME2A_DANRE Homeobox engrailed-2a OS=Danio rerio GN=eng2a PE=2 SV=2	1.00905	0.948415	2.24837	1.81147	2.12592	2.1326	2.19776	1.79892	1.87949	1.63483	2.58618	1.95567	2.4549	1.15397	0.948415	1.39087	0.948415	0.948415	1.26073	1.09191	0.948415	0.948415	0.948415	0.948415	0.948415	0.948415	0.948415	0.948415	0.948415	0.948415	0.948415	GO:0035264 GO:0042756 GO:0045727 GO:0000978 GO:0007411 GO:0008344 GO:0045944 GO:0009954 GO:0009953 GO:0043524 GO:0030426 GO:0000122 GO:0001078 GO:0030901 GO:0001501 GO:0043473 GO:1990403 GO:0035115 GO:0030027 GO:0035176 GO:0042327 GO:0021549 GO:0007367 GO:0030917 GO:0061743 GO:0005634 GO:0071542 GO:0030175	K09319	EN; homeobox protein engrailed	path:map04341	Hedgehog signaling pathway - fly	br:ko00001 br:ko03000	KEGG Orthology (KO) | Transcription factors	hme2a_danre homeobox engrailed-2a os=danio rerio gn=eng2a pe=2 sv=2en; homeobox protein engrailedhedgehog signaling pathway - flykegg orthology (ko) | transcription factors
c22125_g1	SUFU_HUMAN Suppressor of fused homolog OS=Homo sapiens GN=SUFU PE=1 SV=2	2.08446	3.10259	5.03553	4.32339	4.053	4.41954	4.61726	4.69197	4.59213	3.64376	4.38111	4.28161	3.60482	3.44035	1.33079	1.83265	3.20257	3.72769	2.86801	2.09998	1.16279	1.316	0.948415	0.948415	1.39553	1.28521	0.948415	0.948415	0.948415	0.948415	0.948415	GO:0019901 GO:0007165 GO:0007399 GO:0007389 GO:0042992 GO:0043433 GO:0048513 GO:0008134 GO:0044763 GO:0004871 GO:0045879 GO:0005654 GO:0045668 GO:0000122 GO:0097542 GO:0001501 GO:0003714 GO:0097546 GO:0006508 GO:0005829 GO:0072359	K06229	SUFU; suppressor of fused	path:map04340 path:map04341 path:map05200 path:map05217	Hedgehog signaling pathway | Hedgehog signaling pathway - fly | Pathways in cancer | Basal cell carcinoma	br:ko00001 br:ko00002	KEGG Orthology (KO) | KEGG modules	sufu_human suppressor of fused homolog os=homo sapiens gn=sufu pe=1 sv=2sufu; suppressor of fusedhedgehog signaling pathway | hedgehog signaling pathway - fly | pathways in cancer | basal cell carcinomakegg orthology (ko) | kegg modules
c23058_g1	WRT1_CAEEL Warthog 1 OS=Caenorhabditis elegans GN=wrt-1 PE=2 SV=1	0.948415	1.06677	2.11281	2.71896	4.56224	3.78854	2.47257	1.41014	1.51232	1.23453	1.55857	1.38566	1.39284	2.76599	0.948415	1.22541	1.85045	2.50485	2.39603	2.59913	1.59368	1.78266	0.948415	1.13805	0.948415	0.948415	0.948415	0.948415	0.948415	0.948415	0.948415	GO:0032502 GO:0044699	K11990	DHH; desert hedgehog	path:map04340	Hedgehog signaling pathway	br:ko00001 br:ko00002 br:ko01002	KEGG Orthology (KO) | KEGG modules | Peptidases	wrt1_caeel warthog 1 os=caenorhabditis elegans gn=wrt-1 pe=2 sv=1dhh; desert hedgehoghedgehog signaling pathwaykegg orthology (ko) | kegg modules | peptidases
c23382_g1	SPOP_PONAB Speckle-type POZ OS=Pongo abelii GN=SPOP PE=2 SV=1	1.71034	1.35065	1.3704	2.85148	2.44859	2.57725	2.65559	2.38315	2.37816	1.93594	1.7615	2.4757	1.27197	2.17369	1.77553	1.55134	1.67102	1.58106	2.19605	2.56987	2.7664	2.8674	3.27036	3.03784	3.74085	3.58218	1.47888	0.948415	1.93776	1.44541	0.948415	GO:0005634	K10523	SPOP; speckle-type POZ protein	path:map04340 path:map04341	Hedgehog signaling pathway | Hedgehog signaling pathway - fly	br:ko00001 br:ko00002 br:ko04121	KEGG Orthology (KO) | KEGG modules | Ubiquitin system	spop_ponab speckle-type poz os=pongo abelii gn=spop pe=2 sv=1spop; speckle-type poz proteinhedgehog signaling pathway | hedgehog signaling pathway - flykegg orthology (ko) | kegg modules | ubiquitin system
c23825_g1	KC1G_CAEEL Casein kinase I gamma OS=Caenorhabditis elegans GN=csnk-1 PE=3 SV=1	0.948415	1.39235	1.60939	2.77086	2.58283	3.95235	3.85848	4.05877	3.59854	3.21574	3.37809	3.7015	3.54878	3.48707	1.59113	1.23918	1.70773	2.25694	3.91391	4.79634	4.39888	4.51744	2.92289	3.17469	2.66926	3.0802	0.948415	0.948415	0.948415	0.948415	0.948415	GO:0008360 GO:0046777 GO:0042277 GO:0004674 GO:0006897 GO:0000287 GO:0005634 GO:0005524 GO:0016020 GO:0005829 GO:0016055 GO:0001948 GO:0051219 GO:0018105 GO:0030148	K08958	CSNK1G; casein kinase 1 gamma [EC:2.7.11.1]	path:map04340 path:map04341	Hedgehog signaling pathway | Hedgehog signaling pathway - fly	br:ko00001 br:ko01000 br:ko01001	KEGG Orthology (KO) | Enzymes | Protein kinases	kc1g_caeel casein kinase i gamma os=caenorhabditis elegans gn=csnk-1 pe=3 sv=1csnk1g; casein kinase 1 gamma [ec:2.7.11.1]hedgehog signaling pathway | hedgehog signaling pathway - flykegg orthology (ko) | enzymes | protein kinases
c24572_g1	GRK5_BOVIN G -coupled receptor kinase 5 OS=Bos taurus GN=GRK5 PE=1 SV=1	1.62957	1.62183	3.7413	5.12952	4.55771	4.72424	4.77952	3.91331	5.09747	5.31698	5.4879	5.85913	4.12629	4.93133	2.02073	1.09632	1.58308	1.87685	3.16715	4.32404	3.81845	3.39043	3.33814	2.79404	3.35241	4.29457	3.00531	3.31812	3.02777	3.01414	3.06821	GO:0005080 GO:0008284 GO:0046777 GO:0007188 GO:0004674 GO:0005543 GO:0007601 GO:0097381 GO:0007217 GO:0022400 GO:0000166 GO:0050254 GO:0031965 GO:0005925 GO:0005737 GO:0047696 GO:0043066 GO:0016056 GO:0051726 GO:0031623	K08291	GRK4_5_6; G protein-coupled receptor kinase [EC:2.7.11.16]	path:map04062 path:map04144 path:map04341 path:map05032	Chemokine signaling pathway | Endocytosis | Hedgehog signaling pathway - fly | Morphine addiction	br:ko00001 br:ko01000 br:ko01001	KEGG Orthology (KO) | Enzymes | Protein kinases	grk5_bovin g -coupled receptor kinase 5 os=bos taurus gn=grk5 pe=1 sv=1grk4_5_6; g protein-coupled receptor kinase [ec:2.7.11.16]chemokine signaling pathway | endocytosis | hedgehog signaling pathway - fly | morphine addictionkegg orthology (ko) | enzymes | protein kinases
c24687_g1	SPOP_DANRE Speckle-type POZ OS=Danio rerio GN=spop PE=2 SV=1	1.55466	1.44609	2.81412	3.52887	3.47427	4.45723	5.36024	6.00805	6.0446	4.62542	4.5144	3.05883	2.247	1.90039	1.6048	1.12752	1.92582	1.72558	1.58196	2.45185	3.39681	3.8947	4.65014	3.99608	1.99276	1.30106	0.948415	0.948415	1.67248	0.948415	0.948415	GO:0005634	K10523	SPOP; speckle-type POZ protein	path:map04340 path:map04341	Hedgehog signaling pathway | Hedgehog signaling pathway - fly	br:ko00001 br:ko00002 br:ko04121	KEGG Orthology (KO) | KEGG modules | Ubiquitin system	spop_danre speckle-type poz os=danio rerio gn=spop pe=2 sv=1spop; speckle-type poz proteinhedgehog signaling pathway | hedgehog signaling pathway - flykegg orthology (ko) | kegg modules | ubiquitin system
c25336_g1	LRP2_HUMAN Low-density lipo receptor-related 2 OS=Homo sapiens GN=LRP2 PE=1 SV=3	1.83121	2.44994	5.27788	5.80086	5.35439	5.1163	5.41575	5.62691	5.69686	5.19392	5.45316	5.37288	4.76616	4.8321	1.78059	2.20371	3.53484	2.92275	3.69718	4.05434	4.7348	5.2042	5.43728	6.19815	5.52525	5.68836	3.36674	2.1745	2.61654	2.6974	2.52141	GO:0019538 GO:0008565 GO:0008202 GO:0005794 GO:0048513 GO:0048699 GO:0060627 GO:0005730 GO:0006766 GO:0044237 GO:0044459 GO:0030228 GO:0051247 GO:0005768 GO:0070062 GO:0005925 GO:0048522 GO:0032388 GO:0010951 GO:0032403 GO:0071813 GO:0051129 GO:0034185 GO:0010033 GO:0007165 GO:0032880 GO:0043235 GO:0006898 GO:0044765 GO:0005765 GO:1901615 GO:0044822 GO:0006605 GO:0005615 GO:0007417 GO:0072359 GO:…	K06233	LRP2; low density lipoprotein-related protein 2	path:map04340 path:map04918	Hedgehog signaling pathway | Thyroid hormone synthesis	br:ko00001 br:ko04131	KEGG Orthology (KO) | Membrane trafficking	lrp2_human low-density lipo receptor-related 2 os=homo sapiens gn=lrp2 pe=1 sv=3lrp2; low density lipoprotein-related protein 2hedgehog signaling pathway | thyroid hormone synthesiskegg orthology (ko) | membrane trafficking
c25398_g1	KIF3A_HUMAN Kinesin KIF3A OS=Homo sapiens GN=KIF3A PE=1 SV=4	5.05304	4.29029	5.64415	7.71928	8.25671	7.54461	7.35751	7.30653	7.31505	6.88845	6.65534	6.37761	7.11973	6.36056	5.12795	4.76321	4.29872	3.69257	4.83693	5.09222	4.33208	4.62666	3.68888	4.0504	3.5038	3.31017	2.81825	2.57054	2.82526	1.5308	2.81936	GO:0008089 GO:0022008 GO:0043025 GO:0005873 GO:0044458 GO:0005524 GO:0031514 GO:0097542 GO:0072383 GO:0070062 GO:0030507 GO:0005829 GO:0071598 GO:0017048 GO:0019886 GO:0006890 GO:0016939 GO:0007100 GO:0008574 GO:0007368 GO:0008017 GO:0005876 GO:0005813 GO:0097014 GO:0016020 GO:0030990 GO:0035720 GO:0090307	K10394	KIF3A; kinesin family member 3A	path:map04340	Hedgehog signaling pathway	br:ko00001 br:ko04812	KEGG Orthology (KO) | Cytoskeleton proteins	kif3a_human kinesin kif3a os=homo sapiens gn=kif3a pe=1 sv=4kif3a; kinesin family member 3ahedgehog signaling pathwaykegg orthology (ko) | cytoskeleton proteins
c25451_g7	STK36_HUMAN Serine threonine- kinase 36 OS=Homo sapiens GN=STK36 PE=1 SV=2	1.37309	1.52674	4.4132	6.65639	5.60034	4.07668	4.46163	4.85127	3.94744	3.02252	4.24136	3.8878	4.6722	3.74601	2.41813	2.64898	2.95708	3.1389	3.83023	4.30356	3.38107	3.09726	2.60386	3.7403	3.71262	2.36393	0.948415	2.49421	2.55135	2.48083	2.36784	GO:0036064 GO:0009791 GO:0005794 GO:0043015 GO:0008134 GO:0007420 GO:0044763 GO:0004674 GO:0006468 GO:0043005 GO:0007228 GO:0005886 GO:0005654 GO:0008017 GO:0000002 GO:0000287 GO:0050321 GO:0032869 GO:0005524 GO:0005813 GO:0070062 GO:0001578 GO:0045880 GO:0010765	K06228	FU; fused [EC:2.7.11.1]	path:map04341 path:map05200 path:map05217	Hedgehog signaling pathway - fly | Pathways in cancer | Basal cell carcinoma	br:ko00001 br:ko00002 br:ko01000 br:ko01001	KEGG Orthology (KO) | KEGG modules | Enzymes | Protein kinases	stk36_human serine threonine- kinase 36 os=homo sapiens gn=stk36 pe=1 sv=2fu; fused [ec:2.7.11.1]hedgehog signaling pathway - fly | pathways in cancer | basal cell carcinomakegg orthology (ko) | kegg modules | enzymes | protein kinases
c25574_g2	GPRK1_DROME G -coupled receptor kinase 1 OS=Drosophila melanogaster GN=Gprk1 PE=2 SV=2	6.1107	5.66049	4.8893	7.0789	7.6346	7.49689	7.298	7.14501	7.68864	7.51526	8.01606	7.90839	8.14683	7.77818	5.90934	5.45715	5.61839	5.16764	4.59987	6.10409	6.23555	6.01688	6.12384	6.4118	6.17829	6.33695	6.32233	7.14735	6.5202	6.55524	6.28164	GO:0046718 GO:0007213 GO:0002031 GO:0006886 GO:0045988 GO:0060048 GO:0031090 GO:0042995 GO:0007217 GO:0005886 GO:0005524 GO:0007507 GO:0033605 GO:0003108 GO:0004703 GO:0047696 GO:0097458 GO:0005829 GO:0019079 GO:0031694 GO:0018105 GO:0031755 GO:0018107	K00910	ADRBK GRK; beta-adrenergic-receptor kinase [EC:2.7.11.15]	path:map04062 path:map04144 path:map04340 path:map04724 path:map04740 path:map04745 path:map05032	Chemokine signaling pathway | Endocytosis | Hedgehog signaling pathway | Glutamatergic synapse | Olfactory transduction | Phototransduction - fly | Morphine addiction	br:ko00001 br:ko01000 br:ko01001 br:ko04147	KEGG Orthology (KO) | Enzymes | Protein kinases | Exosome	gprk1_drome g -coupled receptor kinase 1 os=drosophila melanogaster gn=gprk1 pe=2 sv=2adrbk grk; beta-adrenergic-receptor kinase [ec:2.7.11.15]chemokine signaling pathway | endocytosis | hedgehog signaling pathway | glutamatergic synapse | olfactory transduction | phototransduction - fly | morphine addictionkegg orthology (ko) | enzymes | protein kinases | exosome
c26001_g1	LRP2_HUMAN Low-density lipo receptor-related 2 OS=Homo sapiens GN=LRP2 PE=1 SV=3	2.23262	2.07301	2.78648	1.8983	2.44221	1.6915	1.78291	1.4587	2.3715	2.06436	2.614	2.56746	3.4072	2.28119	2.5003	2.19724	2.04745	2.20351	2.05953	2.5214	3.10077	2.59609	3.43407	3.7816	3.69175	3.81458	3.38437	4.40576	3.54231	3.28329	4.67688	GO:0019538 GO:0007154 GO:0008202 GO:0048513 GO:0048518 GO:0044459 GO:0030228 GO:0044281 GO:0071310 GO:0050790 GO:0031410 GO:0032268 GO:0044421 GO:0044763 GO:0048523 GO:0006897 GO:0044446 GO:0044765 GO:0005764 GO:0005515 GO:0007417 GO:0098588 GO:0012505 GO:0072359 GO:0032991 GO:0098805	K06233	LRP2; low density lipoprotein-related protein 2	path:map04340 path:map04918	Hedgehog signaling pathway | Thyroid hormone synthesis	br:ko00001 br:ko04131	KEGG Orthology (KO) | Membrane trafficking	lrp2_human low-density lipo receptor-related 2 os=homo sapiens gn=lrp2 pe=1 sv=3lrp2; low density lipoprotein-related protein 2hedgehog signaling pathway | thyroid hormone synthesiskegg orthology (ko) | membrane trafficking
c26009_g1	CUL3_RAT Cullin-3 OS=Rattus norvegicus GN=Cul3 PE=1 SV=2	5.88393	5.14251	5.34834	5.15802	5.04531	4.7711	4.77321	4.85955	4.15196	3.96256	4.29057	4.46986	4.85578	4.21391	4.35681	4.67183	5.34181	4.93416	5.90643	5.60435	5.01221	4.79853	4.12116	4.9035	4.26772	4.43672	4.2801	4.65658	3.82882	3.48459	3.14484	GO:0007050 GO:0040016 GO:0061630 GO:0035024 GO:0033683 GO:0008284 GO:0030030 GO:0045842 GO:0000139 GO:0097193 GO:0043149 GO:0005654 GO:0000122 GO:0000165 GO:0007229 GO:0070062 GO:0035518 GO:0046982 GO:0071630 GO:0005827 GO:0000082 GO:0005829 GO:0016055 GO:0017145 GO:0016477 GO:0032467 GO:0042803 GO:0070914 GO:0000209 GO:0044346 GO:0003684 GO:0042787 GO:0007369 GO:0048208 GO:0031208 GO:0090090 GO:…	K03869	CUL3; cullin 3	path:map04120 path:map04340 path:map04341	Ubiquitin mediated proteolysis | Hedgehog signaling pathway | Hedgehog signaling pathway - fly	br:ko00001 br:ko00002 br:ko03400 br:ko04121	KEGG Orthology (KO) | KEGG modules | DNA repair and recombination proteins | Ubiquitin system	cul3_rat cullin-3 os=rattus norvegicus gn=cul3 pe=1 sv=2cul3; cullin 3ubiquitin mediated proteolysis | hedgehog signaling pathway | hedgehog signaling pathway - flykegg orthology (ko) | kegg modules | dna repair and recombination proteins | ubiquitin system
c26026_g1	BOC_HUMAN Brother of CDO OS=Homo sapiens GN=BOC PE=1 SV=1	2.37448	2.7229	3.64901	4.2631	5.46953	4.04242	2.6891	2.12125	3.08207	2.98383	3.06521	1.8544	4.23398	2.51423	2.3067	1.8252	3.45544	3.42933	4.42224	4.48732	3.48113	3.22196	2.70168	2.11605	1.12521	1.48853	0.948415	1.35762	0.948415	0.948415	0.948415	GO:0061564 GO:0044464 GO:0009653 GO:0045597 GO:0007420 GO:0045664 GO:0048523 GO:0006935 GO:0048583 GO:0005515 GO:0023051 GO:0006928 GO:0016020 GO:0051716 GO:0010646	K20020	BOC; brother of CDO	path:map04340 path:map04360	Hedgehog signaling pathway | Axon guidance	br:ko00001	KEGG Orthology (KO)	boc_human brother of cdo os=homo sapiens gn=boc pe=1 sv=1boc; brother of cdohedgehog signaling pathway | axon guidancekegg orthology (ko)
c26131_g3	CKI2_SCHPO Casein kinase I homolog 2 OS=Schizosaccharomyces pombe (strain 972 ATCC 24843) GN=cki2 PE=1 SV=2	1.206	0.948415	1.16275	2.2584	2.50529	2.47638	1.89876	1.65017	2.49817	2.17531	3.49206	3.72642	2.20833	3.70463	1.36434	1.8292	1.7204	1.54065	1.5784	1.5494	1.6284	1.38763	1.27633	1.49323	1.19321	1.83359	0.948415	1.78545	0.948415	0.948415	0.948415	GO:0008360 GO:0046777 GO:0042277 GO:0004674 GO:0006897 GO:0000287 GO:0005634 GO:0005524 GO:0016020 GO:0005829 GO:0016055 GO:0001948 GO:0051219 GO:0018105 GO:0030148	K08958	CSNK1G; casein kinase 1 gamma [EC:2.7.11.1]	path:map04340 path:map04341	Hedgehog signaling pathway | Hedgehog signaling pathway - fly	br:ko00001 br:ko01000 br:ko01001	KEGG Orthology (KO) | Enzymes | Protein kinases	cki2_schpo casein kinase i homolog 2 os=schizosaccharomyces pombe (strain 972 atcc 24843) gn=cki2 pe=1 sv=2csnk1g; casein kinase 1 gamma [ec:2.7.11.1]hedgehog signaling pathway | hedgehog signaling pathway - flykegg orthology (ko) | enzymes | protein kinases
c26532_g2	RDX_DROME roadkill OS=Drosophila melanogaster GN=rdx PE=1 SV=2	4.83089	4.52696	4.614	4.04047	4.37451	3.827	3.15791	3.20463	3.74383	4.07584	3.75719	3.66835	4.07428	4.01417	3.80623	3.87504	4.17028	4.00513	3.71786	3.91975	3.60897	3.42467	2.77985	3.70163	2.73303	3.32207	3.42721	4.61103	4.41794	4.97743	4.49487	GO:0043161 GO:0031625 GO:0016607 GO:0031463 GO:0031397 GO:0016567	K10523	SPOP; speckle-type POZ protein	path:map04340 path:map04341	Hedgehog signaling pathway | Hedgehog signaling pathway - fly	br:ko00001 br:ko00002 br:ko04121	KEGG Orthology (KO) | KEGG modules | Ubiquitin system	rdx_drome roadkill os=drosophila melanogaster gn=rdx pe=1 sv=2spop; speckle-type poz proteinhedgehog signaling pathway | hedgehog signaling pathway - flykegg orthology (ko) | kegg modules | ubiquitin system
c27066_g1	DHHA_XENLA Desert hedgehog A OS=Xenopus laevis GN=dhh-a PE=2 SV=1	0.948415	1.26133	1.66862	3.97877	2.81482	4.03256	4.54097	3.4987	4.11788	2.7156	3.51643	3.09651	2.97953	2.37309	0.948415	0.948415	0.948415	0.948415	2.7588	2.82418	2.89779	2.30657	1.42838	1.64876	0.948415	0.948415	0.948415	0.948415	0.948415	0.948415	0.948415	GO:0008283 GO:0060562 GO:0030097 GO:0008284 GO:1901861 GO:0048732 GO:0061138 GO:0009953 GO:0051147 GO:0045596 GO:0051240 GO:0030324 GO:0060255 GO:0048608 GO:0030182 GO:0007267 GO:0044464 GO:0048646 GO:0007166 GO:0045597 GO:0007420 GO:0048468 GO:0009889 GO:0044702 GO:0009887 GO:0005515 GO:0001655 GO:0046872 GO:0048598 GO:0045165 GO:0035108 GO:0072359 GO:0080090 GO:0031323 GO:0050863 GO:2000026	K11988	SHH; sonic hedgehog	path:map04340 path:map04360 path:map05200 path:map05205 path:map05217	Hedgehog signaling pathway | Axon guidance | Pathways in cancer | Proteoglycans in cancer | Basal cell carcinoma	br:ko00001 br:ko00002 br:ko00536 br:ko01002	KEGG Orthology (KO) | KEGG modules | Glycosaminoglycan binding proteins | Peptidases	dhha_xenla desert hedgehog a os=xenopus laevis gn=dhh-a pe=2 sv=1shh; sonic hedgehoghedgehog signaling pathway | axon guidance | pathways in cancer | proteoglycans in cancer | basal cell carcinomakegg orthology (ko) | kegg modules | glycosaminoglycan binding proteins | peptidases
c11540_g1	LTOR4_MOUSE Ragulator complex LAMTOR4 OS=Mus musculus GN=Lamtor4 PE=1 SV=2	3.52284	3.16275	2.3072	1.45265	1.08342	1.45759	1.33678	1.6493	1.70728	1.55263	1.70791	1.57334	2.4446	1.98663	2.53246	2.41461	1.9262	2.08749	1.82586	1.99364	1.76899	1.36059	1.61462	2.07838	2.14991	1.99428	3.20804	1.50253	1.30118	0.948415	0.948415	GO:0007050 GO:0032947 GO:0071230 GO:0005085 GO:0008361 GO:0061462 GO:0071986 GO:0032008 GO:0005765 GO:0016236	K20399	LAMTOR4; ragulator complex protein LAMTOR4	path:map04150	mTOR signaling pathway	br:ko00001	KEGG Orthology (KO)	ltor4_mouse ragulator complex lamtor4 os=mus musculus gn=lamtor4 pe=1 sv=2lamtor4; ragulator complex protein lamtor4mtor signaling pathwaykegg orthology (ko)
c22867_g1	LTOR2_HUMAN Ragulator complex LAMTOR2 OS=Homo sapiens GN=LAMTOR2 PE=1 SV=1	2.74888	2.1267	2.47065	2.30283	1.93971	2.29779	2.07964	2.4022	2.24029	2.69334	2.48415	2.84397	1.39114	2.08859	3.09789	2.75973	2.78151	2.67023	2.25471	2.01535	1.95405	1.75954	2.33869	1.38212	1.80961	2.05162	2.91843	1.25099	1.93433	1.73325	1.54592	GO:0050794 GO:0005770 GO:0010008 GO:0044763	K20398	LAMTOR2; ragulator complex protein LAMTOR2	path:map04150	mTOR signaling pathway	br:ko00001	KEGG Orthology (KO)	ltor2_human ragulator complex lamtor2 os=homo sapiens gn=lamtor2 pe=1 sv=1lamtor2; ragulator complex protein lamtor2mtor signaling pathwaykegg orthology (ko)
c31626_g1	LTOR2_DROME Ragulator complex LAMTOR2 homolog OS=Drosophila melanogaster GN=CG5189 PE=2 SV=1	2.31606	2.40255	3.81499	4.6199	3.97351	5.21076	5.43838	4.886	6.95395	6.08297	7.31347	7.32851	5.03211	4.40522	1.84987	1.77612	1.67545	2.07871	3.38699	3.92824	4.2953	4.56561	4.62909	4.7918	4.64313	4.71039	4.86933	4.18033	4.08772	3.36048	5.18142	GO:0031902 GO:0005515 GO:0051716 GO:0044763 GO:1902533 GO:0005764	K20398	LAMTOR2; ragulator complex protein LAMTOR2	path:map04150	mTOR signaling pathway	br:ko00001	KEGG Orthology (KO)	ltor2_drome ragulator complex lamtor2 homolog os=drosophila melanogaster gn=cg5189 pe=2 sv=1lamtor2; ragulator complex protein lamtor2mtor signaling pathwaykegg orthology (ko)
c33243_g1	LTOR5_NEMVE Ragulator complex LAMTOR5 homolog OS=Nematostella vectensis GN=v1g226489 PE=3 SV=1	2.837	3.6228	3.51055	2.14556	2.72822	2.68043	2.39659	2.93933	3.47278	2.21525	3.25363	3.48912	1.60287	1.51377	2.98011	3.00987	2.62049	3.18772	3.14657	3.36345	3.72431	3.96541	4.2255	4.15084	4.29719	4.32908	3.45344	3.24443	4.43441	4.51863	4.05841	GO:0065007							ltor5_nemve ragulator complex lamtor5 homolog os=nematostella vectensis gn=v1g226489 pe=3 sv=1
c29376_g1	RPTOR_MOUSE Regulatory-associated of mTOR OS=Mus musculus GN=Rptor PE=1 SV=1	4.04506	4.14378	3.166	3.05167	2.49423	2.71929	2.51065	2.55626	3.07143	2.05022	2.66061	2.27053	2.14813	3.6818	3.45066	3.80115	3.64799	3.27722	3.16623	3.01477	2.20497	2.71728	2.21867	2.70246	2.17734	2.90039	2.85305	3.45092	3.5048	2.67457	3.25735	GO:0007050 GO:0034470 GO:0036477 GO:0030295 GO:1900034 GO:0008361 GO:0045945 GO:0005654 GO:0001156 GO:0071230 GO:0001032 GO:0003723 GO:0001031 GO:0001030 GO:0005829 GO:0032403 GO:0031931 GO:0032008 GO:0016236 GO:0019901 GO:0035196 GO:0031929 GO:0005765 GO:0031669 GO:0030674 GO:0071902 GO:0016049 GO:0071889	K07204	RAPTOR; regulatory associated protein of mTOR	path:map04136 path:map04138 path:map04140 path:map04150 path:map04151 path:map04152 path:map04211 path:map04213 path:map04910 path:map05206	Autophagy - other | Autophagy - yeast | Autophagy - animal | mTOR signaling pathway | PI3K-Akt signaling pathway | AMPK signaling pathway | Longevity regulating pathway | Longevity regulating pathway - multiple species | Insulin signaling pathway | MicroRNAs in cancer	br:ko00001	KEGG Orthology (KO)	rptor_mouse regulatory-associated of mtor os=mus musculus gn=rptor pe=1 sv=1raptor; regulatory associated protein of mtorautophagy - other | autophagy - yeast | autophagy - animal | mtor signaling pathway | pi3k-akt signaling pathway | ampk signaling pathway | longevity regulating pathway | longevity regulating pathway - multiple species | insulin signaling pathway | micrornas in cancerkegg ortho…						1	1
c12293_g1	TOR_DROME Target of rapamycin OS=Drosophila melanogaster GN=Tor PE=1 SV=1	6.94854	6.52311	6.44507	5.60475	4.99491	5.1258	5.13535	5.46446	5.76047	6.25148	5.87416	5.9295	5.26155	6.58992	6.52071	6.26756	6.74034	6.72156	6.52941	6.56436	6.36176	6.46762	6.64284	7.38953	8.61663	8.1955	6.06757	6.01504	6.66034	6.22638	6.38052	GO:0007050 GO:2001251 GO:0045727 GO:0070727 GO:0016605 GO:0030030 GO:0051051 GO:0046777 GO:0005794 GO:0044711 GO:0007611 GO:0043502 GO:0001156 GO:1902905 GO:0000781 GO:0005942 GO:0051321 GO:0001032 GO:0001031 GO:0001030 GO:0044089 GO:0071897 GO:2000278 GO:0005829 GO:0010976 GO:0071456 GO:0055006 GO:0032404 GO:0050679 GO:0010212 GO:1901991 GO:1901796 GO:1902402 GO:0046983 GO:0007584 GO:0043279 GO:…	K07203	MTOR FRAP TOR; serine/threonine-protein kinase mTOR [EC:2.7.11.1]	path:map01521 path:map01522 path:map04012 path:map04066 path:map04072 path:map04136 path:map04138 path:map04139 path:map04140 path:map04150 path:map04151 path:map04152 path:map04211 path:map04212 path:map04213 path:map04371 path:map04630 path:map04659 path:map04910 path:map04919 path:map04920 path:map04930 path:map04931 path:map05200 path:map05205 path:map05206 path:map05214 path:map05215 path:ma…	EGFR tyrosine kinase inhibitor resistance | Endocrine resistance | ErbB signaling pathway | HIF-1 signaling pathway | Phospholipase D signaling pathway | Autophagy - other | Autophagy - yeast | Mitophagy - yeast | Autophagy - animal | mTOR signaling pathway | PI3K-Akt signaling pathway | AMPK signaling pathway | Longevity regulating pathway | Longevity regulating pathway - worm | Longevity regula…	br:ko00001 br:ko01000 br:ko01001	KEGG Orthology (KO) | Enzymes | Protein kinases	tor_drome target of rapamycin os=drosophila melanogaster gn=tor pe=1 sv=1mtor frap tor; serine/threonine-protein kinase mtor [ec:2.7.11.1]egfr tyrosine kinase inhibitor resistance | endocrine resistance | erbb signaling pathway | hif-1 signaling pathway | phospholipase d signaling pathway | autophagy - other | autophagy - yeast | mitophagy - yeast | autophagy - animal | mtor signaling pathway | p…						1	1	1
c24574_g1	FZD7_HUMAN Frizzled-7 OS=Homo sapiens GN=FZD7 PE=1 SV=2	6.30925	6.65359	5.83985	4.16456	3.03912	2.65149	3.11406	3.6809	2.25302	3.49481	2.59017	3.06752	3.1348	3.40647	5.74242	5.76044	6.21834	6.10128	4.71123	3.96911	4.2115	4.56426	3.36273	3.36607	3.59854	3.42881	4.16446	4.09031	4.4907	3.73074	4.03489	GO:1990909 GO:0042813 GO:0008104 GO:0045545 GO:0080135 GO:0009950 GO:0038031 GO:0045944 GO:0051091 GO:1901701 GO:0060027 GO:0044339 GO:0044338 GO:0004930 GO:0005109 GO:0030669 GO:0005925 GO:0071310 GO:0046982 GO:0010812 GO:0030825 GO:0043010 GO:0048585 GO:0030165 GO:0010976 GO:0060071 GO:0001707 GO:0017147 GO:0035412 GO:0060231 GO:0019827 GO:0042803 GO:0007163 GO:0060054 GO:0007223 GO:0048666 GO:…	K02432	FZD1_7 fz; frizzled 1/7	path:map04150 path:map04310 path:map04390 path:map04550 path:map04916 path:map05166 path:map05200 path:map05205 path:map05217 path:map05224	mTOR signaling pathway | Wnt signaling pathway | Hippo signaling pathway | Signaling pathways regulating pluripotency of stem cells | Melanogenesis | HTLV-I infection | Pathways in cancer | Proteoglycans in cancer | Basal cell carcinoma | Breast cancer	br:ko00001 br:ko00002 br:ko04030	KEGG Orthology (KO) | KEGG modules | G protein-coupled receptors	fzd7_human frizzled-7 os=homo sapiens gn=fzd7 pe=1 sv=2fzd1_7 fz; frizzled 1/7mtor signaling pathway | wnt signaling pathway | hippo signaling pathway | signaling pathways regulating pluripotency of stem cells | melanogenesis | htlv-i infection | pathways in cancer | proteoglycans in cancer | basal cell carcinoma | breast cancerkegg orthology (ko) | kegg modules | g protein-coupled receptors	1			1
c27955_g1	FZD5_XENLA Frizzled-5 OS=Xenopus laevis GN=fzd5 PE=2 SV=1	3.53665	5.08111	4.82332	5.77449	6.96203	6.47853	4.88137	4.51078	3.64441	2.34861	3.29762	2.65627	3.19326	3.49258	1.55366	3.55006	6.09462	5.93488	2.61375	2.85796	3.3522	4.17594	3.8688	2.61628	1.87168	1.29974	0.948415	0.948415	0.948415	0.948415	1.60982	GO:0043009 GO:0042813 GO:1903146 GO:0008104 GO:0045545 GO:0044332 GO:0038031 GO:0045944 GO:0051091 GO:0060027 GO:0005109 GO:0030669 GO:0005925 GO:0046982 GO:0010812 GO:0030825 GO:0032729 GO:0043010 GO:0030165 GO:0060071 GO:0001707 GO:0017147 GO:0071219 GO:0035412 GO:0060231 GO:0019901 GO:0042802 GO:0019827 GO:0008595 GO:0060054 GO:0007223 GO:0048568 GO:0048666 GO:1904886 GO:0005886 GO:0001540 GO:…	K02375	FZD5_8 fz2; frizzled 5/8	path:map04150 path:map04310 path:map04390 path:map04550 path:map04916 path:map05166 path:map05200 path:map05205 path:map05217 path:map05224	mTOR signaling pathway | Wnt signaling pathway | Hippo signaling pathway | Signaling pathways regulating pluripotency of stem cells | Melanogenesis | HTLV-I infection | Pathways in cancer | Proteoglycans in cancer | Basal cell carcinoma | Breast cancer	br:ko00001 br:ko00002 br:ko04030	KEGG Orthology (KO) | KEGG modules | G protein-coupled receptors	fzd5_xenla frizzled-5 os=xenopus laevis gn=fzd5 pe=2 sv=1fzd5_8 fz2; frizzled 5/8mtor signaling pathway | wnt signaling pathway | hippo signaling pathway | signaling pathways regulating pluripotency of stem cells | melanogenesis | htlv-i infection | pathways in cancer | proteoglycans in cancer | basal cell carcinoma | breast cancerkegg orthology (ko) | kegg modules | g protein-coupled receptors	1			1
c23936_g1	FLCN_XENTR Folliculin OS=Xenopus tropicalis GN=flcn PE=2 SV=1	3.41701	3.13886	2.20226	1.69371	1.65031	1.75777	1.74013	1.82013	2.5334	2.7112	2.05516	2.32127	1.64889	2.01433	2.74245	3.05056	2.80933	3.26936	2.42402	3.02512	3.2351	3.16109	3.33142	3.49673	3.68659	2.77966	1.8318	3.07952	3.01415	1.84951	1.40409	GO:0010629 GO:0031327 GO:0001932 GO:0006355 GO:1902532 GO:0009967 GO:0044424 GO:0044699 GO:0045934 GO:0051128	K09594	FLCN BHD; folliculin	path:map04150 path:map05211	mTOR signaling pathway | Renal cell carcinoma	br:ko00001	KEGG Orthology (KO)	flcn_xentr folliculin os=xenopus tropicalis gn=flcn pe=2 sv=1flcn bhd; folliculinmtor signaling pathway | renal cell carcinomakegg orthology (ko)
c10494_g1	MO25_DROME Mo25 OS=Drosophila melanogaster GN=Mo25 PE=2 SV=2	6.42996	6.53441	5.83723	6.74088	6.44337	6.50382	6.48648	6.52405	6.517	6.34293	6.43611	6.34893	6.54936	5.62725	6.86385	7.00089	6.84831	6.75149	6.60034	6.31677	6.068	5.83875	5.57934	5.66634	5.48412	5.48187	6.60309	6.34135	6.65701	6.39696	6.06904	GO:0007050 GO:0043539 GO:1902554 GO:0048315 GO:0051291 GO:1901017 GO:0043234 GO:0004674 GO:0023014 GO:0030448 GO:0070062 GO:0071476 GO:0005829 GO:0032147 GO:2000687 GO:0010800 GO:0018105 GO:0071902 GO:0019900 GO:0035556	K08272	CAB39 MO25; calcium binding protein 39	path:map04150 path:map04152	mTOR signaling pathway | AMPK signaling pathway	br:ko00001	KEGG Orthology (KO)	mo25_drome mo25 os=drosophila melanogaster gn=mo25 pe=2 sv=2cab39 mo25; calcium binding protein 39mtor signaling pathway | ampk signaling pathwaykegg orthology (ko)
c11949_g1	SEH1_MOUSE Nucleoporin SEH1 OS=Mus musculus GN=Seh1l PE=2 SV=1	3.68872	3.62134	3.23394	1.83071	2.39773	1.77735	1.95257	2.15434	3.00863	2.29281	2.78379	2.47713	1.83556	2.46057	3.19462	3.52646	3.57176	3.62797	2.99654	2.17343	1.79896	2.55613	2.51537	2.96112	2.52201	2.64528	1.8318	1.6602	2.30906	1.89844	2.00439	GO:0007062 GO:0031080 GO:1904263 GO:0007077 GO:0016925 GO:0034198 GO:1900034 GO:0000776 GO:0061700 GO:0006406 GO:0019083 GO:0010827 GO:0034629 GO:0005515 GO:0006999 GO:0075733 GO:0016020 GO:0006409 GO:0005829 GO:0031047 GO:0051315	K14299	SEH1; nucleoporin SEH1	path:map03013 path:map04150	RNA transport | mTOR signaling pathway	br:ko00001 br:ko00002 br:ko03019	KEGG Orthology (KO) | KEGG modules | Messenger RNA biogenesis	seh1_mouse nucleoporin seh1 os=mus musculus gn=seh1l pe=2 sv=1seh1; nucleoporin seh1rna transport | mtor signaling pathwaykegg orthology (ko) | kegg modules | messenger rna biogenesis
c25806_g1	TTI1_MOUSE TELO2-interacting 1 homolog OS=Mus musculus GN=Tti1 PE=1 SV=2	3.6819	3.86276	3.03138	1.99105	1.32393	2.54885	3.8013	1.99597	3.34377	3.33789	2.81059	3.38384	3.15613	4.0972	4.66492	4.4753	3.68578	3.64526	2.59317	2.54569	3.23061	3.34355	3.33145	3.89195	3.43828	3.67555	2.81825	4.10316	3.94858	5.19331	2.86564	GO:0031932 GO:0005515 GO:0005737 GO:0031931 GO:0032006	K20403	TTI1; TELO2-interacting protein 1	path:map04150	mTOR signaling pathway	br:ko00001	KEGG Orthology (KO)	tti1_mouse telo2-interacting 1 homolog os=mus musculus gn=tti1 pe=1 sv=2tti1; telo2-interacting protein 1mtor signaling pathwaykegg orthology (ko)
c1168_g1	WNT4_HUMAN Wnt-4 OS=Homo sapiens GN=WNT4 PE=1 SV=4	4.15386	5.03463	3.73861	4.43805	3.19822	2.49126	1.95519	2.70234	2.68709	1.89129	1.96888	2.80946	3.40815	1.15397	4.02104	4.41892	5.22563	5.62995	4.17184	3.69324	2.66706	2.38592	1.90596	2.16453	1.81711	2.10522	3.05965	0.948415	2.48559	0.948415	1.84953	GO:0008584 GO:0021953 GO:0038030 GO:0048754 GO:0043589 GO:0051091 GO:0005109 GO:0032967 GO:0045892 GO:0001701 GO:0001823 GO:0061180 GO:0014858 GO:0050679 GO:0030666 GO:0033138 GO:0008595 GO:0002092 GO:0000902 GO:0005640 GO:0061205 GO:1903929 GO:0001558 GO:0043085 GO:0040012 GO:0008285 GO:0030097 GO:0061351 GO:0045665 GO:0044332 GO:0060548 GO:0048018 GO:0045663 GO:0051270 GO:0045669 GO:0045944 GO:…	K00408	WNT4; wingless-type MMTV integration site family member 4	path:map04150 path:map04310 path:map04360 path:map04390 path:map04550 path:map04916 path:map04919 path:map05166 path:map05200 path:map05205 path:map05217 path:map05224	mTOR signaling pathway | Wnt signaling pathway | Axon guidance | Hippo signaling pathway | Signaling pathways regulating pluripotency of stem cells | Melanogenesis | Thyroid hormone signaling pathway | HTLV-I infection | Pathways in cancer | Proteoglycans in cancer | Basal cell carcinoma | Breast cancer	br:ko00001 br:ko00002 br:ko00536	KEGG Orthology (KO) | KEGG modules | Glycosaminoglycan binding proteins	wnt4_human wnt-4 os=homo sapiens gn=wnt4 pe=1 sv=4wnt4; wingless-type mmtv integration site family member 4mtor signaling pathway | wnt signaling pathway | axon guidance | hippo signaling pathway | signaling pathways regulating pluripotency of stem cells | melanogenesis | thyroid hormone signaling pathway | htlv-i infection | pathways in cancer | proteoglycans in cancer | basal cell carcinoma | b…	1			1
c4935_g1	MIOB_XENLA WD repeat-containing mio-B OS=Xenopus laevis PE=2 SV=1	3.37797	2.75819	1.87511	2.7435	2.22592	2.32403	3.60575	2.94978	3.25652	2.28064	2.81939	3.33214	3.7322	2.74745	3.30147	3.08996	2.69963	2.926	2.73911	3.3735	3.93733	3.41168	3.18604	3.5883	3.96749	3.45784	3.76565	4.17007	3.97783	4.56438	4.24425	GO:0043231	K20407	MIOS MIO; WD repeat-containing protein mio	path:map04150	mTOR signaling pathway	br:ko00001	KEGG Orthology (KO)	miob_xenla wd repeat-containing mio-b os=xenopus laevis pe=2 sv=1mios mio; wd repeat-containing protein miomtor signaling pathwaykegg orthology (ko)
c9314_g1	MIOB_XENLA WD repeat-containing mio-B OS=Xenopus laevis PE=2 SV=1	3.42991	3.67055	2.87955	2.27161	2.45795	2.77888	3.289	1.91668	3.12534	2.77829	2.75322	2.52814	2.44729	1.42363	4.13908	4.4259	4.05555	4.06846	3.66842	2.8991	3.34208	3.10465	2.69151	3.39677	3.34793	3.53298	4.42092	4.35993	3.71587	4.62174	4.36125	GO:0044424	K20407	MIOS MIO; WD repeat-containing protein mio	path:map04150	mTOR signaling pathway	br:ko00001	KEGG Orthology (KO)	miob_xenla wd repeat-containing mio-b os=xenopus laevis pe=2 sv=1mios mio; wd repeat-containing protein miomtor signaling pathwaykegg orthology (ko)
c16459_g1	WDR59_CHICK WD repeat-containing 59 OS=Gallus gallus GN=WDR59 PE=2 SV=1	4.48305	4.67012	3.17299	2.94185	2.74186	3.24443	3.63377	2.88197	3.3692	2.97232	3.54133	3.78448	2.67987	3.05178	5.94967	5.88997	5.86713	5.69795	4.61637	3.77555	4.21869	4.49731	4.25183	4.47825	4.74349	4.68038	6.15346	6.27427	5.23994	5.48403	5.87248	GO:0000790 GO:0005515 GO:0050794 GO:0043044 GO:0000977 GO:0000118 GO:0070603 GO:0006336 GO:0016787	K20409	WDR59; WD repeat-containing protein 59	path:map04150	mTOR signaling pathway	br:ko00001	KEGG Orthology (KO)	wdr59_chick wd repeat-containing 59 os=gallus gallus gn=wdr59 pe=2 sv=1wdr59; wd repeat-containing protein 59mtor signaling pathwaykegg orthology (ko)
c23858_g1	WNT4_XENLA Wnt-4 OS=Xenopus laevis GN=wnt4 PE=2 SV=1	2.40202	3.65154	3.38089	3.46744	3.3601	2.5335	2.25602	3.68376	2.54185	2.16471	1.54333	1.38066	0.948415	1.61338	1.26856	2.29223	4.10011	3.7085	3.72314	2.83466	2.71549	2.91626	1.09186	1.39683	0.948415	0.948415	1.47888	0.948415	0.948415	0.948415	0.948415	GO:0060760 GO:0043507 GO:0008584 GO:0007254 GO:0021953 GO:0038030 GO:0048754 GO:0051091 GO:1901701 GO:0048562 GO:0000187 GO:0005109 GO:0030901 GO:0030900 GO:0032967 GO:0051960 GO:0045892 GO:0045893 GO:0007409 GO:0050715 GO:0061180 GO:0014858 GO:0016331 GO:0071219 GO:0050679 GO:0030501 GO:0048806 GO:0060993 GO:0009880 GO:0090263 GO:0044444 GO:0044446 GO:0061369 GO:0007423 GO:0061205 GO:0030855 GO:…	K00408	WNT4; wingless-type MMTV integration site family member 4	path:map04150 path:map04310 path:map04360 path:map04390 path:map04550 path:map04916 path:map04919 path:map05166 path:map05200 path:map05205 path:map05217 path:map05224	mTOR signaling pathway | Wnt signaling pathway | Axon guidance | Hippo signaling pathway | Signaling pathways regulating pluripotency of stem cells | Melanogenesis | Thyroid hormone signaling pathway | HTLV-I infection | Pathways in cancer | Proteoglycans in cancer | Basal cell carcinoma | Breast cancer	br:ko00001 br:ko00002 br:ko00536	KEGG Orthology (KO) | KEGG modules | Glycosaminoglycan binding proteins	wnt4_xenla wnt-4 os=xenopus laevis gn=wnt4 pe=2 sv=1wnt4; wingless-type mmtv integration site family member 4mtor signaling pathway | wnt signaling pathway | axon guidance | hippo signaling pathway | signaling pathways regulating pluripotency of stem cells | melanogenesis | thyroid hormone signaling pathway | htlv-i infection | pathways in cancer | proteoglycans in cancer | basal cell carcinoma |…	1			1
c19208_g1	DEPD5_MOUSE DEP domain-containing 5 OS=Mus musculus GN=Depdc5 PE=1 SV=2	7.24396	6.72584	3.95917	3.61931	4.62326	4.34551	3.72463	3.70316	4.36632	5.02877	5.04985	5.10063	3.72178	4.91557	7.68784	7.44774	6.79916	6.02187	5.70968	6.28058	6.08429	5.86466	5.71866	5.39319	5.58959	6.05724	4.24691	6.25795	6.65825	6.56661	5.87538	GO:1904262 GO:0034198 GO:0005096 GO:0032403 GO:1990130 GO:0005765	K20404	DEPDC5; DEP domain-containing protein 5	path:map04150	mTOR signaling pathway	br:ko00001	KEGG Orthology (KO)	depd5_mouse dep domain-containing 5 os=mus musculus gn=depdc5 pe=1 sv=2depdc5; dep domain-containing protein 5mtor signaling pathwaykegg orthology (ko)
c20477_g1	WDR24_XENLA WD repeat-containing 24 OS=Xenopus laevis GN=wdr24 PE=2 SV=1	1.9343	2.05791	3.00784	3.23924	2.77116	2.02717	2.48371	1.809	2.13194	1.66791	2.4756	1.50297	1.39284	2.15607	3.57743	3.92938	3.87121	3.73667	3.56479	3.63289	3.2271	3.09652	2.53204	3.06349	3.31426	3.38869	3.38437	3.74695	3.7957	3.22781	2.15601	GO:0043229 GO:0012505 GO:0043234 GO:0044444 GO:0009987 GO:0043227	K20408	WDR24; WD repeat-containing protein 24	path:map04150	mTOR signaling pathway	br:ko00001	KEGG Orthology (KO)	wdr24_xenla wd repeat-containing 24 os=xenopus laevis gn=wdr24 pe=2 sv=1wdr24; wd repeat-containing protein 24mtor signaling pathwaykegg orthology (ko)
c24350_g1	FNIP2_HUMAN Folliculin-interacting 2 OS=Homo sapiens GN=FNIP2 PE=1 SV=2	5.84121	5.31517	5.08237	5.43727	5.07531	4.66141	4.92953	5.45654	4.85716	4.15564	5.24579	5.55946	5.00912	5.25281	5.89333	5.719	5.88488	5.08012	5.70843	6.14315	6.07311	5.31733	4.50752	4.89136	5.34521	5.78527	5.708	6.00938	6.49286	6.58112	6.48783	GO:0048522 GO:0001932 GO:0007154 GO:0051716 GO:0048523 GO:0044424 GO:0044699	K20400	FNIP1; folliculin-interacting protein 1	path:map04150	mTOR signaling pathway	br:ko00001	KEGG Orthology (KO)	fnip2_human folliculin-interacting 2 os=homo sapiens gn=fnip2 pe=1 sv=2fnip1; folliculin-interacting protein 1mtor signaling pathwaykegg orthology (ko)
c6748_g1	WNT5B_XENLA Wnt-5b OS=Xenopus laevis GN=wnt5b PE=2 SV=2	2.09859	3.22114	3.85213	3.28348	2.96702	3.51752	2.55753	1.86472	2.06701	1.44214	2.12965	1.2899	2.25931	0.948415	1.18017	2.9294	4.28821	4.22852	3.48029	2.03583	1.21949	1.16471	1.11774	1.13805	1.28671	1.27267	0.948415	0.948415	0.948415	0.948415	0.948415	GO:0008584 GO:2000241 GO:0022407 GO:0050718 GO:0007257 GO:0007411 GO:0051092 GO:0045766 GO:0005115 GO:0010817 GO:0005109 GO:0030669 GO:0045892 GO:0001701 GO:0030825 GO:0001944 GO:0014858 GO:0048806 GO:0060993 GO:0008595 GO:1900020 GO:1904862 GO:1904861 GO:0050729 GO:0043234 GO:0014070 GO:0005886 GO:0045778 GO:0051130 GO:0010820 GO:0001837 GO:0001838 GO:0034613 GO:0090037 GO:0060021 GO:0044212 GO:…	K00444	WNT5; wingless-type MMTV integration site family member 5	path:map04150 path:map04310 path:map04360 path:map04390 path:map04550 path:map04916 path:map05166 path:map05200 path:map05205 path:map05217 path:map05224	mTOR signaling pathway | Wnt signaling pathway | Axon guidance | Hippo signaling pathway | Signaling pathways regulating pluripotency of stem cells | Melanogenesis | HTLV-I infection | Pathways in cancer | Proteoglycans in cancer | Basal cell carcinoma | Breast cancer	br:ko00001 br:ko00002 br:ko00536	KEGG Orthology (KO) | KEGG modules | Glycosaminoglycan binding proteins	wnt5b_xenla wnt-5b os=xenopus laevis gn=wnt5b pe=2 sv=2wnt5; wingless-type mmtv integration site family member 5mtor signaling pathway | wnt signaling pathway | axon guidance | hippo signaling pathway | signaling pathways regulating pluripotency of stem cells | melanogenesis | htlv-i infection | pathways in cancer | proteoglycans in cancer | basal cell carcinoma | breast cancerkegg orthology (ko)…	1			1
c22813_g1	NPRL3_MOUSE Nitrogen permease regulator 3 OS=Mus musculus GN=Nprl3 PE=1 SV=1	3.55746	3.32013	2.15358	2.97995	3.32325	3.15583	2.55979	2.35121	3.47367	2.82948	3.23158	3.2691	3.86865	1.99886	4.00438	3.92459	2.96509	2.9918	2.35497	2.54847	2.95695	3.17842	4.1334	4.21566	4.64355	5.01314	4.21033	5.19173	4.54411	4.3854	4.9624	GO:0035859 GO:0044699 GO:0009987 GO:0032006	K20406	NPRL3; nitrogen permease regulator 3-like protein	path:map04150	mTOR signaling pathway	br:ko00001	KEGG Orthology (KO)	nprl3_mouse nitrogen permease regulator 3 os=mus musculus gn=nprl3 pe=1 sv=1nprl3; nitrogen permease regulator 3-like proteinmtor signaling pathwaykegg orthology (ko)
c24392_g1	NPRL2_MOUSE Nitrogen permease regulator 2 OS=Mus musculus GN=Nprl2 PE=2 SV=1	4.67881	3.98788	4.44452	6.58326	7.0056	7.48411	6.41684	6.52546	6.59195	6.34045	6.61808	6.45822	5.85595	5.5964	5.23477	5.23426	5.10378	5.27445	4.87811	4.20323	3.73726	3.93013	4.4241	4.01247	3.68277	3.21353	6.70337	6.83623	6.85551	5.81609	5.3099	GO:0005515 GO:0034198 GO:0005096 GO:0004672 GO:0033673 GO:0032007 GO:1990130	K20405	NPRL2; nitrogen permease regulator 2-like protein	path:map04150	mTOR signaling pathway	br:ko00001	KEGG Orthology (KO)	nprl2_mouse nitrogen permease regulator 2 os=mus musculus gn=nprl2 pe=2 sv=1nprl2; nitrogen permease regulator 2-like proteinmtor signaling pathwaykegg orthology (ko)
c32586_g1	DVL3_XENLA Segment polarity dishevelled homolog DVL-3 OS=Xenopus laevis GN=dvl3 PE=2 SV=1	5.59387	5.39271	6.52474	4.76955	3.85775	4.24036	3.15195	3.31713	2.70255	2.01324	2.48758	3.41736	2.67675	3.38432	4.85584	4.71051	5.89479	5.50088	5.30662	4.68928	3.43581	2.66757	2.27039	2.2929	1.81597	2.16319	3.5737	3.85902	1.80722	1.73325	3.03527	GO:0014069 GO:0015630 GO:0016328 GO:0043507 GO:0035282 GO:0090179 GO:0032053 GO:1902474 GO:0006366 GO:0007411 GO:0022007 GO:0009950 GO:0051091 GO:0032091 GO:0030426 GO:0009948 GO:0005109 GO:0030900 GO:0046982 GO:0001702 GO:0043197 GO:0048365 GO:0005829 GO:0010976 GO:0034504 GO:0019901 GO:0090103 GO:0051260 GO:0090263 GO:0045334 GO:0007269 GO:0060997 GO:0007416 GO:0000790 GO:0044297 GO:0048013 GO:…	K02353	DVL; segment polarity protein dishevelled	path:map04150 path:map04310 path:map04330 path:map04390 path:map04550 path:map04916 path:map05166 path:map05200 path:map05217 path:map05224	mTOR signaling pathway | Wnt signaling pathway | Notch signaling pathway | Hippo signaling pathway | Signaling pathways regulating pluripotency of stem cells | Melanogenesis | HTLV-I infection | Pathways in cancer | Basal cell carcinoma | Breast cancer	br:ko00001 br:ko00002	KEGG Orthology (KO) | KEGG modules	dvl3_xenla segment polarity dishevelled homolog dvl-3 os=xenopus laevis gn=dvl3 pe=2 sv=1dvl; segment polarity protein dishevelledmtor signaling pathway | wnt signaling pathway | notch signaling pathway | hippo signaling pathway | signaling pathways regulating pluripotency of stem cells | melanogenesis | htlv-i infection | pathways in cancer | basal cell carcinoma | breast cancerkegg orthology (k…	1		1	1
c26414_g1	CLIP1_MOUSE CAP-Gly domain-containing linker 1 OS=Mus musculus GN=Clip1 PE=1 SV=1	4.19982	5.021	7.25434	6.80085	6.29693	5.93076	6.82086	7.12524	6.57769	6.61919	5.87966	5.54368	5.89518	6.03735	4.10597	4.2608	4.84027	5.41408	6.29024	6.0489	5.31195	5.19074	5.17554	5.63112	5.66455	4.50538	3.80645	2.89558	4.03637	3.12644	3.88448	GO:0015031 GO:0043167 GO:0008289 GO:0044763 GO:0051050 GO:0044425 GO:0006996 GO:0044765 GO:0005886 GO:0005874 GO:0008017 GO:0005769 GO:0005802 GO:0044085 GO:0097367 GO:0051130 GO:0031113 GO:0010008 GO:0032991 GO:0055037	K10421	CLIP1 RSN; CAP-Gly domain-containing linker protein 1	path:map04150	mTOR signaling pathway	br:ko00001 br:ko03036 br:ko04812	KEGG Orthology (KO) | Chromosome | Cytoskeleton proteins	clip1_mouse cap-gly domain-containing linker 1 os=mus musculus gn=clip1 pe=1 sv=1clip1 rsn; cap-gly domain-containing linker protein 1mtor signaling pathwaykegg orthology (ko) | chromosome | cytoskeleton proteins
c17027_g1	RRAGB_HUMAN Ras-related GTP-binding B OS=Homo sapiens GN=RRAGB PE=1 SV=1	2.47811	2.34025	2.07314	1.63895	1.47911	2.67465	2.64467	3.86505	3.47918	3.44894	4.092	4.02861	3.9174	5.27279	2.76323	2.56728	1.22254	1.12917	1.32759	1.09191	1.85931	2.22509	1.5449	1.87742	2.47945	2.03204	3.48573	3.57742	3.32677	4.4177	3.28341	GO:0007050 GO:1904263 GO:0042803 GO:0045919 GO:0034198 GO:0005794 GO:1990130 GO:0005765 GO:1990131 GO:0005525 GO:0005634 GO:0071230 GO:0031625 GO:0008219 GO:0046982 GO:0003924 GO:0010507 GO:0005829 GO:0051219 GO:0019048 GO:0034448 GO:0016236 GO:0034613	K16185	RRAGA_B; Ras-related GTP-binding protein A/B	path:map04140 path:map04150	Autophagy - animal | mTOR signaling pathway	br:ko00001	KEGG Orthology (KO)	rragb_human ras-related gtp-binding b os=homo sapiens gn=rragb pe=1 sv=1rraga_b; ras-related gtp-binding protein a/bautophagy - animal | mtor signaling pathwaykegg orthology (ko)
c21347_g1	RRAGD_HUMAN Ras-related GTP-binding D OS=Homo sapiens GN=RRAGD PE=1 SV=1	2.42995	1.91491	1.73717	1.34945	1.20626	1.68442	1.73644	2.13634	2.53486	2.68804	2.90863	3.22422	3.15078	2.7179	2.63012	2.83278	1.80874	2.04596	1.55006	1.30373	1.30508	1.6171	1.73825	1.76718	1.71291	1.80148	2.85305	2.43128	1.80722	2.0278	1.75581	GO:0007050 GO:0008380 GO:0006351 GO:0007264 GO:0034198 GO:1990131 GO:0005764 GO:0000287 GO:0005525 GO:0005634 GO:0071230 GO:0046982 GO:0003924 GO:0006915 GO:0010506 GO:0019003 GO:0005829 GO:0032008 GO:0034448 GO:0016049 GO:0016236 GO:0034613	K16186	RRAGC_D; Ras-related GTP-binding protein C/D	path:map04140 path:map04150	Autophagy - animal | mTOR signaling pathway	br:ko00001	KEGG Orthology (KO)	rragd_human ras-related gtp-binding d os=homo sapiens gn=rragd pe=1 sv=1rragc_d; ras-related gtp-binding protein c/dautophagy - animal | mtor signaling pathwaykegg orthology (ko)
c20945_g1	STRAA_CHICK STE20-related kinase adapter alpha OS=Gallus gallus GN=STRADA PE=2 SV=1	4.16232	3.62295	2.90827	4.04622	4.1746	4.11598	3.0882	2.67451	4.05384	3.56444	3.45575	3.59159	3.83914	3.13175	3.32491	3.89484	2.88435	3.46274	2.883	2.83809	2.83171	3.29749	2.88234	3.12926	3.26681	2.84601	3.32703	3.39406	2.60065	2.0278	2.94492	GO:0005634 GO:0005515 GO:0007275 GO:0045860 GO:0030295 GO:0004672 GO:0044444 GO:0048523 GO:0006468 GO:0044446 GO:0007049 GO:0048869	K08271	STRADA LYK5; STE20-related kinase adapter protein alpha	path:map04150 path:map04152	mTOR signaling pathway | AMPK signaling pathway	br:ko00001 br:ko01001	KEGG Orthology (KO) | Protein kinases	straa_chick ste20-related kinase adapter alpha os=gallus gallus gn=strada pe=2 sv=1strada lyk5; ste20-related kinase adapter protein alphamtor signaling pathway | ampk signaling pathwaykegg orthology (ko) | protein kinases
c6083_g1	RRAGA_RAT Ras-related GTP-binding A OS=Rattus norvegicus GN=Rraga PE=1 SV=1	3.50141	2.71957	1.83262	2.64576	3.22329	2.28867	3.12884	1.68669	3.09769	2.06487	2.48114	2.38174	1.47874	2.08859	2.87684	3.0229	2.44598	2.67376	2.47313	2.45086	2.28961	2.41291	1.85287	2.49835	2.60068	2.02031	3.21401	3.62801	2.20405	2.98204	2.92548	GO:0007050 GO:1904263 GO:0042803 GO:0045919 GO:0034198 GO:0005794 GO:1990130 GO:0005765 GO:1990131 GO:0005525 GO:0005634 GO:0071230 GO:0031625 GO:0046982 GO:0003924 GO:0010507 GO:0006915 GO:0005829 GO:0051219 GO:0019048 GO:0034448 GO:0016236 GO:0034613	K16185	RRAGA_B; Ras-related GTP-binding protein A/B	path:map04140 path:map04150	Autophagy - animal | mTOR signaling pathway	br:ko00001	KEGG Orthology (KO)	rraga_rat ras-related gtp-binding a os=rattus norvegicus gn=rraga pe=1 sv=1rraga_b; ras-related gtp-binding protein a/bautophagy - animal | mtor signaling pathwaykegg orthology (ko)
c21139_g1	IF4B_HUMAN Eukaryotic translation initiation factor 4B OS=Homo sapiens GN=EIF4B PE=1 SV=2	6.64154	6.4176	7.72348	8.28854	7.49078	6.59054	6.29144	5.62251	6.31977	6.84087	6.53581	6.5622	7.4685	7.03651	5.30344	4.86478	5.34422	5.90678	7.50335	8.17151	7.7839	7.08745	7.14095	7.13472	7.28829	7.67719	7.39111	6.75669	7.02867	6.32497	7.79392	GO:0003723 GO:0044424 GO:0006412	K03258	EIF4B; translation initiation factor 4B	path:map03013 path:map04150 path:map04151 path:map05205	RNA transport | mTOR signaling pathway | PI3K-Akt signaling pathway | Proteoglycans in cancer	br:ko00001 br:ko03012 br:ko03019	KEGG Orthology (KO) | Translation factors | Messenger RNA biogenesis	if4b_human eukaryotic translation initiation factor 4b os=homo sapiens gn=eif4b pe=1 sv=2eif4b; translation initiation factor 4brna transport | mtor signaling pathway | pi3k-akt signaling pathway | proteoglycans in cancerkegg orthology (ko) | translation factors | messenger rna biogenesis						1
c746_g1	RHEB_BOVIN GTP-binding Rheb OS=Bos taurus GN=RHEB PE=2 SV=1	3.14406	3.87439	4.99727	4.58778	4.75904	4.25925	3.54692	2.70996	2.9707	3.9571	4.06762	4.02507	4.38802	3.7246	2.56017	3.07911	3.79876	4.48403	4.66006	4.7518	4.44817	3.66595	3.76462	3.04001	3.90328	3.92446	4.12145	4.55031	4.30287	2.9834	2.66301	GO:0007050 GO:0032092 GO:0000910 GO:0032091 GO:0005776 GO:0005525 GO:0070062 GO:0003924 GO:0019003 GO:0032008 GO:0016236 GO:0007264 GO:2000074 GO:0009267 GO:0005765 GO:0005886 GO:0000145 GO:0031625 GO:0032879 GO:0071360 GO:0012505 GO:2000786 GO:0030496 GO:0071902 GO:0051117	K07208	RHEB; Ras homolog enriched in brain	path:map04072 path:map04140 path:map04150 path:map04151 path:map04152 path:map04211 path:map04910 path:map04919 path:map05231	Phospholipase D signaling pathway | Autophagy - animal | mTOR signaling pathway | PI3K-Akt signaling pathway | AMPK signaling pathway | Longevity regulating pathway | Insulin signaling pathway | Thyroid hormone signaling pathway | Choline metabolism in cancer	br:ko00001 br:ko04031	KEGG Orthology (KO) | GTP-binding proteins	rheb_bovin gtp-binding rheb os=bos taurus gn=rheb pe=2 sv=1rheb; ras homolog enriched in brainphospholipase d signaling pathway | autophagy - animal | mtor signaling pathway | pi3k-akt signaling pathway | ampk signaling pathway | longevity regulating pathway | insulin signaling pathway | thyroid hormone signaling pathway | choline metabolism in cancerkegg orthology (ko) | gtp-binding proteins						1	1
c14483_g1	MTS1A_DANRE Microtubule-associated tumor suppressor 1 homolog A OS=Danio rerio GN=mtus1a PE=2 SV=1	7.82831	7.04297	6.69836	7.12626	8.43375	8.37542	8.44567	8.94702	8.30683	8.87314	8.12735	8.2847	9.14342	8.63551	7.42149	7.24227	7.27356	6.52995	8.2979	9.15071	9.01556	8.86932	8.69839	8.77133	7.47124	7.88029	5.80879	6.11131	5.99503	5.91547	5.35124	GO:0008270 GO:0035371 GO:0022402 GO:0044354 GO:0005694 GO:0005576 GO:0042995 GO:0005875 GO:0005654 GO:0005813 GO:0001578 GO:0016020 GO:0051010 GO:0031116	K10421	CLIP1 RSN; CAP-Gly domain-containing linker protein 1	path:map04150	mTOR signaling pathway	br:ko00001 br:ko03036 br:ko04812	KEGG Orthology (KO) | Chromosome | Cytoskeleton proteins	mts1a_danre microtubule-associated tumor suppressor 1 homolog a os=danio rerio gn=mtus1a pe=2 sv=1clip1 rsn; cap-gly domain-containing linker protein 1mtor signaling pathwaykegg orthology (ko) | chromosome | cytoskeleton proteins
c18818_g2	SGK1_BOVIN Serine threonine- kinase Sgk1 OS=Bos taurus GN=SGK1 PE=2 SV=1	1.00905	1.24032	1.59687	1.337	1.53963	2.70561	4.16725	3.83505	5.38986	4.04493	5.42528	5.36194	4.00169	2.807	1.37686	1.46898	0.948415	1.40272	1.07398	1.36887	2.15368	3.37152	3.73917	3.47993	3.76357	3.61242	0.948415	0.948415	1.43069	0.948415	0.948415	GO:0048812 GO:0006883 GO:0005654 GO:0051090 GO:0017080 GO:0032869 GO:0017081 GO:0006979 GO:0005768 GO:0004712 GO:0050790 GO:0005829 GO:0035556 GO:0060453 GO:0032880 GO:0034220 GO:0042981 GO:0048523 GO:0004674 GO:0005246 GO:0008217 GO:0042127 GO:0007616 GO:0070294 GO:0005515 GO:0001558 GO:0016020 GO:0010765 GO:0032411 GO:0018105 GO:0030334 GO:0015459	K13302	SGK1; serum/glucocorticoid-regulated kinase 1 [EC:2.7.11.1]	path:map04068 path:map04150 path:map04151 path:map04960	FoxO signaling pathway | mTOR signaling pathway | PI3K-Akt signaling pathway | Aldosterone-regulated sodium reabsorption	br:ko00001 br:ko01000 br:ko01001	KEGG Orthology (KO) | Enzymes | Protein kinases	sgk1_bovin serine threonine- kinase sgk1 os=bos taurus gn=sgk1 pe=2 sv=1sgk1; serum/glucocorticoid-regulated kinase 1 [ec:2.7.11.1]foxo signaling pathway | mtor signaling pathway | pi3k-akt signaling pathway | aldosterone-regulated sodium reabsorptionkegg orthology (ko) | enzymes | protein kinases					1	1
c25756_g3	TELO2_MOUSE Telomere length regulation TEL2 homolog OS=Mus musculus GN=Telo2 PE=1 SV=2	1.33997	1.79943	1.54259	1.07309	1.07125	1.18221	1.2087	1.12045	1.1065	1.08514	1.43811	1.25902	0.948415	1.15397	2.91721	2.50278	1.90181	1.7959	1.32811	1.48958	1.74914	1.78511	1.30221	1.40079	1.59599	1.51976	2.05097	2.16405	2.9612	3.38193	0.948415	GO:0043229 GO:0005515 GO:0048522 GO:0032006	K11137	TELO2 TEL2; telomere length regulation protein	path:map03460 path:map04150	Fanconi anemia pathway | mTOR signaling pathway	br:ko00001 br:ko03032 br:ko03400	KEGG Orthology (KO) | DNA replication proteins | DNA repair and recombination proteins	telo2_mouse telomere length regulation tel2 homolog os=mus musculus gn=telo2 pe=1 sv=2telo2 tel2; telomere length regulation proteinfanconi anemia pathway | mtor signaling pathwaykegg orthology (ko) | dna replication proteins | dna repair and recombination proteins
c26111_g1	TSC2_HUMAN Tuberin OS=Homo sapiens GN=TSC2 PE=1 SV=2	5.20757	4.09804	2.5243	2.56268	3.583	3.20826	2.7387	2.46263	2.8362	3.08721	3.10636	2.54429	1.89682	3.42223	5.10834	5.12983	4.98725	4.49989	4.33297	4.21642	4.23986	3.99423	4.59804	4.10346	3.14357	4.27667	4.123	5.12152	4.86731	3.68574	4.50077	GO:0019902 GO:0042803 GO:0005096 GO:0030030 GO:0005794 GO:1902532 GO:0005764 GO:0005634 GO:0048471 GO:0016192 GO:0016020 GO:0045792 GO:0050790 GO:0031267 GO:0033596 GO:0051726	K07207	TSC2; tuberous sclerosis 2	path:map04072 path:map04115 path:map04140 path:map04150 path:map04151 path:map04152 path:map04211 path:map04910 path:map04919 path:map05231	Phospholipase D signaling pathway | p53 signaling pathway | Autophagy - animal | mTOR signaling pathway | PI3K-Akt signaling pathway | AMPK signaling pathway | Longevity regulating pathway | Insulin signaling pathway | Thyroid hormone signaling pathway | Choline metabolism in cancer	br:ko00001 br:ko01009	KEGG Orthology (KO) | Protein phosphatases and associated proteins	tsc2_human tuberin os=homo sapiens gn=tsc2 pe=1 sv=2tsc2; tuberous sclerosis 2phospholipase d signaling pathway | p53 signaling pathway | autophagy - animal | mtor signaling pathway | pi3k-akt signaling pathway | ampk signaling pathway | longevity regulating pathway | insulin signaling pathway | thyroid hormone signaling pathway | choline metabolism in cancerkegg orthology (ko) | protein phosphat…						1	1
c25097_g2	SIN1_XENTR Target of rapamycin complex 2 subunit MAPKAP1 OS=Xenopus tropicalis GN=mapkap1 PE=2 SV=1	3.27358	3.18001	3.10408	2.35814	3.0309	3.79389	3.2707	3.76358	3.70151	3.3753	3.3212	3.1547	1.27197	2.17873	2.91455	3.20044	3.34427	3.04712	2.8968	2.51422	2.58915	2.5894	2.68858	3.48845	3.9456	3.20233	1.47888	3.13538	2.25244	2.84479	2.52141	GO:1902936 GO:0005515 GO:0050794 GO:0043231 GO:0044444 GO:0044699 GO:0009987	K20410	MAPKAP1 SIN1; target of rapamycin complex 2 subunit MAPKAP1	path:map04150	mTOR signaling pathway	br:ko00001	KEGG Orthology (KO)	sin1_xentr target of rapamycin complex 2 subunit mapkap1 os=xenopus tropicalis gn=mapkap1 pe=2 sv=1mapkap1 sin1; target of rapamycin complex 2 subunit mapkap1mtor signaling pathwaykegg orthology (ko)									1
c21403_g1	SEC13_RAT SEC13 homolog OS=Rattus norvegicus GN=Sec13 PE=1 SV=1	4.44357	5.05107	3.98119	3.5526	3.5949	3.71565	3.73907	4.91634	4.74086	4.49659	4.82484	4.65769	4.63491	4.54771	5.18657	5.22562	5.1424	5.21089	5.79156	6.30517	6.51079	6.47386	5.8443	5.69106	5.1569	5.00137	5.30365	5.31921	5.33478	5.22787	5.76426	GO:0007062 GO:0031080 GO:0000776 GO:0006886 GO:0002474 GO:0061700 GO:0005654 GO:0048208 GO:0005789 GO:0070062 GO:0005515 GO:0012507 GO:0005829 GO:0019886 GO:0032008	K14004	SEC13; protein transport protein SEC13	path:map03013 path:map04141 path:map04150	RNA transport | Protein processing in endoplasmic reticulum | mTOR signaling pathway	br:ko00001 br:ko00002 br:ko03019 br:ko04131	KEGG Orthology (KO) | KEGG modules | Messenger RNA biogenesis | Membrane trafficking	sec13_rat sec13 homolog os=rattus norvegicus gn=sec13 pe=1 sv=1sec13; protein transport protein sec13rna transport | protein processing in endoplasmic reticulum | mtor signaling pathwaykegg orthology (ko) | kegg modules | messenger rna biogenesis | membrane trafficking
c20246_g2	STK11_MOUSE Serine threonine- kinase STK11 OS=Mus musculus GN=Stk11 PE=1 SV=1	3.62342	2.60779	2.47974	2.34105	2.65047	2.66265	2.16474	1.93378	2.41841	2.4899	1.71093	1.90712	2.12275	3.00286	3.08651	3.10753	3.01617	2.68375	3.56982	2.78384	2.64978	2.0671	2.37498	1.64954	2.0384	1.84229	0.948415	1.65441	2.75518	2.57565	1.44442	GO:1902531 GO:0008285 GO:0009314 GO:0044444 GO:0004674 GO:0006468 GO:0007049 GO:0000166 GO:0048584 GO:0005634 GO:0005515 GO:0048731 GO:0046872 GO:0045860 GO:0006915 GO:0030154 GO:0033554 GO:0035556 GO:0051128	K07298	STK11 LKB1; serine/threonine-protein kinase 11 [EC:2.7.11.1]	path:map04068 path:map04140 path:map04150 path:map04151 path:map04152 path:map04211 path:map04530 path:map04920	FoxO signaling pathway | Autophagy - animal | mTOR signaling pathway | PI3K-Akt signaling pathway | AMPK signaling pathway | Longevity regulating pathway | Tight junction | Adipocytokine signaling pathway	br:ko00001 br:ko01000 br:ko01001	KEGG Orthology (KO) | Enzymes | Protein kinases	stk11_mouse serine threonine- kinase stk11 os=mus musculus gn=stk11 pe=1 sv=1stk11 lkb1; serine/threonine-protein kinase 11 [ec:2.7.11.1]foxo signaling pathway | autophagy - animal | mtor signaling pathway | pi3k-akt signaling pathway | ampk signaling pathway | longevity regulating pathway | tight junction | adipocytokine signaling pathwaykegg orthology (ko) | enzymes | protein kinases					1	1
c23696_g1	KS6AA_CHICK Ribosomal S6 kinase 2 alpha OS=Gallus gallus GN=RPS6KA PE=2 SV=1	8.49634	7.32977	5.74941	5.55723	6.91684	7.33472	7.62118	7.52654	7.88503	8.59431	8.93759	9.12047	9.81616	9.43893	9.26814	8.8286	7.9857	7.65185	6.68573	4.70643	5.52009	6.01298	6.73608	6.4976	6.08575	6.70568	7.29311	6.60113	6.27086	5.74578	6.15521	GO:0043988 GO:0043620 GO:1901701 GO:0043027 GO:0051092 GO:0043987 GO:0030307 GO:0001501 GO:0045892 GO:0043154 GO:0043990 GO:0006915 GO:0005829 GO:2000491 GO:0004674 GO:0043555 GO:0046627 GO:0007417 GO:0071363 GO:0072574 GO:0033129 GO:0034612 GO:0035066 GO:0008285 GO:2000381 GO:0045786 GO:0005730 GO:0045944 GO:0005654 GO:0000287 GO:0006978 GO:0005524 GO:0004712 GO:0032868 GO:0045992 GO:0007281 GO:…	K04373	RPS6KA RSK2; ribosomal protein S6 kinase alpha-1/2/3/6 [EC:2.7.11.1]	path:map04010 path:map04114 path:map04150 path:map04720 path:map04722 path:map04914 path:map04931	MAPK signaling pathway | Oocyte meiosis | mTOR signaling pathway | Long-term potentiation | Neurotrophin signaling pathway | Progesterone-mediated oocyte maturation | Insulin resistance	br:ko00001 br:ko01000 br:ko01001 br:ko03019	KEGG Orthology (KO) | Enzymes | Protein kinases | Messenger RNA biogenesis	ks6aa_chick ribosomal s6 kinase 2 alpha os=gallus gallus gn=rps6ka pe=2 sv=1rps6ka rsk2; ribosomal protein s6 kinase alpha-1/2/3/6 [ec:2.7.11.1]mapk signaling pathway | oocyte meiosis | mtor signaling pathway | long-term potentiation | neurotrophin signaling pathway | progesterone-mediated oocyte maturation | insulin resistancekegg orthology (ko) | enzymes | protein kinases | messenger rna biogen…									1
c20909_g1	VATD_BOVIN V-type proton ATPase subunit D OS=Bos taurus GN=ATP6V1D PE=1 SV=1	5.27138	4.92076	4.19805	3.47351	4.6224	5.50808	6.29923	6.64045	6.49407	6.36664	6.57583	6.351	7.02858	5.58282	5.33522	5.07486	3.38093	4.291	3.95474	3.56127	3.82623	4.43492	4.4313	4.63343	4.44973	4.73571	4.73858	5.80422	6	5.52123	5.14116	GO:0008286 GO:0033572 GO:0030030 GO:1902600 GO:0046961 GO:0007035 GO:0090383 GO:0061512 GO:0005765 GO:0005813 GO:0070062 GO:0005515 GO:0016471 GO:0005929 GO:0016241 GO:0005829	K02149	ATPeV1D ATP6M; V-type H+-transporting ATPase subunit D	path:map00190 path:map01100 path:map04145 path:map04150 path:map04721 path:map04966 path:map05110 path:map05120 path:map05323	Oxidative phosphorylation | Metabolic pathways | Phagosome | mTOR signaling pathway | Synaptic vesicle cycle | Collecting duct acid secretion | Vibrio cholerae infection | Epithelial cell signaling in Helicobacter pylori infection | Rheumatoid arthritis	br:ko00001 br:ko00002	KEGG Orthology (KO) | KEGG modules	vatd_bovin v-type proton atpase subunit d os=bos taurus gn=atp6v1d pe=1 sv=1atpev1d atp6m; v-type h+-transporting atpase subunit doxidative phosphorylation | metabolic pathways | phagosome | mtor signaling pathway | synaptic vesicle cycle | collecting duct acid secretion | vibrio cholerae infection | epithelial cell signaling in helicobacter pylori infection | rheumatoid arthritiskegg orthology (…
c11157_g2	RS6_APLCA 40S ribosomal S6 OS=Aplysia californica GN=RPS6 PE=2 SV=1	4.96273	5.44006	6.05025	7.63421	7.59703	8.81164	9.02757	9.03249	9.564	9.15045	9.73233	9.6606	7.70082	8.39513	5.21983	4.87828	4.51917	4.52787	5.72884	7.08748	7.87252	8.2278	8.55575	8.79853	9.47266	9.67893	10.5278	10.0518	10.0514	9.89114	9.97577	GO:0007093 GO:0022627 GO:0022605 GO:0006364 GO:0005730 GO:0001890 GO:0005654 GO:0005844 GO:0019083 GO:0030425 GO:0006614 GO:0000184 GO:0000082 GO:0036464 GO:0019901 GO:0033077 GO:0007067 GO:0031929 GO:0048821 GO:0006413 GO:0044822 GO:0007369 GO:0006924 GO:0048471 GO:0003735 GO:0043066 GO:0016020 GO:0044297 GO:0042274 GO:0042593 GO:0043065 GO:0002309	K02991	RP-S6e RPS6; small subunit ribosomal protein S6e	path:map01521 path:map03010 path:map04066 path:map04150 path:map04151 path:map04371 path:map04910 path:map05205	EGFR tyrosine kinase inhibitor resistance | Ribosome | HIF-1 signaling pathway | mTOR signaling pathway | PI3K-Akt signaling pathway | Apelin signaling pathway | Insulin signaling pathway | Proteoglycans in cancer	br:ko00001 br:ko00002 br:ko03011	KEGG Orthology (KO) | KEGG modules | Ribosome	rs6_aplca 40s ribosomal s6 os=aplysia californica gn=rps6 pe=2 sv=1rp-s6e rps6; small subunit ribosomal protein s6eegfr tyrosine kinase inhibitor resistance | ribosome | hif-1 signaling pathway | mtor signaling pathway | pi3k-akt signaling pathway | apelin signaling pathway | insulin signaling pathway | proteoglycans in cancerkegg orthology (ko) | kegg modules | ribosome						1	1
c5049_g1	VATG1_MOUSE V-type proton ATPase subunit G 1 OS=Mus musculus GN=Atp6v1g1 PE=1 SV=3	7.14624	6.55378	4.57063	4.38641	4.21189	5.18908	6.46949	6.55369	7.52013	7.76303	7.7451	7.4674	8.15852	6.72575	7.96245	7.4622	6.17561	5.95871	5.43291	4.74454	6.00363	6.9267	7.51536	7.84921	8.3261	8.05894	7.76094	7.49063	7.57817	7.46976	7.6254	GO:0016887 GO:0015992 GO:0008286 GO:0033572 GO:0034220 GO:0090383 GO:0044425 GO:0005765 GO:0005886 GO:0070062 GO:0016241 GO:0005829 GO:0016820 GO:0051117	K02152	ATPeV1G ATP6G; V-type H+-transporting ATPase subunit G	path:map00190 path:map01100 path:map04145 path:map04150 path:map04721 path:map04966 path:map05110 path:map05120 path:map05323	Oxidative phosphorylation | Metabolic pathways | Phagosome | mTOR signaling pathway | Synaptic vesicle cycle | Collecting duct acid secretion | Vibrio cholerae infection | Epithelial cell signaling in Helicobacter pylori infection | Rheumatoid arthritis	br:ko00001 br:ko00002	KEGG Orthology (KO) | KEGG modules	vatg1_mouse v-type proton atpase subunit g 1 os=mus musculus gn=atp6v1g1 pe=1 sv=3atpev1g atp6g; v-type h+-transporting atpase subunit goxidative phosphorylation | metabolic pathways | phagosome | mtor signaling pathway | synaptic vesicle cycle | collecting duct acid secretion | vibrio cholerae infection | epithelial cell signaling in helicobacter pylori infection | rheumatoid arthritiskegg ortho…
c12215_g1	VTC1B_DANRE V-type proton ATPase subunit C 1-B OS=Danio rerio GN=atp6v1c1b PE=2 SV=1	5.46816	5.4406	5.96467	6.29376	5.55463	5.91012	5.46355	5.65919	6.31789	4.9806	6.17551	6.2482	5.9999	5.87377	6.0736	5.57785	5.94878	5.37653	5.51617	5.5399	5.81564	5.19839	5.1897	5.00139	5.05815	5.6888	6.74182	5.26879	5.6757	5.5547	6.06376	GO:0009790 GO:0015992 GO:0008286 GO:0033572 GO:0034220 GO:0008553 GO:0046961 GO:0046983 GO:0090383 GO:0005765 GO:0005886 GO:0000221 GO:0070062 GO:0030728 GO:0016241 GO:0005829 GO:0030177	K02148	ATPeV1C ATP6C; V-type H+-transporting ATPase subunit C	path:map00190 path:map01100 path:map04145 path:map04150 path:map04721 path:map04966 path:map05110 path:map05120 path:map05323	Oxidative phosphorylation | Metabolic pathways | Phagosome | mTOR signaling pathway | Synaptic vesicle cycle | Collecting duct acid secretion | Vibrio cholerae infection | Epithelial cell signaling in Helicobacter pylori infection | Rheumatoid arthritis	br:ko00001 br:ko00002	KEGG Orthology (KO) | KEGG modules	vtc1b_danre v-type proton atpase subunit c 1-b os=danio rerio gn=atp6v1c1b pe=2 sv=1atpev1c atp6c; v-type h+-transporting atpase subunit coxidative phosphorylation | metabolic pathways | phagosome | mtor signaling pathway | synaptic vesicle cycle | collecting duct acid secretion | vibrio cholerae infection | epithelial cell signaling in helicobacter pylori infection | rheumatoid arthritiskegg ort…
c20499_g1	VATH_DROME V-type proton ATPase subunit H OS=Drosophila melanogaster GN= PE=2 SV=2	6.87362	6.58215	5.2036	3.2122	3.61982	4.62057	5.62233	5.96907	6.36028	6.79172	6.35779	6.75037	6.48083	7.02994	6.58968	6.57828	5.86422	5.49744	4.44435	4.11425	4.99599	5.13023	4.82759	6.11426	6.19711	5.38097	7.64295	6.23595	6.52874	6.40698	6.51394	GO:0070062 GO:0005515 GO:0006812 GO:0050794 GO:0051452 GO:0034220 GO:0016817 GO:0006897 GO:0005765	K02144	ATPeV1H; V-type H+-transporting ATPase subunit H	path:map00190 path:map01100 path:map04142 path:map04145 path:map04150 path:map04721 path:map05110 path:map05120 path:map05152 path:map05323	Oxidative phosphorylation | Metabolic pathways | Lysosome | Phagosome | mTOR signaling pathway | Synaptic vesicle cycle | Vibrio cholerae infection | Epithelial cell signaling in Helicobacter pylori infection | Tuberculosis | Rheumatoid arthritis	br:ko00001 br:ko00002	KEGG Orthology (KO) | KEGG modules	vath_drome v-type proton atpase subunit h os=drosophila melanogaster gn= pe=2 sv=2atpev1h; v-type h+-transporting atpase subunit hoxidative phosphorylation | metabolic pathways | lysosome | phagosome | mtor signaling pathway | synaptic vesicle cycle | vibrio cholerae infection | epithelial cell signaling in helicobacter pylori infection | tuberculosis | rheumatoid arthritiskegg orthology (ko) | k…
c19222_g1	VATB_DROME V-type proton ATPase subunit B OS=Drosophila melanogaster GN=Vha55 PE=2 SV=1	5.50136	5.50349	4.84194	4.98615	5.81484	7.26297	7.90793	7.64552	8.3104	7.97557	8.42615	7.91016	7.79824	6.58695	4.78533	5.25157	4.98418	4.97552	5.41837	6.15148	6.46269	6.38911	6.75979	6.21059	7.30579	7.03516	7.06648	7.34711	7.44543	7.2441	7.89675	GO:0016328 GO:0043209 GO:0055074 GO:0015991 GO:0008286 GO:0007035 GO:0033180 GO:0007605 GO:0005524 GO:0070062 GO:0005902 GO:0001503 GO:0006914 GO:0016471 GO:0001726 GO:0005829 GO:0032403 GO:0033572 GO:0046961 GO:0090383 GO:0009405 GO:0005765 GO:0007588 GO:0030659 GO:0042470 GO:0042472 GO:0046034 GO:0016021 GO:0016241 GO:0012505 GO:0016323 GO:0016324	K02147	ATPeV1B ATP6B; V-type H+-transporting ATPase subunit B	path:map00190 path:map01100 path:map04145 path:map04150 path:map04721 path:map04966 path:map05110 path:map05120 path:map05323	Oxidative phosphorylation | Metabolic pathways | Phagosome | mTOR signaling pathway | Synaptic vesicle cycle | Collecting duct acid secretion | Vibrio cholerae infection | Epithelial cell signaling in Helicobacter pylori infection | Rheumatoid arthritis	br:ko00001 br:ko00002 br:ko04147	KEGG Orthology (KO) | KEGG modules | Exosome	vatb_drome v-type proton atpase subunit b os=drosophila melanogaster gn=vha55 pe=2 sv=1atpev1b atp6b; v-type h+-transporting atpase subunit boxidative phosphorylation | metabolic pathways | phagosome | mtor signaling pathway | synaptic vesicle cycle | collecting duct acid secretion | vibrio cholerae infection | epithelial cell signaling in helicobacter pylori infection | rheumatoid arthritiskegg …
c231_g1	LST8_XENTR Target of rapamycin complex subunit lst8 OS=Xenopus tropicalis GN=mlst8 PE=2 SV=1	5.72008	5.58657	4.32933	3.98317	3.3906	3.91354	4.26281	3.9582	3.91237	3.00829	3.99214	4.04975	3.95942	4.0017	6.19279	6.21852	5.87719	5.65431	4.37656	3.47411	3.81545	4.43182	4.19181	4.81528	5.09581	5.52575	6.09086	5.46083	5.23731	4.61756	4.92653	GO:0007050 GO:0031295 GO:1900034 GO:0031929 GO:0005654 GO:0031932 GO:0005515 GO:0032956 GO:0048015 GO:0005829 GO:0031931 GO:0032008 GO:0016236	K08266	MLST8 GBL; target of rapamycin complex subunit LST8	path:map04136 path:map04138 path:map04140 path:map04150 path:map04151	Autophagy - other | Autophagy - yeast | Autophagy - animal | mTOR signaling pathway | PI3K-Akt signaling pathway	br:ko00001	KEGG Orthology (KO)	lst8_xentr target of rapamycin complex subunit lst8 os=xenopus tropicalis gn=mlst8 pe=2 sv=1mlst8 gbl; target of rapamycin complex subunit lst8autophagy - other | autophagy - yeast | autophagy - animal | mtor signaling pathway | pi3k-akt signaling pathwaykegg orthology (ko)						1
c32585_g1	VATE1_MACFA V-type proton ATPase subunit E 1 OS=Macaca fascicularis GN=ATP6V1E1 PE=2 SV=1	7.62707	7.64897	7.36708	6.58327	6.83695	7.68504	8	8.27996	8.21155	8.20598	8.33535	8.33459	8.31971	8.15704	7.49944	7.44536	7.39874	7.43261	6.89296	6.63575	7.56256	7.54384	7.34989	7.55844	7.54148	7.59233	8.32611	8.60432	8.41423	8.83192	8.5553	GO:0016469 GO:0036442 GO:0015992 GO:0015078 GO:0008286 GO:0033572 GO:0034220 GO:0090383 GO:0005765 GO:0005768 GO:0070062 GO:0016241 GO:0005829 GO:0016324 GO:0051117	K02150	ATPeV1E ATP6E; V-type H+-transporting ATPase subunit E	path:map00190 path:map01100 path:map04145 path:map04150 path:map04721 path:map04966 path:map05110 path:map05120 path:map05323	Oxidative phosphorylation | Metabolic pathways | Phagosome | mTOR signaling pathway | Synaptic vesicle cycle | Collecting duct acid secretion | Vibrio cholerae infection | Epithelial cell signaling in Helicobacter pylori infection | Rheumatoid arthritis	br:ko00001 br:ko00002	KEGG Orthology (KO) | KEGG modules	vate1_macfa v-type proton atpase subunit e 1 os=macaca fascicularis gn=atp6v1e1 pe=2 sv=1atpev1e atp6e; v-type h+-transporting atpase subunit eoxidative phosphorylation | metabolic pathways | phagosome | mtor signaling pathway | synaptic vesicle cycle | collecting duct acid secretion | vibrio cholerae infection | epithelial cell signaling in helicobacter pylori infection | rheumatoid arthritiskeg…
c9465_g1	VATF_CAEEL Probable V-type proton ATPase subunit F OS=Caenorhabditis elegans GN=vha-9 PE=3 SV=1	3.54729	3.28734	2.56543	2.89173	2.97432	3.89759	3.93765	3.29028	4.06154	3.00459	4.57222	4.17861	2.51716	3.62349	3.70357	3.67755	3.3117	3.05758	2.8291	2.93735	3.3951	3.50829	2.69808	3.31785	3.83434	3.55648	4.17175	3.49309	3.6975	3.28387	3.56306	GO:0042624 GO:0070062 GO:0005515 GO:0015991 GO:0008286 GO:0033572 GO:0016471 GO:0005829 GO:0046961 GO:0090383 GO:0033180	K02151	ATPeV1F ATP6S14; V-type H+-transporting ATPase subunit F	path:map00190 path:map01100 path:map04145 path:map04150 path:map04721 path:map04966 path:map05110 path:map05120 path:map05323	Oxidative phosphorylation | Metabolic pathways | Phagosome | mTOR signaling pathway | Synaptic vesicle cycle | Collecting duct acid secretion | Vibrio cholerae infection | Epithelial cell signaling in Helicobacter pylori infection | Rheumatoid arthritis	br:ko00001 br:ko00002	KEGG Orthology (KO) | KEGG modules	vatf_caeel probable v-type proton atpase subunit f os=caenorhabditis elegans gn=vha-9 pe=3 sv=1atpev1f atp6s14; v-type h+-transporting atpase subunit foxidative phosphorylation | metabolic pathways | phagosome | mtor signaling pathway | synaptic vesicle cycle | collecting duct acid secretion | vibrio cholerae infection | epithelial cell signaling in helicobacter pylori infection | rheumatoid arth…
c25496_g1	ULK1_HUMAN Serine threonine- kinase ULK1 OS=Homo sapiens GN=ULK1 PE=1 SV=2	4.27457	4.54001	4.64231	4.37349	4.0781	4.64293	4.77655	3.41093	4.41478	3.03729	4.06803	4.29405	2.60712	3.09693	4.64113	4.35484	5.10414	5.02938	5.70714	5.44084	5.2506	4.76334	4.4416	4.03663	4.06249	3.73547	4.32541	3.84946	3.05645	2.95949	3.57634	GO:0016239 GO:0015031 GO:0042594 GO:0046777 GO:0004674 GO:0006996 GO:0045879 GO:0000166 GO:0031669 GO:0097632 GO:0048675 GO:1990316 GO:0045880 GO:0005829 GO:0097635 GO:0031333 GO:0034599 GO:0097629 GO:0032403 GO:0018105 GO:0017137 GO:0016236	K08269	ULK2 ATG1; serine/threonine-protein kinase ULK2 [EC:2.7.11.1]	path:map04136 path:map04138 path:map04139 path:map04140 path:map04150 path:map04212	Autophagy - other | Autophagy - yeast | Mitophagy - yeast | Autophagy - animal | mTOR signaling pathway | Longevity regulating pathway - worm	br:ko00001 br:ko01000 br:ko01001 br:ko03029	KEGG Orthology (KO) | Enzymes | Protein kinases | Mitochondrial biogenesis	ulk1_human serine threonine- kinase ulk1 os=homo sapiens gn=ulk1 pe=1 sv=2ulk2 atg1; serine/threonine-protein kinase ulk2 [ec:2.7.11.1]autophagy - other | autophagy - yeast | mitophagy - yeast | autophagy - animal | mtor signaling pathway | longevity regulating pathway - wormkegg orthology (ko) | enzymes | protein kinases | mitochondrial biogenesis
c26269_g3	IF4EB_DANRE Eukaryotic translation initiation factor 4E-1B OS=Danio rerio GN=eif4e1b PE=2 SV=1	9.28577	9.20097	7.3402	6.39958	6.45122	7.17252	7.77832	7.59793	8.13361	7.71321	7.73537	7.42204	7.36039	6.55871	9.75878	9.73378	9.27099	9.151	8.05047	7.0612	7.12388	7.41641	7.80635	8.44766	8.53186	8.27282	8.51382	8.4039	8.12528	8.1148	8.18326	GO:0010494 GO:0044707 GO:0031370 GO:0000339 GO:0000932 GO:0006413 GO:0000289 GO:0045931 GO:0044822 GO:0044767 GO:0006406 GO:0006417 GO:0003743 GO:0005845 GO:0048471 GO:0070062 GO:0070491 GO:0016281 GO:0000082 GO:0005829 GO:0016442 GO:0019899	K03259	EIF4E; translation initiation factor 4E	path:map01521 path:map03013 path:map04066 path:map04150 path:map04151 path:map04211 path:map04910	EGFR tyrosine kinase inhibitor resistance | RNA transport | HIF-1 signaling pathway | mTOR signaling pathway | PI3K-Akt signaling pathway | Longevity regulating pathway | Insulin signaling pathway	br:ko00001 br:ko00002 br:ko03012 br:ko03019	KEGG Orthology (KO) | KEGG modules | Translation factors | Messenger RNA biogenesis	if4eb_danre eukaryotic translation initiation factor 4e-1b os=danio rerio gn=eif4e1b pe=2 sv=1eif4e; translation initiation factor 4eegfr tyrosine kinase inhibitor resistance | rna transport | hif-1 signaling pathway | mtor signaling pathway | pi3k-akt signaling pathway | longevity regulating pathway | insulin signaling pathwaykegg orthology (ko) | kegg modules | translation factors | messenger r…						1	1
c518_g1	IF4E2_MOUSE Eukaryotic translation initiation factor 4E type 2 OS=Mus musculus GN=Eif4e2 PE=1 SV=1	3.2035	3.33585	2.92232	3.5267	2.70998	2.65657	2.60942	2.55458	2.67915	2.20989	2.92687	2.61889	1.98924	1.65387	3.37357	3.72165	3.60126	3.53774	3.84661	3.63738	3.46679	3.40672	2.65134	3.26017	3.07085	2.82252	2.81825	3.62551	3.05456	3.11469	3.19453	GO:0036464 GO:0003743 GO:0005845 GO:0031625 GO:0001701 GO:0000339 GO:0005829 GO:0043234 GO:0044763 GO:0006413 GO:0017148 GO:0044822	K03259	EIF4E; translation initiation factor 4E	path:map01521 path:map03013 path:map04066 path:map04150 path:map04151 path:map04211 path:map04910	EGFR tyrosine kinase inhibitor resistance | RNA transport | HIF-1 signaling pathway | mTOR signaling pathway | PI3K-Akt signaling pathway | Longevity regulating pathway | Insulin signaling pathway	br:ko00001 br:ko00002 br:ko03012 br:ko03019	KEGG Orthology (KO) | KEGG modules | Translation factors | Messenger RNA biogenesis	if4e2_mouse eukaryotic translation initiation factor 4e type 2 os=mus musculus gn=eif4e2 pe=1 sv=1eif4e; translation initiation factor 4eegfr tyrosine kinase inhibitor resistance | rna transport | hif-1 signaling pathway | mtor signaling pathway | pi3k-akt signaling pathway | longevity regulating pathway | insulin signaling pathwaykegg orthology (ko) | kegg modules | translation factors | messeng…						1	1
c21988_g1	VATA_ANOGA V-type proton ATPase catalytic subunit A OS=Anopheles gambiae GN=Vha68-2 PE=3 SV=1	4.49433	4.09971	2.91068	3.38636	3.34531	4.65312	3.88063	3.89611	4.68129	4.27819	4.82407	4.21467	4.64307	3.7018	4.69843	5.09415	4.41874	4.1149	4.18738	4.4702	3.61715	3.79242	3.30893	4.41427	4.70767	4.3247	5.21504	5.24601	4.80806	4.94355	5.41062	GO:0043209 GO:0015991 GO:0008286 GO:0033572 GO:0046961 GO:0090383 GO:0033180 GO:0005765 GO:0005887 GO:0005524 GO:0070062 GO:0005902 GO:0005739 GO:0046034 GO:0016241 GO:0005829 GO:0016324	K02145	ATPeV1A ATP6A; V-type H+-transporting ATPase subunit A [EC:3.6.3.14]	path:map00190 path:map01100 path:map04145 path:map04150 path:map04721 path:map04966 path:map05110 path:map05120 path:map05323	Oxidative phosphorylation | Metabolic pathways | Phagosome | mTOR signaling pathway | Synaptic vesicle cycle | Collecting duct acid secretion | Vibrio cholerae infection | Epithelial cell signaling in Helicobacter pylori infection | Rheumatoid arthritis	br:ko00001 br:ko00002 br:ko01000	KEGG Orthology (KO) | KEGG modules | Enzymes	vata_anoga v-type proton atpase catalytic subunit a os=anopheles gambiae gn=vha68-2 pe=3 sv=1atpev1a atp6a; v-type h+-transporting atpase subunit a [ec:3.6.3.14]oxidative phosphorylation | metabolic pathways | phagosome | mtor signaling pathway | synaptic vesicle cycle | collecting duct acid secretion | vibrio cholerae infection | epithelial cell signaling in helicobacter pylori infection | rheum…
c26410_g1	AAPK2_RAT 5 -AMP-activated kinase catalytic subunit alpha-2 OS=Rattus norvegicus GN=Prkaa2 PE=1 SV=1	4.16273	3.7352	3.033	2.57992	2.80842	4.10197	4.89734	3.83504	5.02867	4.895	5.4567	6.02625	5.60392	5.58849	5.42905	5.11412	3.97205	3.61802	2.91198	2.66731	3.12136	4.50164	4.82581	5.8171	5.94132	5.69105	5.74943	5.61367	5.84639	5.78005	5.79368	GO:0007050 GO:1901701 GO:0005993 GO:0045722 GO:0000187 GO:0044283 GO:0001666 GO:0005829 GO:0010332 GO:0032007 GO:0017148 GO:0035556 GO:0050995 GO:0016239 GO:1901796 GO:0006853 GO:0044249 GO:0042149 GO:0042304 GO:0005515 GO:0010628 GO:0042593 GO:0016324 GO:0016126 GO:0031588 GO:0043167 GO:0008203 GO:0045542 GO:0042752 GO:0046318 GO:0045821 GO:0005654 GO:0042557 GO:0000166 GO:0004679 GO:0004712 GO:…	K07198	PRKAA AMPK; 5'-AMP-activated protein kinase catalytic alpha subunit [EC:2.7.11.11]	path:map04068 path:map04140 path:map04150 path:map04151 path:map04152 path:map04211 path:map04213 path:map04371 path:map04530 path:map04710 path:map04910 path:map04920 path:map04921 path:map04922 path:map04931 path:map04932 path:map05410 path:map05418	FoxO signaling pathway | Autophagy - animal | mTOR signaling pathway | PI3K-Akt signaling pathway | AMPK signaling pathway | Longevity regulating pathway | Longevity regulating pathway - multiple species | Apelin signaling pathway | Tight junction | Circadian rhythm | Insulin signaling pathway | Adipocytokine signaling pathway | Oxytocin signaling pathway | Glucagon signaling pathway | Insulin re…	br:ko00001 br:ko01000 br:ko01001 br:ko03029	KEGG Orthology (KO) | Enzymes | Protein kinases | Mitochondrial biogenesis	aapk2_rat 5 -amp-activated kinase catalytic subunit alpha-2 os=rattus norvegicus gn=prkaa2 pe=1 sv=1prkaa ampk; 5'-amp-activated protein kinase catalytic alpha subunit [ec:2.7.11.11]foxo signaling pathway | autophagy - animal | mtor signaling pathway | pi3k-akt signaling pathway | ampk signaling pathway | longevity regulating pathway | longevity regulating pathway - multiple species | apelin sign…					1	1	1
c7296_g1	SKP2_MOUSE S-phase kinase-associated 2 OS=Mus musculus GN=Skp2 PE=1 SV=1	3.5358	4.15101	2.9015	3.73998	2.24968	2.30627	2.82921	1.88122	1.96817	1.33857	2.44756	2.80072	1.98883	1.29571	3.37366	3.40833	3.47724	3.66739	3.08909	2.86717	2.21389	2.30322	2.04718	1.63884	1.82162	2.41481	3.67279	4.79779	4.86935	4.91533	4.6765	GO:0004842 GO:0005515 GO:0050794 GO:0005737 GO:0031981 GO:0044699 GO:0006511 GO:0016567	K03875	SKP2 FBXL1; F-box and leucine-rich repeat protein 1 (S-phase kinase-associated protein 2)	path:map04068 path:map04110 path:map04120 path:map04150 path:map05168 path:map05169 path:map05200 path:map05203 path:map05222	FoxO signaling pathway | Cell cycle | Ubiquitin mediated proteolysis | mTOR signaling pathway | Herpes simplex infection | Epstein-Barr virus infection | Pathways in cancer | Viral carcinogenesis | Small cell lung cancer	br:ko00001 br:ko00002 br:ko04121	KEGG Orthology (KO) | KEGG modules | Ubiquitin system	skp2_mouse s-phase kinase-associated 2 os=mus musculus gn=skp2 pe=1 sv=1skp2 fbxl1; f-box and leucine-rich repeat protein 1 (s-phase kinase-associated protein 2)foxo signaling pathway | cell cycle | ubiquitin mediated proteolysis | mtor signaling pathway | herpes simplex infection | epstein-barr virus infection | pathways in cancer | viral carcinogenesis | small cell lung cancerkegg orthology (ko…					1
c16540_g1	KS6B1_RAT Ribosomal S6 kinase beta-1 OS=Rattus norvegicus GN=Rps6kb1 PE=1 SV=1	6.68447	6.18171	5.01107	4.33547	4.57134	5.28958	5.7233	5.7922	6.80982	5.74427	6.43731	6.32727	6.02378	5.69529	6.09574	6.26244	6.01267	5.73727	4.9463	4.66555	5.87615	7.24364	7.99571	8.11102	7.40967	6.02328	5.51457	5.40197	5.58446	5.74294	5.46396	GO:0014065 GO:0043620 GO:0048513 GO:0045202 GO:0048633 GO:0043027 GO:0009636 GO:0009749 GO:0030307 GO:0001501 GO:0003009 GO:0043154 GO:0006915 GO:0005829 GO:0033574 GO:0051721 GO:0014732 GO:2000491 GO:0007584 GO:0043555 GO:0046627 GO:0045931 GO:0006412 GO:0007616 GO:0007417 GO:0071363 GO:0030054 GO:0033762 GO:0034612 GO:0045948 GO:0008285 GO:2000381 GO:0009611 GO:0045786 GO:0042277 GO:0043201 GO:…	K04688	RPS6KB; ribosomal protein S6 kinase beta [EC:2.7.11.1]	path:map01521 path:map01522 path:map04012 path:map04066 path:map04140 path:map04150 path:map04151 path:map04152 path:map04211 path:map04212 path:map04213 path:map04350 path:map04371 path:map04666 path:map04910 path:map04931 path:map05205 path:map05221 path:map05224 path:map05231	EGFR tyrosine kinase inhibitor resistance | Endocrine resistance | ErbB signaling pathway | HIF-1 signaling pathway | Autophagy - animal | mTOR signaling pathway | PI3K-Akt signaling pathway | AMPK signaling pathway | Longevity regulating pathway | Longevity regulating pathway - worm | Longevity regulating pathway - multiple species | TGF-beta signaling pathway | Apelin signaling pathway | Fc gam…	br:ko00001 br:ko01000 br:ko01001	KEGG Orthology (KO) | Enzymes | Protein kinases	ks6b1_rat ribosomal s6 kinase beta-1 os=rattus norvegicus gn=rps6kb1 pe=1 sv=1rps6kb; ribosomal protein s6 kinase beta [ec:2.7.11.1]egfr tyrosine kinase inhibitor resistance | endocrine resistance | erbb signaling pathway | hif-1 signaling pathway | autophagy - animal | mtor signaling pathway | pi3k-akt signaling pathway | ampk signaling pathway | longevity regulating pathway | longevity regulati…		1				1	1
c21859_g1	PDPK1_RAT 3-phosphoinositide-dependent kinase 1 OS=Rattus norvegicus GN=Pdpk1 PE=1 SV=2	3.00761	2.68946	3.00489	1.8673	2.45155	1.78768	1.96106	1.98754	1.57532	1.34885	2.08246	1.83274	1.71469	1.61455	3.07521	3.01653	2.84139	3.22388	2.76595	1.96925	2.28717	2.46974	2.21351	2.28649	1.88046	2.10018	3.61504	3.73132	2.83415	2.63435	2.1348	GO:0019219 GO:0060562 GO:0007173 GO:0043167 GO:0038095 GO:0097191 GO:0042177 GO:0043122 GO:0046777 GO:0008289 GO:0045202 GO:0043542 GO:0042995 GO:0006469 GO:0005654 GO:0002223 GO:0032869 GO:0001525 GO:0010518 GO:0043274 GO:0005829 GO:0019722 GO:0030168 GO:0032148 GO:0050852 GO:2000696 GO:0060993 GO:0031295 GO:0090004 GO:0004691 GO:0051281 GO:0005886 GO:0004676 GO:0048015 GO:0071364 GO:0001935 GO:…	K06276	PDPK1; 3-phosphoinositide dependent protein kinase-1 [EC:2.7.11.1]	path:map01524 path:map03320 path:map04011 path:map04068 path:map04071 path:map04140 path:map04150 path:map04151 path:map04152 path:map04210 path:map04510 path:map04660 path:map04664 path:map04722 path:map04910 path:map04919 path:map04931 path:map04960 path:map05145 path:map05160 path:map05205 path:map05213 path:map05215 path:map05223 path:map05231	Platinum drug resistance | PPAR signaling pathway | MAPK signaling pathway - yeast | FoxO signaling pathway | Sphingolipid signaling pathway | Autophagy - animal | mTOR signaling pathway | PI3K-Akt signaling pathway | AMPK signaling pathway | Apoptosis | Focal adhesion | T cell receptor signaling pathway | Fc epsilon RI signaling pathway | Neurotrophin signaling pathway | Insulin signaling pathwa…	br:ko00001 br:ko01000 br:ko01001 br:ko04131	KEGG Orthology (KO) | Enzymes | Protein kinases | Membrane trafficking	pdpk1_rat 3-phosphoinositide-dependent kinase 1 os=rattus norvegicus gn=pdpk1 pe=1 sv=2pdpk1; 3-phosphoinositide dependent protein kinase-1 [ec:2.7.11.1]platinum drug resistance | ppar signaling pathway | mapk signaling pathway - yeast | foxo signaling pathway | sphingolipid signaling pathway | autophagy - animal | mtor signaling pathway | pi3k-akt signaling pathway | ampk signaling pathway | apo…					1	1	1		1
c25031_g1	SOS2_HUMAN Son of sevenless homolog 2 OS=Homo sapiens GN=SOS2 PE=1 SV=2	4.0081	3.9523	3.74532	3.40594	3.14573	3.50998	2.84323	3.40202	2.42156	3.93916	2.88621	2.62822	2.17418	1.92353	5.03818	4.6823	4.80364	4.61282	4.9174	4.09708	3.96637	3.70729	4.35023	4.00778	3.70093	4.34943	3.94805	5.12152	4.78699	3.8913	4.74513	GO:0005088 GO:0007169 GO:0042221 GO:0009653 GO:0048513 GO:0044763 GO:0002682 GO:0005622 GO:0002376 GO:0005515 GO:0048522 GO:0051056 GO:0035556	K03099	SOS; son of sevenless	path:map01521 path:map01522 path:map04010 path:map04012 path:map04013 path:map04014 path:map04062 path:map04068 path:map04072 path:map04150 path:map04151 path:map04320 path:map04510 path:map04540 path:map04630 path:map04650 path:map04660 path:map04662 path:map04664 path:map04722 path:map04810 path:map04910 path:map04912 path:map04915 path:map04917 path:map05034 path:map05160 path:map05200 path:ma…	EGFR tyrosine kinase inhibitor resistance | Endocrine resistance | MAPK signaling pathway | ErbB signaling pathway | MAPK signaling pathway - fly | Ras signaling pathway | Chemokine signaling pathway | FoxO signaling pathway | Phospholipase D signaling pathway | mTOR signaling pathway | PI3K-Akt signaling pathway | Dorso-ventral axis formation | Focal adhesion | Gap junction | Jak-STAT signaling …	br:ko00001	KEGG Orthology (KO)	sos2_human son of sevenless homolog 2 os=homo sapiens gn=sos2 pe=1 sv=2sos; son of sevenlessegfr tyrosine kinase inhibitor resistance | endocrine resistance | mapk signaling pathway | erbb signaling pathway | mapk signaling pathway - fly | ras signaling pathway | chemokine signaling pathway | foxo signaling pathway | phospholipase d signaling pathway | mtor signaling pathway | pi3k-akt signaling …					1	1	1	1	1
c21564_g1	RHO_APLCA Ras-like GTP-binding RHO OS=Aplysia californica GN=RHO PE=2 SV=1	1.29299	1.12196	1.23334	1.10255	1.80361	1.42338	1.46138	1.49287	1.4059	1.86555	3.11674	3.85916	2.89166	2.45797	1.24497	1.18575	0.948415	1.12917	1.46462	1.71669	1.58459	1.81876	1.36274	1.52421	1.75595	1.23845	0.948415	1.25099	0.948415	1.62562	1.44442	GO:0044319 GO:0050919 GO:0033144 GO:1904695 GO:0007179 GO:0043542 GO:0002363 GO:0006886 GO:0043149 GO:0090051 GO:0021795 GO:0045766 GO:0005789 GO:0003924 GO:0006915 GO:0017022 GO:0019003 GO:0005829 GO:0031234 GO:0030027 GO:0038027 GO:1902766 GO:0007266 GO:0003100 GO:0004871 GO:0042346 GO:0021861 GO:0005634 GO:0031902 GO:0048010 GO:0097498 GO:0001998 GO:0048015 GO:0051056 GO:0051496 GO:0048013 GO:…	K04513	RHOA; Ras homolog gene family member A	path:map04011 path:map04014 path:map04015 path:map04022 path:map04024 path:map04062 path:map04071 path:map04072 path:map04144 path:map04150 path:map04270 path:map04310 path:map04350 path:map04360 path:map04510 path:map04520 path:map04530 path:map04611 path:map04621 path:map04660 path:map04670 path:map04722 path:map04810 path:map04921 path:map04972 path:map05100 path:map05130 path:map05133 path:ma…	MAPK signaling pathway - yeast | Ras signaling pathway | Rap1 signaling pathway | cGMP-PKG signaling pathway | cAMP signaling pathway | Chemokine signaling pathway | Sphingolipid signaling pathway | Phospholipase D signaling pathway | Endocytosis | mTOR signaling pathway | Vascular smooth muscle contraction | Wnt signaling pathway | TGF-beta signaling pathway | Axon guidance | Focal adhesion | Ad…	br:ko00001 br:ko04031 br:ko04131 br:ko04147	KEGG Orthology (KO) | GTP-binding proteins | Membrane trafficking | Exosome	rho_aplca ras-like gtp-binding rho os=aplysia californica gn=rho pe=2 sv=1rhoa; ras homolog gene family member amapk signaling pathway - yeast | ras signaling pathway | rap1 signaling pathway | cgmp-pkg signaling pathway | camp signaling pathway | chemokine signaling pathway | sphingolipid signaling pathway | phospholipase d signaling pathway | endocytosis | mtor signaling pathway | vascular smoo…	1	1							1
c34353_g1	RHO_APLCA Ras-like GTP-binding RHO OS=Aplysia californica GN=RHO PE=2 SV=1	4.86357	4.45026	4.00284	3.98783	4.41048	5.75215	6.59841	6.59402	6.47036	5.16431	5.98951	5.68778	5.71741	5.34629	4.75735	4.5598	3.54285	3.93008	3.18779	2.68982	3.03365	3.87318	4.58856	5.27387	5.60531	6.04181	2.89905	4.18315	4.48654	4.68982	4.08563	GO:0044319 GO:0050919 GO:0033144 GO:1904695 GO:0007179 GO:0043542 GO:0002363 GO:0006886 GO:0043149 GO:0090051 GO:0021795 GO:0045766 GO:0005789 GO:0003924 GO:0006915 GO:0017022 GO:0019003 GO:0005829 GO:0031234 GO:0030027 GO:0038027 GO:1902766 GO:0007266 GO:0003100 GO:0004871 GO:0042346 GO:0021861 GO:0005634 GO:0031902 GO:0048010 GO:0097498 GO:0001998 GO:0048015 GO:0051056 GO:0051496 GO:0048013 GO:…	K04513	RHOA; Ras homolog gene family member A	path:map04011 path:map04014 path:map04015 path:map04022 path:map04024 path:map04062 path:map04071 path:map04072 path:map04144 path:map04150 path:map04270 path:map04310 path:map04350 path:map04360 path:map04510 path:map04520 path:map04530 path:map04611 path:map04621 path:map04660 path:map04670 path:map04722 path:map04810 path:map04921 path:map04972 path:map05100 path:map05130 path:map05133 path:ma…	MAPK signaling pathway - yeast | Ras signaling pathway | Rap1 signaling pathway | cGMP-PKG signaling pathway | cAMP signaling pathway | Chemokine signaling pathway | Sphingolipid signaling pathway | Phospholipase D signaling pathway | Endocytosis | mTOR signaling pathway | Vascular smooth muscle contraction | Wnt signaling pathway | TGF-beta signaling pathway | Axon guidance | Focal adhesion | Ad…	br:ko00001 br:ko04031 br:ko04131 br:ko04147	KEGG Orthology (KO) | GTP-binding proteins | Membrane trafficking | Exosome	rho_aplca ras-like gtp-binding rho os=aplysia californica gn=rho pe=2 sv=1rhoa; ras homolog gene family member amapk signaling pathway - yeast | ras signaling pathway | rap1 signaling pathway | cgmp-pkg signaling pathway | camp signaling pathway | chemokine signaling pathway | sphingolipid signaling pathway | phospholipase d signaling pathway | endocytosis | mtor signaling pathway | vascular smoo…	1	1							1
c5575_g1	RHO_APLCA Ras-like GTP-binding RHO OS=Aplysia californica GN=RHO PE=2 SV=1	6.93478	7.02007	8.03784	6.95611	6.51181	6.15366	5.68961	6.09511	5.27789	5.48789	5.84204	6.36495	6.98226	6.87312	5.56502	5.81785	6.05847	6.17569	6.3381	6.26429	5.32655	4.5121	4.02213	3.72421	4.30612	4.45475	5.41681	4.97114	4.89222	5.23775	4.16804	GO:0044319 GO:0050919 GO:0033144 GO:1904695 GO:0007179 GO:0043542 GO:0002363 GO:0006886 GO:0043149 GO:0090051 GO:0021795 GO:0045766 GO:0005789 GO:0003924 GO:0006915 GO:0017022 GO:0019003 GO:0005829 GO:0031234 GO:0030027 GO:0038027 GO:1902766 GO:0007266 GO:0003100 GO:0004871 GO:0042346 GO:0021861 GO:0005634 GO:0031902 GO:0048010 GO:0097498 GO:0001998 GO:0048015 GO:0051056 GO:0051496 GO:0048013 GO:…	K04513	RHOA; Ras homolog gene family member A	path:map04011 path:map04014 path:map04015 path:map04022 path:map04024 path:map04062 path:map04071 path:map04072 path:map04144 path:map04150 path:map04270 path:map04310 path:map04350 path:map04360 path:map04510 path:map04520 path:map04530 path:map04611 path:map04621 path:map04660 path:map04670 path:map04722 path:map04810 path:map04921 path:map04972 path:map05100 path:map05130 path:map05133 path:ma…	MAPK signaling pathway - yeast | Ras signaling pathway | Rap1 signaling pathway | cGMP-PKG signaling pathway | cAMP signaling pathway | Chemokine signaling pathway | Sphingolipid signaling pathway | Phospholipase D signaling pathway | Endocytosis | mTOR signaling pathway | Vascular smooth muscle contraction | Wnt signaling pathway | TGF-beta signaling pathway | Axon guidance | Focal adhesion | Ad…	br:ko00001 br:ko04031 br:ko04131 br:ko04147	KEGG Orthology (KO) | GTP-binding proteins | Membrane trafficking | Exosome	rho_aplca ras-like gtp-binding rho os=aplysia californica gn=rho pe=2 sv=1rhoa; ras homolog gene family member amapk signaling pathway - yeast | ras signaling pathway | rap1 signaling pathway | cgmp-pkg signaling pathway | camp signaling pathway | chemokine signaling pathway | sphingolipid signaling pathway | phospholipase d signaling pathway | endocytosis | mtor signaling pathway | vascular smoo…	1	1							1
c25502_g1	IGF1R_HUMAN Insulin-like growth factor 1 receptor OS=Homo sapiens GN=IGF1R PE=1 SV=1	3.37139	5.38062	6.83702	3.92067	2.28784	1.70946	1.31377	1.93593	1.67362	1.14004	1.40482	1.25902	2.38327	2.49629	1.26856	2.73748	5.54924	5.73259	4.50981	3.14029	1.77329	2.11176	1.19213	1.95827	1.53618	0.948415	0.948415	0.948415	0.948415	0.948415	0.948415	GO:0043229 GO:0043408 GO:0046777 GO:0048513 GO:0043168 GO:1902533 GO:0044459 GO:0000166 GO:0032869 GO:0003006 GO:0050793 GO:0004714 GO:0051262 GO:0032147 GO:2000112 GO:0010557 GO:0051704 GO:0065008 GO:0019904 GO:0045935 GO:0007169 GO:0048523 GO:0005520 GO:0044702 GO:0031328 GO:0032879 GO:0005737 GO:0010605 GO:0016021 GO:0010468 GO:0030154 GO:0031982 GO:0032991	K05087	IGF1R CD221; insulin-like growth factor 1 receptor [EC:2.7.10.1]	path:map01521 path:map01522 path:map04014 path:map04015 path:map04066 path:map04068 path:map04114 path:map04140 path:map04144 path:map04150 path:map04151 path:map04152 path:map04211 path:map04213 path:map04510 path:map04520 path:map04550 path:map04730 path:map04913 path:map04914 path:map05200 path:map05202 path:map05205 path:map05214 path:map05215 path:map05218 path:map05224	EGFR tyrosine kinase inhibitor resistance | Endocrine resistance | Ras signaling pathway | Rap1 signaling pathway | HIF-1 signaling pathway | FoxO signaling pathway | Oocyte meiosis | Autophagy - animal | Endocytosis | mTOR signaling pathway | PI3K-Akt signaling pathway | AMPK signaling pathway | Longevity regulating pathway | Longevity regulating pathway - multiple species | Focal adhesion | Adh…	br:ko00001 br:ko01000 br:ko01001 br:ko01020 br:ko04050 br:ko04090	KEGG Orthology (KO) | Enzymes | Protein kinases | Enzyme-linked receptors | Cytokine receptors | Cellular antigens	igf1r_human insulin-like growth factor 1 receptor os=homo sapiens gn=igf1r pe=1 sv=1igf1r cd221; insulin-like growth factor 1 receptor [ec:2.7.10.1]egfr tyrosine kinase inhibitor resistance | endocrine resistance | ras signaling pathway | rap1 signaling pathway | hif-1 signaling pathway | foxo signaling pathway | oocyte meiosis | autophagy - animal | endocytosis | mtor signaling pathway | pi3k-ak…					1	1
c34421_g1	GRB2_MOUSE Growth factor receptor-bound 2 OS=Mus musculus GN=Grb2 PE=1 SV=1	4.52327	4.63331	3.77953	3.55536	2.95107	3.29067	2.79159	1.91247	3.06588	2.16415	3.45147	3.56522	1.82535	2.32655	4.95571	5.1312	4.85979	4.90569	3.89453	3.43042	3.03038	2.84672	2.45266	3.10295	3.13272	2.94134	2.85305	2.43393	1.5931	3.18028	2.96704	GO:0005070 GO:0045727 GO:0014066 GO:0008286 GO:0007173 GO:0005154 GO:0046875 GO:0038095 GO:0042770 GO:0007411 GO:0008543 GO:0080135 GO:0038096 GO:0005730 GO:0046934 GO:0006446 GO:0042059 GO:0005654 GO:0000165 GO:0005768 GO:0070062 GO:0071479 GO:0005829 GO:0017124 GO:0008180 GO:0038128 GO:0050852 GO:2000379 GO:0019901 GO:0042802 GO:0031295 GO:0007143 GO:0005088 GO:0007267 GO:0007265 GO:0005168 GO:…	K04364	GRB2; growth factor receptor-binding protein 2	path:map01521 path:map01522 path:map04010 path:map04012 path:map04013 path:map04014 path:map04062 path:map04068 path:map04072 path:map04150 path:map04151 path:map04320 path:map04380 path:map04510 path:map04540 path:map04550 path:map04630 path:map04650 path:map04660 path:map04662 path:map04664 path:map04722 path:map04910 path:map04912 path:map04915 path:map04917 path:map05034 path:map05160 path:ma…	EGFR tyrosine kinase inhibitor resistance | Endocrine resistance | MAPK signaling pathway | ErbB signaling pathway | MAPK signaling pathway - fly | Ras signaling pathway | Chemokine signaling pathway | FoxO signaling pathway | Phospholipase D signaling pathway | mTOR signaling pathway | PI3K-Akt signaling pathway | Dorso-ventral axis formation | Osteoclast differentiation | Focal adhesion | Gap j…	br:ko00001 br:ko04131	KEGG Orthology (KO) | Membrane trafficking	grb2_mouse growth factor receptor-bound 2 os=mus musculus gn=grb2 pe=1 sv=1grb2; growth factor receptor-binding protein 2egfr tyrosine kinase inhibitor resistance | endocrine resistance | mapk signaling pathway | erbb signaling pathway | mapk signaling pathway - fly | ras signaling pathway | chemokine signaling pathway | foxo signaling pathway | phospholipase d signaling pathway | mtor signaling …					1	1	1	1	1
c24832_g1	RHO5_SCHPO GTP-binding rho5 OS=Schizosaccharomyces pombe (strain 972 ATCC 24843) GN=rho5 PE=3 SV=1	1.24397	1.46467	2.37329	2.28766	3.57835	5.75397	6.50276	5.58427	6.08463	5.32014	5.11666	5.09782	5.73824	4.90861	1.26997	0.948415	0.948415	0.948415	1.13516	0.948415	0.948415	1.28255	1.11774	1.16936	0.948415	0.948415	0.948415	1.36537	0.948415	0.948415	1.31187	GO:0044319 GO:0050919 GO:0007179 GO:0021953 GO:0043542 GO:0043149 GO:0001990 GO:0090051 GO:0021795 GO:0021872 GO:0005789 GO:0006954 GO:0003924 GO:0017022 GO:0005829 GO:0031234 GO:2000112 GO:0031996 GO:0030027 GO:0010592 GO:0019901 GO:0038027 GO:0090023 GO:1902766 GO:0007266 GO:1900026 GO:0005884 GO:0004871 GO:0042346 GO:0009887 GO:0031505 GO:0048010 GO:0097498 GO:0051894 GO:0048015 GO:0051496 GO:…	K04513	RHOA; Ras homolog gene family member A	path:map04011 path:map04014 path:map04015 path:map04022 path:map04024 path:map04062 path:map04071 path:map04072 path:map04144 path:map04150 path:map04270 path:map04310 path:map04350 path:map04360 path:map04510 path:map04520 path:map04530 path:map04611 path:map04621 path:map04660 path:map04670 path:map04722 path:map04810 path:map04921 path:map04972 path:map05100 path:map05130 path:map05133 path:ma…	MAPK signaling pathway - yeast | Ras signaling pathway | Rap1 signaling pathway | cGMP-PKG signaling pathway | cAMP signaling pathway | Chemokine signaling pathway | Sphingolipid signaling pathway | Phospholipase D signaling pathway | Endocytosis | mTOR signaling pathway | Vascular smooth muscle contraction | Wnt signaling pathway | TGF-beta signaling pathway | Axon guidance | Focal adhesion | Ad…	br:ko00001 br:ko04031 br:ko04131 br:ko04147	KEGG Orthology (KO) | GTP-binding proteins | Membrane trafficking | Exosome	rho5_schpo gtp-binding rho5 os=schizosaccharomyces pombe (strain 972 atcc 24843) gn=rho5 pe=3 sv=1rhoa; ras homolog gene family member amapk signaling pathway - yeast | ras signaling pathway | rap1 signaling pathway | cgmp-pkg signaling pathway | camp signaling pathway | chemokine signaling pathway | sphingolipid signaling pathway | phospholipase d signaling pathway | endocytosis | mtor signaling…	1	1							1
c24358_g1	RAF1_CHICK RAF proto-oncogene serine threonine- kinase OS=Gallus gallus GN=RAF1 PE=2 SV=1	7.34894	7.49252	8.06318	7.51501	6.6873	5.75846	5.26878	5.81108	5.18476	5.17394	4.78194	4.88493	5.22905	6.42367	6.94433	6.73166	7.40805	7.45217	7.52439	7.02433	6.51696	6.21219	5.9765	6.04382	6.13871	6.30582	5.55654	5.74655	5.80776	5.20307	5.80332	GO:0008283 GO:0035023 GO:0008285 GO:0005794 GO:0090150 GO:1901700 GO:0002223 GO:0000165 GO:0000186 GO:0009628 GO:0009968 GO:0071277 GO:0005509 GO:0043154 GO:0006915 GO:0005829 GO:0031333 GO:0010975 GO:0030168 GO:0032006 GO:0033138 GO:0042802 GO:0010033 GO:0045935 GO:0007264 GO:0034220 GO:0005741 GO:0004674 GO:0005886 GO:0009887 GO:0030217 GO:0031328 GO:0010628 GO:0051130 GO:0070374 GO:0016043 GO:…	K04365	BRAF; B-Raf proto-oncogene serine/threonine-protein kinase [EC:2.7.11.1]	path:map01521 path:map01522 path:map04010 path:map04012 path:map04013 path:map04015 path:map04024 path:map04062 path:map04068 path:map04150 path:map04214 path:map04270 path:map04320 path:map04510 path:map04650 path:map04720 path:map04722 path:map04726 path:map04730 path:map04810 path:map04910 path:map04914 path:map05034 path:map05160 path:map05200 path:map05205 path:map05210 path:map05211 path:ma…	EGFR tyrosine kinase inhibitor resistance | Endocrine resistance | MAPK signaling pathway | ErbB signaling pathway | MAPK signaling pathway - fly | Rap1 signaling pathway | cAMP signaling pathway | Chemokine signaling pathway | FoxO signaling pathway | mTOR signaling pathway | Apoptosis - fly | Vascular smooth muscle contraction | Dorso-ventral axis formation | Focal adhesion | Natural killer cel…	br:ko00001 br:ko00002 br:ko01000 br:ko01001	KEGG Orthology (KO) | KEGG modules | Enzymes | Protein kinases	raf1_chick raf proto-oncogene serine threonine- kinase os=gallus gallus gn=raf1 pe=2 sv=1braf; b-raf proto-oncogene serine/threonine-protein kinase [ec:2.7.11.1]egfr tyrosine kinase inhibitor resistance | endocrine resistance | mapk signaling pathway | erbb signaling pathway | mapk signaling pathway - fly | rap1 signaling pathway | camp signaling pathway | chemokine signaling pathway | foxo signa…					1		1		1
c25841_g1	RAF1_CHICK RAF proto-oncogene serine threonine- kinase OS=Gallus gallus GN=RAF1 PE=2 SV=1	1.00905	1.21847	1.69997	2.71732	2.88159	3.306	3.01772	3.00877	3.33639	3.02898	3.95816	3.9354	2.69751	4.06462	1.91045	2.407	2.18898	1.91475	3.23687	4.57019	5.17844	5.0231	4.34375	4.1637	4.00192	4.26916	2.59601	4.48633	5.15259	5.0062	5.03044	GO:0043167 GO:0006464 GO:0080134 GO:0048534 GO:0044087 GO:0045595 GO:0043231 GO:0016310 GO:0035556 GO:0070887 GO:0051128 GO:0065008 GO:0007166 GO:0044444 GO:0043410 GO:0004674 GO:0006810 GO:0006950 GO:0042127 GO:0001775 GO:0032879 GO:0043085 GO:0043066 GO:0016020 GO:0030154 GO:0031267	K04365	BRAF; B-Raf proto-oncogene serine/threonine-protein kinase [EC:2.7.11.1]	path:map01521 path:map01522 path:map04010 path:map04012 path:map04013 path:map04015 path:map04024 path:map04062 path:map04068 path:map04150 path:map04214 path:map04270 path:map04320 path:map04510 path:map04650 path:map04720 path:map04722 path:map04726 path:map04730 path:map04810 path:map04910 path:map04914 path:map05034 path:map05160 path:map05200 path:map05205 path:map05210 path:map05211 path:ma…	EGFR tyrosine kinase inhibitor resistance | Endocrine resistance | MAPK signaling pathway | ErbB signaling pathway | MAPK signaling pathway - fly | Rap1 signaling pathway | cAMP signaling pathway | Chemokine signaling pathway | FoxO signaling pathway | mTOR signaling pathway | Apoptosis - fly | Vascular smooth muscle contraction | Dorso-ventral axis formation | Focal adhesion | Natural killer cel…	br:ko00001 br:ko00002 br:ko01000 br:ko01001	KEGG Orthology (KO) | KEGG modules | Enzymes | Protein kinases	raf1_chick raf proto-oncogene serine threonine- kinase os=gallus gallus gn=raf1 pe=2 sv=1braf; b-raf proto-oncogene serine/threonine-protein kinase [ec:2.7.11.1]egfr tyrosine kinase inhibitor resistance | endocrine resistance | mapk signaling pathway | erbb signaling pathway | mapk signaling pathway - fly | rap1 signaling pathway | camp signaling pathway | chemokine signaling pathway | foxo signa…					1		1		1
c23676_g1	KRAF1_CAEBR Raf homolog serine threonine- kinase OS=Caenorhabditis briggsae GN=lin-45 PE=3 SV=2	1.19857	0.948415	0.948415	1.25774	1.49786	2.05269	2.26881	1.68479	2.5226	1.5028	1.68443	1.19236	0.948415	2.13945	1.58121	1.07606	1.3936	1.2015	2.37157	1.86207	1.72316	1.68641	1.52915	1.33535	2.10505	1.50999	0.948415	0.948415	0.948415	0.948415	0.948415	GO:0080134 GO:0048534 GO:0006468 GO:0051641 GO:0044087 GO:0045595 GO:0043231 GO:0035556 GO:0070887 GO:0051128 GO:0065008 GO:0007166 GO:0044444 GO:0043410 GO:0004674 GO:0044765 GO:0006950 GO:0042127 GO:0045184 GO:0001775 GO:0032879 GO:0046872 GO:0043085 GO:0010628 GO:0043066 GO:0016020 GO:0030154 GO:0031267 GO:0071702	K04365	BRAF; B-Raf proto-oncogene serine/threonine-protein kinase [EC:2.7.11.1]	path:map01521 path:map01522 path:map04010 path:map04012 path:map04013 path:map04015 path:map04024 path:map04062 path:map04068 path:map04150 path:map04214 path:map04270 path:map04320 path:map04510 path:map04650 path:map04720 path:map04722 path:map04726 path:map04730 path:map04810 path:map04910 path:map04914 path:map05034 path:map05160 path:map05200 path:map05205 path:map05210 path:map05211 path:ma…	EGFR tyrosine kinase inhibitor resistance | Endocrine resistance | MAPK signaling pathway | ErbB signaling pathway | MAPK signaling pathway - fly | Rap1 signaling pathway | cAMP signaling pathway | Chemokine signaling pathway | FoxO signaling pathway | mTOR signaling pathway | Apoptosis - fly | Vascular smooth muscle contraction | Dorso-ventral axis formation | Focal adhesion | Natural killer cel…	br:ko00001 br:ko00002 br:ko01000 br:ko01001	KEGG Orthology (KO) | KEGG modules | Enzymes | Protein kinases	kraf1_caebr raf homolog serine threonine- kinase os=caenorhabditis briggsae gn=lin-45 pe=3 sv=2braf; b-raf proto-oncogene serine/threonine-protein kinase [ec:2.7.11.1]egfr tyrosine kinase inhibitor resistance | endocrine resistance | mapk signaling pathway | erbb signaling pathway | mapk signaling pathway - fly | rap1 signaling pathway | camp signaling pathway | chemokine signaling pathway | foxo…					1		1		1
c18883_g1	RASH_CHICK GTPase HRas OS=Gallus gallus GN=HRAS PE=1 SV=1	1.08302	2.03692	3.53172	6.2848	5.88894	5.53827	5.08576	5.88766	6.09742	5.50052	5.80309	6.10365	4.76521	5.54456	1.66299	0.948415	1.28749	1.37347	1.66062	2.71683	3.17873	4.47999	4.03177	4.75003	5.46317	5.62203	1.47888	1.35762	1.75072	3.14531	0.948415	GO:0007050 GO:0060441 GO:0007093 GO:0008022 GO:0007173 GO:0007411 GO:0000139 GO:0008542 GO:0051291 GO:0051092 GO:0043547 GO:0051000 GO:0048169 GO:0003924 GO:0032729 GO:0019003 GO:0005829 GO:0031234 GO:0019002 GO:0032403 GO:0050679 GO:2000630 GO:0034260 GO:0090303 GO:2000251 GO:0007265 GO:0006897 GO:1900029 GO:0005634 GO:0010629 GO:0048013 GO:0030335 GO:0008283 GO:0035022 GO:0043406 GO:0008286 GO:…	K07827	KRAS KRAS2; GTPase Kras	path:map01521 path:map01522 path:map04010 path:map04012 path:map04013 path:map04014 path:map04015 path:map04062 path:map04068 path:map04071 path:map04072 path:map04137 path:map04138 path:map04140 path:map04150 path:map04151 path:map04210 path:map04211 path:map04213 path:map04214 path:map04320 path:map04360 path:map04370 path:map04371 path:map04540 path:map04550 path:map04650 path:map04660 path:ma…	EGFR tyrosine kinase inhibitor resistance | Endocrine resistance | MAPK signaling pathway | ErbB signaling pathway | MAPK signaling pathway - fly | Ras signaling pathway | Rap1 signaling pathway | Chemokine signaling pathway | FoxO signaling pathway | Sphingolipid signaling pathway | Phospholipase D signaling pathway | Mitophagy - animal | Autophagy - yeast | Autophagy - animal | mTOR signaling p…	br:ko00001 br:ko04031 br:ko04131	KEGG Orthology (KO) | GTP-binding proteins | Membrane trafficking	rash_chick gtpase hras os=gallus gallus gn=hras pe=1 sv=1kras kras2; gtpase krasegfr tyrosine kinase inhibitor resistance | endocrine resistance | mapk signaling pathway | erbb signaling pathway | mapk signaling pathway - fly | ras signaling pathway | rap1 signaling pathway | chemokine signaling pathway | foxo signaling pathway | sphingolipid signaling pathway | phospholipase d signaling pathway …					1	1	1		1
c21626_g1	PTEN_MOUSE Phosphatidylinositol 3 4 5-trisphosphate 3-phosphatase and dual-specificity phosphatase PTEN OS=Mus musculus GN=Pten PE=1 SV=1	1.77051	1.77939	1.76753	2.80373	2.40319	2.44415	2.49011	2.55626	3.62381	3.35551	4.17195	4.29671	3.13643	3.72585	2.37357	2.741	2.20485	2.42709	1.51355	1.65314	1.11306	1.0997	1.33376	1.92288	2.54604	2.3563	3.15126	3.44109	4.52741	4.47468	3.35116	GO:0043647 GO:0008285 GO:0022607 GO:0045786 GO:0009653 GO:0048513 GO:0051093 GO:1902532 GO:0042995 GO:0007610 GO:0005654 GO:0000079 GO:0005925 GO:0044087 GO:0051241 GO:0031398 GO:0010975 GO:0051129 GO:0019900 GO:0035556 GO:0010033 GO:0050808 GO:0006470 GO:0007267 GO:0098590 GO:0007166 GO:0046488 GO:0044444 GO:0048468 GO:0004721 GO:0044093 GO:0070372 GO:0007417 GO:0031647 GO:0032879 GO:0051179 GO:…	K01110	PTEN; phosphatidylinositol-3 4 5-trisphosphate 3-phosphatase and dual-specificity protein phosphatase PTEN [EC:3.1.3.16 3.1.3.48 3.1.3.67]	path:map00562 path:map01521 path:map04068 path:map04070 path:map04071 path:map04115 path:map04140 path:map04150 path:map04151 path:map04212 path:map04510 path:map04931 path:map05161 path:map05200 path:map05206 path:map05213 path:map05214 path:map05215 path:map05218 path:map05222 path:map05224 path:map05230	Inositol phosphate metabolism | EGFR tyrosine kinase inhibitor resistance | FoxO signaling pathway | Phosphatidylinositol signaling system | Sphingolipid signaling pathway | p53 signaling pathway | Autophagy - animal | mTOR signaling pathway | PI3K-Akt signaling pathway | Longevity regulating pathway - worm | Focal adhesion | Insulin resistance | Hepatitis B | Pathways in cancer | MicroRNAs in ca…	br:ko00001 br:ko01000 br:ko01009	KEGG Orthology (KO) | Enzymes | Protein phosphatases and associated proteins	pten_mouse phosphatidylinositol 3 4 5-trisphosphate 3-phosphatase and dual-specificity phosphatase pten os=mus musculus gn=pten pe=1 sv=1pten; phosphatidylinositol-3 4 5-trisphosphate 3-phosphatase and dual-specificity protein phosphatase pten [ec:3.1.3.16 3.1.3.48 3.1.3.67]inositol phosphate metabolism | egfr tyrosine kinase inhibitor resistance | foxo signaling pathway | phosphatidylinositol si…					1	1
c17989_g1	KPC1_APLCA Calcium-dependent kinase C OS=Aplysia californica GN=PRKC1 PE=1 SV=2	2.49224	3.45365	3.87627	3.78419	3.95354	4.585	5.24165	3.99504	4.72153	5.07217	4.59465	4.59512	3.47198	3.83248	3.12005	2.89112	3.65037	3.55113	3.724	3.43906	3.06772	2.77602	2.2649	3.39158	2.9501	3.19602	1.47888	3.36505	3.82727	3.14121	3.77473	GO:0032095 GO:0034351 GO:0090330 GO:0051092 GO:0022400 GO:0045766 GO:0030425 GO:0002159 GO:0050796 GO:0001666 GO:0045651 GO:0030949 GO:0005829 GO:0010613 GO:0031397 GO:0035556 GO:0005080 GO:0008270 GO:0002250 GO:0043278 GO:0005246 GO:0097381 GO:0046627 GO:1901799 GO:0045931 GO:0010829 GO:0050681 GO:0042393 GO:0071322 GO:0030374 GO:0070555 GO:0030054 GO:0018105 GO:0031666 GO:0007194 GO:0007077 GO:…	K02677	PRKCA; classical protein kinase C alpha type [EC:2.7.11.13]	path:map01521 path:map04010 path:map04011 path:map04012 path:map04014 path:map04015 path:map04020 path:map04066 path:map04070 path:map04071 path:map04072 path:map04139 path:map04150 path:map04151 path:map04261 path:map04270 path:map04310 path:map04360 path:map04370 path:map04510 path:map04540 path:map04650 path:map04664 path:map04666 path:map04670 path:map04713 path:map04720 path:map04723 path:ma…	EGFR tyrosine kinase inhibitor resistance | MAPK signaling pathway | MAPK signaling pathway - yeast | ErbB signaling pathway | Ras signaling pathway | Rap1 signaling pathway | Calcium signaling pathway | HIF-1 signaling pathway | Phosphatidylinositol signaling system | Sphingolipid signaling pathway | Phospholipase D signaling pathway | Mitophagy - yeast | mTOR signaling pathway | PI3K-Akt signal…	br:ko00001 br:ko01000 br:ko01001 br:ko04131	KEGG Orthology (KO) | Enzymes | Protein kinases | Membrane trafficking	kpc1_aplca calcium-dependent kinase c os=aplysia californica gn=prkc1 pe=1 sv=2prkca; classical protein kinase c alpha type [ec:2.7.11.13]egfr tyrosine kinase inhibitor resistance | mapk signaling pathway | mapk signaling pathway - yeast | erbb signaling pathway | ras signaling pathway | rap1 signaling pathway | calcium signaling pathway | hif-1 signaling pathway | phosphatidylinositol signaling …	1					1			1
c24090_g1	AKT_MLVAT AKT kinase-transforming OS=AKT8 murine leukemia virus GN=V-AKT PE=1 SV=1	2.02722	3.36561	5.96306	5.28161	4.15444	3.25815	2.88186	2.31067	2.73684	1.63478	2.26451	2.41136	2.7979	0.948415	1.24497	1.92979	4.31115	4.98159	5.76418	5.12023	3.61428	3.64166	2.57871	2.38295	1.71291	1.51976	0.948415	1.35762	0.948415	1.5308	0.948415	GO:0015630 GO:0014066 GO:1990090 GO:0030030 GO:0048878 GO:0045600 GO:0046777 GO:0080135 GO:0005794 GO:0045444 GO:0051091 GO:0045725 GO:0060644 GO:0005547 GO:0030307 GO:0031999 GO:0051960 GO:0051000 GO:0099106 GO:0000060 GO:0005829 GO:0033138 GO:1900182 GO:0007186 GO:0032000 GO:0048009 GO:1901796 GO:0004674 GO:0006974 GO:0005886 GO:0006412 GO:0006924 GO:0048015 GO:0010507 GO:0010748 GO:0072656 GO:…	K04456	AKT; RAC serine/threonine-protein kinase [EC:2.7.11.1]	path:map01521 path:map01522 path:map01524 path:map04010 path:map04012 path:map04014 path:map04015 path:map04022 path:map04024 path:map04062 path:map04066 path:map04068 path:map04071 path:map04072 path:map04140 path:map04150 path:map04151 path:map04152 path:map04210 path:map04211 path:map04212 path:map04213 path:map04261 path:map04370 path:map04371 path:map04380 path:map04510 path:map04550 path:ma…	EGFR tyrosine kinase inhibitor resistance | Endocrine resistance | Platinum drug resistance | MAPK signaling pathway | ErbB signaling pathway | Ras signaling pathway | Rap1 signaling pathway | cGMP-PKG signaling pathway | cAMP signaling pathway | Chemokine signaling pathway | HIF-1 signaling pathway | FoxO signaling pathway | Sphingolipid signaling pathway | Phospholipase D signaling pathway | Au…	br:ko00001 br:ko00002 br:ko01000 br:ko01001	KEGG Orthology (KO) | KEGG modules | Enzymes | Protein kinases	akt_mlvat akt kinase-transforming os=akt8 murine leukemia virus gn=v-akt pe=1 sv=1akt; rac serine/threonine-protein kinase [ec:2.7.11.1]egfr tyrosine kinase inhibitor resistance | endocrine resistance | platinum drug resistance | mapk signaling pathway | erbb signaling pathway | ras signaling pathway | rap1 signaling pathway | cgmp-pkg signaling pathway | camp signaling pathway | chemokine signal…					1	1	1	1	1
c1026_g1	P85A_PONAB Phosphatidylinositol 3-kinase regulatory subunit alpha OS=Pongo abelii GN=PIK3R1 PE=2 SV=1	3.67029	3.55931	3.29116	3.31537	3.24203	4.17776	3.89748	3.61404	3.97612	3.39844	3.92823	3.94885	4.35749	4.23437	3.90407	3.94628	3.08545	3.62846	3.82871	3.77984	3.94949	4.01941	2.92609	3.09443	3.24289	3.32273	1.8318	2.23294	1.80722	0.948415	0.948415	GO:1900076 GO:0002682 GO:0048584 GO:0048522 GO:0050790 GO:0071375 GO:0070201 GO:0016310 GO:0035556 GO:0051128 GO:0065008 GO:0007169 GO:0046326 GO:0046488 GO:0048523 GO:0044425 GO:0005102 GO:0006810 GO:0009966 GO:0002376 GO:0006950 GO:1903827 GO:0048731 GO:0005737 GO:0032991 GO:0030155 GO:0016301 GO:0030234 GO:0080090 GO:0031323 GO:0019899	K02649	PIK3R1_2_3; phosphoinositide-3-kinase regulatory subunit alpha/beta/delta	path:map01521 path:map01522 path:map01524 path:map04012 path:map04014 path:map04015 path:map04024 path:map04062 path:map04066 path:map04068 path:map04070 path:map04071 path:map04072 path:map04140 path:map04150 path:map04151 path:map04152 path:map04210 path:map04211 path:map04213 path:map04360 path:map04370 path:map04380 path:map04510 path:map04550 path:map04611 path:map04620 path:map04630 path:ma…	EGFR tyrosine kinase inhibitor resistance | Endocrine resistance | Platinum drug resistance | ErbB signaling pathway | Ras signaling pathway | Rap1 signaling pathway | cAMP signaling pathway | Chemokine signaling pathway | HIF-1 signaling pathway | FoxO signaling pathway | Phosphatidylinositol signaling system | Sphingolipid signaling pathway | Phospholipase D signaling pathway | Autophagy - anim…	br:ko00001 br:ko00002 br:ko04131	KEGG Orthology (KO) | KEGG modules | Membrane trafficking	p85a_ponab phosphatidylinositol 3-kinase regulatory subunit alpha os=pongo abelii gn=pik3r1 pe=2 sv=1pik3r1_2_3; phosphoinositide-3-kinase regulatory subunit alpha/beta/deltaegfr tyrosine kinase inhibitor resistance | endocrine resistance | platinum drug resistance | erbb signaling pathway | ras signaling pathway | rap1 signaling pathway | camp signaling pathway | chemokine signaling pathway | hi…					1	1	1	1
c20926_g1	DSOR1_DROME Dual specificity mitogen-activated kinase kinase dSOR1 OS=Drosophila melanogaster GN=Dsor1 PE=1 SV=2	4.32947	3.89775	3.38761	4.36951	4.13325	4.11632	4.43727	3.5834	5.06974	5.08968	5.27625	4.89877	4.35204	5.09652	6.27364	5.83524	4.38452	3.99344	4.19453	4.57738	5.4283	4.95893	5.21373	5.2958	5.37894	5.57211	4.04072	4.07413	3.58211	1.75146	2.97457	GO:0007050 GO:0060761 GO:0060322 GO:0008022 GO:0046579 GO:1903800 GO:0005794 GO:0090051 GO:0005874 GO:0090170 GO:0000187 GO:0043154 GO:0005829 GO:0098779 GO:0010975 GO:0032005 GO:0019901 GO:0036289 GO:0000749 GO:0032088 GO:0048646 GO:0045415 GO:0005634 GO:0005911 GO:0007417 GO:0006928 GO:0071363 GO:0047485 GO:0004708 GO:0032872 GO:0004707 GO:2000641 GO:0008285 GO:0090398 GO:0005770 GO:0043167 GO:…	K04368	MAP2K1 MEK1; mitogen-activated protein kinase kinase 1 [EC:2.7.12.2]	path:map01521 path:map01522 path:map04010 path:map04012 path:map04013 path:map04014 path:map04015 path:map04022 path:map04024 path:map04062 path:map04066 path:map04068 path:map04071 path:map04072 path:map04114 path:map04140 path:map04150 path:map04151 path:map04210 path:map04270 path:map04320 path:map04370 path:map04371 path:map04380 path:map04510 path:map04540 path:map04550 path:map04620 path:ma…	EGFR tyrosine kinase inhibitor resistance | Endocrine resistance | MAPK signaling pathway | ErbB signaling pathway | MAPK signaling pathway - fly | Ras signaling pathway | Rap1 signaling pathway | cGMP-PKG signaling pathway | cAMP signaling pathway | Chemokine signaling pathway | HIF-1 signaling pathway | FoxO signaling pathway | Sphingolipid signaling pathway | Phospholipase D signaling pathway …	br:ko00001 br:ko00002 br:ko01000 br:ko01001	KEGG Orthology (KO) | KEGG modules | Enzymes | Protein kinases	dsor1_drome dual specificity mitogen-activated kinase kinase dsor1 os=drosophila melanogaster gn=dsor1 pe=1 sv=2map2k1 mek1; mitogen-activated protein kinase kinase 1 [ec:2.7.12.2]egfr tyrosine kinase inhibitor resistance | endocrine resistance | mapk signaling pathway | erbb signaling pathway | mapk signaling pathway - fly | ras signaling pathway | rap1 signaling pathway | cgmp-pkg signaling pat…					1	1	1		1
c10443_g1	MK01_XENLA Mitogen-activated kinase 1 OS=Xenopus laevis GN=mapk1 PE=1 SV=3	2.702	2.96984	3.45654	5.24767	4.71196	4.17449	4.14115	2.99472	4.79861	4.96363	5.20925	5.36442	6.05934	5.87955	2.39581	2.77502	2.41917	2.83238	2.73751	2.41055	2.75357	1.8981	2.17662	2.67905	2.96769	4.34768	1.81588	2.08537	2.20405	1.73325	1.31187	GO:0007094 GO:0070849 GO:0009272 GO:0043627 GO:0014066 GO:0007411 GO:0051090 GO:0090170 GO:0001784 GO:0000187 GO:0005901 GO:0072584 GO:0019369 GO:0030424 GO:0019902 GO:0008353 GO:0007268 GO:0043234 GO:0006975 GO:0000189 GO:0005635 GO:0031505 GO:0097011 GO:0051493 GO:0032839 GO:0004707 GO:0019233 GO:0033129 GO:2000641 GO:0019858 GO:0060020 GO:1900034 GO:1904355 GO:0008284 GO:0038095 GO:0038096 GO:…	K04371	MAPK1_3; mitogen-activated protein kinase 1/3 [EC:2.7.11.24]	path:map01521 path:map01522 path:map01524 path:map04010 path:map04011 path:map04012 path:map04013 path:map04014 path:map04015 path:map04022 path:map04024 path:map04062 path:map04066 path:map04068 path:map04071 path:map04072 path:map04114 path:map04140 path:map04150 path:map04151 path:map04210 path:map04214 path:map04261 path:map04270 path:map04320 path:map04350 path:map04360 path:map04370 path:ma…	EGFR tyrosine kinase inhibitor resistance | Endocrine resistance | Platinum drug resistance | MAPK signaling pathway | MAPK signaling pathway - yeast | ErbB signaling pathway | MAPK signaling pathway - fly | Ras signaling pathway | Rap1 signaling pathway | cGMP-PKG signaling pathway | cAMP signaling pathway | Chemokine signaling pathway | HIF-1 signaling pathway | FoxO signaling pathway | Sphingo…	br:ko00001 br:ko00002 br:ko01000 br:ko01001 br:ko03036 br:ko04147	KEGG Orthology (KO) | KEGG modules | Enzymes | Protein kinases | Chromosome | Exosome	mk01_xenla mitogen-activated kinase 1 os=xenopus laevis gn=mapk1 pe=1 sv=3mapk1_3; mitogen-activated protein kinase 1/3 [ec:2.7.11.24]egfr tyrosine kinase inhibitor resistance | endocrine resistance | platinum drug resistance | mapk signaling pathway | mapk signaling pathway - yeast | erbb signaling pathway | mapk signaling pathway - fly | ras signaling pathway | rap1 signaling pathway | cgmp-pkg…		1			1	1	1		1
c19952_g1	PK3CA_HUMAN Phosphatidylinositol 4 5-bisphosphate 3-kinase catalytic subunit alpha isoform OS=Homo sapiens GN=PIK3CA PE=1 SV=2	3.16107	2.63359	2.14255	1.66553	1.21166	1.79007	1.78611	1.24113	1.95784	1.64117	2.28982	2.15194	1.92146	3.15149	2.97399	3.24515	3.43872	3.27755	3.12881	2.49899	2.49936	2.49252	2.59732	2.4939	2.26617	2.54341	1.68341	3.64511	2.9914	2.0278	2.76535	GO:0008286 GO:0042110 GO:0046854 GO:0007155 GO:0006661 GO:1902533 GO:0038093 GO:0005943 GO:0050851 GO:0006955 GO:0048247 GO:2000811 GO:0001944 GO:0006936 GO:0098779 GO:0030168 GO:0097529 GO:0038127 GO:0044421 GO:0008015 GO:0044444 GO:0002252 GO:0006952 GO:0002521 GO:0005634 GO:0005515 GO:0032879 GO:0045860 GO:0048015 GO:0042592 GO:0006909 GO:0010468 GO:0031982 GO:0030155 GO:0016303	K00922	PIK3CA_B_D; phosphatidylinositol-4 5-bisphosphate 3-kinase catalytic subunit alpha/beta/delta [EC:2.7.1.153]	path:map00562 path:map01521 path:map01522 path:map01524 path:map04012 path:map04014 path:map04015 path:map04024 path:map04062 path:map04066 path:map04068 path:map04070 path:map04071 path:map04072 path:map04140 path:map04150 path:map04151 path:map04152 path:map04210 path:map04211 path:map04212 path:map04213 path:map04360 path:map04370 path:map04380 path:map04510 path:map04550 path:map04611 path:ma…	Inositol phosphate metabolism | EGFR tyrosine kinase inhibitor resistance | Endocrine resistance | Platinum drug resistance | ErbB signaling pathway | Ras signaling pathway | Rap1 signaling pathway | cAMP signaling pathway | Chemokine signaling pathway | HIF-1 signaling pathway | FoxO signaling pathway | Phosphatidylinositol signaling system | Sphingolipid signaling pathway | Phospholipase D sign…	br:ko00001 br:ko00002 br:ko01000 br:ko04131	KEGG Orthology (KO) | KEGG modules | Enzymes | Membrane trafficking	pk3ca_human phosphatidylinositol 4 5-bisphosphate 3-kinase catalytic subunit alpha isoform os=homo sapiens gn=pik3ca pe=1 sv=2pik3ca_b_d; phosphatidylinositol-4 5-bisphosphate 3-kinase catalytic subunit alpha/beta/delta [ec:2.7.1.153]inositol phosphate metabolism | egfr tyrosine kinase inhibitor resistance | endocrine resistance | platinum drug resistance | erbb signaling pathway | ras signaling …					1	1	1	1
c26280_g1	PK3CA_RAT Phosphatidylinositol 4 5-bisphosphate 3-kinase catalytic subunit alpha isoform OS=Rattus norvegicus GN=Pik3ca PE=1 SV=1	1.90403	2.6335	2.39941	3.16705	3.98903	4.77772	5.30866	4.97741	5.26724	4.32271	4.99076	4.60245	3.52355	3.35778	2.52006	2.84993	2.8771	3.1963	3.8116	4.7215	4.86472	4.75609	4.74663	4.74369	4.39192	4.55127	4.01305	3.97936	4.30018	3.35331	3.64178	GO:0043406 GO:0042110 GO:0007155 GO:0048513 GO:1901701 GO:0042060 GO:0006955 GO:0048247 GO:0001944 GO:0016310 GO:0016773 GO:0071417 GO:0097529 GO:0051128 GO:0065008 GO:0044421 GO:0007169 GO:0046488 GO:0044444 GO:0002252 GO:0006897 GO:0006952 GO:0044765 GO:0005634 GO:0010508 GO:0097651 GO:0005515 GO:0032879 GO:0048015 GO:0043066 GO:0002429 GO:0010468 GO:0030154 GO:0031982 GO:0030155 GO:0035004	K00922	PIK3CA_B_D; phosphatidylinositol-4 5-bisphosphate 3-kinase catalytic subunit alpha/beta/delta [EC:2.7.1.153]	path:map00562 path:map01521 path:map01522 path:map01524 path:map04012 path:map04014 path:map04015 path:map04024 path:map04062 path:map04066 path:map04068 path:map04070 path:map04071 path:map04072 path:map04140 path:map04150 path:map04151 path:map04152 path:map04210 path:map04211 path:map04212 path:map04213 path:map04360 path:map04370 path:map04380 path:map04510 path:map04550 path:map04611 path:ma…	Inositol phosphate metabolism | EGFR tyrosine kinase inhibitor resistance | Endocrine resistance | Platinum drug resistance | ErbB signaling pathway | Ras signaling pathway | Rap1 signaling pathway | cAMP signaling pathway | Chemokine signaling pathway | HIF-1 signaling pathway | FoxO signaling pathway | Phosphatidylinositol signaling system | Sphingolipid signaling pathway | Phospholipase D sign…	br:ko00001 br:ko00002 br:ko01000 br:ko04131	KEGG Orthology (KO) | KEGG modules | Enzymes | Membrane trafficking	pk3ca_rat phosphatidylinositol 4 5-bisphosphate 3-kinase catalytic subunit alpha isoform os=rattus norvegicus gn=pik3ca pe=1 sv=1pik3ca_b_d; phosphatidylinositol-4 5-bisphosphate 3-kinase catalytic subunit alpha/beta/delta [ec:2.7.1.153]inositol phosphate metabolism | egfr tyrosine kinase inhibitor resistance | endocrine resistance | platinum drug resistance | erbb signaling pathway | ras signali…					1	1	1	1
c30919_g1	CCNA_PATVU G2 mitotic-specific cyclin-A OS=Patella vulgata PE=2 SV=1	8.09633	8.05594	6.98877	5.46543	3.57102	3.83163	3.72041	2.9732	3.26925	3.88399	3.38294	3.59989	5.04072	3.94433	7.8041	7.79263	8.14719	7.86937	7.08258	5.56702	4.11476	3.12067	3.88299	3.12968	3.05027	3.31459	3.72278	3.56822	3.41712	3.73074	2.07495	GO:0007095 GO:0015630 GO:0007283 GO:0007141 GO:0005794 GO:0007265 GO:0048513 GO:1901701 GO:0043434 GO:0005654 GO:0005515 GO:0048522 GO:0045120 GO:0000083 GO:0032355 GO:0005829 GO:0032870 GO:0071417 GO:0071407	K06627	CCNA; cyclin A	path:map04110 path:map04152 path:map04914 path:map05161 path:map05169 path:map05203	Cell cycle | AMPK signaling pathway | Progesterone-mediated oocyte maturation | Hepatitis B | Epstein-Barr virus infection | Viral carcinogenesis	br:ko00001 br:ko00002 br:ko03032 br:ko03036	KEGG Orthology (KO) | KEGG modules | DNA replication proteins | Chromosome	ccna_patvu g2 mitotic-specific cyclin-a os=patella vulgata pe=2 sv=1ccna; cyclin acell cycle | ampk signaling pathway | progesterone-mediated oocyte maturation | hepatitis b | epstein-barr virus infection | viral carcinogenesiskegg orthology (ko) | kegg modules | dna replication proteins | chromosome
c34308_g1	ADR2_MOUSE Adiponectin receptor 2 OS=Mus musculus GN=Adipor2 PE=1 SV=2	4.38943	4.08995	4.94088	5.5938	5.32879	5.31498	5.38303	5.21887	5.52914	4.61059	5.40224	5.48551	5.77262	5.20049	5.83448	5.7051	3.91059	4.5307	5.66275	5.5446	5.12384	5.52363	4.99376	5.1762	5.8595	7.06256	5.38308	3.85	4.94468	4.30736	4.80901	GO:0019901 GO:0061042 GO:1902531 GO:0055100 GO:0005794 GO:0048518 GO:0097003 GO:0010906 GO:0019395 GO:0001933 GO:0042593 GO:0033211 GO:0031226 GO:0019216 GO:0051128	K07297	ADIPOR; adiponectin receptor	path:map04152 path:map04211 path:map04920 path:map04932	AMPK signaling pathway | Longevity regulating pathway | Adipocytokine signaling pathway | Non-alcoholic fatty liver disease (NAFLD)	br:ko00001	KEGG Orthology (KO)	adr2_mouse adiponectin receptor 2 os=mus musculus gn=adipor2 pe=1 sv=2adipor; adiponectin receptorampk signaling pathway | longevity regulating pathway | adipocytokine signaling pathway | non-alcoholic fatty liver disease (nafld)kegg orthology (ko)
c5935_g1	EF2_BOMMO Translation elongation factor 2 OS=Bombyx mori GN=tef2 PE=1 SV=1	6.87891	6.92251	6.44789	6.70202	6.88366	7.35551	7.27494	6.97141	7.45044	7.68494	7.99811	7.94739	7.20592	7.63932	6.62848	6.6333	6.82909	6.54543	6.696	7.48794	7.5349	7.70862	7.82211	7.80456	8.33992	8.46265	9.24542	8.52794	8.46599	7.97838	8.22759	GO:0002244 GO:0005525 GO:0045471 GO:0002039 GO:0070062 GO:0002931 GO:0003746 GO:0003009 GO:0017183 GO:0035914 GO:0003924 GO:0005829 GO:0031012 GO:0016235 GO:0019901 GO:0014076 GO:0008097 GO:0042542 GO:0007568 GO:0006414 GO:0005886 GO:0042788 GO:0044822 GO:0051015 GO:0098641 GO:0005634 GO:2000767 GO:0005913 GO:0043022 GO:0045121 GO:0051593 GO:0032355 GO:1990416 GO:0014009 GO:0098609 GO:0034976	K03234	EEF2; elongation factor 2	path:map04152 path:map04921	AMPK signaling pathway | Oxytocin signaling pathway	br:ko00001 br:ko03012 br:ko04147	KEGG Orthology (KO) | Translation factors | Exosome	ef2_bommo translation elongation factor 2 os=bombyx mori gn=tef2 pe=1 sv=1eef2; elongation factor 2ampk signaling pathway | oxytocin signaling pathwaykegg orthology (ko) | translation factors | exosome
c18946_g1	ADRL_DROME Adiponectin receptor OS=Drosophila melanogaster GN= PE=1 SV=2	4.53167	4.56878	5.33688	5.53543	5.51627	5.6444	5.17672	4.84918	4.43692	3.76362	4.79859	5.24907	5.34069	5.62952	4.36838	4.43489	4.59531	4.79525	5.55943	6.70865	7.46577	7.70139	7.12665	7.75216	8.17052	8.55042	5.01904	4.61946	4.55777	3.7679	4.65285	GO:0019901 GO:0061042 GO:1902531 GO:0055100 GO:0005794 GO:0009967 GO:0097003 GO:0010906 GO:0019395 GO:0001933 GO:0042593 GO:0033211 GO:0031226 GO:0019216 GO:0051128	K07297	ADIPOR; adiponectin receptor	path:map04152 path:map04211 path:map04920 path:map04932	AMPK signaling pathway | Longevity regulating pathway | Adipocytokine signaling pathway | Non-alcoholic fatty liver disease (NAFLD)	br:ko00001	KEGG Orthology (KO)	adrl_drome adiponectin receptor os=drosophila melanogaster gn= pe=1 sv=2adipor; adiponectin receptorampk signaling pathway | longevity regulating pathway | adipocytokine signaling pathway | non-alcoholic fatty liver disease (nafld)kegg orthology (ko)
c27770_g1	RAB2_LYMST Ras-related Rab-2 OS=Lymnaea stagnalis GN=RAB2 PE=2 SV=1	6.1467	6.55968	5.62087	6.06184	6.42035	7.37425	7.98622	7.51777	8.16181	7.67285	8.11404	7.69029	6.61914	5.96419	6.18799	5.98001	6.14442	6.3269	5.36963	5.70358	6.1066	6.08253	6.50591	6.59721	5.93427	6.04734	7.32529	6.75589	6.85258	6.64038	6.48956	GO:0007030 GO:0015031 GO:0005770 GO:0005791 GO:0008543 GO:0000139 GO:0005795 GO:0045921 GO:0005789 GO:0005525 GO:0005769 GO:0070062 GO:0003924 GO:0019003 GO:0005829 GO:0033116 GO:0061024 GO:0007264 GO:0030140 GO:0090387 GO:0045335 GO:0005765 GO:0005886 GO:0006895 GO:0005634 GO:0030659 GO:0006888 GO:0048471 GO:0005515 GO:0042470 GO:0055037 GO:0032456	K07877	RAB2A; Ras-related protein Rab-2A	path:map04152	AMPK signaling pathway	br:ko00001 br:ko04031 br:ko04131 br:ko04147	KEGG Orthology (KO) | GTP-binding proteins | Membrane trafficking | Exosome	rab2_lymst ras-related rab-2 os=lymnaea stagnalis gn=rab2 pe=2 sv=1rab2a; ras-related protein rab-2aampk signaling pathwaykegg orthology (ko) | gtp-binding proteins | membrane trafficking | exosome
c5958_g2	RAB14_RAT Ras-related Rab-14 OS=Rattus norvegicus GN=Rab14 PE=1 SV=3	6.96197	6.36873	6.63644	6.57939	7.1646	7.0233	6.55189	6.10985	7.25338	7.06342	7.32444	7.37147	7.46725	6.39455	8.12225	7.72191	7.6218	7.75497	7.79384	7.75779	7.6718	6.92516	6.93846	7.09094	6.78152	7.40297	7.19836	8.07479	8.22705	7.20829	8.11577	GO:0009790 GO:0032593 GO:0007030 GO:0015031 GO:0005770 GO:0005791 GO:0008543 GO:0000139 GO:0005795 GO:0045921 GO:0005789 GO:0005525 GO:0005802 GO:0070062 GO:0003924 GO:0045176 GO:0019003 GO:0005829 GO:0019882 GO:0001948 GO:0097208 GO:0030100 GO:0033116 GO:0061024 GO:0007264 GO:0032880 GO:0030140 GO:0090387 GO:0045335 GO:0042742 GO:0005765 GO:0006895 GO:0007589 GO:0031901 GO:0005634 GO:0030659 GO:…	K07881	RAB14; Ras-related protein Rab-14	path:map04152	AMPK signaling pathway	br:ko00001 br:ko04031 br:ko04131 br:ko04147	KEGG Orthology (KO) | GTP-binding proteins | Membrane trafficking | Exosome	rab14_rat ras-related rab-14 os=rattus norvegicus gn=rab14 pe=1 sv=3rab14; ras-related protein rab-14ampk signaling pathwaykegg orthology (ko) | gtp-binding proteins | membrane trafficking | exosome
c20676_g1	RAB10_DIPOM Ras-related Rab-10 OS=Diplobatis ommata PE=2 SV=1	0.948415	1.32667	1.35481	1.90502	4.24282	4.47979	4.24156	4.61534	3.02896	2.67465	1.78101	2.31125	0.948415	3.14606	0.948415	0.948415	1.06825	1.25312	2.21836	2.98159	2.95098	3.92339	2.99944	3.44972	2.45154	1.4667	0.948415	0.948415	0.948415	0.948415	1.31187	GO:0014069 GO:0008021 GO:0000139 GO:0043025 GO:0097051 GO:0005789 GO:0030425 GO:0051286 GO:0048169 GO:0003924 GO:0007409 GO:0019003 GO:0005829 GO:0019882 GO:0019901 GO:0060271 GO:0007264 GO:0030140 GO:0005886 GO:0000145 GO:0048210 GO:0030859 GO:0005913 GO:0097730 GO:0042593 GO:0017137 GO:0031346 GO:0032593 GO:0034332 GO:0043001 GO:0005730 GO:0005525 GO:0032869 GO:0005802 GO:0070062 GO:0000086 GO:…	K07903	RAB10; Ras-related protein Rab-10	path:map04144 path:map04152	Endocytosis | AMPK signaling pathway	br:ko00001 br:ko04031 br:ko04131 br:ko04147	KEGG Orthology (KO) | GTP-binding proteins | Membrane trafficking | Exosome	rab10_dipom ras-related rab-10 os=diplobatis ommata pe=2 sv=1rab10; ras-related protein rab-10endocytosis | ampk signaling pathwaykegg orthology (ko) | gtp-binding proteins | membrane trafficking | exosome
c6814_g1	TBCD1_HUMAN TBC1 domain family member 1 OS=Homo sapiens GN=TBC1D1 PE=1 SV=2	4.77176	4.36235	2.51924	2.23967	2.55501	2.52618	2.01353	2.40043	2.47627	2.45902	3.05852	3.27412	2.23859	3.70417	4.05228	3.96917	3.04006	3.34528	2.31613	2.29495	2.2275	2.38363	2.06784	2.43556	2.04207	1.84336	1.81588	2.08973	2.3388	3.4247	2.36506	GO:0061024 GO:0015630 GO:0032880 GO:0046907 GO:0005096 GO:0015031 GO:1902017 GO:0005794 GO:0044699 GO:0043547 GO:0032869 GO:0005634 GO:0005769 GO:0030659 GO:0031338 GO:0070062 GO:0016192 GO:0044430 GO:0005829 GO:0017137	K18341	TBC1D1; TBC1 domain family member 1	path:map04152	AMPK signaling pathway	br:ko00001 br:ko04131	KEGG Orthology (KO) | Membrane trafficking	tbcd1_human tbc1 domain family member 1 os=homo sapiens gn=tbc1d1 pe=1 sv=2tbc1d1; tbc1 domain family member 1ampk signaling pathwaykegg orthology (ko) | membrane trafficking
c6884_g1	RAB10_PONAB Ras-related Rab-10 OS=Pongo abelii GN=RAB10 PE=2 SV=1	4.81072	4.53074	4.90721	4.02245	4.12415	3.83397	4.633	4.55391	4.48516	5.06563	4.63929	4.44409	4.9271	4.31835	4.21711	4.36082	4.63852	4.30137	3.57577	3.70727	3.55707	4.00345	4.0785	3.82382	4.33225	3.97201	4.82011	4.77335	4.75703	3.95408	4.6231	GO:0014069 GO:0008021 GO:0000139 GO:0043025 GO:0097051 GO:0005789 GO:0030425 GO:0051286 GO:0048169 GO:0003924 GO:0007409 GO:0019003 GO:0005829 GO:0019882 GO:0019901 GO:0060271 GO:0007264 GO:0030140 GO:0005886 GO:0000145 GO:0048210 GO:0030859 GO:0097730 GO:0042593 GO:0017137 GO:0031346 GO:0032593 GO:0034332 GO:0043001 GO:0005730 GO:0005525 GO:0032869 GO:0005802 GO:0070062 GO:0000086 GO:0051223 GO:…	K07903	RAB10; Ras-related protein Rab-10	path:map04144 path:map04152	Endocytosis | AMPK signaling pathway	br:ko00001 br:ko04031 br:ko04131 br:ko04147	KEGG Orthology (KO) | GTP-binding proteins | Membrane trafficking | Exosome	rab10_ponab ras-related rab-10 os=pongo abelii gn=rab10 pe=2 sv=1rab10; ras-related protein rab-10endocytosis | ampk signaling pathwaykegg orthology (ko) | gtp-binding proteins | membrane trafficking | exosome
c18836_g1	CC170_HUMAN Coiled-coil domain-containing 170 OS=Homo sapiens GN=CCDC170 PE=1 SV=3	2.9352	2.63714	3.74215	4.68806	7.16058	7.82308	8.36875	8.36148	8.16678	7.72958	7.58698	7.1546	7.46084	5.66202	1.24591	1.66183	1.59999	1.9718	1.86895	1.94756	1.87182	2.32712	1.25749	2.48596	1.81881	1.17128	0.948415	1.35496	1.40619	0.948415	2.84963	GO:0007030 GO:0030140 GO:0005770 GO:0005791 GO:0044433 GO:0005795 GO:0044699 GO:0005765 GO:0005886 GO:0045921 GO:0005525 GO:0005634 GO:0005769 GO:0006888 GO:0048471 GO:0070062 GO:0005515 GO:0003924 GO:0042175 GO:0019003 GO:0016197 GO:0005829 GO:0050896	K07877	RAB2A; Ras-related protein Rab-2A	path:map04152	AMPK signaling pathway	br:ko00001 br:ko04031 br:ko04131 br:ko04147	KEGG Orthology (KO) | GTP-binding proteins | Membrane trafficking | Exosome	cc170_human coiled-coil domain-containing 170 os=homo sapiens gn=ccdc170 pe=1 sv=3rab2a; ras-related protein rab-2aampk signaling pathwaykegg orthology (ko) | gtp-binding proteins | membrane trafficking | exosome
c1640_g1	RAB8A_RAT Ras-related Rab-8A OS=Rattus norvegicus GN=Rab8a PE=1 SV=2	4.17563	3.81407	3.96456	4.0258	3.89862	3.79569	4.09854	3.43151	4.60376	3.51695	4.10662	3.82252	3.22712	2.55166	3.79911	4.02659	4.04894	3.73032	3.43474	4.14243	4.06996	4.27535	3.33753	3.98423	4.04716	4.1042	4.06832	4.09577	4.017	3.89021	3.74171	GO:0014069 GO:0016328 GO:0008021 GO:0044795 GO:0000139 GO:0043025 GO:0097051 GO:0005789 GO:0030866 GO:0030425 GO:0051286 GO:0097368 GO:0048169 GO:0003924 GO:0007409 GO:0010737 GO:0019003 GO:0005829 GO:0019882 GO:0030027 GO:0060271 GO:0007264 GO:0030140 GO:0000145 GO:0048210 GO:0030859 GO:0097730 GO:0042593 GO:0070830 GO:0017137 GO:0031346 GO:0032593 GO:0034332 GO:0043001 GO:0005730 GO:0005525 GO:…	K07901	RAB8A MEL; Ras-related protein Rab-8A	path:map04144 path:map04152 path:map04530 path:map04972	Endocytosis | AMPK signaling pathway | Tight junction | Pancreatic secretion	br:ko00001 br:ko03036 br:ko04031 br:ko04131 br:ko04147	KEGG Orthology (KO) | Chromosome | GTP-binding proteins | Membrane trafficking | Exosome	rab8a_rat ras-related rab-8a os=rattus norvegicus gn=rab8a pe=1 sv=2rab8a mel; ras-related protein rab-8aendocytosis | ampk signaling pathway | tight junction | pancreatic secretionkegg orthology (ko) | chromosome | gtp-binding proteins | membrane trafficking | exosome
c1304_g1	RAB10_CANLF Ras-related Rab-10 OS=Canis lupus familiaris GN=RAB10 PE=1 SV=1	2.12929	1.53378	1.2337	1.2295	1.57259	1.45172	1.99708	3.66126	4.41176	3.10927	5.00791	4.81517	5.31447	4.61745	1.71135	2.24011	2.17656	2.10693	1.63664	1.64969	1.77329	1.60801	2.03358	1.6275	1.53716	0.948415	2.34634	4.23316	3.98744	1.73325	2.30284	GO:0032593 GO:0034332 GO:0008021 GO:0043001 GO:0000139 GO:0005730 GO:0097051 GO:0005789 GO:0005525 GO:0032869 GO:0005802 GO:0070062 GO:0000086 GO:0050794 GO:0005925 GO:0044441 GO:0003924 GO:0007409 GO:0019003 GO:0005829 GO:0019882 GO:0060271 GO:0030140 GO:0045335 GO:0046326 GO:0061467 GO:0009306 GO:0005886 GO:0000145 GO:0048210 GO:0005813 GO:0030659 GO:0030859 GO:0045200 GO:0071782 GO:0006904 GO:…	K07903	RAB10; Ras-related protein Rab-10	path:map04144 path:map04152	Endocytosis | AMPK signaling pathway	br:ko00001 br:ko04031 br:ko04131 br:ko04147	KEGG Orthology (KO) | GTP-binding proteins | Membrane trafficking | Exosome	rab10_canlf ras-related rab-10 os=canis lupus familiaris gn=rab10 pe=1 sv=1rab10; ras-related protein rab-10endocytosis | ampk signaling pathwaykegg orthology (ko) | gtp-binding proteins | membrane trafficking | exosome
c25610_g2	VWKA_DICDI Alpha- kinase vwkA OS=Dictyostelium discoideum GN=vwkA PE=1 SV=1	1.11779	1.10011	0.948415	0.948415	1.12642	1.07795	1.14452	0.948415	0.948415	0.948415	1.12041	0.948415	0.948415	0.948415	4.11913	3.24451	3.42773	3.6434	7.63242	9.84902	10.2123	10.2325	10.132	10.1329	9.52749	8.26696	1.8318	3.4695	3.55491	3.36048	2.88275	GO:0005515 GO:0006812 GO:0050794 GO:0097159 GO:1901363 GO:0016020 GO:0044464 GO:0044763 GO:0004674 GO:0006468 GO:0070887	K08292	EEF2K; elongation factor 2 kinase [EC:2.7.11.20]	path:map04152 path:map04921	AMPK signaling pathway | Oxytocin signaling pathway	br:ko00001 br:ko01000 br:ko01001	KEGG Orthology (KO) | Enzymes | Protein kinases	vwka_dicdi alpha- kinase vwka os=dictyostelium discoideum gn=vwka pe=1 sv=1eef2k; elongation factor 2 kinase [ec:2.7.11.20]ampk signaling pathway | oxytocin signaling pathwaykegg orthology (ko) | enzymes | protein kinases
c24342_g1	HNF4A_XENLA Hepatocyte nuclear factor 4-alpha OS=Xenopus laevis GN=hnf4a PE=2 SV=2	3.70257	3.45551	3.45917	3.26203	4.01681	3.53796	3.84554	3.13471	3.12374	2.43978	3.53829	3.56705	2.48047	3.63276	3.62513	3.50926	2.96116	3.29789	3.61766	3.33977	2.92793	2.78256	3.0345	3.77882	2.84372	3.24665	3.48573	3.16248	2.3388	2.20333	2.0655	GO:0090575 GO:0000979 GO:0023019 GO:0006367 GO:0045722 GO:0055091 GO:0001102 GO:0045723 GO:0006637 GO:0050796 GO:0001077 GO:0016290 GO:0009749 GO:0032526 GO:0005504 GO:0051289 GO:0000062 GO:0046982 GO:0030308 GO:0070644 GO:0019048 GO:0070328 GO:0035357 GO:0010470 GO:0008270 GO:0060398 GO:0060395 GO:0045930 GO:0043235 GO:0043433 GO:0044323 GO:0009888 GO:0045216 GO:1902569 GO:0000790 GO:0006805 GO:…	K07292	NR2A1 HNF4A; hepatocyte nuclear factor 4-alpha	path:map04152 path:map04950	AMPK signaling pathway | Maturity onset diabetes of the young	br:ko00001 br:ko03000 br:ko03310	KEGG Orthology (KO) | Transcription factors | Nuclear receptors	hnf4a_xenla hepatocyte nuclear factor 4-alpha os=xenopus laevis gn=hnf4a pe=2 sv=2nr2a1 hnf4a; hepatocyte nuclear factor 4-alphaampk signaling pathway | maturity onset diabetes of the youngkegg orthology (ko) | transcription factors | nuclear receptors
c24947_g2	HNF4A_XENLA Hepatocyte nuclear factor 4-alpha OS=Xenopus laevis GN=hnf4a PE=2 SV=2	1.83609	1.97809	1.89301	0.948415	0.948415	1.31912	1.25956	0.948415	0.948415	1.08514	1.12041	0.948415	0.948415	2.65102	2.23393	2.04324	1.60037	2.04397	1.19406	0.948415	0.948415	0.948415	0.948415	0.948415	0.948415	1.17128	2.48336	1.36537	1.83276	3.41755	2.47914	GO:0021955 GO:0008361 GO:0044212 GO:0043067 GO:0001228 GO:0043565 GO:0043168 GO:0060429 GO:0044710 GO:0006367 GO:0005654 GO:0060348 GO:0032526 GO:0042060 GO:0048384 GO:0048566 GO:0045893 GO:0043010 GO:0033554 GO:0060070 GO:0003708 GO:0070887 GO:0051128 GO:0071729 GO:0055088 GO:0022414 GO:0046983 GO:0008134 GO:0048589 GO:0005102 GO:0042127 GO:0006357 GO:0009887 GO:0048471 GO:0023051 GO:0048598 GO:…	K07292	NR2A1 HNF4A; hepatocyte nuclear factor 4-alpha	path:map04152 path:map04950	AMPK signaling pathway | Maturity onset diabetes of the young	br:ko00001 br:ko03000 br:ko03310	KEGG Orthology (KO) | Transcription factors | Nuclear receptors	hnf4a_xenla hepatocyte nuclear factor 4-alpha os=xenopus laevis gn=hnf4a pe=2 sv=2nr2a1 hnf4a; hepatocyte nuclear factor 4-alphaampk signaling pathway | maturity onset diabetes of the youngkegg orthology (ko) | transcription factors | nuclear receptors
c11933_g1	EF2K_HUMAN Eukaryotic elongation factor 2 kinase OS=Homo sapiens GN=EEF2K PE=1 SV=2	3.13408	2.1457	1.98833	2.57053	2.68255	2.87449	2.86264	2.08338	3.29247	2.54442	3.21508	2.75627	1.98924	2.27896	2.82269	2.30328	2.22408	2.46667	3.14235	2.39094	2.09845	2.61261	2.39778	2.30864	2.90914	2.41976	3.32703	2.6442	1.77748	1.5308	1.31187	GO:0055085 GO:0043167 GO:0046777 GO:0008135 GO:0006414 GO:1901700 GO:0005886 GO:0006950 GO:0004686 GO:0005216 GO:0005516 GO:0071310 GO:0051130 GO:0071495 GO:0005829 GO:0030001 GO:0010243 GO:0012501	K08292	EEF2K; elongation factor 2 kinase [EC:2.7.11.20]	path:map04152 path:map04921	AMPK signaling pathway | Oxytocin signaling pathway	br:ko00001 br:ko01000 br:ko01001	KEGG Orthology (KO) | Enzymes | Protein kinases	ef2k_human eukaryotic elongation factor 2 kinase os=homo sapiens gn=eef2k pe=1 sv=2eef2k; elongation factor 2 kinase [ec:2.7.11.20]ampk signaling pathway | oxytocin signaling pathwaykegg orthology (ko) | enzymes | protein kinases
c22393_g1	EF2K_HUMAN Eukaryotic elongation factor 2 kinase OS=Homo sapiens GN=EEF2K PE=1 SV=2	4.33974	3.68228	3.92681	4.44783	4.13585	4.12374	3.27445	2.53709	3.27892	3.36262	3.81101	3.45912	2.89781	3.96945	4.41044	4.66225	3.60914	3.99271	3.98755	3.76438	3.24016	3.07396	3.37922	2.77456	2.93361	3.34009	4.70894	3.05039	3.14743	1.87152	3.47019	GO:0010033 GO:0055085 GO:0046777 GO:0009636 GO:0005886 GO:0006950 GO:0004686 GO:0000166 GO:0005216 GO:0005516 GO:0005737 GO:0046872 GO:0070266 GO:0051130 GO:0009719 GO:0030001 GO:0070887	K08292	EEF2K; elongation factor 2 kinase [EC:2.7.11.20]	path:map04152 path:map04921	AMPK signaling pathway | Oxytocin signaling pathway	br:ko00001 br:ko01000 br:ko01001	KEGG Orthology (KO) | Enzymes | Protein kinases	ef2k_human eukaryotic elongation factor 2 kinase os=homo sapiens gn=eef2k pe=1 sv=2eef2k; elongation factor 2 kinase [ec:2.7.11.20]ampk signaling pathway | oxytocin signaling pathwaykegg orthology (ko) | enzymes | protein kinases
c19121_g1	GYS1_BOVIN Glycogen	3.4132	2.66775	4.514	5.00612	5.85592	5.51812	4.63928	4.54817	4.37618	4.84529	4.90251	5.50381	6.02293	6.60392	3.98495	3.37037	4.04664	3.22245	4.45493	5.85132	6.12468	5.94286	5.85345	6.01549	6.7732	7.57844	7.78711	7.32921	6.7101	6.34824	6.98238	GO:0019901 GO:0007507 GO:0005978 GO:0009749 GO:0042803 GO:0016020 GO:0004373 GO:0005829 GO:0043265 GO:0016234 GO:0030864 GO:0061547	K00693	GYS; glycogen synthase [EC:2.4.1.11]	path:map00500 path:map01100 path:map04151 path:map04152 path:map04910 path:map04922 path:map04931	Starch and sucrose metabolism | Metabolic pathways | PI3K-Akt signaling pathway | AMPK signaling pathway | Insulin signaling pathway | Glucagon signaling pathway | Insulin resistance	br:ko00001 br:ko01000 br:ko01003	KEGG Orthology (KO) | Enzymes | Glycosyltransferases	gys1_bovin glycogengys; glycogen synthase [ec:2.4.1.11]starch and sucrose metabolism | metabolic pathways | pi3k-akt signaling pathway | ampk signaling pathway | insulin signaling pathway | glucagon signaling pathway | insulin resistancekegg orthology (ko) | enzymes | glycosyltransferases						1	1
c12530_g1	LIPS_PIG Hormone-sensitive lipase OS=Sus scrofa GN=LIPE PE=2 SV=1	4.05204	3.85283	4.32269	4.49685	3.32139	4.20182	4.73618	4.63878	4.83984	3.83541	4.35106	4.85444	4.27237	5.10581	4.13067	4.09387	4.14476	3.85385	3.38157	3.61338	3.75996	3.66012	3.95409	3.69004	3.78792	3.49521	2.69926	4.51375	3.00031	2.51262	2.63174	GO:0006725 GO:0016042 GO:0016298 GO:0005488 GO:0044403 GO:0044424 GO:0044248 GO:0042578 GO:0052689 GO:0050896	K07188	LIPE HSL; hormone-sensitive lipase [EC:3.1.1.79]	path:map04024 path:map04152 path:map04371 path:map04910 path:map04923 path:map04925	cAMP signaling pathway | AMPK signaling pathway | Apelin signaling pathway | Insulin signaling pathway | Regulation of lipolysis in adipocytes | Aldosterone synthesis and secretion	br:ko00001 br:ko01000	KEGG Orthology (KO) | Enzymes	lips_pig hormone-sensitive lipase os=sus scrofa gn=lipe pe=2 sv=1lipe hsl; hormone-sensitive lipase [ec:3.1.1.79]camp signaling pathway | ampk signaling pathway | apelin signaling pathway | insulin signaling pathway | regulation of lipolysis in adipocytes | aldosterone synthesis and secretionkegg orthology (ko) | enzymes							1
c4986_g1	SRBP1_HUMAN Sterol regulatory element-binding 1 OS=Homo sapiens GN=SREBF1 PE=1 SV=2	5.35843	4.43892	3.67069	5.31395	5.19487	4.45617	5.09652	5.06471	5.12875	4.30937	4.7654	4.80685	6.08183	4.64025	5.7395	5.63258	4.71199	3.69849	3.65132	4.21234	4.41425	4.43418	4.5285	4.22497	2.79324	3.3479	4.08821	3.80668	3.69484	3.84697	3.82904	GO:0065008 GO:1901360 GO:0007154 GO:0044212 GO:0051051 GO:1901576 GO:0043565 GO:1903214 GO:0043234 GO:0000982 GO:0005789 GO:0000122 GO:0005634 GO:0005515 GO:0032868 GO:0045893 GO:0006629 GO:0010638 GO:0016021 GO:0033554 GO:0019216 GO:0031667 GO:0032368	K07197	SREBP1 SREBF1; sterol regulatory element-binding transcription factor 1	path:map04152 path:map04910 path:map04931 path:map04932	AMPK signaling pathway | Insulin signaling pathway | Insulin resistance | Non-alcoholic fatty liver disease (NAFLD)	br:ko00001 br:ko03000	KEGG Orthology (KO) | Transcription factors	srbp1_human sterol regulatory element-binding 1 os=homo sapiens gn=srebf1 pe=1 sv=2srebp1 srebf1; sterol regulatory element-binding transcription factor 1ampk signaling pathway | insulin signaling pathway | insulin resistance | non-alcoholic fatty liver disease (nafld)kegg orthology (ko) | transcription factors							1
c22288_g1	E78C_DROME Ecdysone-induced 78C OS=Drosophila melanogaster GN=Eip78C PE=2 SV=4	1.00905	0.948415	1.26389	2.07453	1.92864	1.99714	2.07565	2.01468	3.62834	2.9397	4.18862	4.55758	3.90848	4.00847	1.59011	1.28609	0.948415	0.948415	1.09928	0.948415	1.24743	0.948415	1.09186	1.16936	0.948415	0.948415	0.948415	1.25099	0.948415	0.948415	1.40409	GO:0008283 GO:0043167 GO:0000976 GO:0022008 GO:0051050 GO:1901701 GO:0005652 GO:0043401 GO:0006367 GO:0005654 GO:0005667 GO:0009605 GO:0045177 GO:0045595 GO:0045892 GO:0004879 GO:0016477 GO:0030522 GO:0065008 GO:0042803 GO:0007283 GO:0030917 GO:0006950 GO:0065009 GO:0006357 GO:0001101 GO:0048471 GO:0031328 GO:0010604	K08530	NR1C3 PPARG; peroxisome proliferator-activated receptor gamma	path:map03320 path:map04152 path:map04211 path:map04380 path:map05016 path:map05200 path:map05202 path:map05216	PPAR signaling pathway | AMPK signaling pathway | Longevity regulating pathway | Osteoclast differentiation | Huntington's disease | Pathways in cancer | Transcriptional misregulation in cancer | Thyroid cancer	br:ko00001 br:ko03000 br:ko03310	KEGG Orthology (KO) | Transcription factors | Nuclear receptors	e78c_drome ecdysone-induced 78c os=drosophila melanogaster gn=eip78c pe=2 sv=4nr1c3 pparg; peroxisome proliferator-activated receptor gammappar signaling pathway | ampk signaling pathway | longevity regulating pathway | osteoclast differentiation | huntington's disease | pathways in cancer | transcriptional misregulation in cancer | thyroid cancerkegg orthology (ko) | transcription factors | nucl…
c15630_g1	AAKB1_BOVIN 5 -AMP-activated kinase subunit beta-1 OS=Bos taurus GN=PRKAB1 PE=2 SV=3	3.04562	2.49314	1.92773	2.94766	4.06149	4.28767	4.43317	3.9104	4.88222	4.18339	5.26854	5.464	5.65699	5.29245	4.27433	4.01995	2.36274	2.50778	2.30154	2.01028	2.48141	3.24022	3.84785	3.83197	4.30858	4.53771	3.21401	4.06248	3.5856	3.91524	4.18187	GO:0007050 GO:0042802 GO:0007165 GO:1901796 GO:0006468 GO:0006853 GO:0005654 GO:0042304 GO:0004679 GO:0010628 GO:0006629 GO:0005829 GO:0016324 GO:0016236 GO:0031588	K07199	PRKAB; 5'-AMP-activated protein kinase regulatory beta subunit	path:map04068 path:map04152 path:map04211 path:map04213 path:map04371 path:map04530 path:map04710 path:map04910 path:map04920 path:map04921 path:map04922 path:map04931 path:map04932 path:map05410	FoxO signaling pathway | AMPK signaling pathway | Longevity regulating pathway | Longevity regulating pathway - multiple species | Apelin signaling pathway | Tight junction | Circadian rhythm | Insulin signaling pathway | Adipocytokine signaling pathway | Oxytocin signaling pathway | Glucagon signaling pathway | Insulin resistance | Non-alcoholic fatty liver disease (NAFLD) | Hypertrophic cardiom…	br:ko00001	KEGG Orthology (KO)	aakb1_bovin 5 -amp-activated kinase subunit beta-1 os=bos taurus gn=prkab1 pe=2 sv=3prkab; 5'-amp-activated protein kinase regulatory beta subunitfoxo signaling pathway | ampk signaling pathway | longevity regulating pathway | longevity regulating pathway - multiple species | apelin signaling pathway | tight junction | circadian rhythm | insulin signaling pathway | adipocytokine signaling pathway…					1		1
c26408_g4	AAKG1_PIG 5 -AMP-activated kinase subunit gamma-1 OS=Sus scrofa GN=PRKAG1 PE=1 SV=2	7.66926	7.57553	6.80272	6.42925	7.07681	7.66924	7.78583	7.30031	7.79621	7.88431	8.19678	8.42172	8.00986	7.77341	7.89031	8.06954	7.96416	7.92687	7.20444	6.70133	6.74711	6.49059	6.51204	6.56948	6.00053	6.25724	6.6124	7.34223	7.17746	7.28204	7.60788	GO:0007050 GO:0016208 GO:0030295 GO:0008603 GO:0006468 GO:0005654 GO:0004862 GO:0005524 GO:0070062 GO:0004679 GO:0046320 GO:0005829 GO:0032147 GO:0016236 GO:0035556 GO:0034645 GO:0019901 GO:0007283 GO:1901796 GO:0004691 GO:0006110 GO:0043531 GO:0046324 GO:0006633 GO:0006754 GO:0006853 GO:0006357 GO:0042304 GO:0008607 GO:0005615 GO:0005977 GO:0031328 GO:0010628 GO:0016020 GO:0010800 GO:0071901 GO:…	K07200	PRKAG; 5'-AMP-activated protein kinase regulatory gamma subunit	path:map04068 path:map04152 path:map04211 path:map04213 path:map04371 path:map04530 path:map04710 path:map04910 path:map04920 path:map04921 path:map04922 path:map04931 path:map04932 path:map05410	FoxO signaling pathway | AMPK signaling pathway | Longevity regulating pathway | Longevity regulating pathway - multiple species | Apelin signaling pathway | Tight junction | Circadian rhythm | Insulin signaling pathway | Adipocytokine signaling pathway | Oxytocin signaling pathway | Glucagon signaling pathway | Insulin resistance | Non-alcoholic fatty liver disease (NAFLD) | Hypertrophic cardiom…	br:ko00001	KEGG Orthology (KO)	aakg1_pig 5 -amp-activated kinase subunit gamma-1 os=sus scrofa gn=prkag1 pe=1 sv=2prkag; 5'-amp-activated protein kinase regulatory gamma subunitfoxo signaling pathway | ampk signaling pathway | longevity regulating pathway | longevity regulating pathway - multiple species | apelin signaling pathway | tight junction | circadian rhythm | insulin signaling pathway | adipocytokine signaling pathway…					1		1
c20538_g2	SIR1_RAT NAD-dependent deacetylase sirtuin-1 OS=Rattus norvegicus GN=Sirt1 PE=1 SV=2	3.54954	3.66562	3.49617	3.06144	2.27024	2.45133	2.47503	1.96707	2.48399	3.90017	3.09714	3.73262	2.83666	2.81463	4.05307	3.71916	4.44443	3.56388	3.87056	4.02618	3.23318	3.38977	3.39128	3.8652	5.01695	4.49294	4.58212	3.90294	3.02279	2.98204	1.31187	GO:2000480 GO:2000481 GO:0014068 GO:0090335 GO:1904179 GO:0042771 GO:0000731 GO:0045766 GO:0060766 GO:0001542 GO:0010934 GO:0018394 GO:0000183 GO:0030308 GO:0034983 GO:2000111 GO:0016239 GO:0043518 GO:0046628 GO:0001319 GO:1902166 GO:0001046 GO:1990254 GO:0005637 GO:0001678 GO:0042393 GO:0046872 GO:0051097 GO:0051019 GO:0051898 GO:0006260 GO:1900034 GO:1902176 GO:0043124 GO:0005730 GO:0045944 GO:…	K11411	SIRT1 SIR2L1; NAD-dependent deacetylase sirtuin 1 [EC:3.5.1.-]	path:map04068 path:map04152 path:map04211 path:map04212 path:map04213 path:map04922 path:map05031 path:map05206	FoxO signaling pathway | AMPK signaling pathway | Longevity regulating pathway | Longevity regulating pathway - worm | Longevity regulating pathway - multiple species | Glucagon signaling pathway | Amphetamine addiction | MicroRNAs in cancer	br:ko00001 br:ko01000 br:ko03029 br:ko03036	KEGG Orthology (KO) | Enzymes | Mitochondrial biogenesis | Chromosome	sir1_rat nad-dependent deacetylase sirtuin-1 os=rattus norvegicus gn=sirt1 pe=1 sv=2sirt1 sir2l1; nad-dependent deacetylase sirtuin 1 [ec:3.5.1.-]foxo signaling pathway | ampk signaling pathway | longevity regulating pathway | longevity regulating pathway - worm | longevity regulating pathway - multiple species | glucagon signaling pathway | amphetamine addiction | micrornas in cancerkegg ortholo…					1
c1776_g1	PPARD_HUMAN Peroxisome proliferator-activated receptor delta OS=Homo sapiens GN=PPARD PE=1 SV=1	1.21319	1.06677	1.40325	1.2872	1.08342	0.948415	1.06307	0.948415	1.32762	0.948415	1.30103	1.71209	0.948415	1.61338	1.33079	2.20715	4.36834	3.79182	4.09594	3.86881	3.38707	1.71399	2.16065	2.53268	1.4672	1.7266	0.948415	0.948415	0.948415	0.948415	1.84803	GO:0008144 GO:0000978 GO:0048878 GO:0045600 GO:0044711 GO:0006367 GO:0050872 GO:0030425 GO:0001078 GO:0050796 GO:0032526 GO:0050714 GO:0050678 GO:0006091 GO:0031394 GO:0034144 GO:0007623 GO:0009725 GO:0044765 GO:0009888 GO:0044723 GO:0001046 GO:0000790 GO:0019395 GO:0035947 GO:0030374 GO:0010742 GO:0050727 GO:0008283 GO:0019538 GO:0097190 GO:0001890 GO:0042752 GO:0045944 GO:0005654 GO:0000122 GO:…	K08530	NR1C3 PPARG; peroxisome proliferator-activated receptor gamma	path:map03320 path:map04152 path:map04211 path:map04380 path:map05016 path:map05200 path:map05202 path:map05216	PPAR signaling pathway | AMPK signaling pathway | Longevity regulating pathway | Osteoclast differentiation | Huntington's disease | Pathways in cancer | Transcriptional misregulation in cancer | Thyroid cancer	br:ko00001 br:ko03000 br:ko03310	KEGG Orthology (KO) | Transcription factors | Nuclear receptors	ppard_human peroxisome proliferator-activated receptor delta os=homo sapiens gn=ppard pe=1 sv=1nr1c3 pparg; peroxisome proliferator-activated receptor gammappar signaling pathway | ampk signaling pathway | longevity regulating pathway | osteoclast differentiation | huntington's disease | pathways in cancer | transcriptional misregulation in cancer | thyroid cancerkegg orthology (ko) | transcripti…
c24820_g1	FAS_HUMAN Fatty acid synthase OS=Homo sapiens GN=FASN PE=1 SV=3	4.58701	4.28723	2.81331	1.41187	1.53963	1.22461	1.06829	1.12045	1.24724	1.23453	1.84049	1.6246	1.91075	1.15397	6.75976	6.97421	6.83372	6.64337	5.00884	2.77713	3.23687	2.23553	2.99472	2.83343	2.48435	2.99739	1.68341	0.948415	1.30118	0.948415	1.44442	GO:0043229 GO:0005515 GO:0044444 GO:0043227 GO:0004312 GO:0016787 GO:0032787	K00665	FASN; fatty acid synthase animal type [EC:2.3.1.85]	path:map00061 path:map01100 path:map01212 path:map04152 path:map04910	Fatty acid biosynthesis | Metabolic pathways | Fatty acid metabolism | AMPK signaling pathway | Insulin signaling pathway	br:ko00001 br:ko00002 br:ko01000 br:ko01004 br:ko04147	KEGG Orthology (KO) | KEGG modules | Enzymes | Lipid biosynthesis proteins | Exosome	fas_human fatty acid synthase os=homo sapiens gn=fasn pe=1 sv=3fasn; fatty acid synthase animal type [ec:2.3.1.85]fatty acid biosynthesis | metabolic pathways | fatty acid metabolism | ampk signaling pathway | insulin signaling pathwaykegg orthology (ko) | kegg modules | enzymes | lipid biosynthesis proteins | exosome							1
c26381_g1	FAS_MOUSE Fatty acid synthase OS=Mus musculus GN=Fasn PE=1 SV=2	3.72577	4.06781	4.38941	4.14575	3.01982	3.35233	3.30978	2.23147	3.75663	3.84958	5.85063	5.58795	4.88258	5.55215	6.1426	6.23256	6.36152	6.03225	6.4031	9.06531	10.6476	10.3322	9.05658	8.14386	6.42146	5.41675	4.43399	4.80089	4.78178	3.54269	4.91836	GO:0019748 GO:0042802 GO:0016829 GO:0005794 GO:0006089 GO:0006633 GO:0005886 GO:0044822 GO:0006637 GO:0070062 GO:0016491 GO:0001649 GO:0016297 GO:0032100 GO:0055114 GO:0016874	K00665	FASN; fatty acid synthase animal type [EC:2.3.1.85]	path:map00061 path:map01100 path:map01212 path:map04152 path:map04910	Fatty acid biosynthesis | Metabolic pathways | Fatty acid metabolism | AMPK signaling pathway | Insulin signaling pathway	br:ko00001 br:ko00002 br:ko01000 br:ko01004 br:ko04147	KEGG Orthology (KO) | KEGG modules | Enzymes | Lipid biosynthesis proteins | Exosome	fas_mouse fatty acid synthase os=mus musculus gn=fasn pe=1 sv=2fasn; fatty acid synthase animal type [ec:2.3.1.85]fatty acid biosynthesis | metabolic pathways | fatty acid metabolism | ampk signaling pathway | insulin signaling pathwaykegg orthology (ko) | kegg modules | enzymes | lipid biosynthesis proteins | exosome							1
c21528_g2	KKCC1_HUMAN Calcium calmodulin-dependent kinase kinase 1 OS=Homo sapiens GN=CAMKK1 PE=1 SV=2	1.05305	1.31652	1.2353	2.52294	2.46766	1.84168	1.84613	2.52117	2.62511	2.44585	2.92226	2.91615	2.36511	3.1194	0.948415	0.948415	0.948415	1.37119	0.948415	1.43579	0.948415	0.948415	0.948415	1.13805	0.948415	0.948415	1.47888	0.948415	0.948415	1.5308	0.948415	GO:0046777 GO:0004683 GO:0005886 GO:0000287 GO:0005634 GO:0005524 GO:0000165 GO:0004713 GO:0005516 GO:0070062 GO:0045860 GO:0045893 GO:0005509 GO:0005829 GO:0018105 GO:0019722 GO:0018107	K07359	CAMKK2; calcium/calmodulin-dependent protein kinase kinase 2 [EC:2.7.11.17]	path:map04140 path:map04152 path:map04211 path:map04920 path:map04921 path:map05034	Autophagy - animal | AMPK signaling pathway | Longevity regulating pathway | Adipocytokine signaling pathway | Oxytocin signaling pathway | Alcoholism	br:ko00001 br:ko01000 br:ko01001	KEGG Orthology (KO) | Enzymes | Protein kinases	kkcc1_human calcium calmodulin-dependent kinase kinase 1 os=homo sapiens gn=camkk1 pe=1 sv=2camkk2; calcium/calmodulin-dependent protein kinase kinase 2 [ec:2.7.11.17]autophagy - animal | ampk signaling pathway | longevity regulating pathway | adipocytokine signaling pathway | oxytocin signaling pathway | alcoholismkegg orthology (ko) | enzymes | protein kinases
c5577_g1	NHR23_CAEEL Nuclear hormone receptor family member nhr-23 OS=Caenorhabditis elegans GN=nhr-23 PE=2 SV=2	4.65052	3.90794	3.79674	4.98189	5.96615	5.1681	4.96433	4.9143	4.51092	3.79915	4.44121	4.44714	3.91717	4.44876	5.75193	5.36509	4.92606	4.80128	5.84137	7.67835	8.22372	7.95347	7.94786	8.23576	7.57888	7.02597	4.87428	4.58151	4.32306	3.6651	4.43813	GO:0065008 GO:0030182 GO:0008142 GO:0006366 GO:0008134 GO:0048534 GO:0005730 GO:0004872 GO:0045944 GO:0009888 GO:0009887 GO:0003677 GO:0001654 GO:0045595 GO:0045892 GO:0048511 GO:0004879 GO:0071300 GO:0009719 GO:0019216 GO:0010565 GO:0010675 GO:0036315	K08530	NR1C3 PPARG; peroxisome proliferator-activated receptor gamma	path:map03320 path:map04152 path:map04211 path:map04380 path:map05016 path:map05200 path:map05202 path:map05216	PPAR signaling pathway | AMPK signaling pathway | Longevity regulating pathway | Osteoclast differentiation | Huntington's disease | Pathways in cancer | Transcriptional misregulation in cancer | Thyroid cancer	br:ko00001 br:ko03000 br:ko03310	KEGG Orthology (KO) | Transcription factors | Nuclear receptors	nhr23_caeel nuclear hormone receptor family member nhr-23 os=caenorhabditis elegans gn=nhr-23 pe=2 sv=2nr1c3 pparg; peroxisome proliferator-activated receptor gammappar signaling pathway | ampk signaling pathway | longevity regulating pathway | osteoclast differentiation | huntington's disease | pathways in cancer | transcriptional misregulation in cancer | thyroid cancerkegg orthology (ko) | tra…
c26142_g2	MTR1A_HUMAN Melatonin receptor type 1A OS=Homo sapiens GN=MTNR1A PE=1 SV=1	1.38232	1.05629	1.52059	1.80599	2.47566	1.73087	2.36187	2.30853	2.49786	1.61706	2.24769	2.32214	2.09331	2.99831	1.42973	1.60762	1.64442	2.19035	1.7205	1.67223	1.24743	1.72694	1.65604	1.64127	1.89789	1.68525	2.55087	2.62711	2.96931	2.39544	2.46156	GO:0065008 GO:0007186 GO:1900542 GO:0044464 GO:0044057 GO:0044763 GO:0048523 GO:0004871 GO:0030799 GO:0051046 GO:0023051 GO:0048522 GO:0016020 GO:0010646 GO:0032501	K04135	ADRA1A; adrenergic receptor alpha-1A	path:map04020 path:map04022 path:map04080 path:map04152 path:map04261 path:map04270 path:map04970	Calcium signaling pathway | cGMP-PKG signaling pathway | Neuroactive ligand-receptor interaction | AMPK signaling pathway | Adrenergic signaling in cardiomyocytes | Vascular smooth muscle contraction | Salivary secretion	br:ko00001 br:ko04030	KEGG Orthology (KO) | G protein-coupled receptors	mtr1a_human melatonin receptor type 1a os=homo sapiens gn=mtnr1a pe=1 sv=1adra1a; adrenergic receptor alpha-1acalcium signaling pathway | cgmp-pkg signaling pathway | neuroactive ligand-receptor interaction | ampk signaling pathway | adrenergic signaling in cardiomyocytes | vascular smooth muscle contraction | salivary secretionkegg orthology (ko) | g protein-coupled receptors
c8703_g1	DRD1L_TAKRU D(1)-like dopamine receptor OS=Takifugu rubripes GN=d14 PE=3 SV=1	1.38218	1.66157	1.31051	1.48511	1.8438	2.57392	2.29007	2.56005	3.374	2.39855	2.7414	2.22326	1.39114	2.51423	1.67125	1.71738	1.68806	1.15852	1.55456	1.52023	1.82687	1.92068	2.08549	1.70462	1.64453	1.51679	0.948415	1.59872	0.948415	0.948415	0.948415	GO:0007191 GO:0021537 GO:0009892 GO:1902531 GO:0035240 GO:0044057 GO:0008306 GO:0044237 GO:0008227 GO:0030425 GO:0001588 GO:0051482 GO:0048585 GO:0071870 GO:0097746 GO:0060170 GO:0051704 GO:0007190 GO:0007267 GO:0051281 GO:0060158 GO:0044446 GO:0006810 GO:0005634 GO:0023057 GO:0005515 GO:0023056 GO:0010648 GO:0019098 GO:0043086 GO:0001932 GO:0010647 GO:0016021 GO:0012505 GO:0050804	K04135	ADRA1A; adrenergic receptor alpha-1A	path:map04020 path:map04022 path:map04080 path:map04152 path:map04261 path:map04270 path:map04970	Calcium signaling pathway | cGMP-PKG signaling pathway | Neuroactive ligand-receptor interaction | AMPK signaling pathway | Adrenergic signaling in cardiomyocytes | Vascular smooth muscle contraction | Salivary secretion	br:ko00001 br:ko04030	KEGG Orthology (KO) | G protein-coupled receptors	drd1l_takru d(1)-like dopamine receptor os=takifugu rubripes gn=d14 pe=3 sv=1adra1a; adrenergic receptor alpha-1acalcium signaling pathway | cgmp-pkg signaling pathway | neuroactive ligand-receptor interaction | ampk signaling pathway | adrenergic signaling in cardiomyocytes | vascular smooth muscle contraction | salivary secretionkegg orthology (ko) | g protein-coupled receptors
c27804_g1	ACOD_BOVIN Acyl- desaturase OS=Bos taurus GN=SCD PE=2 SV=2	4.05056	4.78233	5.25426	5.51227	5.04437	5.24297	4.93255	4.14076	5.35346	4.50618	5.17933	5.14733	5.23565	3.73712	6.61092	6.66805	6.52082	6.48474	6.2619	6.13446	5.80408	6.1612	7.06105	7.08401	7.04048	7.20359	6.01706	7.22423	6.6839	6.90482	6.18151	GO:0005789 GO:0042811 GO:0004768 GO:0042759 GO:0005506 GO:0016021 GO:0035338 GO:0055114 GO:0070542 GO:0017105 GO:1903966 GO:0044767	K00507	SCD desC; stearoyl-CoA desaturase (Delta-9 desaturase) [EC:1.14.19.1]	path:map01040 path:map01212 path:map03320 path:map04152 path:map04212	Biosynthesis of unsaturated fatty acids | Fatty acid metabolism | PPAR signaling pathway | AMPK signaling pathway | Longevity regulating pathway - worm	br:ko00001 br:ko01000 br:ko01004	KEGG Orthology (KO) | Enzymes | Lipid biosynthesis proteins	acod_bovin acyl- desaturase os=bos taurus gn=scd pe=2 sv=2scd desc; stearoyl-coa desaturase (delta-9 desaturase) [ec:1.14.19.1]biosynthesis of unsaturated fatty acids | fatty acid metabolism | ppar signaling pathway | ampk signaling pathway | longevity regulating pathway - wormkegg orthology (ko) | enzymes | lipid biosynthesis proteins
c524_g1	CR3L3_BOVIN Cyclic AMP-responsive element-binding 3 3 OS=Bos taurus GN=CREB3L3 PE=2 SV=1	0.948415	1.33716	0.948415	1.63094	1.07125	1.25504	1.82089	1.24113	1.61265	1.8277	2.86322	3.85635	3.55414	3.02503	1.21372	1.22851	1.11301	0.948415	0.948415	1.25009	1.14295	1.16471	1.09186	1.11362	0.948415	0.948415	1.81588	4.05782	4.0625	2.27983	3.79253	GO:0008140 GO:0016604 GO:0000978 GO:0051928 GO:0002062 GO:0045786 GO:0000139 GO:0043025 GO:1902236 GO:0042994 GO:0002675 GO:0001077 GO:0032967 GO:0019043 GO:0046982 GO:0001649 GO:0005829 GO:0019046 GO:0050930 GO:0035497 GO:0042803 GO:0006351 GO:0090026 GO:0090045 GO:0006990 GO:0003682 GO:0002230 GO:0042127 GO:1990440 GO:0031726 GO:0001558 GO:0030176 GO:0070278 GO:2000326	K09048	CREB3; cyclic AMP-responsive element-binding protein 3	path:map04022 path:map04024 path:map04151 path:map04152 path:map04211 path:map04261 path:map04668 path:map04725 path:map04728 path:map04911 path:map04915 path:map04916 path:map04918 path:map04922 path:map04925 path:map04931 path:map04962 path:map05016 path:map05030 path:map05031 path:map05034 path:map05161 path:map05203 path:map05215	cGMP-PKG signaling pathway | cAMP signaling pathway | PI3K-Akt signaling pathway | AMPK signaling pathway | Longevity regulating pathway | Adrenergic signaling in cardiomyocytes | TNF signaling pathway | Cholinergic synapse | Dopaminergic synapse | Insulin secretion | Estrogen signaling pathway | Melanogenesis | Thyroid hormone synthesis | Glucagon signaling pathway | Aldosterone synthesis and se…	br:ko00001 br:ko03000	KEGG Orthology (KO) | Transcription factors	cr3l3_bovin cyclic amp-responsive element-binding 3 3 os=bos taurus gn=creb3l3 pe=2 sv=1creb3; cyclic amp-responsive element-binding protein 3cgmp-pkg signaling pathway | camp signaling pathway | pi3k-akt signaling pathway | ampk signaling pathway | longevity regulating pathway | adrenergic signaling in cardiomyocytes | tnf signaling pathway | cholinergic synapse | dopaminergic synapse | insulin …						1
c24581_g1	CR3L2_XENLA Cyclic AMP-responsive element-binding 3 2 OS=Xenopus laevis GN=creb3l2 PE=2 SV=1	3.90843	4.43027	4.84977	5.54032	5.91766	5.52114	4.71616	4.88148	4.92132	4.91393	4.77312	4.42099	5.41435	5.46345	3.93294	3.91919	5.89898	7.44149	8.25491	8.99486	7.97415	7.63165	5.88732	6.62146	6.1261	6.52029	3.5737	3.55104	4.1654	3.68007	3.70528	GO:0005789 GO:0001077 GO:0035497 GO:0006888 GO:0030968 GO:0000978 GO:0016021 GO:0002062 GO:0006366 GO:0045944 GO:0005654	K09048	CREB3; cyclic AMP-responsive element-binding protein 3	path:map04022 path:map04024 path:map04151 path:map04152 path:map04211 path:map04261 path:map04668 path:map04725 path:map04728 path:map04911 path:map04915 path:map04916 path:map04918 path:map04922 path:map04925 path:map04931 path:map04962 path:map05016 path:map05030 path:map05031 path:map05034 path:map05161 path:map05203 path:map05215	cGMP-PKG signaling pathway | cAMP signaling pathway | PI3K-Akt signaling pathway | AMPK signaling pathway | Longevity regulating pathway | Adrenergic signaling in cardiomyocytes | TNF signaling pathway | Cholinergic synapse | Dopaminergic synapse | Insulin secretion | Estrogen signaling pathway | Melanogenesis | Thyroid hormone synthesis | Glucagon signaling pathway | Aldosterone synthesis and se…	br:ko00001 br:ko03000	KEGG Orthology (KO) | Transcription factors	cr3l2_xenla cyclic amp-responsive element-binding 3 2 os=xenopus laevis gn=creb3l2 pe=2 sv=1creb3; cyclic amp-responsive element-binding protein 3cgmp-pkg signaling pathway | camp signaling pathway | pi3k-akt signaling pathway | ampk signaling pathway | longevity regulating pathway | adrenergic signaling in cardiomyocytes | tnf signaling pathway | cholinergic synapse | dopaminergic synapse | insu…						1
c15076_g1	CPT1A_RAT Carnitine O-palmitoyltransferase liver isoform OS=Rattus norvegicus GN=Cpt1a PE=1 SV=2	5.86638	6.18008	5.85478	5.40442	5.6701	6.21664	6.78335	6.71579	7.01413	6.25536	6.32171	6.06127	5.60749	4.35515	4.14203	4.53125	4.90847	4.69217	4.44189	3.34979	2.75916	2.30578	3.20069	3.39539	3.6445	3.80735	4.27529	4.55248	4.37345	2.05893	4.20852	GO:0010033 GO:0004095 GO:0005783 GO:0006853 GO:0007623 GO:0044249 GO:0043005 GO:0009437 GO:0031307 GO:0030855 GO:0005777 GO:0001676 GO:0006635 GO:0005515 GO:0050794 GO:0001505 GO:0016413	K08765	CPT1A; carnitine O-palmitoyltransferase 1 liver isoform [EC:2.3.1.21]	path:map00071 path:map01212 path:map03320 path:map04152 path:map04920 path:map04922 path:map04931	Fatty acid degradation | Fatty acid metabolism | PPAR signaling pathway | AMPK signaling pathway | Adipocytokine signaling pathway | Glucagon signaling pathway | Insulin resistance	br:ko00001 br:ko01000 br:ko03029	KEGG Orthology (KO) | Enzymes | Mitochondrial biogenesis	cpt1a_rat carnitine o-palmitoyltransferase liver isoform os=rattus norvegicus gn=cpt1a pe=1 sv=2cpt1a; carnitine o-palmitoyltransferase 1 liver isoform [ec:2.3.1.21]fatty acid degradation | fatty acid metabolism | ppar signaling pathway | ampk signaling pathway | adipocytokine signaling pathway | glucagon signaling pathway | insulin resistancekegg orthology (ko) | enzymes | mitochondrial biogenes…
c24194_g1	FOXO6_MOUSE Forkhead box O6 OS=Mus musculus GN=Foxo6 PE=1 SV=1	1.15699	1.17465	2.76861	3.91455	4.18285	4.43657	4.01603	3.21456	5.01178	4.48996	3.99641	4.05114	2.38327	4.78851	1.69575	1.45788	1.26516	1.33927	1.6172	1.28307	0.948415	1.16865	1.44145	1.53497	1.60369	1.11317	0.948415	0.948415	0.948415	0.948415	0.948415	GO:0007292 GO:0001227 GO:0045444 GO:0045648 GO:0030308 GO:0006915 GO:0010259 GO:0071732 GO:0005829 GO:0071455 GO:0051721 GO:0019901 GO:0045732 GO:0060999 GO:0006974 GO:0046627 GO:0010508 GO:0033209 GO:0031625 GO:0001678 GO:0032873 GO:0018105 GO:0018107 GO:0008286 GO:0008285 GO:1903661 GO:0043565 GO:0045944 GO:0043525 GO:0005654 GO:0001047 GO:0000122 GO:0006417 GO:0031018 GO:0031490 GO:0006351 GO:…	K09408	FOXO3; forkhead box protein O3	path:map01521 path:map04062 path:map04068 path:map04137 path:map04151 path:map04152 path:map04211 path:map04212 path:map04213 path:map04722 path:map04917 path:map05213 path:map05223	EGFR tyrosine kinase inhibitor resistance | Chemokine signaling pathway | FoxO signaling pathway | Mitophagy - animal | PI3K-Akt signaling pathway | AMPK signaling pathway | Longevity regulating pathway | Longevity regulating pathway - worm | Longevity regulating pathway - multiple species | Neurotrophin signaling pathway | Prolactin signaling pathway | Endometrial cancer | Non-small cell lung ca…	br:ko00001 br:ko00002 br:ko03000	KEGG Orthology (KO) | KEGG modules | Transcription factors	foxo6_mouse forkhead box o6 os=mus musculus gn=foxo6 pe=1 sv=1foxo3; forkhead box protein o3egfr tyrosine kinase inhibitor resistance | chemokine signaling pathway | foxo signaling pathway | mitophagy - animal | pi3k-akt signaling pathway | ampk signaling pathway | longevity regulating pathway | longevity regulating pathway - worm | longevity regulating pathway - multiple species | neurotrophin s…					1	1
c22033_g1	F26_LITCT 6-phosphofructo-2-kinase fructose-2 6-bisphosphatase OS=Lithobates catesbeiana PE=2 SV=1	4.97341	4.80183	3.78555	3.39047	3.12467	3.62291	3.18777	4.03683	4.47545	4.48102	4.54649	4.60005	3.36122	3.70351	4.08491	3.84675	4.13775	3.73875	3.56178	4.13186	3.73297	3.26694	2.5801	2.54127	2.97786	4.09513	2.69926	2.98467	3.79185	3.75547	3.03957	GO:0019901 GO:0006094 GO:0042802 GO:0033133 GO:0006112 GO:0042594 GO:0043540 GO:0006003 GO:0051591 GO:0004331 GO:0006000 GO:0007420 GO:0046835 GO:0061621 GO:0005654 GO:0003873 GO:0005524 GO:0070095 GO:0032868 GO:0051384 GO:0033762 GO:0031100 GO:0016311 GO:0035556	K01103	PFKFB3; 6-phosphofructo-2-kinase / fructose-2 6-biphosphatase 3&#160; [EC:2.7.1.105 3.1.3.46]	path:map00051 path:map04066 path:map04152	Fructose and mannose metabolism | HIF-1 signaling pathway | AMPK signaling pathway	br:ko00001 br:ko01000	KEGG Orthology (KO) | Enzymes	f26_litct 6-phosphofructo-2-kinase fructose-2 6-bisphosphatase os=lithobates catesbeiana pe=2 sv=1pfkfb3; 6-phosphofructo-2-kinase / fructose-2 6-biphosphatase 3&#160; [ec:2.7.1.105 3.1.3.46]fructose and mannose metabolism | hif-1 signaling pathway | ampk signaling pathwaykegg orthology (ko) | enzymes
c557_g1	P2R3C_BOVIN Serine threonine- phosphatase 2A regulatory subunit B subunit gamma OS=Bos taurus GN=PPP2R3C PE=2 SV=1	3.7689	3.83672	3.18682	4.33948	4.16574	4.81317	4.52187	5.15354	4.50645	4.12939	4.53768	4.72592	5.47871	4.86039	3.74788	3.84996	4.10631	4.13083	3.33556	4.15915	3.89129	3.77821	3.29281	4.049	3.90395	3.60388	3.36674	3.79605	2.37858	2.67457	3.89268	GO:0048536 GO:0000226 GO:0044763 GO:0001782 GO:0045579 GO:0043029 GO:0005634 GO:0030865 GO:0005813 GO:0005515 GO:0005737 GO:0046872 GO:0002759 GO:0005819 GO:0032147 GO:0051900	K11583	PPP2R3; serine/threonine-protein phosphatase 2A regulatory subunit B''	path:map03015 path:map04071 path:map04151 path:map04152 path:map04261 path:map04728	mRNA surveillance pathway | Sphingolipid signaling pathway | PI3K-Akt signaling pathway | AMPK signaling pathway | Adrenergic signaling in cardiomyocytes | Dopaminergic synapse	br:ko00001 br:ko01009 br:ko03036	KEGG Orthology (KO) | Protein phosphatases and associated proteins | Chromosome	p2r3c_bovin serine threonine- phosphatase 2a regulatory subunit b subunit gamma os=bos taurus gn=ppp2r3c pe=2 sv=1ppp2r3; serine/threonine-protein phosphatase 2a regulatory subunit b''mrna surveillance pathway | sphingolipid signaling pathway | pi3k-akt signaling pathway | ampk signaling pathway | adrenergic signaling in cardiomyocytes | dopaminergic synapsekegg orthology (ko) | protein phosphata…						1
c13332_g1	P2R3A_HUMAN Serine threonine- phosphatase 2A regulatory subunit B subunit alpha OS=Homo sapiens GN=PPP2R3A PE=1 SV=1	4.96528	4.66801	5.29499	6.34943	6.34559	5.60233	4.78375	4.456	5.18975	4.12068	4.64378	4.70825	4.57734	5.59712	4.49554	4.54455	4.77902	4.51092	4.50131	4.6428	4.43279	4.84531	4.68039	5.2956	4.20559	3.97864	3.20804	2.4936	2.06907	2.71507	2.56447	GO:0007050 GO:0090249 GO:0015630 GO:0090244 GO:0090263 GO:0045732 GO:0000159 GO:0007525 GO:0005654 GO:0090090 GO:0004721 GO:0001754 GO:0044430 GO:0030674	K11583	PPP2R3; serine/threonine-protein phosphatase 2A regulatory subunit B''	path:map03015 path:map04071 path:map04151 path:map04152 path:map04261 path:map04728	mRNA surveillance pathway | Sphingolipid signaling pathway | PI3K-Akt signaling pathway | AMPK signaling pathway | Adrenergic signaling in cardiomyocytes | Dopaminergic synapse	br:ko00001 br:ko01009 br:ko03036	KEGG Orthology (KO) | Protein phosphatases and associated proteins | Chromosome	p2r3a_human serine threonine- phosphatase 2a regulatory subunit b subunit alpha os=homo sapiens gn=ppp2r3a pe=1 sv=1ppp2r3; serine/threonine-protein phosphatase 2a regulatory subunit b''mrna surveillance pathway | sphingolipid signaling pathway | pi3k-akt signaling pathway | ampk signaling pathway | adrenergic signaling in cardiomyocytes | dopaminergic synapsekegg orthology (ko) | protein phospha…						1
c24852_g1	HMDH_RAT 3-hydroxy-3-methylglutaryl-coenzyme A reductase OS=Rattus norvegicus GN=Hmgcr PE=1 SV=2	3.30465	3.07035	2.89622	3.3329	3.7051	3.26908	3.87996	4.12007	4.23346	3.7985	4.03195	4.41502	4.40162	3.83889	3.20705	3.29436	2.55059	2.69169	3.41013	4.27082	4.4534	4.74185	4.54631	3.68151	3.24732	2.70475	3.42721	2.40725	3.50501	4.20733	2.11358	GO:0006695 GO:0005783 GO:0044763 GO:0048523 GO:0044425 GO:0006732 GO:0009536 GO:0005778 GO:0031967 GO:0048583 GO:0005515 GO:0042282 GO:0023051 GO:0048522 GO:0051262 GO:0005739 GO:0070402 GO:0010646	K00021	HMGCR; hydroxymethylglutaryl-CoA reductase (NADPH) [EC:1.1.1.34]	path:map00900 path:map01100 path:map01110 path:map01130 path:map04152 path:map04976	Terpenoid backbone biosynthesis | Metabolic pathways | Biosynthesis of secondary metabolites | Biosynthesis of antibiotics | AMPK signaling pathway | Bile secretion	br:ko00001 br:ko00002 br:ko01000	KEGG Orthology (KO) | KEGG modules | Enzymes	hmdh_rat 3-hydroxy-3-methylglutaryl-coenzyme a reductase os=rattus norvegicus gn=hmgcr pe=1 sv=2hmgcr; hydroxymethylglutaryl-coa reductase (nadph) [ec:1.1.1.34]terpenoid backbone biosynthesis | metabolic pathways | biosynthesis of secondary metabolites | biosynthesis of antibiotics | ampk signaling pathway | bile secretionkegg orthology (ko) | kegg modules | enzymes
c20541_g1	2ABA_RABIT Serine threonine- phosphatase 2A 55 kDa regulatory subunit B alpha isoform OS=Oryctolagus cuniculus GN=PPP2R2A PE=2 SV=1	7.83842	7.31477	5.33022	3.93949	4.39067	4.0998	4.33128	3.48342	4.58106	5.15109	5.31322	5.47738	5.68528	5.58508	7.0592	7.0577	6.9828	6.69663	5.07897	4.05832	3.834	3.93761	4.44147	3.63093	4.49222	4.43104	5.59733	5.28969	5.25214	4.02687	5.5452	GO:0008195 GO:0007084 GO:0006112 GO:0000159 GO:0005741 GO:0061621 GO:0043525 GO:0005654 GO:0004722 GO:0070262 GO:0005515 GO:0000086 GO:0000184 GO:0005829 GO:0010458 GO:0034047 GO:0032502 GO:0019888	K04354	PPP2R2; serine/threonine-protein phosphatase 2A regulatory subunit B	path:map03015 path:map04071 path:map04111 path:map04151 path:map04152 path:map04261 path:map04390 path:map04391 path:map04530 path:map04728 path:map05142 path:map05160	mRNA surveillance pathway | Sphingolipid signaling pathway | Cell cycle - yeast | PI3K-Akt signaling pathway | AMPK signaling pathway | Adrenergic signaling in cardiomyocytes | Hippo signaling pathway | Hippo signaling pathway - fly | Tight junction | Dopaminergic synapse | Chagas disease (American trypanosomiasis) | Hepatitis C	br:ko00001 br:ko01009 br:ko03036	KEGG Orthology (KO) | Protein phosphatases and associated proteins | Chromosome	2aba_rabit serine threonine- phosphatase 2a 55 kda regulatory subunit b alpha isoform os=oryctolagus cuniculus gn=ppp2r2a pe=2 sv=1ppp2r2; serine/threonine-protein phosphatase 2a regulatory subunit bmrna surveillance pathway | sphingolipid signaling pathway | cell cycle - yeast | pi3k-akt signaling pathway | ampk signaling pathway | adrenergic signaling in cardiomyocytes | hippo signaling pathway…				1		1
c22491_g1	2A5D_HUMAN Serine threonine- phosphatase 2A 56 kDa regulatory subunit delta isoform OS=Homo sapiens GN=PPP2R5D PE=1 SV=1	3.87147	3.98109	4.51973	4.52798	4.10225	3.98776	3.80164	3.17852	4.67115	5.07895	4.98014	4.9256	3.42639	3.97438	3.68151	3.34863	4.25	3.91685	4.0707	3.86556	3.44644	2.61943	2.95118	2.80248	2.99832	3.23197	3.42721	2.59729	2.55135	2.71507	3.22103	GO:0036498 GO:0014066 GO:0008285 GO:0042771 GO:0000159 GO:0000775 GO:0045944 GO:0051091 GO:0005654 GO:0050730 GO:0006977 GO:0051388 GO:0005829 GO:0010976 GO:0031430 GO:0034047 GO:0031952 GO:0019900 GO:0031334 GO:0090219 GO:0090005 GO:0006470 GO:0004722 GO:0030018 GO:0043161 GO:0071363 GO:0016020 GO:0035307 GO:0010469 GO:0070317	K11584	PPP2R5; serine/threonine-protein phosphatase 2A regulatory subunit B'	path:map03015 path:map04071 path:map04113 path:map04114 path:map04151 path:map04152 path:map04261 path:map04728	mRNA surveillance pathway | Sphingolipid signaling pathway | Meiosis - yeast | Oocyte meiosis | PI3K-Akt signaling pathway | AMPK signaling pathway | Adrenergic signaling in cardiomyocytes | Dopaminergic synapse	br:ko00001 br:ko01009 br:ko03036	KEGG Orthology (KO) | Protein phosphatases and associated proteins | Chromosome	2a5d_human serine threonine- phosphatase 2a 56 kda regulatory subunit delta isoform os=homo sapiens gn=ppp2r5d pe=1 sv=1ppp2r5; serine/threonine-protein phosphatase 2a regulatory subunit b'mrna surveillance pathway | sphingolipid signaling pathway | meiosis - yeast | oocyte meiosis | pi3k-akt signaling pathway | ampk signaling pathway | adrenergic signaling in cardiomyocytes | dopaminergic synaps…						1
c22897_g1	2A5A_MOUSE Serine threonine- phosphatase 2A 56 kDa regulatory subunit alpha isoform OS=Mus musculus GN=Ppp2r5a PE=1 SV=1	6.53169	7.08574	8.05621	7.21683	6.78769	7.14723	7.18578	7.03367	7.22915	7.43079	7.77992	8.15747	8.42319	8.38011	5.41561	5.27331	6.53986	6.81453	7.37897	6.94102	6.23733	5.69429	5.58556	5.22368	5.35362	5.06523	4.52028	4.1801	4.60761	4.68141	4.3546	GO:0036498 GO:0090005 GO:0014066 GO:0008285 GO:0006470 GO:0007399 GO:0006355 GO:0042771 GO:0000159 GO:0000775 GO:0005654 GO:0004722 GO:0030018 GO:0043161 GO:0006977 GO:0001932 GO:0051130 GO:0016020 GO:0005829 GO:0035307 GO:0031430 GO:0034047 GO:0019900 GO:0090219	K11584	PPP2R5; serine/threonine-protein phosphatase 2A regulatory subunit B'	path:map03015 path:map04071 path:map04113 path:map04114 path:map04151 path:map04152 path:map04261 path:map04728	mRNA surveillance pathway | Sphingolipid signaling pathway | Meiosis - yeast | Oocyte meiosis | PI3K-Akt signaling pathway | AMPK signaling pathway | Adrenergic signaling in cardiomyocytes | Dopaminergic synapse	br:ko00001 br:ko01009 br:ko03036	KEGG Orthology (KO) | Protein phosphatases and associated proteins | Chromosome	2a5a_mouse serine threonine- phosphatase 2a 56 kda regulatory subunit alpha isoform os=mus musculus gn=ppp2r5a pe=1 sv=1ppp2r5; serine/threonine-protein phosphatase 2a regulatory subunit b'mrna surveillance pathway | sphingolipid signaling pathway | meiosis - yeast | oocyte meiosis | pi3k-akt signaling pathway | ampk signaling pathway | adrenergic signaling in cardiomyocytes | dopaminergic synaps…						1
c26398_g1	ACAC_CHICK Acetyl- carboxylase OS=Gallus gallus GN=ACAC PE=1 SV=1	5.12416	4.40745	5.21021	5.48484	5.30492	5.92215	6.20862	5.86552	6.52785	5.72971	6.49269	6.20439	6.36848	6.5078	5.36994	5.07861	4.50536	4.43148	4.67118	5.07133	5.79942	5.46909	6.17234	5.74965	5.01962	4.61186	4.32624	5.16468	5.55669	5.06788	4.58113	GO:0006084 GO:0043167 GO:0005730 GO:0005741 GO:0006633 GO:0006853 GO:0000166 GO:0070062 GO:0005515 GO:0006768 GO:0051289 GO:0003989 GO:0046322 GO:0048871 GO:0015629 GO:0035338 GO:0005829 GO:0031325 GO:0050896 GO:0050995	K11262	ACACA; acetyl-CoA carboxylase / biotin carboxylase 1 [EC:6.4.1.2 6.3.4.14]	path:map00061 path:map00254 path:map00620 path:map00640 path:map01100 path:map01110 path:map01212 path:map04152 path:map04910 path:map04922	Fatty acid biosynthesis | Aflatoxin biosynthesis | Pyruvate metabolism | Propanoate metabolism | Metabolic pathways | Biosynthesis of secondary metabolites | Fatty acid metabolism | AMPK signaling pathway | Insulin signaling pathway | Glucagon signaling pathway	br:ko00001 br:ko00002 br:ko01000	KEGG Orthology (KO) | KEGG modules | Enzymes	acac_chick acetyl- carboxylase os=gallus gallus gn=acac pe=1 sv=1acaca; acetyl-coa carboxylase / biotin carboxylase 1 [ec:6.4.1.2 6.3.4.14]fatty acid biosynthesis | aflatoxin biosynthesis | pyruvate metabolism | propanoate metabolism | metabolic pathways | biosynthesis of secondary metabolites | fatty acid metabolism | ampk signaling pathway | insulin signaling pathway | glucagon signaling pathwa…							1
c22491_g2	2A5D_RABIT Serine threonine- phosphatase 2A 56 kDa regulatory subunit delta isoform OS=Oryctolagus cuniculus GN=PPP2R5D PE=2 SV=1	6.10385	6.39893	6.54438	6.10879	5.98804	4.96247	5.2257	4.08373	4.34148	5.22844	5.31649	5.44494	6.31534	6.2614	5.34838	5.42486	6.13716	5.88115	6.37325	6.02676	5.57806	4.58345	4.58774	4.2624	4.62639	5.15692	4.53607	3.69785	5.16066	5.43239	4.58814	GO:0036498 GO:0014066 GO:0008285 GO:0042771 GO:0000159 GO:0000775 GO:0045944 GO:0051091 GO:0005654 GO:0050730 GO:0006977 GO:0051388 GO:0005829 GO:0010976 GO:0031430 GO:0034047 GO:0031952 GO:0019900 GO:0031334 GO:0090219 GO:0090005 GO:0006470 GO:0004722 GO:0030018 GO:0043161 GO:0071363 GO:0016020 GO:0035307 GO:0010469 GO:0070317	K11584	PPP2R5; serine/threonine-protein phosphatase 2A regulatory subunit B'	path:map03015 path:map04071 path:map04113 path:map04114 path:map04151 path:map04152 path:map04261 path:map04728	mRNA surveillance pathway | Sphingolipid signaling pathway | Meiosis - yeast | Oocyte meiosis | PI3K-Akt signaling pathway | AMPK signaling pathway | Adrenergic signaling in cardiomyocytes | Dopaminergic synapse	br:ko00001 br:ko01009 br:ko03036	KEGG Orthology (KO) | Protein phosphatases and associated proteins | Chromosome	2a5d_rabit serine threonine- phosphatase 2a 56 kda regulatory subunit delta isoform os=oryctolagus cuniculus gn=ppp2r5d pe=2 sv=1ppp2r5; serine/threonine-protein phosphatase 2a regulatory subunit b'mrna surveillance pathway | sphingolipid signaling pathway | meiosis - yeast | oocyte meiosis | pi3k-akt signaling pathway | ampk signaling pathway | adrenergic signaling in cardiomyocytes | dopaminerg…						1
c23317_g1	2AAA_PIG Serine threonine- phosphatase 2A 65 kDa regulatory subunit A alpha isoform OS=Sus scrofa GN=PPP2R1A PE=2 SV=2	6.52248	6.76978	6.07552	5.16145	5.7843	4.93586	3.92818	4.99864	5.08763	5.49444	5.42842	5.36401	5.67561	5.29975	5.72367	5.66211	5.88588	5.64414	4.90851	4.98044	5.14035	4.83713	4.49853	4.34903	4.4143	4.60354	4.40076	4.60828	4.35787	3.53182	3.2248	GO:0060561 GO:0015630 GO:0008380 GO:0042518 GO:0006461 GO:0000159 GO:0000775 GO:0000188 GO:0070262 GO:0070062 GO:0000086 GO:0003823 GO:0000184 GO:0046982 GO:0030308 GO:0005829 GO:0034047 GO:0051306 GO:0019888 GO:0007084 GO:0010033 GO:2001241 GO:0007143 GO:0006355 GO:0006275 GO:0006672 GO:1903538 GO:0004722 GO:0005634 GO:0051232 GO:0005739 GO:0045121 GO:0030111 GO:0030155 GO:0051754 GO:0019932	K03456	PPP2R1; serine/threonine-protein phosphatase 2A regulatory subunit A	path:map03015 path:map04071 path:map04111 path:map04113 path:map04114 path:map04151 path:map04152 path:map04261 path:map04350 path:map04390 path:map04391 path:map04530 path:map04728 path:map04730 path:map05142 path:map05160	mRNA surveillance pathway | Sphingolipid signaling pathway | Cell cycle - yeast | Meiosis - yeast | Oocyte meiosis | PI3K-Akt signaling pathway | AMPK signaling pathway | Adrenergic signaling in cardiomyocytes | TGF-beta signaling pathway | Hippo signaling pathway | Hippo signaling pathway - fly | Tight junction | Dopaminergic synapse | Long-term depression | Chagas disease (American trypanosomia…	br:ko00001 br:ko01009 br:ko03036	KEGG Orthology (KO) | Protein phosphatases and associated proteins | Chromosome	2aaa_pig serine threonine- phosphatase 2a 65 kda regulatory subunit a alpha isoform os=sus scrofa gn=ppp2r1a pe=2 sv=2ppp2r1; serine/threonine-protein phosphatase 2a regulatory subunit amrna surveillance pathway | sphingolipid signaling pathway | cell cycle - yeast | meiosis - yeast | oocyte meiosis | pi3k-akt signaling pathway | ampk signaling pathway | adrenergic signaling in cardiomyocytes | t…		1		1		1
c545_g1	PCKGC_RAT Phosphoenolpyruvate cytosolic	7.8704	7.97162	7.7141	5.12355	4.53173	4.72858	5.51478	5.14061	5.5429	5.16563	5.31486	5.09609	4.84709	5.15757	8.81732	9.02762	9.104	8.95721	7.24897	5.06707	4.02546	3.54211	4.10398	3.68317	3.25241	3.20718	3.15126	4.05093	2.03518	3.73074	4.42092	GO:0006094 GO:0006475 GO:0004550 GO:0046327 GO:0000287 GO:0005525 GO:0031406 GO:0070062 GO:0004613 GO:0005515 GO:0032868 GO:0005759 GO:0042593 GO:0051716 GO:0005829 GO:0017144 GO:0030145	K01596	E4.1.1.32 pckA PCK; phosphoenolpyruvate carboxykinase (GTP) [EC:4.1.1.32]	path:map00010 path:map00020 path:map00620 path:map01100 path:map01110 path:map01120 path:map01130 path:map03320 path:map04068 path:map04151 path:map04152 path:map04910 path:map04920 path:map04922 path:map04931 path:map04964	Glycolysis / Gluconeogenesis | Citrate cycle (TCA cycle) | Pyruvate metabolism | Metabolic pathways | Biosynthesis of secondary metabolites | Microbial metabolism in diverse environments | Biosynthesis of antibiotics | PPAR signaling pathway | FoxO signaling pathway | PI3K-Akt signaling pathway | AMPK signaling pathway | Insulin signaling pathway | Adipocytokine signaling pathway | Glucagon signa…	br:ko00001 br:ko00002 br:ko01000	KEGG Orthology (KO) | KEGG modules | Enzymes	pckgc_rat phosphoenolpyruvate cytosolice4.1.1.32 pcka pck; phosphoenolpyruvate carboxykinase (gtp) [ec:4.1.1.32]glycolysis / gluconeogenesis | citrate cycle (tca cycle) | pyruvate metabolism | metabolic pathways | biosynthesis of secondary metabolites | microbial metabolism in diverse environments | biosynthesis of antibiotics | ppar signaling pathway | foxo signaling pathway | pi3k-akt signaling…					1	1	1
c25583_g1	PCKGC_HUMAN Phosphoenolpyruvate cytosolic	7.32319	6.6067	5.07573	3.69134	4.72251	5.37755	4.69327	5.12623	5.72941	6.7245	5.59788	6.36827	7.38869	6.9517	6.97929	6.99344	6.22181	5.71921	4.70694	4.78131	6.03773	6.4789	6.88706	6.54143	6.91067	7.47943	8.76015	7.95887	7.65349	7.27815	7.73436	GO:0006094 GO:0006475 GO:0004550 GO:0046327 GO:0000287 GO:0005525 GO:0031406 GO:0070062 GO:0004613 GO:0005515 GO:0032868 GO:0005759 GO:0042593 GO:0051716 GO:0005829 GO:0017144 GO:0030145	K01596	E4.1.1.32 pckA PCK; phosphoenolpyruvate carboxykinase (GTP) [EC:4.1.1.32]	path:map00010 path:map00020 path:map00620 path:map01100 path:map01110 path:map01120 path:map01130 path:map03320 path:map04068 path:map04151 path:map04152 path:map04910 path:map04920 path:map04922 path:map04931 path:map04964	Glycolysis / Gluconeogenesis | Citrate cycle (TCA cycle) | Pyruvate metabolism | Metabolic pathways | Biosynthesis of secondary metabolites | Microbial metabolism in diverse environments | Biosynthesis of antibiotics | PPAR signaling pathway | FoxO signaling pathway | PI3K-Akt signaling pathway | AMPK signaling pathway | Insulin signaling pathway | Adipocytokine signaling pathway | Glucagon signa…	br:ko00001 br:ko00002 br:ko01000	KEGG Orthology (KO) | KEGG modules | Enzymes	pckgc_human phosphoenolpyruvate cytosolice4.1.1.32 pcka pck; phosphoenolpyruvate carboxykinase (gtp) [ec:4.1.1.32]glycolysis / gluconeogenesis | citrate cycle (tca cycle) | pyruvate metabolism | metabolic pathways | biosynthesis of secondary metabolites | microbial metabolism in diverse environments | biosynthesis of antibiotics | ppar signaling pathway | foxo signaling pathway | pi3k-akt signali…					1	1	1
c545_g2	PCKGC_HUMAN Phosphoenolpyruvate cytosolic	4.45971	4.56742	3.57391	1.35036	1.26045	1.25308	1.63224	1.65911	1.09673	1.24392	1.51665	1.25902	0.948415	0.948415	4.44242	5.14482	4.77645	4.87463	2.99548	2.11473	1.73544	0.948415	1.33686	1.85979	0.948415	1.14157	0.948415	0.948415	0.948415	0.948415	0.948415	GO:0006094 GO:0006475 GO:0006165 GO:0004550 GO:0061402 GO:0046327 GO:0000287 GO:0005525 GO:0031406 GO:0006107 GO:0051365 GO:0070062 GO:0004613 GO:0005515 GO:0032868 GO:0005759 GO:0042593 GO:0019003 GO:0005829 GO:0017144 GO:0030145 GO:0014823	K01596	E4.1.1.32 pckA PCK; phosphoenolpyruvate carboxykinase (GTP) [EC:4.1.1.32]	path:map00010 path:map00020 path:map00620 path:map01100 path:map01110 path:map01120 path:map01130 path:map03320 path:map04068 path:map04151 path:map04152 path:map04910 path:map04920 path:map04922 path:map04931 path:map04964	Glycolysis / Gluconeogenesis | Citrate cycle (TCA cycle) | Pyruvate metabolism | Metabolic pathways | Biosynthesis of secondary metabolites | Microbial metabolism in diverse environments | Biosynthesis of antibiotics | PPAR signaling pathway | FoxO signaling pathway | PI3K-Akt signaling pathway | AMPK signaling pathway | Insulin signaling pathway | Adipocytokine signaling pathway | Glucagon signa…	br:ko00001 br:ko00002 br:ko01000	KEGG Orthology (KO) | KEGG modules | Enzymes	pckgc_human phosphoenolpyruvate cytosolice4.1.1.32 pcka pck; phosphoenolpyruvate carboxykinase (gtp) [ec:4.1.1.32]glycolysis / gluconeogenesis | citrate cycle (tca cycle) | pyruvate metabolism | metabolic pathways | biosynthesis of secondary metabolites | microbial metabolism in diverse environments | biosynthesis of antibiotics | ppar signaling pathway | foxo signaling pathway | pi3k-akt signali…					1	1	1
c27798_g1	PP2AA_RABIT Serine threonine- phosphatase 2A catalytic subunit alpha isoform OS=Oryctolagus cuniculus GN=PPP2CA PE=2 SV=1	6.60046	6.27076	5.59476	4.82676	4.85745	4.7312	3.98728	4.2131	5.20318	4.74333	5.3071	5.23251	5.21343	4.39337	6.39166	6.51445	6.13488	6.11117	4.8984	4.68602	4.76407	4.75286	5.12933	4.14738	5.00883	5.14175	5.04625	5.30082	5.57832	4.28713	4.37807	GO:0008380 GO:0042518 GO:0008022 GO:0007498 GO:0042176 GO:0046677 GO:0000159 GO:0000775 GO:0000188 GO:0051321 GO:0070062 GO:0008637 GO:0010719 GO:0000184 GO:0046982 GO:0030308 GO:0005829 GO:0031952 GO:0050811 GO:0070208 GO:0007084 GO:0010033 GO:0006470 GO:0000922 GO:0006355 GO:0006275 GO:0006672 GO:0042542 GO:0005886 GO:0004722 GO:0005634 GO:0043161 GO:0046872 GO:0005739 GO:0010469 GO:0030111 GO:…	K04382	PPP2C; serine/threonine-protein phosphatase 2A catalytic subunit [EC:3.1.3.16]	path:map03015 path:map04013 path:map04071 path:map04111 path:map04113 path:map04114 path:map04136 path:map04138 path:map04140 path:map04151 path:map04152 path:map04261 path:map04350 path:map04390 path:map04391 path:map04530 path:map04728 path:map04730 path:map05142 path:map05160	mRNA surveillance pathway | MAPK signaling pathway - fly | Sphingolipid signaling pathway | Cell cycle - yeast | Meiosis - yeast | Oocyte meiosis | Autophagy - other | Autophagy - yeast | Autophagy - animal | PI3K-Akt signaling pathway | AMPK signaling pathway | Adrenergic signaling in cardiomyocytes | TGF-beta signaling pathway | Hippo signaling pathway | Hippo signaling pathway - fly | Tight ju…	br:ko00001 br:ko01000 br:ko01009 br:ko03036 br:ko04147	KEGG Orthology (KO) | Enzymes | Protein phosphatases and associated proteins | Chromosome | Exosome	pp2aa_rabit serine threonine- phosphatase 2a catalytic subunit alpha isoform os=oryctolagus cuniculus gn=ppp2ca pe=2 sv=1ppp2c; serine/threonine-protein phosphatase 2a catalytic subunit [ec:3.1.3.16]mrna surveillance pathway | mapk signaling pathway - fly | sphingolipid signaling pathway | cell cycle - yeast | meiosis - yeast | oocyte meiosis | autophagy - other | autophagy - yeast | autophagy - …		1		1		1			1
c20033_g1	F16P1_HUMAN Fructose-1 6-bisphosphatase 1 OS=Homo sapiens GN=FBP1 PE=1 SV=5	4.59645	4.25799	5.10608	5.07609	4.4496	4.06615	4.58057	4.25476	3.78969	3.60133	3.55898	3.76976	4.99293	5.40374	3.41792	3.71083	3.84428	3.69788	3.66143	3.77604	3.68581	3.50944	3.43415	3.27443	2.89054	2.97965	4.32624	4.41207	4.15543	2.97063	3.59319	GO:0006094 GO:0042802 GO:0016208 GO:0035690 GO:0042132 GO:0006002 GO:0045820 GO:0048029 GO:0006001 GO:0006111 GO:0005634 GO:0030018 GO:0005986 GO:0070062 GO:0046580 GO:0051289 GO:0046872 GO:0030308 GO:0071286 GO:0005829 GO:0030054 GO:0016311 GO:0030388	K03841	FBP fbp; fructose-1 6-bisphosphatase I [EC:3.1.3.11]	path:map00010 path:map00030 path:map00051 path:map00680 path:map00710 path:map01100 path:map01110 path:map01120 path:map01130 path:map01200 path:map04152 path:map04910	Glycolysis / Gluconeogenesis | Pentose phosphate pathway | Fructose and mannose metabolism | Methane metabolism | Carbon fixation in photosynthetic organisms | Metabolic pathways | Biosynthesis of secondary metabolites | Microbial metabolism in diverse environments | Biosynthesis of antibiotics | Carbon metabolism | AMPK signaling pathway | Insulin signaling pathway	br:ko00001 br:ko00002 br:ko01000 br:ko04147	KEGG Orthology (KO) | KEGG modules | Enzymes | Exosome	f16p1_human fructose-1 6-bisphosphatase 1 os=homo sapiens gn=fbp1 pe=1 sv=5fbp fbp; fructose-1 6-bisphosphatase i [ec:3.1.3.11]glycolysis / gluconeogenesis | pentose phosphate pathway | fructose and mannose metabolism | methane metabolism | carbon fixation in photosynthetic organisms | metabolic pathways | biosynthesis of secondary metabolites | microbial metabolism in diverse environments | bios…							1
c19268_g2	F16P1_RABIT Fructose-1 6-bisphosphatase 1 OS=Oryctolagus cuniculus GN=FBP1 PE=1 SV=4	1.26826	2.72139	4.57216	4.65897	3.58488	3.62852	4.36161	2.99657	4.57412	4.30741	5.31821	5.77269	3.90403	5.41575	1.41506	1.68817	2.09323	3.15324	4.13637	3.8882	3.93407	3.963	5.11064	5.6008	6.59904	7.01517	6.92423	6.51416	6.3796	5.76809	6.09454	GO:0006094 GO:0042802 GO:0016208 GO:0035690 GO:0042132 GO:0006002 GO:0045820 GO:0048029 GO:0006001 GO:0006111 GO:0005634 GO:0030018 GO:0005986 GO:0070062 GO:0046580 GO:0051289 GO:0046872 GO:0030308 GO:0071286 GO:0005829 GO:0030054 GO:0016311 GO:0030388	K03841	FBP fbp; fructose-1 6-bisphosphatase I [EC:3.1.3.11]	path:map00010 path:map00030 path:map00051 path:map00680 path:map00710 path:map01100 path:map01110 path:map01120 path:map01130 path:map01200 path:map04152 path:map04910	Glycolysis / Gluconeogenesis | Pentose phosphate pathway | Fructose and mannose metabolism | Methane metabolism | Carbon fixation in photosynthetic organisms | Metabolic pathways | Biosynthesis of secondary metabolites | Microbial metabolism in diverse environments | Biosynthesis of antibiotics | Carbon metabolism | AMPK signaling pathway | Insulin signaling pathway	br:ko00001 br:ko00002 br:ko01000 br:ko04147	KEGG Orthology (KO) | KEGG modules | Enzymes | Exosome	f16p1_rabit fructose-1 6-bisphosphatase 1 os=oryctolagus cuniculus gn=fbp1 pe=1 sv=4fbp fbp; fructose-1 6-bisphosphatase i [ec:3.1.3.11]glycolysis / gluconeogenesis | pentose phosphate pathway | fructose and mannose metabolism | methane metabolism | carbon fixation in photosynthetic organisms | metabolic pathways | biosynthesis of secondary metabolites | microbial metabolism in diverse environmen…							1
c24761_g1	PFKA_DROME ATP-dependent 6-phosphofructokinase OS=Drosophila melanogaster GN=Pfk PE=2 SV=2	1.54282	1.54518	2.14867	2.16879	2.58506	4.37056	5.46427	5.60814	6.8286	6.66021	7.146	6.77611	6.52994	6.08183	1.5651	1.27877	1.57425	1.37096	1.67279	1.1066	1.58186	3.24275	3.71058	4.28475	4.47214	3.98714	0.948415	1.25099	1.30118	1.89844	1.66001	GO:0042802 GO:0046716 GO:0008022 GO:0006002 GO:0061621 GO:0003872 GO:0005634 GO:0005524 GO:0050796 GO:0005945 GO:0070061 GO:0009749 GO:0070062 GO:0070095 GO:0000272 GO:0044262 GO:0098779 GO:0032403 GO:0030388 GO:0016324 GO:0019900 GO:0051259	K00850	pfkA PFK; 6-phosphofructokinase 1 [EC:2.7.1.11]	path:map00010 path:map00030 path:map00051 path:map00052 path:map00680 path:map01100 path:map01110 path:map01120 path:map01130 path:map01200 path:map01230 path:map03018 path:map04152 path:map05230	Glycolysis / Gluconeogenesis | Pentose phosphate pathway | Fructose and mannose metabolism | Galactose metabolism | Methane metabolism | Metabolic pathways | Biosynthesis of secondary metabolites | Microbial metabolism in diverse environments | Biosynthesis of antibiotics | Carbon metabolism | Biosynthesis of amino acids | RNA degradation | AMPK signaling pathway | Central carbon metabolism in ca…	br:ko00001 br:ko00002 br:ko01000 br:ko01009 br:ko03019	KEGG Orthology (KO) | KEGG modules | Enzymes | Protein phosphatases and associated proteins | Messenger RNA biogenesis	pfka_drome atp-dependent 6-phosphofructokinase os=drosophila melanogaster gn=pfk pe=2 sv=2pfka pfk; 6-phosphofructokinase 1 [ec:2.7.1.11]glycolysis / gluconeogenesis | pentose phosphate pathway | fructose and mannose metabolism | galactose metabolism | methane metabolism | metabolic pathways | biosynthesis of secondary metabolites | microbial metabolism in diverse environments | biosynthesis of a…
c27903_g1	PFKA_DROME ATP-dependent 6-phosphofructokinase OS=Drosophila melanogaster GN=Pfk PE=2 SV=2	4.80431	4.56959	5.09501	4.91565	3.04051	3.30273	2.8495	2.57397	3.46185	4.27999	3.75814	3.85593	4.09129	2.98521	4.93064	5.03966	4.63663	3.90034	3.08711	3.40655	4.42827	4.88933	4.41864	3.23455	3.6297	3.82431	6.52413	6.94992	5.42677	4.71966	5.61249	GO:0042802 GO:0046716 GO:0008022 GO:0006002 GO:0061621 GO:0003872 GO:0005634 GO:0005524 GO:0050796 GO:0005945 GO:0070061 GO:0009749 GO:0070062 GO:0000272 GO:0044262 GO:0098779 GO:0032403 GO:0030388 GO:0016324 GO:0019900 GO:0051259	K00850	pfkA PFK; 6-phosphofructokinase 1 [EC:2.7.1.11]	path:map00010 path:map00030 path:map00051 path:map00052 path:map00680 path:map01100 path:map01110 path:map01120 path:map01130 path:map01200 path:map01230 path:map03018 path:map04152 path:map05230	Glycolysis / Gluconeogenesis | Pentose phosphate pathway | Fructose and mannose metabolism | Galactose metabolism | Methane metabolism | Metabolic pathways | Biosynthesis of secondary metabolites | Microbial metabolism in diverse environments | Biosynthesis of antibiotics | Carbon metabolism | Biosynthesis of amino acids | RNA degradation | AMPK signaling pathway | Central carbon metabolism in ca…	br:ko00001 br:ko00002 br:ko01000 br:ko01009 br:ko03019	KEGG Orthology (KO) | KEGG modules | Enzymes | Protein phosphatases and associated proteins | Messenger RNA biogenesis	pfka_drome atp-dependent 6-phosphofructokinase os=drosophila melanogaster gn=pfk pe=2 sv=2pfka pfk; 6-phosphofructokinase 1 [ec:2.7.1.11]glycolysis / gluconeogenesis | pentose phosphate pathway | fructose and mannose metabolism | galactose metabolism | methane metabolism | metabolic pathways | biosynthesis of secondary metabolites | microbial metabolism in diverse environments | biosynthesis of a…
c18923_g1	MAPK2_HUMAN MAP kinase-activated kinase 2 OS=Homo sapiens GN=MAPKAPK2 PE=1 SV=1	1.00905	1.51126	3.57019	3.6779	3.00399	4.20211	4.59284	4.53084	4.98891	4.57243	5.80569	6.46475	7.37899	6.07438	1.13808	1.05357	2.28767	2.21812	4.05512	5.16152	2.36164	1.54212	1.57311	2.24518	1.81711	1.1955	0.948415	2.02473	1.98603	2.23025	2.22086	GO:0035066 GO:0043988 GO:1900034 GO:1904355 GO:0046777 GO:0004683 GO:0045944 GO:0051092 GO:0043987 GO:0005654 GO:0009931 GO:0006417 GO:0005524 GO:0000165 GO:0000187 GO:0002039 GO:0006954 GO:0070062 GO:0045892 GO:0043990 GO:0005829 GO:0031572 GO:0070935 GO:0006691 GO:0090400 GO:0032680 GO:0007265 GO:0005886 GO:0002224 GO:0051973 GO:0005813 GO:0005516 GO:0048010 GO:0044351 GO:0048731 GO:0042493 GO:…	K04443	MAPKAPK2; mitogen-activated protein kinase-activated protein kinase 2 [EC:2.7.11.1]	path:map04010 path:map04370 path:map04722 path:map05203	MAPK signaling pathway | VEGF signaling pathway | Neurotrophin signaling pathway | Viral carcinogenesis	br:ko00001 br:ko01000 br:ko01001	KEGG Orthology (KO) | Enzymes | Protein kinases	mapk2_human map kinase-activated kinase 2 os=homo sapiens gn=mapkapk2 pe=1 sv=1mapkapk2; mitogen-activated protein kinase-activated protein kinase 2 [ec:2.7.11.1]mapk signaling pathway | vegf signaling pathway | neurotrophin signaling pathway | viral carcinogenesiskegg orthology (ko) | enzymes | protein kinases									1
c27946_g1	MAPK2_DROME MAP kinase-activated kinase 2 OS=Drosophila melanogaster GN=MAPk-Ak2 PE=2 SV=1	1.0714	0.948415	1.47977	1.74375	1.94152	3.05229	2.90502	4.17574	3.6345	3.21249	2.82893	2.52556	1.54441	1.23543	1.09904	0.948415	1.53462	1.51777	0.948415	2.01799	1.72586	2.38729	2.13581	2.63466	2.22829	1.49661	0.948415	0.948415	0.948415	0.948415	1.40409	GO:0034097 GO:0008285 GO:0080134 GO:0048513 GO:0045944 GO:0043027 GO:0005654 GO:0048584 GO:0000165 GO:0051247 GO:0070062 GO:0004712 GO:0043154 GO:0031572 GO:0051128 GO:2000491 GO:0070935 GO:0032680 GO:0044444 GO:0004674 GO:0004871 GO:0005813 GO:0031965 GO:0048010 GO:0005515 GO:0043065 GO:0035924 GO:0018105	K04443	MAPKAPK2; mitogen-activated protein kinase-activated protein kinase 2 [EC:2.7.11.1]	path:map04010 path:map04370 path:map04722 path:map05203	MAPK signaling pathway | VEGF signaling pathway | Neurotrophin signaling pathway | Viral carcinogenesis	br:ko00001 br:ko01000 br:ko01001	KEGG Orthology (KO) | Enzymes | Protein kinases	mapk2_drome map kinase-activated kinase 2 os=drosophila melanogaster gn=mapk-ak2 pe=2 sv=1mapkapk2; mitogen-activated protein kinase-activated protein kinase 2 [ec:2.7.11.1]mapk signaling pathway | vegf signaling pathway | neurotrophin signaling pathway | viral carcinogenesiskegg orthology (ko) | enzymes | protein kinases									1
c34285_g1	MAPK2_DROME MAP kinase-activated kinase 2 OS=Drosophila melanogaster GN=MAPk-Ak2 PE=2 SV=1	5.12798	4.86566	5.80065	6.0806	5.59073	5.75283	5.90684	5.87841	6.14449	5.85251	6.34398	6.14322	4.89228	5.39294	4.41998	4.3106	4.64082	4.98601	5.14573	5.03392	4.46154	4.43549	4.43039	4.36201	4.40155	4.43155	2.91843	4.16865	2.93817	3.18222	2.73989	GO:0035066 GO:0043988 GO:1900034 GO:1904355 GO:0046777 GO:0004683 GO:0009653 GO:0048513 GO:0045944 GO:0043027 GO:0051092 GO:0043987 GO:0005654 GO:0009931 GO:0006417 GO:0005524 GO:0000165 GO:0000187 GO:0002039 GO:0006954 GO:0070062 GO:0045892 GO:0043154 GO:0043990 GO:0005829 GO:0031572 GO:2000491 GO:0070935 GO:0006691 GO:0090400 GO:0032680 GO:0007265 GO:0002224 GO:0051973 GO:0005813 GO:0005516 GO:…	K04443	MAPKAPK2; mitogen-activated protein kinase-activated protein kinase 2 [EC:2.7.11.1]	path:map04010 path:map04370 path:map04722 path:map05203	MAPK signaling pathway | VEGF signaling pathway | Neurotrophin signaling pathway | Viral carcinogenesis	br:ko00001 br:ko01000 br:ko01001	KEGG Orthology (KO) | Enzymes | Protein kinases	mapk2_drome map kinase-activated kinase 2 os=drosophila melanogaster gn=mapk-ak2 pe=2 sv=1mapkapk2; mitogen-activated protein kinase-activated protein kinase 2 [ec:2.7.11.1]mapk signaling pathway | vegf signaling pathway | neurotrophin signaling pathway | viral carcinogenesiskegg orthology (ko) | enzymes | protein kinases									1
c24213_g1	JKAMP_MOUSE JNK1 MAPK8-associated membrane OS=Mus musculus GN=Jkamp PE=1 SV=2	4.2221	4.4	2.54028	4.05772	4.02534	4.28093	5.22381	3.59813	4.79706	3.75914	4.0534	4.13468	2.20833	3.44938	4.5099	4.80521	4.59868	3.89684	3.41055	3.75311	3.83173	4.65528	3.18854	2.9696	3.17387	3.03402	1.95079	3.46148	2.03087	2.85334	2.56447	GO:0010033 GO:0006950							jkamp_mouse jnk1 mapk8-associated membrane os=mus musculus gn=jkamp pe=1 sv=2									1
c27772_g1	MK10_HUMAN Mitogen-activated kinase 10 OS=Homo sapiens GN=MAPK10 PE=1 SV=2	3.52609	3.279	3.75224	4.18812	3.74774	3.62441	3.9456	3.58712	4.03664	3.48783	4.02689	3.86078	2.92948	1.92353	3.19548	3.18338	2.57671	3.16184	3.14759	2.73752	2.91219	2.68141	3.03959	3.0643	2.92924	2.64943	2.34634	2.34665	1.93673	1.73325	2.9055	GO:0009790 GO:0031281 GO:0097050 GO:0009636 GO:0032091 GO:0045648 GO:0007258 GO:0051090 GO:0000187 GO:0045893 GO:0005829 GO:0031396 GO:0006919 GO:0031435 GO:0032722 GO:0035033 GO:2001184 GO:0042826 GO:0031394 GO:0014075 GO:1900740 GO:1901796 GO:0007265 GO:0005886 GO:0098586 GO:0048010 GO:0007417 GO:0051770 GO:0071363 GO:0004705 GO:0004708 GO:0001836 GO:0016241 GO:0010744 GO:0018105 GO:0071803 GO:…	K04440	JNK; c-Jun N-terminal kinase [EC:2.7.11.24]	path:map01522 path:map04010 path:map04012 path:map04013 path:map04014 path:map04024 path:map04068 path:map04071 path:map04137 path:map04140 path:map04141 path:map04210 path:map04212 path:map04214 path:map04215 path:map04310 path:map04380 path:map04391 path:map04510 path:map04530 path:map04620 path:map04621 path:map04622 path:map04624 path:map04657 path:map04658 path:map04659 path:map04664 path:ma…	Endocrine resistance | MAPK signaling pathway | ErbB signaling pathway | MAPK signaling pathway - fly | Ras signaling pathway | cAMP signaling pathway | FoxO signaling pathway | Sphingolipid signaling pathway | Mitophagy - animal | Autophagy - animal | Protein processing in endoplasmic reticulum | Apoptosis | Longevity regulating pathway - worm | Apoptosis - fly | Apoptosis - multiple species | W…	br:ko00001 br:ko00002 br:ko01000 br:ko01001	KEGG Orthology (KO) | KEGG modules | Enzymes | Protein kinases	mk10_human mitogen-activated kinase 10 os=homo sapiens gn=mapk10 pe=1 sv=2jnk; c-jun n-terminal kinase [ec:2.7.11.24]endocrine resistance | mapk signaling pathway | erbb signaling pathway | mapk signaling pathway - fly | ras signaling pathway | camp signaling pathway | foxo signaling pathway | sphingolipid signaling pathway | mitophagy - animal | autophagy - animal | protein processing in endopla…	1			1	1		1		1
c27874_g1	MK14_RAT Mitogen-activated kinase 14 OS=Rattus norvegicus GN=Mapk14 PE=1 SV=3	3.54586	3.9539	2.78979	2.0021	1.95071	3.41264	3.21241	3.12968	4.07321	2.70713	3.63894	3.72982	2.58064	2.67842	3.94818	3.68678	3.68945	4.10349	2.91817	2.63361	2.13179	2.88749	2.98564	3.49315	3.47893	3.60519	1.8318	1.56654	1.47999	0.948415	1.48607	GO:0007050 GO:0031281 GO:0060043 GO:0042770 GO:0045445 GO:1901741 GO:0009653 GO:0045663 GO:1900015 GO:0045648 GO:0005654 GO:0051090 GO:0000166 GO:0000287 GO:0044281 GO:0000187 GO:0006935 GO:0070062 GO:0071479 GO:0005829 GO:0051525 GO:2000379 GO:2001184 GO:0070935 GO:0019903 GO:0038066 GO:0090400 GO:1901796 GO:0007265 GO:0006975 GO:0043536 GO:0006357 GO:0007517 GO:0030316 GO:0098586 GO:0048010 GO:…	K04441	P38; p38 MAP kinase [EC:2.7.11.24]	path:map01522 path:map04010 path:map04011 path:map04013 path:map04015 path:map04068 path:map04071 path:map04139 path:map04212 path:map04261 path:map04370 path:map04380 path:map04550 path:map04611 path:map04620 path:map04621 path:map04622 path:map04624 path:map04657 path:map04658 path:map04659 path:map04660 path:map04664 path:map04668 path:map04670 path:map04722 path:map04723 path:map04728 path:ma…	Endocrine resistance | MAPK signaling pathway | MAPK signaling pathway - yeast | MAPK signaling pathway - fly | Rap1 signaling pathway | FoxO signaling pathway | Sphingolipid signaling pathway | Mitophagy - yeast | Longevity regulating pathway - worm | Adrenergic signaling in cardiomyocytes | VEGF signaling pathway | Osteoclast differentiation | Signaling pathways regulating pluripotency of stem …	br:ko00001 br:ko00002 br:ko01000 br:ko01001	KEGG Orthology (KO) | KEGG modules | Enzymes | Protein kinases	mk14_rat mitogen-activated kinase 14 os=rattus norvegicus gn=mapk14 pe=1 sv=3p38; p38 map kinase [ec:2.7.11.24]endocrine resistance | mapk signaling pathway | mapk signaling pathway - yeast | mapk signaling pathway - fly | rap1 signaling pathway | foxo signaling pathway | sphingolipid signaling pathway | mitophagy - yeast | longevity regulating pathway - worm | adrenergic signaling in cardiomyocy…					1				1
c34466_g1	MAX_RAT max OS=Rattus norvegicus GN=Max PE=1 SV=1	5.4587	5.12709	5.73673	6.15876	6.06644	6.17687	5.04288	5.01451	6.21527	6.15065	6.61317	6.56802	5.50685	5.43407	5.16173	4.98214	5.2569	5.68429	7.23658	8.12131	7.35297	6.75822	6.84934	6.69587	6.62995	6.48387	5.58973	6.26466	6.63597	6.11325	5.62577	GO:0016605 GO:0006461 GO:0060041 GO:0000978 GO:0008284 GO:0006366 GO:0080135 GO:0048678 GO:0030425 GO:0009968 GO:0032868 GO:0046982 GO:0071375 GO:0032268 GO:0010557 GO:0032403 GO:0051402 GO:0071339 GO:0045935 GO:0042803 GO:0007165 GO:0009267 GO:0000983 GO:0006357 GO:0010629 GO:0031328 GO:0003713 GO:0005737 GO:0043066 GO:0031324	K04453	MAX; Max protein	path:map04010 path:map05200 path:map05202 path:map05222	MAPK signaling pathway | Pathways in cancer | Transcriptional misregulation in cancer | Small cell lung cancer	br:ko00001 br:ko03000	KEGG Orthology (KO) | Transcription factors	max_rat max os=rattus norvegicus gn=max pe=1 sv=1max; max proteinmapk signaling pathway | pathways in cancer | transcriptional misregulation in cancer | small cell lung cancerkegg orthology (ko) | transcription factors									1
c23601_g1	FLNB_HUMAN Filamin-B OS=Homo sapiens GN=FLNB PE=1 SV=2	0.948415	0.948415	1.49246	1.40496	1.92738	1.87519	2.26122	2.53812	2.9519	2.88901	3.12033	3.97752	3.76851	4.63568	0.948415	1.18121	0.948415	1.09802	0.948415	0.948415	0.948415	0.948415	0.948415	0.948415	1.12521	0.948415	0.948415	0.948415	0.948415	0.948415	0.948415	GO:0034394 GO:0044319 GO:0016528 GO:0015031 GO:0005198 GO:0042177 GO:0048513 GO:0044238 GO:0001664 GO:0051764 GO:0007009 GO:0030506 GO:0042383 GO:0048365 GO:0001948 GO:0034988 GO:0070527 GO:2001046 GO:0030864 GO:0046907 GO:0043433 GO:0043113 GO:1900026 GO:0004871 GO:0044765 GO:0044449 GO:0051015 GO:0005911 GO:0097458 GO:0031941 GO:0030334 GO:0030016 GO:0071526 GO:0090307 GO:0007195 GO:0007399 GO:…	K04437	FLNA; filamin	path:map04010 path:map04510 path:map05132 path:map05205	MAPK signaling pathway | Focal adhesion | Salmonella infection | Proteoglycans in cancer	br:ko00001 br:ko04147 br:ko04812	KEGG Orthology (KO) | Exosome | Cytoskeleton proteins	flnb_human filamin-b os=homo sapiens gn=flnb pe=1 sv=2flna; filaminmapk signaling pathway | focal adhesion | salmonella infection | proteoglycans in cancerkegg orthology (ko) | exosome | cytoskeleton proteins									1
c25330_g1	FLNA_MOUSE Filamin-A OS=Mus musculus GN=Flna PE=1 SV=5	3.55654	3.71394	4.28145	6.57573	7.01444	7.55464	7.65405	7.08325	7.96793	7.35751	8.23645	7.71589	7.24659	6.77134	3.83472	3.95496	4.37387	4.75052	7.56366	7.67692	6.94018	6.60226	6.47235	5.9944	6.25905	5.78734	2.2838	4.41444	3.09694	3.09877	4.32361	GO:0034394 GO:0044319 GO:0016528 GO:0090257 GO:0050839 GO:0042177 GO:0005794 GO:0003012 GO:0043467 GO:0005874 GO:0001664 GO:0051764 GO:0030506 GO:0042383 GO:0048365 GO:0001948 GO:0048041 GO:0034988 GO:0070527 GO:2001046 GO:0032886 GO:0043433 GO:0045773 GO:0043113 GO:1900026 GO:1903578 GO:0004871 GO:0044325 GO:0044449 GO:0051015 GO:0005911 GO:0008307 GO:0030056 GO:0030177 GO:0031941 GO:0030334 GO:…	K04437	FLNA; filamin	path:map04010 path:map04510 path:map05132 path:map05205	MAPK signaling pathway | Focal adhesion | Salmonella infection | Proteoglycans in cancer	br:ko00001 br:ko04147 br:ko04812	KEGG Orthology (KO) | Exosome | Cytoskeleton proteins	flna_mouse filamin-a os=mus musculus gn=flna pe=1 sv=5flna; filaminmapk signaling pathway | focal adhesion | salmonella infection | proteoglycans in cancerkegg orthology (ko) | exosome | cytoskeleton proteins									1
c25897_g1	FLNA_HUMAN Filamin-A OS=Homo sapiens GN=FLNA PE=1 SV=4	0.948415	0.948415	3.7067	4.22363	3.00737	3.66056	2.86939	2.70637	1.54947	0.948415	1.42274	1.2899	2.02727	1.96067	1.35869	1.55618	1.59999	2.08289	1.3931	1.12262	2.0571	2.68955	3.29047	2.69012	1.1521	1.10791	1.81588	2.26358	1.30118	2.78072	2.59048	GO:1902578 GO:0060429 GO:0048519 GO:0043227 GO:0042060 GO:0048522 GO:0015629 GO:0032403 GO:0065008 GO:0060255 GO:0007165 GO:0044707 GO:0043234 GO:0044444 GO:0005102 GO:0044767 GO:0044430 GO:0099512 GO:0016020 GO:0008092 GO:0017016 GO:0030036 GO:0080090 GO:0034613 GO:0071944	K04437	FLNA; filamin	path:map04010 path:map04510 path:map05132 path:map05205	MAPK signaling pathway | Focal adhesion | Salmonella infection | Proteoglycans in cancer	br:ko00001 br:ko04147 br:ko04812	KEGG Orthology (KO) | Exosome | Cytoskeleton proteins	flna_human filamin-a os=homo sapiens gn=flna pe=1 sv=4flna; filaminmapk signaling pathway | focal adhesion | salmonella infection | proteoglycans in cancerkegg orthology (ko) | exosome | cytoskeleton proteins									1
c16526_g2	MABP1_XENLA Mitogen-activated kinase-binding 1 OS=Xenopus laevis GN=mapkbp1 PE=2 SV=1	3.45888	2.99536	2.26557	3.43292	3.9773	3.03043	2.48118	2.0514	2.21908	2.69449	2.32248	1.42216	1.71469	2.48494	2.62834	2.63293	2.08637	2.29065	2.99161	3.65623	2.90137	2.38515	2.38154	2.55783	2.33928	1.96982	0.948415	2.83508	2.58245	0.948415	1.76755	GO:0060255 GO:0007099 GO:0007165 GO:0007052 GO:0030163 GO:0000922 GO:0006464 GO:0022008 GO:0021987 GO:0048519 GO:0048518 GO:0005634 GO:0048583 GO:0005813 GO:0005515 GO:0080090 GO:0031323							mabp1_xenla mitogen-activated kinase-binding 1 os=xenopus laevis gn=mapkbp1 pe=2 sv=1									1
c26543_g1	FLNC_RAT Filamin-C OS=Rattus norvegicus GN=Flnc PE=1 SV=1	1.1817	1.25153	4.18608	5.87904	6.37998	7.22628	6.90111	6.73933	4.98999	2.92298	2.08714	1.88403	3.21352	3.75297	0.948415	0.948415	0.948415	0.948415	1.31139	1.47006	1.82262	1.16471	2.46923	2.47681	1.1521	0.948415	0.948415	1.44727	1.30118	0.948415	1.31187	GO:0065008 GO:0007010 GO:0044707 GO:1902589 GO:0044444 GO:0048519 GO:0044446 GO:0048518 GO:0009888 GO:0044767 GO:0050794 GO:0099512 GO:0016020 GO:0015629 GO:0031267 GO:0008092 GO:0034613 GO:0050896 GO:0071944	K04437	FLNA; filamin	path:map04010 path:map04510 path:map05132 path:map05205	MAPK signaling pathway | Focal adhesion | Salmonella infection | Proteoglycans in cancer	br:ko00001 br:ko04147 br:ko04812	KEGG Orthology (KO) | Exosome | Cytoskeleton proteins	flnc_rat filamin-c os=rattus norvegicus gn=flnc pe=1 sv=1flna; filaminmapk signaling pathway | focal adhesion | salmonella infection | proteoglycans in cancerkegg orthology (ko) | exosome | cytoskeleton proteins									1
c23673_g1	YPC2_CAEEL serine threonine- kinase OS=Caenorhabditis elegans GN= PE=3 SV=2	1.58875	1.60583	3.24325	5.67835	6.22123	5.47363	4.47049	4.31681	4.81345	5.26474	4.31402	4.75672	4.06708	4.18931	1.3081	0.948415	1.32618	0.948415	2.09911	2.53485	2.32377	2.54483	1.74918	1.32803	1.57368	1.91352	0.948415	2.43575	1.45445	1.87152	1.31187	GO:0070849 GO:0031281 GO:0015630 GO:0006361 GO:0014066 GO:0007411 GO:0008543 GO:0005794 GO:0051090 GO:0090170 GO:0000187 GO:0005901 GO:0030509 GO:0072584 GO:0031398 GO:0005829 GO:0019902 GO:0060397 GO:0045732 GO:0008156 GO:0006975 GO:0009887 GO:0005635 GO:0051973 GO:0051493 GO:0032355 GO:0032872 GO:0004707 GO:0033129 GO:2000641 GO:0035066 GO:0006461 GO:1900034 GO:1904355 GO:0005770 GO:0038095 GO:…	K19603	MAPK15; mitogen-activated protein kinase 15 [EC:2.7.11.24]	path:map04657	IL-17 signaling pathway	br:ko00001 br:ko01000 br:ko01001	KEGG Orthology (KO) | Enzymes | Protein kinases	ypc2_caeel serine threonine- kinase os=caenorhabditis elegans gn= pe=3 sv=2mapk15; mitogen-activated protein kinase 15 [ec:2.7.11.24]il-17 signaling pathwaykegg orthology (ko) | enzymes | protein kinases									1
c8334_g1	SLIT1_MOUSE Slit homolog 1 OS=Mus musculus GN=Slit1 PE=1 SV=2	1.35405	0.948415	1.24981	1.9242	1.63018	2.53878	2.29107	2.27415	3.80392	3.0077	4.46864	4.74756	2.3616	3.85241	1.13808	0.948415	1.22041	1.58106	1.54397	0.948415	1.11306	1.0997	1.09186	0.948415	0.948415	0.948415	0.948415	0.948415	0.948415	0.948415	0.948415	GO:0051179 GO:0021537 GO:0007154 GO:0050808 GO:0016020 GO:0060076 GO:0042043 GO:0044421 GO:0044464 GO:0007411 GO:0044700 GO:0051128	K20230	KEK1; kekkon-1	path:map04013	MAPK signaling pathway - fly	br:ko00001	KEGG Orthology (KO)	slit1_mouse slit homolog 1 os=mus musculus gn=slit1 pe=1 sv=2kek1; kekkon-1mapk signaling pathway - flykegg orthology (ko)									1
c29339_g1	PROF_DROME Profilin OS=Drosophila melanogaster GN=chic PE=1 SV=1	6.81439	6.58786	4.96708	4.55256	5.08233	5.20553	5.69656	6.03594	5.6942	5.5399	5.998	6.00068	6.03689	6.09426	6.47721	6.10415	5.76371	5.22982	4.11831	3.52393	2.94624	2.27999	2.57153	3.30686	3.39393	3.2185	3.66004	3.95503	4.03892	5.16663	4.74546	GO:0005856 GO:0003779 GO:0005737	K05759	PFN; profilin	path:map04013 path:map04015 path:map04810 path:map05131 path:map05132	MAPK signaling pathway - fly | Rap1 signaling pathway | Regulation of actin cytoskeleton | Shigellosis | Salmonella infection	br:ko00001 br:ko04131 br:ko04147 br:ko04812	KEGG Orthology (KO) | Membrane trafficking | Exosome | Cytoskeleton proteins	prof_drome profilin os=drosophila melanogaster gn=chic pe=1 sv=1pfn; profilinmapk signaling pathway - fly | rap1 signaling pathway | regulation of actin cytoskeleton | shigellosis | salmonella infectionkegg orthology (ko) | membrane trafficking | exosome | cytoskeleton proteins									1
c24425_g1	GROU_DROME groucho OS=Drosophila melanogaster GN=gro PE=1 SV=3	7.2472	7.06034	7.89316	7.65539	6.76372	6.20459	4.69095	5.23066	5.84683	6.01235	5.79124	5.76816	6.02797	6.03657	7.01732	6.73132	7.52677	7.34012	7.25013	7.51306	6.39741	6.14132	6.26374	6.16888	6.07831	5.98919	4.58515	6.0214	6.79799	4.88728	6.1334	GO:0042802 GO:0006351 GO:0001106 GO:0008134 GO:0043124 GO:0005730 GO:1904837 GO:0005654 GO:0009887 GO:0000122 GO:0090090 GO:0005615 GO:0005925 GO:2000811 GO:0017053 GO:0010628 GO:0005829 GO:0016055 GO:0001707	K04497	GROUCHO; groucho	path:map04013 path:map04310 path:map04330	MAPK signaling pathway - fly | Wnt signaling pathway | Notch signaling pathway	br:ko00001	KEGG Orthology (KO)	grou_drome groucho os=drosophila melanogaster gn=gro pe=1 sv=3groucho; grouchomapk signaling pathway - fly | wnt signaling pathway | notch signaling pathwaykegg orthology (ko)	1		1						1
c30971_g1	STM2B_XENLA Stathmin-2-B OS=Xenopus laevis GN=stmn2-b PE=2 SV=1	9.73712	9.82945	8.74784	6.74706	6.01507	5.46566	5.89827	5.79647	4.36121	4.94758	4.38	5.08711	5.66693	5.71165	9.25831	9.41673	9.42876	9.19867	8.07488	7.24356	6.76772	6.78731	6.55674	6.61758	7.03642	6.90468	5.84229	6.00009	6.19068	5.35998	5.49019	GO:0043229 GO:0015631 GO:0007165 GO:0007052 GO:1990090 GO:0048306 GO:0007026 GO:0043025 GO:0009615 GO:0007019 GO:0030426 GO:0048471 GO:0070062 GO:0010977 GO:0000281 GO:0010976 GO:0031117 GO:0030027 GO:0031115	K04381	STMN1; stathmin	path:map04010 path:map05206	MAPK signaling pathway | MicroRNAs in cancer	br:ko00001 br:ko04812	KEGG Orthology (KO) | Cytoskeleton proteins	stm2b_xenla stathmin-2-b os=xenopus laevis gn=stmn2-b pe=2 sv=1stmn1; stathminmapk signaling pathway | micrornas in cancerkegg orthology (ko) | cytoskeleton proteins									1
c10604_g1	IPO7_MOUSE Importin-7 OS=Mus musculus GN=Ipo7 PE=1 SV=2	3.02853	3.00398	3.32646	3.14006	3.35905	3.51912	2.72856	2.86212	2.89114	2.88647	3.06621	3.07618	3.03707	3.87903	3.26444	3.14085	2.87092	3.12865	3.09236	3.43815	4.22496	4.26607	4.90321	4.88005	4.76551	4.17328	3.48573	4.17438	3.19859	1.73325	3.40671	GO:0006913 GO:0007165 GO:0016020 GO:0005829 GO:0008565 GO:0031047 GO:0030695 GO:0006886 GO:0008536 GO:0044765 GO:0005643 GO:0005654	K20223	IPO7 RANBP7; importin-7	path:map04013	MAPK signaling pathway - fly	br:ko00001 br:ko03009	KEGG Orthology (KO) | Ribosome biogenesis	ipo7_mouse importin-7 os=mus musculus gn=ipo7 pe=1 sv=2ipo7 ranbp7; importin-7mapk signaling pathway - flykegg orthology (ko) | ribosome biogenesis									1
c21057_g1	STRN3_HUMAN Striatin-3 OS=Homo sapiens GN=STRN3 PE=1 SV=3	5.87208	5.49495	3.81081	5.52862	5.12596	3.88098	3.47065	3.38459	4.14305	4.11527	4.30909	4.6382	4.89125	4.86299	5.69139	5.70758	5.41924	4.5568	3.6163	4.35343	4.66844	4.36621	4.0203	4.58572	4.30629	4.9384	4.44891	5.07995	4.72893	4.79576	4.72843	GO:0007275 GO:0005794 GO:0043234 GO:0044763 GO:0000159 GO:0045944 GO:0005886 GO:0005654 GO:0000122 GO:0030425 GO:0003700 GO:0070016 GO:0016043 GO:0032403 GO:0051721 GO:0050896	K17608	STRN1_3_4; striatin 1/3/4	path:map04013	MAPK signaling pathway - fly	br:ko00001 br:ko01009	KEGG Orthology (KO) | Protein phosphatases and associated proteins	strn3_human striatin-3 os=homo sapiens gn=strn3 pe=1 sv=3strn1_3_4; striatin 1/3/4mapk signaling pathway - flykegg orthology (ko) | protein phosphatases and associated proteins									1
c19571_g1	SODM_BOVIN Superoxide dismutase	7.49031	7.44801	6.73138	5.15171	4.33059	4.8443	5.46954	5.47212	6.36166	6.18846	6.32609	6.46843	5.6477	6.01131	8.4561	8.53653	8.55311	8.44292	7.25311	6.13347	6.69789	7.17831	7.60025	7.69381	7.96907	8.31896	11.2604	10.4203	9.81135	9.42276	9.71307	GO:0055093 GO:0055072 GO:0045429 GO:0043209 GO:0030097 GO:1902176 GO:0009791 GO:0022904 GO:0003032 GO:0048678 GO:0004784 GO:0042554 GO:0043524 GO:0007507 GO:0070062 GO:0007626 GO:0051289 GO:0048147 GO:0051881 GO:0001889 GO:0050790 GO:0030145 GO:0032364 GO:0010332 GO:0042802 GO:0045599 GO:0008631 GO:0008630 GO:0001315 GO:0048666 GO:0005743 GO:0003069 GO:0006357 GO:0005759 GO:0006749 GO:0019430 GO:…	K04564	SOD2; superoxide dismutase Fe-Mn family [EC:1.15.1.1]	path:map04013 path:map04068 path:map04146 path:map04211 path:map04212 path:map04213 path:map05016	MAPK signaling pathway - fly | FoxO signaling pathway | Peroxisome | Longevity regulating pathway | Longevity regulating pathway - worm | Longevity regulating pathway - multiple species | Huntington's disease	br:ko00001 br:ko01000	KEGG Orthology (KO) | Enzymes	sodm_bovin superoxide dismutasesod2; superoxide dismutase fe-mn family [ec:1.15.1.1]mapk signaling pathway - fly | foxo signaling pathway | peroxisome | longevity regulating pathway | longevity regulating pathway - worm | longevity regulating pathway - multiple species | huntington's diseasekegg orthology (ko) | enzymes					1				1
c4980_g1	SODM_CHLRE Superoxide dismutase	7.1166	6.7787	5.25911	4.11142	4.06806	3.73332	4.16175	3.08623	4.08285	4.55416	5.39468	5.90819	6.12764	6.50885	9.0833	8.48862	7.11653	6.74269	6.04722	6.52698	6.49735	8.07905	9.72897	9.73498	10.6975	11.0786	15.9296	14.1123	12.7195	12.7826	13.3389	GO:0005737 GO:0008152 GO:0004784	K04564	SOD2; superoxide dismutase Fe-Mn family [EC:1.15.1.1]	path:map04013 path:map04068 path:map04146 path:map04211 path:map04212 path:map04213 path:map05016	MAPK signaling pathway - fly | FoxO signaling pathway | Peroxisome | Longevity regulating pathway | Longevity regulating pathway - worm | Longevity regulating pathway - multiple species | Huntington's disease	br:ko00001 br:ko01000	KEGG Orthology (KO) | Enzymes	sodm_chlre superoxide dismutasesod2; superoxide dismutase fe-mn family [ec:1.15.1.1]mapk signaling pathway - fly | foxo signaling pathway | peroxisome | longevity regulating pathway | longevity regulating pathway - worm | longevity regulating pathway - multiple species | huntington's diseasekegg orthology (ko) | enzymes					1				1
c32626_g1	1433E_SHEEP 14-3-3 epsilon OS=Ovis aries GN=YWHAE PE=1 SV=1	4.93529	4.51348	5.0658	7.26053	7.68138	7.57842	8.04501	7.65017	7.04537	6.85815	6.59906	6.63995	7.47755	7.08791	4.79374	4.59111	3.23422	3.34859	3.76974	3.46225	2.51844	2.43293	2.87504	3.80293	3.19181	3.08252	1.47888	2.18112	2.80504	2.39544	1.40409	GO:0086013 GO:1900034 GO:0060306 GO:0005871 GO:0001764 GO:1902309 GO:0070062 GO:0000086 GO:0005925 GO:0046982 GO:0043154 GO:0016032 GO:0005829 GO:0050815 GO:0030424 GO:0019904 GO:0042826 GO:1900740 GO:0003064 GO:0021766 GO:0021987 GO:1901016 GO:0023026 GO:0044325 GO:0021762 GO:0044822 GO:0098641 GO:0005634 GO:0006605 GO:0030659 GO:0031625 GO:0005913 GO:0042470 GO:0005739 GO:0035329 GO:0086091 GO:…	K06630	YWHAE; 14-3-3 protein epsilon	path:map04011 path:map04110 path:map04114 path:map04151 path:map04390 path:map04391 path:map04722 path:map05169 path:map05203	MAPK signaling pathway - yeast | Cell cycle | Oocyte meiosis | PI3K-Akt signaling pathway | Hippo signaling pathway | Hippo signaling pathway - fly | Neurotrophin signaling pathway | Epstein-Barr virus infection | Viral carcinogenesis	br:ko00001 br:ko03400 br:ko04147	KEGG Orthology (KO) | DNA repair and recombination proteins | Exosome	1433e_sheep 14-3-3 epsilon os=ovis aries gn=ywhae pe=1 sv=1ywhae; 14-3-3 protein epsilonmapk signaling pathway - yeast | cell cycle | oocyte meiosis | pi3k-akt signaling pathway | hippo signaling pathway | hippo signaling pathway - fly | neurotrophin signaling pathway | epstein-barr virus infection | viral carcinogenesiskegg orthology (ko) | dna repair and recombination proteins | exosome				1		1			1
c16041_g1	SRF_MOUSE Serum response factor OS=Mus musculus GN=Srf PE=1 SV=1	5.36326	5.92858	5.97782	4.99274	4.91961	4.21073	4.15451	3.51511	4.71154	4.33704	4.95025	5.34154	3.94289	5.26082	4.62996	4.71273	5.28413	5.21854	4.79446	4.64659	4.1649	4.00447	4.16389	3.99654	4.32311	4.20166	3.97225	3.85538	4.69178	2.86716	4.25036	GO:0010022 GO:0090136 GO:0000978 GO:0051491 GO:0002042 GO:0046016 GO:0008306 GO:0043149 GO:0043589 GO:0051091 GO:0009636 GO:0060324 GO:0003257 GO:0001077 GO:0001076 GO:0001666 GO:0010736 GO:0010735 GO:0071333 GO:0030220 GO:0001947 GO:0055003 GO:0035912 GO:0001707 GO:0060292 GO:0001829 GO:0042789 GO:0042826 GO:1900461 GO:0045214 GO:1900222 GO:0045773 GO:0045059 GO:0002011 GO:0009725 GO:0000983 GO:…	K04378	SRF; serum response factor	path:map04010 path:map04022 path:map05166 path:map05203	MAPK signaling pathway | cGMP-PKG signaling pathway | HTLV-I infection | Viral carcinogenesis	br:ko00001 br:ko03000	KEGG Orthology (KO) | Transcription factors	srf_mouse serum response factor os=mus musculus gn=srf pe=1 sv=1srf; serum response factormapk signaling pathway | cgmp-pkg signaling pathway | htlv-i infection | viral carcinogenesiskegg orthology (ko) | transcription factors									1
c30907_g1	1433Z_BOMMO 14-3-3 zeta OS=Bombyx mori GN=14-3-3zeta PE=2 SV=2	11.0433	10.7508	10.3249	11.0078	10.8796	10.4583	9.98147	10.5749	9.79065	9.92374	9.81146	9.77032	10.4902	10.4708	10.5757	10.6757	9.87016	9.71428	8.50929	8.03675	7.50953	7.84604	8.3808	8.30954	8.62187	8.57504	10.7637	11.0041	10.9791	11.0006	10.3383	GO:0043488 GO:0045744 GO:0005654 GO:0000186 GO:0070062 GO:0005925 GO:0051220 GO:0051683 GO:0072562 GO:0005829 GO:0050815 GO:0030168 GO:0019901 GO:0019904 GO:0042802 GO:0042826 GO:0090168 GO:0042629 GO:0007165 GO:1900740 GO:0008134 GO:0044822 GO:0098641 GO:0006605 GO:0030659 GO:0048471 GO:0031625 GO:0005913 GO:0042470 GO:0043066 GO:0005739 GO:0035308 GO:0098609	K06630	YWHAE; 14-3-3 protein epsilon	path:map04011 path:map04110 path:map04114 path:map04151 path:map04390 path:map04391 path:map04722 path:map05169 path:map05203	MAPK signaling pathway - yeast | Cell cycle | Oocyte meiosis | PI3K-Akt signaling pathway | Hippo signaling pathway | Hippo signaling pathway - fly | Neurotrophin signaling pathway | Epstein-Barr virus infection | Viral carcinogenesis	br:ko00001 br:ko03400 br:ko04147	KEGG Orthology (KO) | DNA repair and recombination proteins | Exosome	1433z_bommo 14-3-3 zeta os=bombyx mori gn=14-3-3zeta pe=2 sv=2ywhae; 14-3-3 protein epsilonmapk signaling pathway - yeast | cell cycle | oocyte meiosis | pi3k-akt signaling pathway | hippo signaling pathway | hippo signaling pathway - fly | neurotrophin signaling pathway | epstein-barr virus infection | viral carcinogenesiskegg orthology (ko) | dna repair and recombination proteins | exosome				1		1			1
c18806_g1	RASM_HUMAN Ras-related M-Ras OS=Homo sapiens GN=MRAS PE=1 SV=2	4.11807	3.9243	2.06231	2.29467	2.5535	2.47718	2.37691	1.80627	3.26096	3.53943	4.66559	4.77018	2.79352	1.92386	4.37355	4.29137	3.01248	2.70342	2.63967	3.54676	3.85993	3.66885	3.13045	3.18012	2.62683	2.85375	2.55087	2.8919	3.026	3.18916	2.80169	GO:0005525 GO:0007517 GO:0070062 GO:0005925 GO:0003924 GO:0001649 GO:0005783 GO:0007265 GO:1901214 GO:0030036 GO:0005886 GO:0030742	K07831	MRAS; Ras-related protein M-Ras	path:map04010 path:map04014 path:map04015 path:map04072 path:map04137 path:map04140 path:map04371 path:map04810 path:map05166 path:map05205	MAPK signaling pathway | Ras signaling pathway | Rap1 signaling pathway | Phospholipase D signaling pathway | Mitophagy - animal | Autophagy - animal | Apelin signaling pathway | Regulation of actin cytoskeleton | HTLV-I infection | Proteoglycans in cancer	br:ko00001 br:ko04031	KEGG Orthology (KO) | GTP-binding proteins	rasm_human ras-related m-ras os=homo sapiens gn=mras pe=1 sv=2mras; ras-related protein m-rasmapk signaling pathway | ras signaling pathway | rap1 signaling pathway | phospholipase d signaling pathway | mitophagy - animal | autophagy - animal | apelin signaling pathway | regulation of actin cytoskeleton | htlv-i infection | proteoglycans in cancerkegg orthology (ko) | gtp-binding proteins									1
c24434_g2	PROS_DROVI Homeobox prospero OS=Drosophila virilis GN=pros PE=3 SV=1	2.75686	1.85266	5.29719	4.03061	3.71989	3.82748	3.32251	2.7443	3.6638	2.32002	3.71571	3.98941	2.87177	2.98904	1.84039	2.1383	2.76614	2.6202	3.01458	2.62477	1.75618	2.56037	2.91342	2.33784	1.77915	2.04674	0.948415	2.4936	0.948415	1.5308	2.05645	GO:0021915 GO:0046619 GO:0016922 GO:0021516 GO:0055010 GO:0001078 GO:0001822 GO:0060849 GO:0070365 GO:0001946 GO:0055005 GO:0055009 GO:0021707 GO:0045737 GO:0048845 GO:0043433 GO:0021542 GO:0001046 GO:0005634 GO:0060421 GO:0070309 GO:0008285 GO:0042752 GO:0045944 GO:0043049 GO:0097150 GO:0000122 GO:0050692 GO:0050693 GO:0003705 GO:2000979 GO:2000179 GO:0010595 GO:0045071 GO:0030324 GO:0031016 GO:…	K20211	PROX1; prospero homeobox 1	path:map04013	MAPK signaling pathway - fly	br:ko00001 br:ko03000	KEGG Orthology (KO) | Transcription factors	pros_drovi homeobox prospero os=drosophila virilis gn=pros pe=3 sv=1prox1; prospero homeobox 1mapk signaling pathway - flykegg orthology (ko) | transcription factors									1
c24142_g2	CIC_MOUSE capicua homolog OS=Mus musculus GN=Cic PE=1 SV=2	1.21641	1.79212	1.92693	3.08311	3.12304	3.05873	4.05633	3.37524	4.13373	4.02863	4.38277	4.17734	4.45019	5.25677	1.99482	1.66553	2.39714	2.52939	4.80891	6.04439	5.70796	5.99416	5.55176	4.10674	3.61447	4.01758	3.78358	3.72731	2.68312	4.00489	2.45741	GO:0007494 GO:0007492 GO:0008285 GO:0000978 GO:0008284 GO:0072091 GO:0022405 GO:0045944 GO:0090092 GO:0005654 GO:0000122 GO:0048562 GO:0048286 GO:0001077 GO:0003007 GO:0001525 GO:0043010 GO:0001946 GO:0051249 GO:0042789 GO:0007165 GO:0007440 GO:0030182 GO:0090287 GO:0090263 GO:0003682 GO:0008013 GO:0007442 GO:0043534 GO:0061028 GO:0045778 GO:0090090 GO:0071560 GO:0000790 GO:0005737 GO:0002009 GO:…	K20225	CIC; capicua transcriptional repressor	path:map04013	MAPK signaling pathway - fly	br:ko00001 br:ko03000	KEGG Orthology (KO) | Transcription factors	cic_mouse capicua homolog os=mus musculus gn=cic pe=1 sv=2cic; capicua transcriptional repressormapk signaling pathway - flykegg orthology (ko) | transcription factors									1
c23544_g1	RAP1B_DANRE Ras-related Rap-1b OS=Danio rerio GN=rap1b PE=2 SV=1	1.46213	1.60037	1.98913	2.02555	1.60584	4.15141	6.30608	6.95199	6.92358	5.12872	5.04738	3.66584	3.38225	3.37331	3.27648	2.50626	2.5216	2.34765	2.48863	4.28367	6.97906	7.88228	8.51778	9.07954	8.98561	8.51183	2.2838	5.59263	5.23424	5.81034	5.4556	GO:0015031 GO:0005770 GO:0008565 GO:0051050 GO:1901888 GO:0043547 GO:0005525 GO:0050796 GO:0005769 GO:0000186 GO:0070062 GO:0003924 GO:0019003 GO:0005829 GO:0010976 GO:0032486 GO:0032403 GO:2000114 GO:0009743 GO:0045955 GO:0061028 GO:0005886 GO:0038180 GO:0005811 GO:0005911 GO:0048471 GO:0042493 GO:0045121 GO:0070374 GO:0071320 GO:0030033 GO:2001214 GO:0017034	K07836	RAP1B; Ras-related protein Rap-1B	path:map04010 path:map04014 path:map04015 path:map04024 path:map04062 path:map04510 path:map04611 path:map04670 path:map04720 path:map04722 path:map04972 path:map05211	MAPK signaling pathway | Ras signaling pathway | Rap1 signaling pathway | cAMP signaling pathway | Chemokine signaling pathway | Focal adhesion | Platelet activation | Leukocyte transendothelial migration | Long-term potentiation | Neurotrophin signaling pathway | Pancreatic secretion | Renal cell carcinoma	br:ko00001 br:ko04031 br:ko04147	KEGG Orthology (KO) | GTP-binding proteins | Exosome	rap1b_danre ras-related rap-1b os=danio rerio gn=rap1b pe=2 sv=1rap1b; ras-related protein rap-1bmapk signaling pathway | ras signaling pathway | rap1 signaling pathway | camp signaling pathway | chemokine signaling pathway | focal adhesion | platelet activation | leukocyte transendothelial migration | long-term potentiation | neurotrophin signaling pathway | pancreatic secretion | renal cell car…									1
c16260_g1	TBX3_RAT T-box transcription factor TBX3 OS=Rattus norvegicus GN=Tbx3 PE=1 SV=1	0.948415	0.948415	3.00481	3.24248	3.18881	2.03093	2.28885	1.96379	1.55744	1.55263	1.71025	1.60421	2.09331	1.81893	0.948415	0.948415	0.948415	0.948415	1.09928	1.37419	0.948415	1.39918	1.25828	0.948415	0.948415	0.948415	0.948415	0.948415	0.948415	0.948415	0.948415	GO:0060045 GO:0000978 GO:0060560 GO:0003175 GO:0060923 GO:0001105 GO:0060444 GO:0003256 GO:0001102 GO:0009953 GO:0042733 GO:0005667 GO:0001078 GO:0001501 GO:0003207 GO:0001701 GO:0045893 GO:0001947 GO:0001706 GO:0030540 GO:0035115 GO:2000793 GO:0035116 GO:0055008 GO:0019827 GO:0060596 GO:0003180 GO:0008595 GO:0003344 GO:0005634 GO:0003215 GO:0030857 GO:0035909 GO:0007219 GO:0030539 GO:0045662 GO:…	K10176	TBX2; T-box protein 2	path:map04013	MAPK signaling pathway - fly	br:ko00001 br:ko03000	KEGG Orthology (KO) | Transcription factors	tbx3_rat t-box transcription factor tbx3 os=rattus norvegicus gn=tbx3 pe=1 sv=1tbx2; t-box protein 2mapk signaling pathway - flykegg orthology (ko) | transcription factors									1
c16862_g1	TM222_HUMAN Transmembrane 222 OS=Homo sapiens GN=TMEM222 PE=1 SV=2	2.00497	2.50076	2.38028	2.6187	2.45971	2.4817	2.501	3.15932	2.07563	2.21081	3.12264	2.42843	2.45974	1.34485	2.21232	2.34041	2.62758	2.09329	1.87749	1.91195	2.08625	1.88158	2.24897	2.52951	2.82641	3.02293	1.81588	1.36537	0.948415	0.948415	1.31187	GO:0016020	K20726	TMEM222; transmembrane protein 222	path:map04016	MAPK signaling pathway - plant	br:ko00001	KEGG Orthology (KO)	tm222_human transmembrane 222 os=homo sapiens gn=tmem222 pe=1 sv=2tmem222; transmembrane protein 222mapk signaling pathway - plantkegg orthology (ko)									1
c25974_g1	PCAT2_DANRE Lysophosphatidylcholine acyltransferase 2 OS=Danio rerio GN=lpcat2 PE=2 SV=1	5.69525	5.19075	5.12481	5.2256	5.37146	5.42517	5.79778	5.62693	5.53318	5.21617	5.40524	6.15807	5.95354	5.81247	6.01591	6.06669	5.50839	4.94884	4.54872	4.24341	3.8042	3.79735	3.40229	4.3481	4.2715	4.83708	3.97225	5.04591	4.69617	4.24742	4.41325	GO:0007010 GO:0036151 GO:0044431 GO:0048513 GO:0048519 GO:0048518 GO:0005789 GO:0003841 GO:0050794 GO:0015629 GO:0036148 GO:0050896 GO:0065008 GO:0060255 GO:1902589 GO:0009888 GO:0006654 GO:0005811 GO:0047184 GO:0099512 GO:0047144 GO:0019432 GO:0031267 GO:0008092 GO:0080090 GO:0034613 GO:0071944	K04437	FLNA; filamin	path:map04010 path:map04510 path:map05132 path:map05205	MAPK signaling pathway | Focal adhesion | Salmonella infection | Proteoglycans in cancer	br:ko00001 br:ko04147 br:ko04812	KEGG Orthology (KO) | Exosome | Cytoskeleton proteins	pcat2_danre lysophosphatidylcholine acyltransferase 2 os=danio rerio gn=lpcat2 pe=2 sv=1flna; filaminmapk signaling pathway | focal adhesion | salmonella infection | proteoglycans in cancerkegg orthology (ko) | exosome | cytoskeleton proteins									1
c18716_g1	RRAS2_MOUSE Ras-related R-Ras2 OS=Mus musculus GN=Rras2 PE=1 SV=1	5.19499	5.09805	5.24839	7.21434	5.94844	5.6735	5.51578	4.83512	4.3947	4.06143	4.11963	3.66297	4.47323	2.70389	5.57079	5.66572	5.52427	5.5436	4.53116	4.41844	4.60228	5.10302	4.82233	5.45675	5.5313	6.14545	4.85001	3.72944	2.63071	1.44541	2.34404	GO:0008286 GO:0007173 GO:0008284 GO:0022402 GO:0038095 GO:0045786 GO:0007411 GO:0046579 GO:0005794 GO:0048315 GO:0007610 GO:0045766 GO:0060325 GO:0002223 GO:0005525 GO:0000165 GO:0070062 GO:0003008 GO:0009847 GO:0005925 GO:0003924 GO:0019003 GO:0001649 GO:0031234 GO:0032403 GO:0038128 GO:0006355 GO:0005783 GO:0007265 GO:0043410 GO:1901214 GO:0002521 GO:0051896 GO:0070372 GO:0031647 GO:0051234 GO:…	K07830	RRAS2 TC21; Ras-related protein R-Ras2	path:map04010 path:map04014 path:map04024 path:map04072 path:map04137 path:map04140 path:map04371 path:map04810 path:map05166 path:map05205	MAPK signaling pathway | Ras signaling pathway | cAMP signaling pathway | Phospholipase D signaling pathway | Mitophagy - animal | Autophagy - animal | Apelin signaling pathway | Regulation of actin cytoskeleton | HTLV-I infection | Proteoglycans in cancer	br:ko00001 br:ko04031 br:ko04147	KEGG Orthology (KO) | GTP-binding proteins | Exosome	rras2_mouse ras-related r-ras2 os=mus musculus gn=rras2 pe=1 sv=1rras2 tc21; ras-related protein r-ras2mapk signaling pathway | ras signaling pathway | camp signaling pathway | phospholipase d signaling pathway | mitophagy - animal | autophagy - animal | apelin signaling pathway | regulation of actin cytoskeleton | htlv-i infection | proteoglycans in cancerkegg orthology (ko) | gtp-binding protei…									1
c19839_g1	CRK_DROME Adapter molecule Crk OS=Drosophila melanogaster GN=Crk PE=1 SV=1	3.93143	3.36386	3.0072	2.44376	2.18092	3.02383	4.32217	2.84789	3.48302	1.44214	2.2039	1.78601	2.02727	1.34485	4.71977	4.78027	4.64316	4.75247	3.42702	3.07976	2.52036	2.91687	2.311	3.18038	2.63549	2.57262	1.47888	3.47313	3.12127	2.06412	2.75505	GO:0048583 GO:0005515 GO:0016192 GO:0048522 GO:0007275 GO:0007166 GO:0044763 GO:0044424 GO:0043227	K04438	CRK CRKII; proto-oncogene C-crk	path:map04010 path:map04012 path:map04015 path:map04062 path:map04510 path:map04666 path:map04722 path:map04810 path:map04910 path:map05100 path:map05131 path:map05200 path:map05206 path:map05211 path:map05220	MAPK signaling pathway | ErbB signaling pathway | Rap1 signaling pathway | Chemokine signaling pathway | Focal adhesion | Fc gamma R-mediated phagocytosis | Neurotrophin signaling pathway | Regulation of actin cytoskeleton | Insulin signaling pathway | Bacterial invasion of epithelial cells | Shigellosis | Pathways in cancer | MicroRNAs in cancer | Renal cell carcinoma | Chronic myeloid leukemia	br:ko00001	KEGG Orthology (KO)	crk_drome adapter molecule crk os=drosophila melanogaster gn=crk pe=1 sv=1crk crkii; proto-oncogene c-crkmapk signaling pathway | erbb signaling pathway | rap1 signaling pathway | chemokine signaling pathway | focal adhesion | fc gamma r-mediated phagocytosis | neurotrophin signaling pathway | regulation of actin cytoskeleton | insulin signaling pathway | bacterial invasion of epithelial cells | …							1		1
c18380_g1	RAP1_CAEEL Ras-related Rap-1 OS=Caenorhabditis elegans GN=rap-1 PE=3 SV=1	0.948415	1.22087	2.05516	2.72704	2.61139	3.6652	3.46043	2.15184	3.24942	3.15729	3.95031	4.12082	3.88553	2.66673	1.71991	1.42503	2.30918	2.47923	3.01236	3.45904	4.42233	5.82786	6.13095	6.15204	4.43532	1.76651	2.21474	1.94283	1.47999	0.948415	1.53729	GO:0032550 GO:0015031 GO:0005770 GO:0008565 GO:0043168 GO:1901888 GO:0043547 GO:0050796 GO:0005769 GO:0000186 GO:0070062 GO:0003924 GO:0005829 GO:0010976 GO:0032486 GO:0032403 GO:0032561 GO:0061028 GO:0005886 GO:0038180 GO:0048471 GO:0070374 GO:0071320 GO:0030033 GO:0030054 GO:0017034	K04353	RAP1A; Ras-related protein Rap-1A	path:map04010 path:map04014 path:map04015 path:map04024 path:map04062 path:map04510 path:map04530 path:map04611 path:map04670 path:map04720 path:map04722 path:map04972 path:map05211	MAPK signaling pathway | Ras signaling pathway | Rap1 signaling pathway | cAMP signaling pathway | Chemokine signaling pathway | Focal adhesion | Tight junction | Platelet activation | Leukocyte transendothelial migration | Long-term potentiation | Neurotrophin signaling pathway | Pancreatic secretion | Renal cell carcinoma	br:ko00001 br:ko04031	KEGG Orthology (KO) | GTP-binding proteins	rap1_caeel ras-related rap-1 os=caenorhabditis elegans gn=rap-1 pe=3 sv=1rap1a; ras-related protein rap-1amapk signaling pathway | ras signaling pathway | rap1 signaling pathway | camp signaling pathway | chemokine signaling pathway | focal adhesion | tight junction | platelet activation | leukocyte transendothelial migration | long-term potentiation | neurotrophin signaling pathway | pancreatic …									1
c34586_g1	RAP1_CAEEL Ras-related Rap-1 OS=Caenorhabditis elegans GN=rap-1 PE=3 SV=1	0.948415	1.14297	1.06361	2.25316	1.80042	2.24625	2.98779	3.94931	3.34785	3.58672	4.3478	4.3302	2.58174	2.31784	1.54247	1.13014	1.22254	1.63615	3.35721	3.74302	4.57875	4.84813	4.81981	5.00694	4.74062	3.86175	0.948415	1.59872	2.30725	1.75146	1.54592	GO:0008283 GO:0043209 GO:0015031 GO:0005770 GO:0008565 GO:1901888 GO:0043005 GO:0043547 GO:0005525 GO:0050796 GO:0005769 GO:0000186 GO:0032966 GO:0097421 GO:0070062 GO:0071333 GO:0003924 GO:0019003 GO:0005829 GO:0097327 GO:0032045 GO:0010976 GO:0032486 GO:0032403 GO:2000114 GO:0035690 GO:0046326 GO:0061028 GO:0005886 GO:0038180 GO:0005811 GO:0005911 GO:0048471 GO:0097211 GO:0045121 GO:0070374 GO:…	K04353	RAP1A; Ras-related protein Rap-1A	path:map04010 path:map04014 path:map04015 path:map04024 path:map04062 path:map04510 path:map04530 path:map04611 path:map04670 path:map04720 path:map04722 path:map04972 path:map05211	MAPK signaling pathway | Ras signaling pathway | Rap1 signaling pathway | cAMP signaling pathway | Chemokine signaling pathway | Focal adhesion | Tight junction | Platelet activation | Leukocyte transendothelial migration | Long-term potentiation | Neurotrophin signaling pathway | Pancreatic secretion | Renal cell carcinoma	br:ko00001 br:ko04031	KEGG Orthology (KO) | GTP-binding proteins	rap1_caeel ras-related rap-1 os=caenorhabditis elegans gn=rap-1 pe=3 sv=1rap1a; ras-related protein rap-1amapk signaling pathway | ras signaling pathway | rap1 signaling pathway | camp signaling pathway | chemokine signaling pathway | focal adhesion | tight junction | platelet activation | leukocyte transendothelial migration | long-term potentiation | neurotrophin signaling pathway | pancreatic …									1
c15521_g1	STK3_HUMAN Serine threonine- kinase 3 OS=Homo sapiens GN=STK3 PE=1 SV=2	3.57918	3.60138	2.98489	2.47978	1.94766	3.15924	3.11207	4.99576	6.13144	7.73689	9.07916	8.58948	8.02093	7.77459	3.28292	3.42993	2.74958	2.52686	1.78645	1.40465	1.67287	2.13606	2.33786	3.00816	3.31441	2.32396	1.8318	2.23765	1.67248	2.39544	1.53729	GO:0009790 GO:0032092 GO:0046777 GO:0048513 GO:0060429 GO:0051091 GO:0000287 GO:0005524 GO:0050793 GO:0006915 GO:0005829 GO:0033138 GO:0042803 GO:0043539 GO:0000902 GO:0043234 GO:0008134 GO:0004674 GO:0009967 GO:0090090 GO:0005634 GO:0043065 GO:0035329 GO:0018105 GO:0050821	K04412	STK3 MST2; serine/threonine kinase 3	path:map04010 path:map04214 path:map04390 path:map04391 path:map04392	MAPK signaling pathway | Apoptosis - fly | Hippo signaling pathway | Hippo signaling pathway - fly | Hippo signaling pathway -multiple species	br:ko00001 br:ko00002 br:ko01001	KEGG Orthology (KO) | KEGG modules | Protein kinases	stk3_human serine threonine- kinase 3 os=homo sapiens gn=stk3 pe=1 sv=2stk3 mst2; serine/threonine kinase 3mapk signaling pathway | apoptosis - fly | hippo signaling pathway | hippo signaling pathway - fly | hippo signaling pathway -multiple specieskegg orthology (ko) | kegg modules | protein kinases				1					1
c24136_g1	GRP3_HUMAN Ras guanyl-releasing 3 OS=Homo sapiens GN=RASGRP3 PE=1 SV=1	1.79146	1.97348	1.92468	2.33701	2.62301	3.28555	3.80739	3.76665	3.74132	3.96186	4.37239	4.58196	3.36214	5.41245	1.28706	1.56532	3.21131	3.32734	2.90842	3.12438	2.91859	2.33086	1.33376	1.41275	0.948415	1.36026	1.8318	2.48789	2.15169	1.62562	2.62027	GO:0008283 GO:0043406 GO:0090630 GO:1900274 GO:0005096 GO:0042594 GO:0045621 GO:0046579 GO:0005794 GO:1902715 GO:0044182 GO:0005887 GO:0000165 GO:0001786 GO:0006955 GO:0032725 GO:0071277 GO:0005509 GO:0005829 GO:0032760 GO:0051648 GO:0031210 GO:1902582 GO:0008270 GO:0042803 GO:0005088 GO:0005783 GO:0007265 GO:1900744 GO:0044446 GO:0004871 GO:0045954 GO:0032816 GO:0046330 GO:0070374 GO:0030099 GO:…	K12362	RASGRP3; RAS guanyl-releasing protein 3	path:map04010 path:map04014 path:map04015 path:map04662 path:map05200	MAPK signaling pathway | Ras signaling pathway | Rap1 signaling pathway | B cell receptor signaling pathway | Pathways in cancer	br:ko00001	KEGG Orthology (KO)	grp3_human ras guanyl-releasing 3 os=homo sapiens gn=rasgrp3 pe=1 sv=1rasgrp3; ras guanyl-releasing protein 3mapk signaling pathway | ras signaling pathway | rap1 signaling pathway | b cell receptor signaling pathway | pathways in cancerkegg orthology (ko)									1
c16921_g1	ZN836_HUMAN Zinc finger 836 OS=Homo sapiens GN=ZNF836 PE=2 SV=2	1.3308	1.10011	1.89494	2.16706	1.71303	2.20896	1.83613	1.60773	1.8687	1.53372	2.09263	1.2899	0.948415	1.49071	1.47101	1.42623	1.23284	1.77951	2.31172	2.61286	2.60431	2.78592	2.05784	2.22612	1.94382	2.27207	3.0822	1.35762	0.948415	0.948415	2.56926	GO:0010605 GO:0006355 GO:0005488 GO:0031324	K04462	EVI1; ecotropic virus integration site 1 protein	path:map04010 path:map05200 path:map05220	MAPK signaling pathway | Pathways in cancer | Chronic myeloid leukemia	br:ko00001 br:ko03000	KEGG Orthology (KO) | Transcription factors	zn836_human zinc finger 836 os=homo sapiens gn=znf836 pe=2 sv=2evi1; ecotropic virus integration site 1 proteinmapk signaling pathway | pathways in cancer | chronic myeloid leukemiakegg orthology (ko) | transcription factors									1
c24978_g1	PPM1B_MOUSE phosphatase 1B OS=Mus musculus GN=Ppm1b PE=1 SV=1	4.17803	4.55287	4.12835	3.62485	4.77974	5.94603	6.35894	6.36332	6.60557	5.50349	6.42807	5.92063	5.18495	6.00426	3.91642	3.97604	4.15888	4.13603	3.71683	3.96469	5.02825	5.04796	4.47199	5.48909	5.60948	5.77149	4.71018	4.7846	4.93896	4.17866	5.08181	GO:0007050 GO:0035970 GO:0033192 GO:0008022 GO:0005891 GO:0043123 GO:0043005 GO:0004871 GO:0042347 GO:0005654 GO:0000122 GO:0046872 GO:0045893 GO:0070412 GO:0005829 GO:0016055 GO:0030177 GO:0010991 GO:0030512 GO:0050687 GO:0032688	K04461	PPM1B PP2CB; protein phosphatase 1B [EC:3.1.3.16]	path:map04010 path:map04013	MAPK signaling pathway | MAPK signaling pathway - fly	br:ko00001 br:ko01000 br:ko01009	KEGG Orthology (KO) | Enzymes | Protein phosphatases and associated proteins	ppm1b_mouse phosphatase 1b os=mus musculus gn=ppm1b pe=1 sv=1ppm1b pp2cb; protein phosphatase 1b [ec:3.1.3.16]mapk signaling pathway | mapk signaling pathway - flykegg orthology (ko) | enzymes | protein phosphatases and associated proteins									1
c31420_g1	PPM1B_HUMAN phosphatase 1B OS=Homo sapiens GN=PPM1B PE=1 SV=1	0.948415	0.948415	0.948415	0.948415	1.82513	1.39355	1.8729	2.17901	2.59258	1.93773	1.8044	2.36697	1.92146	3.24177	0.948415	0.948415	0.948415	1.4116	2.35733	1.66082	1.14295	0.948415	1.26118	0.948415	1.12521	0.948415	0.948415	0.948415	0.948415	0.948415	0.948415	GO:0035970 GO:0033192 GO:0008022 GO:0005891 GO:0043123 GO:0043169 GO:0044444 GO:0043005 GO:0044446 GO:0004871 GO:0042347 GO:0006357 GO:0005634 GO:0045893 GO:0070412 GO:0016055 GO:0030177 GO:0010991 GO:0030512 GO:0050687 GO:0032688	K04461	PPM1B PP2CB; protein phosphatase 1B [EC:3.1.3.16]	path:map04010 path:map04013	MAPK signaling pathway | MAPK signaling pathway - fly	br:ko00001 br:ko01000 br:ko01009	KEGG Orthology (KO) | Enzymes | Protein phosphatases and associated proteins	ppm1b_human phosphatase 1b os=homo sapiens gn=ppm1b pe=1 sv=1ppm1b pp2cb; protein phosphatase 1b [ec:3.1.3.16]mapk signaling pathway | mapk signaling pathway - flykegg orthology (ko) | enzymes | protein phosphatases and associated proteins									1
c18710_g1	ETV6_MOUSE Transcription factor ETV6 OS=Mus musculus GN=Etv6 PE=1 SV=1	2.09462	2.17364	3.32177	5.26673	3.40492	3.77466	3.40649	3.47293	3.88257	4.33483	3.53719	3.86526	1.27197	2.22747	2.53995	2.14879	1.5758	1.09802	2.91105	3.96624	3.95014	2.69064	3.87161	3.7666	3.43822	2.51554	1.81588	3.19957	2.05334	1.99898	2.11358	GO:0019904 GO:0000978 GO:0006366 GO:0005794 GO:0001227 GO:0003682 GO:0005730 GO:0045944 GO:0005654 GO:0001047 GO:0009887 GO:0000122 GO:0030855 GO:0001077 GO:0009628 GO:0003712 GO:0001085 GO:0097458 GO:0051716 GO:0071425 GO:0071774 GO:0070932	K03211	ETV6_7 yan; ETS translocation variant 6/7	path:map04013 path:map04320 path:map05202	MAPK signaling pathway - fly | Dorso-ventral axis formation | Transcriptional misregulation in cancer	br:ko00001 br:ko03000	KEGG Orthology (KO) | Transcription factors	etv6_mouse transcription factor etv6 os=mus musculus gn=etv6 pe=1 sv=1etv6_7 yan; ets translocation variant 6/7mapk signaling pathway - fly | dorso-ventral axis formation | transcriptional misregulation in cancerkegg orthology (ko) | transcription factors									1
c22841_g1	TBL1X_MOUSE F-box-like WD repeat-containing TBL1X OS=Mus musculus GN=Tbl1x PE=1 SV=2	4.59555	3.45435	4.09367	4.12982	3.64597	3.90733	3.87076	2.69504	3.24942	3.36846	3.26706	3.49384	2.99449	3.23791	4.86666	4.98417	4.83437	4.39922	3.94279	4.28085	3.95475	4.71678	4.33858	5.55083	4.68564	4.28402	2.69926	3.88452	4.10017	4.92423	3.09654	GO:0035264 GO:0008022 GO:0044212 GO:0000118 GO:0044255 GO:0002021 GO:0045944 GO:0000122 GO:0007605 GO:0050872 GO:0060070 GO:0016575 GO:0019904 GO:0006351 GO:0060613 GO:0008013 GO:0008134 GO:0005876 GO:0043161 GO:0003714 GO:0042393 GO:0030814 GO:0017053 GO:0047485 GO:0016042 GO:0090207	K04508	TBL1; transducin (beta)-like 1	path:map04013 path:map04310	MAPK signaling pathway - fly | Wnt signaling pathway	br:ko00001	KEGG Orthology (KO)	tbl1x_mouse f-box-like wd repeat-containing tbl1x os=mus musculus gn=tbl1x pe=1 sv=2tbl1; transducin (beta)-like 1mapk signaling pathway - fly | wnt signaling pathwaykegg orthology (ko)	1								1
c14401_g1	CALM_METSE Calmodulin OS=Metridium senile PE=1 SV=3	3.10816	2.69431	4.61913	7.23831	7.97958	8.45424	8.98391	8.99386	9.67263	9.7284	9.82568	9.80742	10.0701	9.02518	1.44973	0.948415	1.06825	1.26748	1.82349	3.23585	4.173	3.42048	2.88191	3.54869	2.55266	1.63131	0.948415	0.948415	1.30118	0.948415	0.948415	GO:0043647 GO:0015276 GO:0008440 GO:0038095 GO:1901844 GO:0022400 GO:0005654 GO:0002576 GO:0000165 GO:0031954 GO:0051343 GO:0034704 GO:0070062 GO:0030801 GO:0072542 GO:0005509 GO:0006936 GO:0043274 GO:0032465 GO:0005829 GO:0031432 GO:0050999 GO:0031996 GO:0031997 GO:0019901 GO:0019904 GO:0043539 GO:0007186 GO:0000922 GO:0005088 GO:0007223 GO:0060316 GO:0005980 GO:0005102 GO:0044325 GO:0005886 GO:…	K02183	CALM; calmodulin	path:map04014 path:map04015 path:map04016 path:map04020 path:map04022 path:map04024 path:map04070 path:map04114 path:map04261 path:map04270 path:map04371 path:map04626 path:map04713 path:map04720 path:map04722 path:map04728 path:map04740 path:map04744 path:map04745 path:map04750 path:map04910 path:map04912 path:map04915 path:map04916 path:map04921 path:map04922 path:map04924 path:map04925 path:ma…	Ras signaling pathway | Rap1 signaling pathway | MAPK signaling pathway - plant | Calcium signaling pathway | cGMP-PKG signaling pathway | cAMP signaling pathway | Phosphatidylinositol signaling system | Oocyte meiosis | Adrenergic signaling in cardiomyocytes | Vascular smooth muscle contraction | Apelin signaling pathway | Plant-pathogen interaction | Circadian entrainment | Long-term potentiati…	br:ko00001 br:ko01009 br:ko03036 br:ko04131 br:ko04147	KEGG Orthology (KO) | Protein phosphatases and associated proteins | Chromosome | Membrane trafficking | Exosome	calm_metse calmodulin os=metridium senile pe=1 sv=3calm; calmodulinras signaling pathway | rap1 signaling pathway | mapk signaling pathway - plant | calcium signaling pathway | cgmp-pkg signaling pathway | camp signaling pathway | phosphatidylinositol signaling system | oocyte meiosis | adrenergic signaling in cardiomyocytes | vascular smooth muscle contraction | apelin signaling pathway | plant-…							1		1
c17622_g1	CALM_MYXGL Calmodulin OS=Myxine glutinosa PE=2 SV=3	2.12468	2.04718	4.32745	6.32774	6.99673	7.22436	7.47506	7.61205	7.61453	7.717	7.77062	7.74679	8.11295	7.97492	1.76103	0.948415	1.16124	2.06653	2.81657	2.86851	3.01269	2.90647	2.90888	3.2922	2.89509	3.06337	0.948415	0.948415	0.948415	0.948415	0.948415	GO:0010880 GO:0008047 GO:0005576 GO:0044237 GO:0044710 GO:0051345 GO:0030801 GO:0032846 GO:0034703 GO:0035556 GO:0032501 GO:0044444 GO:0044763 GO:0048523 GO:0005102 GO:0060314 GO:0005634 GO:0046872 GO:0099512 GO:0051592 GO:0047485 GO:0001934 GO:0005819 GO:0031982 GO:0035307 GO:0008092 GO:0055117 GO:0071704 GO:0019899	K02183	CALM; calmodulin	path:map04014 path:map04015 path:map04016 path:map04020 path:map04022 path:map04024 path:map04070 path:map04114 path:map04261 path:map04270 path:map04371 path:map04626 path:map04713 path:map04720 path:map04722 path:map04728 path:map04740 path:map04744 path:map04745 path:map04750 path:map04910 path:map04912 path:map04915 path:map04916 path:map04921 path:map04922 path:map04924 path:map04925 path:ma…	Ras signaling pathway | Rap1 signaling pathway | MAPK signaling pathway - plant | Calcium signaling pathway | cGMP-PKG signaling pathway | cAMP signaling pathway | Phosphatidylinositol signaling system | Oocyte meiosis | Adrenergic signaling in cardiomyocytes | Vascular smooth muscle contraction | Apelin signaling pathway | Plant-pathogen interaction | Circadian entrainment | Long-term potentiati…	br:ko00001 br:ko01009 br:ko03036 br:ko04131 br:ko04147	KEGG Orthology (KO) | Protein phosphatases and associated proteins | Chromosome | Membrane trafficking | Exosome	calm_myxgl calmodulin os=myxine glutinosa pe=2 sv=3calm; calmodulinras signaling pathway | rap1 signaling pathway | mapk signaling pathway - plant | calcium signaling pathway | cgmp-pkg signaling pathway | camp signaling pathway | phosphatidylinositol signaling system | oocyte meiosis | adrenergic signaling in cardiomyocytes | vascular smooth muscle contraction | apelin signaling pathway | plant-…							1		1
c2061_g1	CALM_EUGGR Calmodulin OS=Euglena gracilis PE=1 SV=2	0.948415	0.948415	0.948415	0.948415	1.40113	1.04039	2.54955	2.08495	2.6511	2.40245	2.80215	2.57503	2.42087	2.55796	0.948415	0.948415	1.06825	0.948415	1.0989	0.948415	0.948415	1.19731	0.948415	0.948415	0.948415	0.948415	0.948415	0.948415	0.948415	0.948415	0.948415	GO:0005515 GO:0009847 GO:0005509 GO:0051726 GO:0031521	K02183	CALM; calmodulin	path:map04014 path:map04015 path:map04016 path:map04020 path:map04022 path:map04024 path:map04070 path:map04114 path:map04261 path:map04270 path:map04371 path:map04626 path:map04713 path:map04720 path:map04722 path:map04728 path:map04740 path:map04744 path:map04745 path:map04750 path:map04910 path:map04912 path:map04915 path:map04916 path:map04921 path:map04922 path:map04924 path:map04925 path:ma…	Ras signaling pathway | Rap1 signaling pathway | MAPK signaling pathway - plant | Calcium signaling pathway | cGMP-PKG signaling pathway | cAMP signaling pathway | Phosphatidylinositol signaling system | Oocyte meiosis | Adrenergic signaling in cardiomyocytes | Vascular smooth muscle contraction | Apelin signaling pathway | Plant-pathogen interaction | Circadian entrainment | Long-term potentiati…	br:ko00001 br:ko01009 br:ko03036 br:ko04131 br:ko04147	KEGG Orthology (KO) | Protein phosphatases and associated proteins | Chromosome | Membrane trafficking | Exosome	calm_euggr calmodulin os=euglena gracilis pe=1 sv=2calm; calmodulinras signaling pathway | rap1 signaling pathway | mapk signaling pathway - plant | calcium signaling pathway | cgmp-pkg signaling pathway | camp signaling pathway | phosphatidylinositol signaling system | oocyte meiosis | adrenergic signaling in cardiomyocytes | vascular smooth muscle contraction | apelin signaling pathway | plant-…							1		1
c4030_g1	CALM_AGABI Calmodulin OS=Agaricus bisporus PE=1 SV=2	4.91121	3.47955	1.61599	1.23327	3.08769	3.3452	3.72524	4.46066	5.33398	4.10188	5.27926	5.19559	3.69197	3.75409	9.36284	8.38149	6.18212	4.81299	2.50358	2.48926	1.91989	2.41078	2.5503	2.81379	2.02162	2.7434	4.0108	4.3124	5.83643	6.55843	5.20709	GO:0009847 GO:0005509 GO:0005929 GO:0044444 GO:0051726 GO:0031521	K02183	CALM; calmodulin	path:map04014 path:map04015 path:map04016 path:map04020 path:map04022 path:map04024 path:map04070 path:map04114 path:map04261 path:map04270 path:map04371 path:map04626 path:map04713 path:map04720 path:map04722 path:map04728 path:map04740 path:map04744 path:map04745 path:map04750 path:map04910 path:map04912 path:map04915 path:map04916 path:map04921 path:map04922 path:map04924 path:map04925 path:ma…	Ras signaling pathway | Rap1 signaling pathway | MAPK signaling pathway - plant | Calcium signaling pathway | cGMP-PKG signaling pathway | cAMP signaling pathway | Phosphatidylinositol signaling system | Oocyte meiosis | Adrenergic signaling in cardiomyocytes | Vascular smooth muscle contraction | Apelin signaling pathway | Plant-pathogen interaction | Circadian entrainment | Long-term potentiati…	br:ko00001 br:ko01009 br:ko03036 br:ko04131 br:ko04147	KEGG Orthology (KO) | Protein phosphatases and associated proteins | Chromosome | Membrane trafficking | Exosome	calm_agabi calmodulin os=agaricus bisporus pe=1 sv=2calm; calmodulinras signaling pathway | rap1 signaling pathway | mapk signaling pathway - plant | calcium signaling pathway | cgmp-pkg signaling pathway | camp signaling pathway | phosphatidylinositol signaling system | oocyte meiosis | adrenergic signaling in cardiomyocytes | vascular smooth muscle contraction | apelin signaling pathway | plant…							1		1
c10837_g1	NLK_CANLF Serine threonine- kinase NLK OS=Canis lupus familiaris GN=NLK PE=3 SV=1	2.88767	2.97697	3.7215	2.99112	3.36734	2.45429	1.87049	2.21459	1.31483	1.14004	1.85075	1.72714	1.27197	2.02639	3.41696	3.36603	3.0545	3.64343	3.01512	2.62803	2.47415	1.90397	1.77063	1.31531	1.29269	1.36026	1.47888	2.02248	3.18469	2.98204	2.05376	GO:0007179 GO:0007223 GO:0007399 GO:0009952 GO:0006355 GO:0008134 GO:0042169 GO:0005654 GO:0000287 GO:0005524 GO:0031625 GO:0031398 GO:0005829 GO:0004707 GO:0033136 GO:0030178 GO:0001707 GO:0050821 GO:0018107 GO:0035556	K04468	NLK; nemo like kinase [EC:2.7.11.24]	path:map04010 path:map04068 path:map04310 path:map04520	MAPK signaling pathway | FoxO signaling pathway | Wnt signaling pathway | Adherens junction	br:ko00001 br:ko01000 br:ko01001	KEGG Orthology (KO) | Enzymes | Protein kinases	nlk_canlf serine threonine- kinase nlk os=canis lupus familiaris gn=nlk pe=3 sv=1nlk; nemo like kinase [ec:2.7.11.24]mapk signaling pathway | foxo signaling pathway | wnt signaling pathway | adherens junctionkegg orthology (ko) | enzymes | protein kinases	1				1				1
c20548_g4	HSP7D_MANSE Heat shock 70 kDa cognate 4 OS=Manduca sexta PE=2 SV=1	2.52209	2.77674	2.43141	1.25774	0.948415	1.1773	2.04947	1.70286	2.00857	1.21486	1.63605	1.38066	1.39284	1.29571	2.4196	2.19509	2.20497	2.35319	1.73819	1.48654	1.85931	1.62765	2.79615	1.59043	1.81881	2.05973	0.948415	1.82845	1.66942	1.93023	0.948415	GO:0014069 GO:0055131 GO:0033142 GO:0032570 GO:0000974 GO:0061738 GO:0098575 GO:0030425 GO:0001664 GO:0001786 GO:1902904 GO:0045892 GO:0043195 GO:0005829 GO:0051726 GO:0036128 GO:0031072 GO:0061202 GO:0007140 GO:0005681 GO:0043235 GO:0006892 GO:1904589 GO:0042026 GO:0007269 GO:0042623 GO:0031625 GO:0000151 GO:0042470 GO:0046034 GO:0043209 GO:1900034 GO:0005770 GO:0043488 GO:0005730 GO:0043204 GO:…	K03283	HSPA1_8; heat shock 70kDa protein 1/8	path:map03040 path:map04010 path:map04141 path:map04144 path:map04213 path:map04612 path:map04915 path:map05134 path:map05145 path:map05162 path:map05164 path:map05169	Spliceosome | MAPK signaling pathway | Protein processing in endoplasmic reticulum | Endocytosis | Longevity regulating pathway - multiple species | Antigen processing and presentation | Estrogen signaling pathway | Legionellosis | Toxoplasmosis | Measles | Influenza A | Epstein-Barr virus infection	br:ko00001 br:ko00002 br:ko01009 br:ko02000 br:ko03009 br:ko03029 br:ko03041 br:ko03051 br:ko03110 br:ko04131 br:ko04147 br:ko04516	KEGG Orthology (KO) | KEGG modules | Protein phosphatases and associated proteins | Transporters | Ribosome biogenesis | Mitochondrial biogenesis | Spliceosome | Proteasome | Chaperones and folding catalysts | Membrane trafficking | Exosome | Cell adhesion molecules and their ligands	hsp7d_manse heat shock 70 kda cognate 4 os=manduca sexta pe=2 sv=1hspa1_8; heat shock 70kda protein 1/8spliceosome | mapk signaling pathway | protein processing in endoplasmic reticulum | endocytosis | longevity regulating pathway - multiple species | antigen processing and presentation | estrogen signaling pathway | legionellosis | toxoplasmosis | measles | influenza a | epstein-barr virus infec…									1
c25716_g1	KSR2_MOUSE Kinase suppressor of Ras 2 OS=Mus musculus GN=Ksr2 PE=1 SV=2	2.68866	2.6664	2.75522	2.04839	1.91789	3.11059	3.99905	2.42315	4.12963	4.41393	4.19036	4.37552	4.72234	4.60553	3.08307	2.91598	2.01655	2.00105	1.65076	2.30423	2.51652	2.73246	2.60236	2.95418	2.88284	3.36458	3.20804	2.54514	2.95674	0.948415	1.98123	GO:0008022 GO:0080134 GO:0048534 GO:0000165 GO:0044087 GO:0045595 GO:0005829 GO:0070887 GO:0051128 GO:0065008 GO:0005783 GO:0007166 GO:0043234 GO:0043410 GO:0004674 GO:0006810 GO:0006950 GO:0042127 GO:0001775 GO:0032879 GO:0043085 GO:0043066 GO:0016020 GO:0030154 GO:0031267	K18529	KSR2; kinase suppressor of Ras 2 [EC:2.7.11.1]	path:map04013 path:map04014	MAPK signaling pathway - fly | Ras signaling pathway	br:ko00001 br:ko01000 br:ko01001	KEGG Orthology (KO) | Enzymes | Protein kinases	ksr2_mouse kinase suppressor of ras 2 os=mus musculus gn=ksr2 pe=1 sv=2ksr2; kinase suppressor of ras 2 [ec:2.7.11.1]mapk signaling pathway - fly | ras signaling pathwaykegg orthology (ko) | enzymes | protein kinases									1
c21489_g1	CALM_LOCMI Calmodulin OS=Locusta migratoria PE=1 SV=2	8.14116	8.13126	8.32838	8.48361	8.77637	9.47961	9.58178	9.02803	10.0869	9.79044	10.477	10.4779	9.80245	9.72073	8.03064	8.00817	7.72645	7.60554	6.13611	5.41356	5.49997	6.07113	6.65789	7.13929	6.7334	6.97227	4.73858	5.60739	5.42424	5.0937	5.11372	GO:0010880 GO:0043388 GO:0051343 GO:0034704 GO:0070062 GO:0000086 GO:0030801 GO:0072542 GO:0005509 GO:0043274 GO:0032465 GO:0005829 GO:0031432 GO:0031996 GO:0031997 GO:0019901 GO:0019904 GO:0008076 GO:0000922 GO:0060316 GO:0005102 GO:0044325 GO:0021762 GO:0005634 GO:0005876 GO:0002027 GO:0005513 GO:0005813 GO:0032516 GO:0055117 GO:0030017	K02183	CALM; calmodulin	path:map04014 path:map04015 path:map04016 path:map04020 path:map04022 path:map04024 path:map04070 path:map04114 path:map04261 path:map04270 path:map04371 path:map04626 path:map04713 path:map04720 path:map04722 path:map04728 path:map04740 path:map04744 path:map04745 path:map04750 path:map04910 path:map04912 path:map04915 path:map04916 path:map04921 path:map04922 path:map04924 path:map04925 path:ma…	Ras signaling pathway | Rap1 signaling pathway | MAPK signaling pathway - plant | Calcium signaling pathway | cGMP-PKG signaling pathway | cAMP signaling pathway | Phosphatidylinositol signaling system | Oocyte meiosis | Adrenergic signaling in cardiomyocytes | Vascular smooth muscle contraction | Apelin signaling pathway | Plant-pathogen interaction | Circadian entrainment | Long-term potentiati…	br:ko00001 br:ko01009 br:ko03036 br:ko04131 br:ko04147	KEGG Orthology (KO) | Protein phosphatases and associated proteins | Chromosome | Membrane trafficking | Exosome	calm_locmi calmodulin os=locusta migratoria pe=1 sv=2calm; calmodulinras signaling pathway | rap1 signaling pathway | mapk signaling pathway - plant | calcium signaling pathway | cgmp-pkg signaling pathway | camp signaling pathway | phosphatidylinositol signaling system | oocyte meiosis | adrenergic signaling in cardiomyocytes | vascular smooth muscle contraction | apelin signaling pathway | plan…							1		1
c23983_g1	CABO_DORPE Squidulin OS=Doryteuthis pealeii PE=1 SV=1	1.80688	1.831	2.26391	3.01964	4.29706	5.04328	4.9397	4.84621	5.59631	5.93291	5.58234	5.88812	5.34247	5.6807	2.36515	1.23918	1.52234	2.23158	3.12381	5.16744	5.45774	2.48813	3.74486	4.56576	5.17777	5.66817	5.98005	6.95258	6.14976	6.47199	7.28413	GO:0070062 GO:0005515 GO:0005509	K02183	CALM; calmodulin	path:map04014 path:map04015 path:map04016 path:map04020 path:map04022 path:map04024 path:map04070 path:map04114 path:map04261 path:map04270 path:map04371 path:map04626 path:map04713 path:map04720 path:map04722 path:map04728 path:map04740 path:map04744 path:map04745 path:map04750 path:map04910 path:map04912 path:map04915 path:map04916 path:map04921 path:map04922 path:map04924 path:map04925 path:ma…	Ras signaling pathway | Rap1 signaling pathway | MAPK signaling pathway - plant | Calcium signaling pathway | cGMP-PKG signaling pathway | cAMP signaling pathway | Phosphatidylinositol signaling system | Oocyte meiosis | Adrenergic signaling in cardiomyocytes | Vascular smooth muscle contraction | Apelin signaling pathway | Plant-pathogen interaction | Circadian entrainment | Long-term potentiati…	br:ko00001 br:ko01009 br:ko03036 br:ko04131 br:ko04147	KEGG Orthology (KO) | Protein phosphatases and associated proteins | Chromosome | Membrane trafficking | Exosome	cabo_dorpe squidulin os=doryteuthis pealeii pe=1 sv=1calm; calmodulinras signaling pathway | rap1 signaling pathway | mapk signaling pathway - plant | calcium signaling pathway | cgmp-pkg signaling pathway | camp signaling pathway | phosphatidylinositol signaling system | oocyte meiosis | adrenergic signaling in cardiomyocytes | vascular smooth muscle contraction | apelin signaling pathway | plan…							1		1
c18569_g1	MTAP2_RAT Microtubule-associated 2 OS=Rattus norvegicus GN=Map2 PE=1 SV=3	0.948415	1.14297	1.96517	2.47109	3.47208	3.14419	2.55303	1.91587	3.40739	3.56543	2.39266	3.117	1.64889	1.15397	1.21372	0.948415	1.06825	1.12917	1.45007	1.14935	1.43476	1.23634	1.53716	1.64101	1.12521	1.50206	0.948415	0.948415	0.948415	0.948415	0.948415	GO:0015631 GO:0005198 GO:0022402 GO:0002162 GO:0021954 GO:0022603 GO:0005730 GO:0007018 GO:0005875 GO:0005874 GO:0044877 GO:0048813 GO:0030425 GO:0010639 GO:0031113 GO:0051649 GO:0065008 GO:0019904 GO:0044444 GO:0000226 GO:0032879 GO:0044295 GO:0051130 GO:0016020 GO:0044297 GO:0031344 GO:0051879 GO:0019899 GO:0051656	K04380	MAPT TAU; microtubule-associated protein tau	path:map04010 path:map05010	MAPK signaling pathway | Alzheimer's disease	br:ko00001 br:ko01009 br:ko04812	KEGG Orthology (KO) | Protein phosphatases and associated proteins | Cytoskeleton proteins	mtap2_rat microtubule-associated 2 os=rattus norvegicus gn=map2 pe=1 sv=3mapt tau; microtubule-associated protein taumapk signaling pathway | alzheimer's diseasekegg orthology (ko) | protein phosphatases and associated proteins | cytoskeleton proteins									1
c34470_g1	HSP7E_DANRE Heat shock 70 kDa 14 OS=Danio rerio GN=hspa14 PE=2 SV=1	2.5607	2.43103	2.45144	3.45957	3.08743	3.35872	3.3628	1.88524	3.27914	2.22664	2.734	2.27053	2.4446	2.44385	3.4563	3.47254	3.45559	3.01606	2.50999	2.67018	2.65153	3.06724	3.00646	3.80582	3.59352	3.38842	2.85305	2.63948	2.77927	2.41045	2.30521	GO:0043229 GO:0005515 GO:0016020 GO:0032991 GO:0044444 GO:0009987	K03283	HSPA1_8; heat shock 70kDa protein 1/8	path:map03040 path:map04010 path:map04141 path:map04144 path:map04213 path:map04612 path:map04915 path:map05134 path:map05145 path:map05162 path:map05164 path:map05169	Spliceosome | MAPK signaling pathway | Protein processing in endoplasmic reticulum | Endocytosis | Longevity regulating pathway - multiple species | Antigen processing and presentation | Estrogen signaling pathway | Legionellosis | Toxoplasmosis | Measles | Influenza A | Epstein-Barr virus infection	br:ko00001 br:ko00002 br:ko01009 br:ko02000 br:ko03009 br:ko03029 br:ko03041 br:ko03051 br:ko03110 br:ko04131 br:ko04147 br:ko04516	KEGG Orthology (KO) | KEGG modules | Protein phosphatases and associated proteins | Transporters | Ribosome biogenesis | Mitochondrial biogenesis | Spliceosome | Proteasome | Chaperones and folding catalysts | Membrane trafficking | Exosome | Cell adhesion molecules and their ligands	hsp7e_danre heat shock 70 kda 14 os=danio rerio gn=hspa14 pe=2 sv=1hspa1_8; heat shock 70kda protein 1/8spliceosome | mapk signaling pathway | protein processing in endoplasmic reticulum | endocytosis | longevity regulating pathway - multiple species | antigen processing and presentation | estrogen signaling pathway | legionellosis | toxoplasmosis | measles | influenza a | epstein-barr virus infe…									1
c22047_g1	CATR_ATRNU Caltractin OS=Atriplex nummularia PE=2 SV=1	2.47369	2.73718	4.15208	4.51569	5.52175	6.60314	8.50651	9.46224	9.28642	8.70027	9.32605	9.09328	9.02885	7.83262	1.71037	1.95062	3.15657	3.59145	2.94808	1.89911	2.25066	2.08623	2.72056	3.04953	4.7603	4.15486	0.948415	1.35496	1.5931	0.948415	1.31187	GO:0005515	K02183	CALM; calmodulin	path:map04014 path:map04015 path:map04016 path:map04020 path:map04022 path:map04024 path:map04070 path:map04114 path:map04261 path:map04270 path:map04371 path:map04626 path:map04713 path:map04720 path:map04722 path:map04728 path:map04740 path:map04744 path:map04745 path:map04750 path:map04910 path:map04912 path:map04915 path:map04916 path:map04921 path:map04922 path:map04924 path:map04925 path:ma…	Ras signaling pathway | Rap1 signaling pathway | MAPK signaling pathway - plant | Calcium signaling pathway | cGMP-PKG signaling pathway | cAMP signaling pathway | Phosphatidylinositol signaling system | Oocyte meiosis | Adrenergic signaling in cardiomyocytes | Vascular smooth muscle contraction | Apelin signaling pathway | Plant-pathogen interaction | Circadian entrainment | Long-term potentiati…	br:ko00001 br:ko01009 br:ko03036 br:ko04131 br:ko04147	KEGG Orthology (KO) | Protein phosphatases and associated proteins | Chromosome | Membrane trafficking | Exosome	catr_atrnu caltractin os=atriplex nummularia pe=2 sv=1calm; calmodulinras signaling pathway | rap1 signaling pathway | mapk signaling pathway - plant | calcium signaling pathway | cgmp-pkg signaling pathway | camp signaling pathway | phosphatidylinositol signaling system | oocyte meiosis | adrenergic signaling in cardiomyocytes | vascular smooth muscle contraction | apelin signaling pathway | pla…							1		1
c25753_g4	CALM_SUBDO Calmodulin OS=Suberites domuncula PE=2 SV=3	5.04751	5.07484	4.40272	5.09578	4.47964	4.79643	5.52679	5.78907	6.86747	6.3911	6.86902	6.66411	6.81348	6.07605	4.85915	5.00754	5.31554	5.14432	4.19867	3.47615	3.3415	2.77787	2.24291	3.72642	4.00576	4.34002	4.34657	5.23306	4.32682	3.02824	4.01927	GO:0045937 GO:0065008 GO:0005102 GO:0043227 GO:0044093 GO:0009847 GO:0005509 GO:0005819 GO:0005829 GO:0051726 GO:0080090 GO:0031521 GO:0019899	K02183	CALM; calmodulin	path:map04014 path:map04015 path:map04016 path:map04020 path:map04022 path:map04024 path:map04070 path:map04114 path:map04261 path:map04270 path:map04371 path:map04626 path:map04713 path:map04720 path:map04722 path:map04728 path:map04740 path:map04744 path:map04745 path:map04750 path:map04910 path:map04912 path:map04915 path:map04916 path:map04921 path:map04922 path:map04924 path:map04925 path:ma…	Ras signaling pathway | Rap1 signaling pathway | MAPK signaling pathway - plant | Calcium signaling pathway | cGMP-PKG signaling pathway | cAMP signaling pathway | Phosphatidylinositol signaling system | Oocyte meiosis | Adrenergic signaling in cardiomyocytes | Vascular smooth muscle contraction | Apelin signaling pathway | Plant-pathogen interaction | Circadian entrainment | Long-term potentiati…	br:ko00001 br:ko01009 br:ko03036 br:ko04131 br:ko04147	KEGG Orthology (KO) | Protein phosphatases and associated proteins | Chromosome | Membrane trafficking | Exosome	calm_subdo calmodulin os=suberites domuncula pe=2 sv=3calm; calmodulinras signaling pathway | rap1 signaling pathway | mapk signaling pathway - plant | calcium signaling pathway | cgmp-pkg signaling pathway | camp signaling pathway | phosphatidylinositol signaling system | oocyte meiosis | adrenergic signaling in cardiomyocytes | vascular smooth muscle contraction | apelin signaling pathway | pla…							1		1
c6420_g1	CALM_HALOK Calmodulin OS=Halichondria okadai PE=2 SV=3	1.0714	1.58736	1.04755	1.13307	1.21166	2.12836	3.66098	3.02717	3.64755	2.90168	3.87071	4.08598	3.52276	3.87692	1.26997	0.948415	0.948415	0.948415	0.948415	0.948415	0.948415	0.948415	0.948415	0.948415	1.12521	1.14157	0.948415	0.948415	0.948415	0.948415	1.31187	GO:0046872	K02183	CALM; calmodulin	path:map04014 path:map04015 path:map04016 path:map04020 path:map04022 path:map04024 path:map04070 path:map04114 path:map04261 path:map04270 path:map04371 path:map04626 path:map04713 path:map04720 path:map04722 path:map04728 path:map04740 path:map04744 path:map04745 path:map04750 path:map04910 path:map04912 path:map04915 path:map04916 path:map04921 path:map04922 path:map04924 path:map04925 path:ma…	Ras signaling pathway | Rap1 signaling pathway | MAPK signaling pathway - plant | Calcium signaling pathway | cGMP-PKG signaling pathway | cAMP signaling pathway | Phosphatidylinositol signaling system | Oocyte meiosis | Adrenergic signaling in cardiomyocytes | Vascular smooth muscle contraction | Apelin signaling pathway | Plant-pathogen interaction | Circadian entrainment | Long-term potentiati…	br:ko00001 br:ko01009 br:ko03036 br:ko04131 br:ko04147	KEGG Orthology (KO) | Protein phosphatases and associated proteins | Chromosome | Membrane trafficking | Exosome	calm_halok calmodulin os=halichondria okadai pe=2 sv=3calm; calmodulinras signaling pathway | rap1 signaling pathway | mapk signaling pathway - plant | calcium signaling pathway | cgmp-pkg signaling pathway | camp signaling pathway | phosphatidylinositol signaling system | oocyte meiosis | adrenergic signaling in cardiomyocytes | vascular smooth muscle contraction | apelin signaling pathway | pla…							1		1
c23794_g1	RASA1_RAT Ras GTPase-activating 1 OS=Rattus norvegicus GN=Rasa1 PE=3 SV=1	3.57865	2.96435	2.41764	2.43148	2.62921	3.05789	2.53875	2.10806	2.68175	2.47913	2.15002	2.21987	1.70371	1.96592	3.17228	3.30354	3.06834	3.41899	2.02155	2.18429	2.49376	1.90341	2.47357	2.4473	3.18709	2.70699	2.69926	1.67882	1.75896	1.84951	1.60982	GO:0043405 GO:0022604 GO:0008285 GO:0005096 GO:0042176 GO:0048514 GO:0051093 GO:1902532 GO:0043226 GO:0043005 GO:0000165 GO:0071310 GO:0051020 GO:0006915 GO:0051241 GO:0005829 GO:0033554 GO:0001948 GO:0010976 GO:0033673 GO:0019901 GO:0006355 GO:0048646 GO:0042981 GO:0005543 GO:0005102 GO:0005886 GO:0030833 GO:0001953 GO:0001933 GO:0046330 GO:0043087 GO:0048013 GO:0030334 GO:0071902	K04352	RASA1 RASGAP; Ras GTPase-activating protein 1	path:map04010 path:map04013 path:map04014 path:map04360	MAPK signaling pathway | MAPK signaling pathway - fly | Ras signaling pathway | Axon guidance	br:ko00001	KEGG Orthology (KO)	rasa1_rat ras gtpase-activating 1 os=rattus norvegicus gn=rasa1 pe=3 sv=1rasa1 rasgap; ras gtpase-activating protein 1mapk signaling pathway | mapk signaling pathway - fly | ras signaling pathway | axon guidancekegg orthology (ko)									1
c23587_g2	PAK1_RAT Serine threonine- kinase PAK 1 OS=Rattus norvegicus GN=Pak1 PE=1 SV=3	5.6232	5.38633	6.47159	7.1704	6.86746	6.69749	6.77783	7.49131	7.57203	7.52379	6.89167	6.24777	6.60951	6.21183	6.37558	6.09159	5.1149	4.33751	5.89183	6.48382	6.34625	5.96566	5.76489	5.95332	6.00248	5.21043	4.50622	5.13242	4.64016	5.07712	5.26829	GO:0007050 GO:0043507 GO:0060244 GO:0090017 GO:0061098 GO:0046777 GO:0005794 GO:0048754 GO:0008349 GO:0006887 GO:0071570 GO:0030425 GO:0000187 GO:0000186 GO:0042060 GO:0001666 GO:0007406 GO:0007409 GO:0005829 GO:0030424 GO:0033138 GO:0019901 GO:0061003 GO:0050808 GO:0009405 GO:0040008 GO:0060997 GO:0031505 GO:0030018 GO:0048010 GO:0005518 GO:0046872 GO:0051496 GO:0048013 GO:0004708 GO:0014704 GO:…	K04409	PAK1; p21-activated kinase 1 [EC:2.7.11.1]	path:map04010 path:map04011 path:map04012 path:map04014 path:map04024 path:map04062 path:map04360 path:map04392 path:map04510 path:map04650 path:map04660 path:map04666 path:map04810 path:map05120 path:map05205 path:map05211	MAPK signaling pathway | MAPK signaling pathway - yeast | ErbB signaling pathway | Ras signaling pathway | cAMP signaling pathway | Chemokine signaling pathway | Axon guidance | Hippo signaling pathway -multiple species | Focal adhesion | Natural killer cell mediated cytotoxicity | T cell receptor signaling pathway | Fc gamma R-mediated phagocytosis | Regulation of actin cytoskeleton | Epithelial…	br:ko00001 br:ko01000 br:ko01001 br:ko03036 br:ko04131	KEGG Orthology (KO) | Enzymes | Protein kinases | Chromosome | Membrane trafficking	pak1_rat serine threonine- kinase pak 1 os=rattus norvegicus gn=pak1 pe=1 sv=3pak1; p21-activated kinase 1 [ec:2.7.11.1]mapk signaling pathway | mapk signaling pathway - yeast | erbb signaling pathway | ras signaling pathway | camp signaling pathway | chemokine signaling pathway | axon guidance | hippo signaling pathway -multiple species | focal adhesion | natural killer cell mediated cytotoxicit…				1					1
c2595_g1	PRD16_HUMAN PR domain zinc finger 16 OS=Homo sapiens GN=PRDM16 PE=1 SV=3	1.19037	1.99852	4.19246	5.49478	5.45158	5.89915	5.14362	3.96325	4.68737	3.42683	4.65015	5.30538	4.0262	4.49581	1.26997	0.948415	0.948415	1.2015	1.95606	1.07252	1.76516	1.16005	1.12418	1.89214	1.1521	0.948415	0.948415	0.948415	0.948415	0.948415	1.31187	GO:0015630 GO:0090336 GO:0039022 GO:0016607 GO:0000978 GO:0060021 GO:0000118 GO:0005794 GO:0022008 GO:0043069 GO:0043586 GO:0000278 GO:0000122 GO:0050872 GO:0001078 GO:0050873 GO:0045893 GO:0006915 GO:0035019 GO:0005829 GO:0051726 GO:0016575 GO:0016235 GO:0033613 GO:0051567 GO:0008270 GO:0042803 GO:0006351 GO:0039013 GO:0043457 GO:0046329 GO:0072196 GO:0070491 GO:0003713 GO:0046332 GO:0017053 GO:…	K04462	EVI1; ecotropic virus integration site 1 protein	path:map04010 path:map05200 path:map05220	MAPK signaling pathway | Pathways in cancer | Chronic myeloid leukemia	br:ko00001 br:ko03000	KEGG Orthology (KO) | Transcription factors	prd16_human pr domain zinc finger 16 os=homo sapiens gn=prdm16 pe=1 sv=3evi1; ecotropic virus integration site 1 proteinmapk signaling pathway | pathways in cancer | chronic myeloid leukemiakegg orthology (ko) | transcription factors									1
c31088_g1	TEAD1_HUMAN Transcriptional enhancer factor TEF-1 OS=Homo sapiens GN=TEAD1 PE=1 SV=2	5.11031	5.17284	5.51575	5.6854	5.36227	6.87049	6.72117	5.7596	5.46068	3.45997	4.50529	4.68393	4.87431	3.29893	5.20102	5.26877	5.44234	5.20934	4.30493	4.30711	4.85635	5.61503	6.03791	5.37276	4.84032	4.96397	7.549	7.71724	7.03386	7.5024	7.42253	GO:0043945 GO:0043936 GO:0070807 GO:0007565 GO:0048315 GO:1902895 GO:0002230 GO:0001159 GO:0098792 GO:0000982 GO:0006367 GO:0005654 GO:0007517 GO:0070790 GO:0001501 GO:0001085 GO:0035329 GO:0055059 GO:0075307	K09448	TEAD; transcriptional enhancer factor	path:map04011 path:map04390 path:map04391 path:map04392	MAPK signaling pathway - yeast | Hippo signaling pathway | Hippo signaling pathway - fly | Hippo signaling pathway -multiple species	br:ko00001 br:ko00002 br:ko03000	KEGG Orthology (KO) | KEGG modules | Transcription factors	tead1_human transcriptional enhancer factor tef-1 os=homo sapiens gn=tead1 pe=1 sv=2tead; transcriptional enhancer factormapk signaling pathway - yeast | hippo signaling pathway | hippo signaling pathway - fly | hippo signaling pathway -multiple specieskegg orthology (ko) | kegg modules | transcription factors				1					1
c8681_g1	CDC42_RAT Cell division control 42 homolog OS=Rattus norvegicus GN=Cdc42 PE=1 SV=2	4.92439	5.04396	3.22229	2.81217	3.28915	4.67738	4.70439	5.29813	5.08245	3.76511	4.571	4.07431	3.2614	1.64294	5.26742	5.15741	4.76308	4.22858	3.95721	3.85815	4.60313	4.30744	4.80713	4.54904	4.8913	4.32783	6.27676	5.6305	4.64124	3.03824	4.04877	GO:0007096 GO:0007097 GO:0007411 GO:0021831 GO:0021799 GO:0034191 GO:0003334 GO:0045921 GO:0051489 GO:0030307 GO:0060091 GO:0019887 GO:0031996 GO:0030027 GO:0033138 GO:0007264 GO:0090103 GO:0030141 GO:0002093 GO:0060999 GO:1900026 GO:0005884 GO:0060753 GO:0006972 GO:0031901 GO:0048010 GO:0005911 GO:0051894 GO:0048532 GO:0051496 GO:0048013 GO:0030010 GO:0031069 GO:0030496 GO:0051932 GO:0031106 GO:…	K04393	CDC42; cell division control protein 42	path:map04010 path:map04011 path:map04014 path:map04015 path:map04062 path:map04144 path:map04360 path:map04370 path:map04510 path:map04520 path:map04530 path:map04660 path:map04666 path:map04670 path:map04722 path:map04810 path:map04912 path:map04932 path:map04933 path:map05100 path:map05120 path:map05130 path:map05131 path:map05132 path:map05200 path:map05203 path:map05205 path:map05211 path:ma…	MAPK signaling pathway | MAPK signaling pathway - yeast | Ras signaling pathway | Rap1 signaling pathway | Chemokine signaling pathway | Endocytosis | Axon guidance | VEGF signaling pathway | Focal adhesion | Adherens junction | Tight junction | T cell receptor signaling pathway | Fc gamma R-mediated phagocytosis | Leukocyte transendothelial migration | Neurotrophin signaling pathway | Regulation…	br:ko00001 br:ko03036 br:ko04031 br:ko04131 br:ko04147	KEGG Orthology (KO) | Chromosome | GTP-binding proteins | Membrane trafficking | Exosome	cdc42_rat cell division control 42 homolog os=rattus norvegicus gn=cdc42 pe=1 sv=2cdc42; cell division control protein 42mapk signaling pathway | mapk signaling pathway - yeast | ras signaling pathway | rap1 signaling pathway | chemokine signaling pathway | endocytosis | axon guidance | vegf signaling pathway | focal adhesion | adherens junction | tight junction | t cell receptor signaling pathwa…									1
c12651_g1	DNAK_THAPS Chaperone dnaK OS=Thalassiosira pseudonana GN=dnaK PE=3 SV=1	2.01943	1.79124	3.06337	3.60666	4.78691	6.11367	7.20728	7.26594	6.61011	6.21156	6.13259	6.71501	7.78233	6.72705	1.54328	1.12752	1.07466	0.948415	1.24976	1.09191	0.948415	0.948415	1.4931	1.51784	0.948415	0.948415	3.34766	1.37624	0.948415	0.948415	1.31187	GO:0043231 GO:0012505 GO:0044444 GO:0009987	K03283	HSPA1_8; heat shock 70kDa protein 1/8	path:map03040 path:map04010 path:map04141 path:map04144 path:map04213 path:map04612 path:map04915 path:map05134 path:map05145 path:map05162 path:map05164 path:map05169	Spliceosome | MAPK signaling pathway | Protein processing in endoplasmic reticulum | Endocytosis | Longevity regulating pathway - multiple species | Antigen processing and presentation | Estrogen signaling pathway | Legionellosis | Toxoplasmosis | Measles | Influenza A | Epstein-Barr virus infection	br:ko00001 br:ko00002 br:ko01009 br:ko02000 br:ko03009 br:ko03029 br:ko03041 br:ko03051 br:ko03110 br:ko04131 br:ko04147 br:ko04516	KEGG Orthology (KO) | KEGG modules | Protein phosphatases and associated proteins | Transporters | Ribosome biogenesis | Mitochondrial biogenesis | Spliceosome | Proteasome | Chaperones and folding catalysts | Membrane trafficking | Exosome | Cell adhesion molecules and their ligands	dnak_thaps chaperone dnak os=thalassiosira pseudonana gn=dnak pe=3 sv=1hspa1_8; heat shock 70kda protein 1/8spliceosome | mapk signaling pathway | protein processing in endoplasmic reticulum | endocytosis | longevity regulating pathway - multiple species | antigen processing and presentation | estrogen signaling pathway | legionellosis | toxoplasmosis | measles | influenza a | epstein-barr virus …									1
c12181_g1	HSP74_ANOAL Heat shock 70 B2 OS=Anopheles albimanus GN=HSP70B2 PE=3 SV=1	1.37017	1.58887	6.70016	8.43798	7.10582	4.02743	2.34317	1.98754	1.70473	2.98894	1.74094	2.87734	4.38521	1.99617	1.84047	1.46522	1.6004	3.04591	5.40473	6.90704	7.24867	6.84923	4.89561	5.32885	6.05124	6.55719	0.948415	1.65754	0.948415	0.948415	1.39235	GO:0014069 GO:0006281 GO:0008380 GO:0055131 GO:0000974 GO:1902236 GO:0051092 GO:1901029 GO:0043624 GO:0030425 GO:0001664 GO:0045892 GO:0043195 GO:0043154 GO:0005829 GO:0031397 GO:0008180 GO:0031072 GO:0042826 GO:0005681 GO:0042026 GO:0005765 GO:0005886 GO:0042623 GO:0007339 GO:0032757 GO:0031625 GO:0000151 GO:0005759 GO:0042470 GO:0044297 GO:0046034 GO:0070434 GO:0046718 GO:1900034 GO:1903265 GO:…	K03283	HSPA1_8; heat shock 70kDa protein 1/8	path:map03040 path:map04010 path:map04141 path:map04144 path:map04213 path:map04612 path:map04915 path:map05134 path:map05145 path:map05162 path:map05164 path:map05169	Spliceosome | MAPK signaling pathway | Protein processing in endoplasmic reticulum | Endocytosis | Longevity regulating pathway - multiple species | Antigen processing and presentation | Estrogen signaling pathway | Legionellosis | Toxoplasmosis | Measles | Influenza A | Epstein-Barr virus infection	br:ko00001 br:ko00002 br:ko01009 br:ko02000 br:ko03009 br:ko03029 br:ko03041 br:ko03051 br:ko03110 br:ko04131 br:ko04147 br:ko04516	KEGG Orthology (KO) | KEGG modules | Protein phosphatases and associated proteins | Transporters | Ribosome biogenesis | Mitochondrial biogenesis | Spliceosome | Proteasome | Chaperones and folding catalysts | Membrane trafficking | Exosome | Cell adhesion molecules and their ligands	hsp74_anoal heat shock 70 b2 os=anopheles albimanus gn=hsp70b2 pe=3 sv=1hspa1_8; heat shock 70kda protein 1/8spliceosome | mapk signaling pathway | protein processing in endoplasmic reticulum | endocytosis | longevity regulating pathway - multiple species | antigen processing and presentation | estrogen signaling pathway | legionellosis | toxoplasmosis | measles | influenza a | epstein-barr virus…									1
c26477_g4	HSP74_ANOAL Heat shock 70 B2 OS=Anopheles albimanus GN=HSP70B2 PE=3 SV=1	0.948415	1.06677	2.10522	2.75235	2.32409	2.28419	2.27135	2.50719	2.56465	2.55406	3.0448	5.06554	2.85902	3.34149	0.948415	0.948415	1.53781	1.24163	2.51208	3.85206	3.51937	3.25616	1.80765	1.81181	1.24893	1.78904	0.948415	0.948415	1.31971	1.62562	1.53729	GO:0014069 GO:0055131 GO:0033142 GO:0032570 GO:0000974 GO:0061738 GO:0001673 GO:0098575 GO:0030425 GO:0001664 GO:0001786 GO:1902904 GO:0045892 GO:0043195 GO:0005829 GO:0008180 GO:0036128 GO:0031072 GO:0061202 GO:0007141 GO:0005681 GO:0043235 GO:1904589 GO:0042026 GO:0007269 GO:0042623 GO:0007339 GO:0031625 GO:0070194 GO:0000151 GO:0005759 GO:0042470 GO:0046034 GO:0031662 GO:0043209 GO:0007275 GO:…	K03283	HSPA1_8; heat shock 70kDa protein 1/8	path:map03040 path:map04010 path:map04141 path:map04144 path:map04213 path:map04612 path:map04915 path:map05134 path:map05145 path:map05162 path:map05164 path:map05169	Spliceosome | MAPK signaling pathway | Protein processing in endoplasmic reticulum | Endocytosis | Longevity regulating pathway - multiple species | Antigen processing and presentation | Estrogen signaling pathway | Legionellosis | Toxoplasmosis | Measles | Influenza A | Epstein-Barr virus infection	br:ko00001 br:ko00002 br:ko01009 br:ko02000 br:ko03009 br:ko03029 br:ko03041 br:ko03051 br:ko03110 br:ko04131 br:ko04147 br:ko04516	KEGG Orthology (KO) | KEGG modules | Protein phosphatases and associated proteins | Transporters | Ribosome biogenesis | Mitochondrial biogenesis | Spliceosome | Proteasome | Chaperones and folding catalysts | Membrane trafficking | Exosome | Cell adhesion molecules and their ligands	hsp74_anoal heat shock 70 b2 os=anopheles albimanus gn=hsp70b2 pe=3 sv=1hspa1_8; heat shock 70kda protein 1/8spliceosome | mapk signaling pathway | protein processing in endoplasmic reticulum | endocytosis | longevity regulating pathway - multiple species | antigen processing and presentation | estrogen signaling pathway | legionellosis | toxoplasmosis | measles | influenza a | epstein-barr virus…									1
c26539_g1	NF1_RAT Neurofibromin OS=Rattus norvegicus GN=Nf1 PE=1 SV=1	1.24397	1.12196	1.69978	2.50584	2.45662	2.82539	3.44927	4.60018	4.8549	5.57244	5.35069	5.42529	4.60362	5.43874	1.59253	1.38254	1.77315	1.87639	2.27989	3.10917	3.05481	3.46975	2.43024	3.1527	2.64987	2.07798	0.948415	0.948415	2.42217	2.9277	1.66964	GO:0009790 GO:0014065 GO:0042176 GO:0045765 GO:0008542 GO:0045124 GO:0045762 GO:0002683 GO:0043547 GO:0048715 GO:0021510 GO:0048485 GO:0030425 GO:0022011 GO:0042060 GO:0001666 GO:0007406 GO:0046580 GO:0043473 GO:0048167 GO:0005829 GO:0050679 GO:0030424 GO:0031235 GO:0019901 GO:0048646 GO:0048844 GO:0007265 GO:0021987 GO:0007269 GO:0005634 GO:0008429 GO:0001952 GO:0030336 GO:0007270 GO:0043407 GO:…	K08052	NF1; neurofibromin 1	path:map01521 path:map04010 path:map04014	EGFR tyrosine kinase inhibitor resistance | MAPK signaling pathway | Ras signaling pathway	br:ko00001	KEGG Orthology (KO)	nf1_rat neurofibromin os=rattus norvegicus gn=nf1 pe=1 sv=1nf1; neurofibromin 1egfr tyrosine kinase inhibitor resistance | mapk signaling pathway | ras signaling pathwaykegg orthology (ko)									1
c26764_g1	CALM_HELAN Calmodulin OS=Helianthus annuus GN=CAM PE=2 SV=3	1.10478	1.14297	1.45004	4.1218	4.497	4.18242	4.48922	4.40745	4.19527	3.42026	3.54326	3.34202	2.247	1.34485	1.0553	1.06124	1.06825	1.44699	2.62523	3.35713	3.42705	3.91105	3.45609	3.1977	3.37409	3.32248	0.948415	1.25099	0.948415	0.948415	0.948415	GO:0005515 GO:0005509 GO:0005929	K02183	CALM; calmodulin	path:map04014 path:map04015 path:map04016 path:map04020 path:map04022 path:map04024 path:map04070 path:map04114 path:map04261 path:map04270 path:map04371 path:map04626 path:map04713 path:map04720 path:map04722 path:map04728 path:map04740 path:map04744 path:map04745 path:map04750 path:map04910 path:map04912 path:map04915 path:map04916 path:map04921 path:map04922 path:map04924 path:map04925 path:ma…	Ras signaling pathway | Rap1 signaling pathway | MAPK signaling pathway - plant | Calcium signaling pathway | cGMP-PKG signaling pathway | cAMP signaling pathway | Phosphatidylinositol signaling system | Oocyte meiosis | Adrenergic signaling in cardiomyocytes | Vascular smooth muscle contraction | Apelin signaling pathway | Plant-pathogen interaction | Circadian entrainment | Long-term potentiati…	br:ko00001 br:ko01009 br:ko03036 br:ko04131 br:ko04147	KEGG Orthology (KO) | Protein phosphatases and associated proteins | Chromosome | Membrane trafficking | Exosome	calm_helan calmodulin os=helianthus annuus gn=cam pe=2 sv=3calm; calmodulinras signaling pathway | rap1 signaling pathway | mapk signaling pathway - plant | calcium signaling pathway | cgmp-pkg signaling pathway | camp signaling pathway | phosphatidylinositol signaling system | oocyte meiosis | adrenergic signaling in cardiomyocytes | vascular smooth muscle contraction | apelin signaling pathway …							1		1
c16056_g1	CALL3_MOUSE Calmodulin 3 OS=Mus musculus GN=Calml3 PE=2 SV=1	1.4104	1.06677	1.53285	1.18947	2.70588	2.27208	1.57602	1.70156	2.0416	1.55942	2.39536	2.55638	1.54441	1.96592	1.60495	1.6537	1.11301	1.15852	1.3403	1.21601	1.11306	0.948415	1.13288	0.948415	1.19321	0.948415	0.948415	1.35762	0.948415	0.948415	1.40409	GO:0015276 GO:0022400 GO:0031954 GO:0034704 GO:0072542 GO:0005509 GO:0043274 GO:0005829 GO:0031432 GO:0050999 GO:0031996 GO:0031997 GO:0019901 GO:0019904 GO:0010033 GO:0007186 GO:0005088 GO:0007223 GO:0060316 GO:0044325 GO:0005886 GO:0060315 GO:0005876 GO:0005513 GO:0032516 GO:0009719 GO:0030017 GO:0043647 GO:0008440 GO:0038095 GO:1901844 GO:0043005 GO:0005654 GO:0002576 GO:0000165 GO:0051343 GO:…	K02183	CALM; calmodulin	path:map04014 path:map04015 path:map04016 path:map04020 path:map04022 path:map04024 path:map04070 path:map04114 path:map04261 path:map04270 path:map04371 path:map04626 path:map04713 path:map04720 path:map04722 path:map04728 path:map04740 path:map04744 path:map04745 path:map04750 path:map04910 path:map04912 path:map04915 path:map04916 path:map04921 path:map04922 path:map04924 path:map04925 path:ma…	Ras signaling pathway | Rap1 signaling pathway | MAPK signaling pathway - plant | Calcium signaling pathway | cGMP-PKG signaling pathway | cAMP signaling pathway | Phosphatidylinositol signaling system | Oocyte meiosis | Adrenergic signaling in cardiomyocytes | Vascular smooth muscle contraction | Apelin signaling pathway | Plant-pathogen interaction | Circadian entrainment | Long-term potentiati…	br:ko00001 br:ko01009 br:ko03036 br:ko04131 br:ko04147	KEGG Orthology (KO) | Protein phosphatases and associated proteins | Chromosome | Membrane trafficking | Exosome	call3_mouse calmodulin 3 os=mus musculus gn=calml3 pe=2 sv=1calm; calmodulinras signaling pathway | rap1 signaling pathway | mapk signaling pathway - plant | calcium signaling pathway | cgmp-pkg signaling pathway | camp signaling pathway | phosphatidylinositol signaling system | oocyte meiosis | adrenergic signaling in cardiomyocytes | vascular smooth muscle contraction | apelin signaling pathway…							1		1
c20172_g1	CALM_CHLRE Calmodulin OS=Chlamydomonas reinhardtii PE=1 SV=2	2.2177	1.5374	2.59042	3.00163	3.40372	3.32819	3.78103	3.93007	6.3635	7.41994	8.17292	8.57109	8.241	8.25073	0.948415	1.07606	1.10057	1.18596	1.11705	1.10702	1.11306	0.948415	1.43405	0.948415	0.948415	0.948415	0.948415	1.61328	1.89306	0.948415	1.31187	GO:0005509 GO:0005929	K02183	CALM; calmodulin	path:map04014 path:map04015 path:map04016 path:map04020 path:map04022 path:map04024 path:map04070 path:map04114 path:map04261 path:map04270 path:map04371 path:map04626 path:map04713 path:map04720 path:map04722 path:map04728 path:map04740 path:map04744 path:map04745 path:map04750 path:map04910 path:map04912 path:map04915 path:map04916 path:map04921 path:map04922 path:map04924 path:map04925 path:ma…	Ras signaling pathway | Rap1 signaling pathway | MAPK signaling pathway - plant | Calcium signaling pathway | cGMP-PKG signaling pathway | cAMP signaling pathway | Phosphatidylinositol signaling system | Oocyte meiosis | Adrenergic signaling in cardiomyocytes | Vascular smooth muscle contraction | Apelin signaling pathway | Plant-pathogen interaction | Circadian entrainment | Long-term potentiati…	br:ko00001 br:ko01009 br:ko03036 br:ko04131 br:ko04147	KEGG Orthology (KO) | Protein phosphatases and associated proteins | Chromosome | Membrane trafficking | Exosome	calm_chlre calmodulin os=chlamydomonas reinhardtii pe=1 sv=2calm; calmodulinras signaling pathway | rap1 signaling pathway | mapk signaling pathway - plant | calcium signaling pathway | cgmp-pkg signaling pathway | camp signaling pathway | phosphatidylinositol signaling system | oocyte meiosis | adrenergic signaling in cardiomyocytes | vascular smooth muscle contraction | apelin signaling pathway…							1		1
c23713_g1	SRC42_DROME Tyrosine- kinase Src42A OS=Drosophila melanogaster GN=Src42A PE=1 SV=1	1.24397	1.99988	1.67626	2.92725	2.64759	2.29841	2.87849	2.51169	2.30268	1.90332	2.59966	1.9518	2.4446	3.39759	1.75128	1.9361	2.52108	2.67715	2.59119	2.26502	2.613	2.30112	1.68971	1.72507	2.05217	2.1192	1.47888	3.53015	3.05456	2.4319	2.93345	GO:1901363 GO:0007010 GO:0022407 GO:0008285 GO:1902533 GO:1901701 GO:0000122 GO:0070062 GO:0004715 GO:0071396 GO:0005829 GO:0031234 GO:0030100 GO:0032024 GO:0035556 GO:0050853 GO:0019904 GO:0019903 GO:2001242 GO:0038083 GO:0005102 GO:0002521 GO:0005634 GO:0043281 GO:0005815 GO:0097159 GO:0043085 GO:0042592 GO:0043066 GO:0045087 GO:0071363 GO:0045121 GO:0001934 GO:0043065 GO:0048013 GO:0012505 GO:…	K08892	FRK PTK5; fyn-related kinase [EC:2.7.10.2]	path:map04013	MAPK signaling pathway - fly	br:ko00001 br:ko01000 br:ko01001	KEGG Orthology (KO) | Enzymes | Protein kinases	src42_drome tyrosine- kinase src42a os=drosophila melanogaster gn=src42a pe=1 sv=1frk ptk5; fyn-related kinase [ec:2.7.10.2]mapk signaling pathway - flykegg orthology (ko) | enzymes | protein kinases									1
c23713_g2	SRC42_DROME Tyrosine- kinase Src42A OS=Drosophila melanogaster GN=Src42A PE=1 SV=1	1.68335	2.19017	1.6957	1.59465	1.26051	1.37406	1.56668	1.16598	1.36642	2.48165	1.84785	1.91482	1.91075	2.01433	2.17722	2.00993	1.93986	1.15852	1.46462	1.37419	1.41208	1.45264	2.14808	1.11362	1.19185	1.65152	4.13096	3.40364	2.26546	0.948415	2.00439	GO:0007172 GO:0005070 GO:0007173 GO:0007179 GO:0005794 GO:0045124 GO:0043149 GO:0005901 GO:0009628 GO:0031954 GO:0045453 GO:0045893 GO:0043154 GO:0071375 GO:0005829 GO:0031234 GO:2001243 GO:0035556 GO:0045737 GO:0019903 GO:0032880 GO:0043552 GO:0048008 GO:0043114 GO:0044325 GO:0005764 GO:0051895 GO:0005634 GO:0048010 GO:0007417 GO:0048013 GO:0050847 GO:0070555 GO:0051219 GO:0018105 GO:0051897 GO:…	K08892	FRK PTK5; fyn-related kinase [EC:2.7.10.2]	path:map04013	MAPK signaling pathway - fly	br:ko00001 br:ko01000 br:ko01001	KEGG Orthology (KO) | Enzymes | Protein kinases	src42_drome tyrosine- kinase src42a os=drosophila melanogaster gn=src42a pe=1 sv=1frk ptk5; fyn-related kinase [ec:2.7.10.2]mapk signaling pathway - flykegg orthology (ko) | enzymes | protein kinases									1
c2854_g1	CDC42_DROPS Cdc42 homolog OS=Drosophila pseudoobscura pseudoobscura GN=Cdc42 PE=3 SV=1	7.11738	6.93282	7.18463	6.74323	6.20326	5.00551	4.63883	5.18928	5.94436	5.64112	6.11379	6.15312	5.1089	5.15199	7.72991	7.79013	7.88512	7.53591	7.23498	6.58496	6.14787	5.47833	4.99082	5.37817	5.62409	6.21589	5.82207	5.54243	5.26132	3.73528	5.45863	GO:0007096 GO:0007097 GO:0007411 GO:0021831 GO:0021799 GO:0034191 GO:0003334 GO:0045921 GO:0051489 GO:0030428 GO:0030307 GO:0060091 GO:0031996 GO:0030027 GO:0033138 GO:0007264 GO:0090103 GO:0030141 GO:0002093 GO:0060999 GO:1900026 GO:0005884 GO:0006972 GO:0031901 GO:0048010 GO:0005911 GO:0051894 GO:0048532 GO:0051496 GO:0048013 GO:0030010 GO:0031069 GO:0030496 GO:0051932 GO:0031106 GO:0051017 GO:…	K04393	CDC42; cell division control protein 42	path:map04010 path:map04011 path:map04014 path:map04015 path:map04062 path:map04144 path:map04360 path:map04370 path:map04510 path:map04520 path:map04530 path:map04660 path:map04666 path:map04670 path:map04722 path:map04810 path:map04912 path:map04932 path:map04933 path:map05100 path:map05120 path:map05130 path:map05131 path:map05132 path:map05200 path:map05203 path:map05205 path:map05211 path:ma…	MAPK signaling pathway | MAPK signaling pathway - yeast | Ras signaling pathway | Rap1 signaling pathway | Chemokine signaling pathway | Endocytosis | Axon guidance | VEGF signaling pathway | Focal adhesion | Adherens junction | Tight junction | T cell receptor signaling pathway | Fc gamma R-mediated phagocytosis | Leukocyte transendothelial migration | Neurotrophin signaling pathway | Regulation…	br:ko00001 br:ko03036 br:ko04031 br:ko04131 br:ko04147	KEGG Orthology (KO) | Chromosome | GTP-binding proteins | Membrane trafficking | Exosome	cdc42_drops cdc42 homolog os=drosophila pseudoobscura pseudoobscura gn=cdc42 pe=3 sv=1cdc42; cell division control protein 42mapk signaling pathway | mapk signaling pathway - yeast | ras signaling pathway | rap1 signaling pathway | chemokine signaling pathway | endocytosis | axon guidance | vegf signaling pathway | focal adhesion | adherens junction | tight junction | t cell receptor signaling pa…									1
c5029_g1	CDC42_DROPS Cdc42 homolog OS=Drosophila pseudoobscura pseudoobscura GN=Cdc42 PE=3 SV=1	1.30953	1.33716	1.51759	1.98329	1.99234	2.97326	2.88743	3.21244	4.25611	5.12793	6.22682	6.35994	6.03612	5.22651	1.39022	0.948415	1.11301	1.64257	2.11899	2.30336	2.46806	2.18737	1.12418	0.948415	1.23287	1.1955	0.948415	0.948415	0.948415	0.948415	0.948415	GO:0007096 GO:0007097 GO:0034191 GO:0003334 GO:0045921 GO:0051489 GO:0030428 GO:0030307 GO:0031996 GO:0030027 GO:0033138 GO:0007264 GO:0030141 GO:0000902 GO:1900026 GO:0005884 GO:0048010 GO:0005911 GO:0048013 GO:0030010 GO:0031069 GO:0030496 GO:0031106 GO:0034613 GO:0051017 GO:0035264 GO:0060661 GO:0061630 GO:0034332 GO:0060263 GO:0060789 GO:0001403 GO:0038096 GO:0043005 GO:0007118 GO:0043525 GO:…	K04393	CDC42; cell division control protein 42	path:map04010 path:map04011 path:map04014 path:map04015 path:map04062 path:map04144 path:map04360 path:map04370 path:map04510 path:map04520 path:map04530 path:map04660 path:map04666 path:map04670 path:map04722 path:map04810 path:map04912 path:map04932 path:map04933 path:map05100 path:map05120 path:map05130 path:map05131 path:map05132 path:map05200 path:map05203 path:map05205 path:map05211 path:ma…	MAPK signaling pathway | MAPK signaling pathway - yeast | Ras signaling pathway | Rap1 signaling pathway | Chemokine signaling pathway | Endocytosis | Axon guidance | VEGF signaling pathway | Focal adhesion | Adherens junction | Tight junction | T cell receptor signaling pathway | Fc gamma R-mediated phagocytosis | Leukocyte transendothelial migration | Neurotrophin signaling pathway | Regulation…	br:ko00001 br:ko03036 br:ko04031 br:ko04131 br:ko04147	KEGG Orthology (KO) | Chromosome | GTP-binding proteins | Membrane trafficking | Exosome	cdc42_drops cdc42 homolog os=drosophila pseudoobscura pseudoobscura gn=cdc42 pe=3 sv=1cdc42; cell division control protein 42mapk signaling pathway | mapk signaling pathway - yeast | ras signaling pathway | rap1 signaling pathway | chemokine signaling pathway | endocytosis | axon guidance | vegf signaling pathway | focal adhesion | adherens junction | tight junction | t cell receptor signaling pa…									1
c9435_g1	CALM_EPIAK Calmodulin OS=Epinephelus akaara GN=calm PE=2 SV=3	0.948415	0.948415	1.23334	1.44092	1.08342	2.33834	3.03068	4.08299	4.53203	4.08252	4.86055	4.96554	3.63107	2.56499	1.13808	0.948415	0.948415	0.948415	0.948415	1.21601	0.948415	1.50514	1.44565	1.72599	1.91131	2.17224	0.948415	0.948415	0.948415	0.948415	1.31187	GO:0015276 GO:0022400 GO:0031954 GO:0034704 GO:0072542 GO:0005509 GO:0043274 GO:0017022 GO:0005829 GO:0031432 GO:0050999 GO:0031996 GO:0031997 GO:0019901 GO:0019904 GO:0007186 GO:0005088 GO:0007223 GO:0060316 GO:0044325 GO:0005886 GO:0060315 GO:0005876 GO:0005513 GO:0032516 GO:0030017 GO:0043647 GO:0008440 GO:0038095 GO:1901844 GO:0005654 GO:0002576 GO:0000165 GO:0051343 GO:0070062 GO:0030801 GO:…	K02183	CALM; calmodulin	path:map04014 path:map04015 path:map04016 path:map04020 path:map04022 path:map04024 path:map04070 path:map04114 path:map04261 path:map04270 path:map04371 path:map04626 path:map04713 path:map04720 path:map04722 path:map04728 path:map04740 path:map04744 path:map04745 path:map04750 path:map04910 path:map04912 path:map04915 path:map04916 path:map04921 path:map04922 path:map04924 path:map04925 path:ma…	Ras signaling pathway | Rap1 signaling pathway | MAPK signaling pathway - plant | Calcium signaling pathway | cGMP-PKG signaling pathway | cAMP signaling pathway | Phosphatidylinositol signaling system | Oocyte meiosis | Adrenergic signaling in cardiomyocytes | Vascular smooth muscle contraction | Apelin signaling pathway | Plant-pathogen interaction | Circadian entrainment | Long-term potentiati…	br:ko00001 br:ko01009 br:ko03036 br:ko04131 br:ko04147	KEGG Orthology (KO) | Protein phosphatases and associated proteins | Chromosome | Membrane trafficking | Exosome	calm_epiak calmodulin os=epinephelus akaara gn=calm pe=2 sv=3calm; calmodulinras signaling pathway | rap1 signaling pathway | mapk signaling pathway - plant | calcium signaling pathway | cgmp-pkg signaling pathway | camp signaling pathway | phosphatidylinositol signaling system | oocyte meiosis | adrenergic signaling in cardiomyocytes | vascular smooth muscle contraction | apelin signaling pathwa…							1		1
c16148_g2	MPIP3_BOVIN M-phase inducer phosphatase 3 OS=Bos taurus GN=CDC25C PE=2 SV=1	2.84645	2.40194	1.11028	0.948415	1.50256	1.23439	0.948415	0.948415	1.1065	0.948415	0.948415	1.25902	0.948415	0.948415	1.95847	2.87967	2.44968	1.72134	1.21936	1.38526	1.16279	0.948415	0.948415	0.948415	0.948415	0.948415	0.948415	0.948415	0.948415	0.948415	0.948415	GO:0008283 GO:0019901 GO:0007088 GO:0006260 GO:0008284 GO:0000922 GO:0007067 GO:0006468 GO:0044702 GO:0045931 GO:0005654 GO:0000079 GO:0005813 GO:0000086 GO:0006977 GO:0004725 GO:0000082 GO:0034644 GO:0005829 GO:0051704 GO:0032467 GO:0050699	K05866	CDC25B; M-phase inducer phosphatase 2 [EC:3.1.3.48]	path:map04010 path:map04110 path:map04914 path:map05206	MAPK signaling pathway | Cell cycle | Progesterone-mediated oocyte maturation | MicroRNAs in cancer	br:ko00001 br:ko00002 br:ko01000 br:ko01009 br:ko03400	KEGG Orthology (KO) | KEGG modules | Enzymes | Protein phosphatases and associated proteins | DNA repair and recombination proteins	mpip3_bovin m-phase inducer phosphatase 3 os=bos taurus gn=cdc25c pe=2 sv=1cdc25b; m-phase inducer phosphatase 2 [ec:3.1.3.48]mapk signaling pathway | cell cycle | progesterone-mediated oocyte maturation | micrornas in cancerkegg orthology (ko) | kegg modules | enzymes | protein phosphatases and associated proteins | dna repair and recombination proteins									1
c96_g1	MPIP3_BOVIN M-phase inducer phosphatase 3 OS=Bos taurus GN=CDC25C PE=2 SV=1	2.06803	2.73982	1.4885	1.1648	1.91051	0.948415	0.948415	0.948415	0.948415	0.948415	0.948415	0.948415	0.948415	0.948415	1.13223	1.34896	1.69877	2.12283	1.46587	0.948415	1.32744	0.948415	0.948415	0.948415	0.948415	0.948415	0.948415	0.948415	0.948415	0.948415	0.948415	GO:0008283 GO:0019901 GO:0007088 GO:0006260 GO:0008284 GO:0000922 GO:0007067 GO:0006468 GO:0044702 GO:0045931 GO:0005654 GO:0000079 GO:0005813 GO:0000086 GO:0006977 GO:0004725 GO:0000082 GO:0034644 GO:0005829 GO:0051704 GO:0032467 GO:0050699	K05866	CDC25B; M-phase inducer phosphatase 2 [EC:3.1.3.48]	path:map04010 path:map04110 path:map04914 path:map05206	MAPK signaling pathway | Cell cycle | Progesterone-mediated oocyte maturation | MicroRNAs in cancer	br:ko00001 br:ko00002 br:ko01000 br:ko01009 br:ko03400	KEGG Orthology (KO) | KEGG modules | Enzymes | Protein phosphatases and associated proteins | DNA repair and recombination proteins	mpip3_bovin m-phase inducer phosphatase 3 os=bos taurus gn=cdc25c pe=2 sv=1cdc25b; m-phase inducer phosphatase 2 [ec:3.1.3.48]mapk signaling pathway | cell cycle | progesterone-mediated oocyte maturation | micrornas in cancerkegg orthology (ko) | kegg modules | enzymes | protein phosphatases and associated proteins | dna repair and recombination proteins									1
c28317_g1	CALMS_CHICK striated muscle OS=Gallus gallus GN=CCM1 PE=3 SV=2	1.4659	1.32667	1.67504	4.29242	5.28878	5.21898	4.69442	4.16463	5.86076	5.43287	6.65265	6.57328	5.61203	6.04939	1.75402	0.948415	1.11671	1.41109	1.84082	1.62849	1.16279	1.35489	1.12418	1.26647	1.49236	1.6718	0.948415	0.948415	0.948415	1.44541	1.48607	GO:0046872	K02183	CALM; calmodulin	path:map04014 path:map04015 path:map04016 path:map04020 path:map04022 path:map04024 path:map04070 path:map04114 path:map04261 path:map04270 path:map04371 path:map04626 path:map04713 path:map04720 path:map04722 path:map04728 path:map04740 path:map04744 path:map04745 path:map04750 path:map04910 path:map04912 path:map04915 path:map04916 path:map04921 path:map04922 path:map04924 path:map04925 path:ma…	Ras signaling pathway | Rap1 signaling pathway | MAPK signaling pathway - plant | Calcium signaling pathway | cGMP-PKG signaling pathway | cAMP signaling pathway | Phosphatidylinositol signaling system | Oocyte meiosis | Adrenergic signaling in cardiomyocytes | Vascular smooth muscle contraction | Apelin signaling pathway | Plant-pathogen interaction | Circadian entrainment | Long-term potentiati…	br:ko00001 br:ko01009 br:ko03036 br:ko04131 br:ko04147	KEGG Orthology (KO) | Protein phosphatases and associated proteins | Chromosome | Membrane trafficking | Exosome	calms_chick striated muscle os=gallus gallus gn=ccm1 pe=3 sv=2calm; calmodulinras signaling pathway | rap1 signaling pathway | mapk signaling pathway - plant | calcium signaling pathway | cgmp-pkg signaling pathway | camp signaling pathway | phosphatidylinositol signaling system | oocyte meiosis | adrenergic signaling in cardiomyocytes | vascular smooth muscle contraction | apelin signaling pathw…							1		1
c25820_g5	HSP7A_CAEEL Heat shock 70 kDa A OS=Caenorhabditis elegans GN=hsp-1 PE=1 SV=2	9.80875	8.95724	8.95316	9.08605	9.13294	9.31062	8.88692	7.73917	8.65355	8.26394	9.03794	8.88003	7.64056	7.48331	9.999	9.6873	9.5901	9.17101	10.4689	11.3165	10.4937	9.83386	10.2975	10.2075	10.1075	10.5572	11.4614	11.5943	11.6413	10.4376	10.9635	GO:0014069 GO:0006281 GO:0055131 GO:0000974 GO:0061738 GO:1902236 GO:1903842 GO:0051092 GO:1901029 GO:0098575 GO:0030425 GO:0001664 GO:0001786 GO:1902904 GO:0045892 GO:0043195 GO:0043154 GO:0005829 GO:0031397 GO:0051726 GO:0031072 GO:0061202 GO:0042826 GO:0005681 GO:0006892 GO:1904589 GO:0042026 GO:0005886 GO:0007269 GO:0042623 GO:0007339 GO:0032757 GO:0031625 GO:0000151 GO:0042470 GO:0044297 GO:…	K03283	HSPA1_8; heat shock 70kDa protein 1/8	path:map03040 path:map04010 path:map04141 path:map04144 path:map04213 path:map04612 path:map04915 path:map05134 path:map05145 path:map05162 path:map05164 path:map05169	Spliceosome | MAPK signaling pathway | Protein processing in endoplasmic reticulum | Endocytosis | Longevity regulating pathway - multiple species | Antigen processing and presentation | Estrogen signaling pathway | Legionellosis | Toxoplasmosis | Measles | Influenza A | Epstein-Barr virus infection	br:ko00001 br:ko00002 br:ko01009 br:ko02000 br:ko03009 br:ko03029 br:ko03041 br:ko03051 br:ko03110 br:ko04131 br:ko04147 br:ko04516	KEGG Orthology (KO) | KEGG modules | Protein phosphatases and associated proteins | Transporters | Ribosome biogenesis | Mitochondrial biogenesis | Spliceosome | Proteasome | Chaperones and folding catalysts | Membrane trafficking | Exosome | Cell adhesion molecules and their ligands	hsp7a_caeel heat shock 70 kda a os=caenorhabditis elegans gn=hsp-1 pe=1 sv=2hspa1_8; heat shock 70kda protein 1/8spliceosome | mapk signaling pathway | protein processing in endoplasmic reticulum | endocytosis | longevity regulating pathway - multiple species | antigen processing and presentation | estrogen signaling pathway | legionellosis | toxoplasmosis | measles | influenza a | epstein-barr v…									1
c26213_g5	HSP7C_SAGOE Heat shock cognate 71 kDa OS=Saguinus oedipus GN=HSPA8 PE=2 SV=1	2.15472	2.61503	4.16962	3.25319	3.93026	3.71664	4.25579	4.82292	4.16917	3.82071	4.53556	4.61061	3.65271	4.54134	2.38991	2.30328	3.36886	3.6476	4.29869	4.21915	3.6654	3.6581	3.98095	3.82561	4.00989	3.58942	4.08964	3.30765	2.58675	3.90952	3.29774	GO:0016887 GO:0015031 GO:0043202 GO:0007034 GO:0043168 GO:0043005 GO:0043624 GO:0000166 GO:0098793 GO:0030529 GO:0031410 GO:0010038 GO:0051649 GO:0051128 GO:0044428 GO:0061684 GO:0065008 GO:0006355 GO:0006396 GO:0043234 GO:0048523 GO:0006457 GO:0044765 GO:0005765 GO:0006950 GO:0005615 GO:0005759 GO:0019899	K03283	HSPA1_8; heat shock 70kDa protein 1/8	path:map03040 path:map04010 path:map04141 path:map04144 path:map04213 path:map04612 path:map04915 path:map05134 path:map05145 path:map05162 path:map05164 path:map05169	Spliceosome | MAPK signaling pathway | Protein processing in endoplasmic reticulum | Endocytosis | Longevity regulating pathway - multiple species | Antigen processing and presentation | Estrogen signaling pathway | Legionellosis | Toxoplasmosis | Measles | Influenza A | Epstein-Barr virus infection	br:ko00001 br:ko00002 br:ko01009 br:ko02000 br:ko03009 br:ko03029 br:ko03041 br:ko03051 br:ko03110 br:ko04131 br:ko04147 br:ko04516	KEGG Orthology (KO) | KEGG modules | Protein phosphatases and associated proteins | Transporters | Ribosome biogenesis | Mitochondrial biogenesis | Spliceosome | Proteasome | Chaperones and folding catalysts | Membrane trafficking | Exosome | Cell adhesion molecules and their ligands	hsp7c_sagoe heat shock cognate 71 kda os=saguinus oedipus gn=hspa8 pe=2 sv=1hspa1_8; heat shock 70kda protein 1/8spliceosome | mapk signaling pathway | protein processing in endoplasmic reticulum | endocytosis | longevity regulating pathway - multiple species | antigen processing and presentation | estrogen signaling pathway | legionellosis | toxoplasmosis | measles | influenza a | epstein-barr v…									1
c11257_g1	CALL3_RAT Calmodulin 3 OS=Rattus norvegicus GN=Calml3 PE=2 SV=1	1.0714	1.06677	1.2337	1.66339	2.35764	3.11453	3.52355	3.20444	3.85031	3.28332	3.66317	3.96573	3.60451	2.47632	1.26997	0.948415	0.948415	0.948415	1.0685	0.948415	1.11306	0.948415	1.36914	1.10708	1.53151	1.12045	0.948415	0.948415	0.948415	0.948415	0.948415	GO:0044093 GO:0015630 GO:0070062 GO:0048522 GO:0046872 GO:0044430 GO:0044444 GO:0005102	K02183	CALM; calmodulin	path:map04014 path:map04015 path:map04016 path:map04020 path:map04022 path:map04024 path:map04070 path:map04114 path:map04261 path:map04270 path:map04371 path:map04626 path:map04713 path:map04720 path:map04722 path:map04728 path:map04740 path:map04744 path:map04745 path:map04750 path:map04910 path:map04912 path:map04915 path:map04916 path:map04921 path:map04922 path:map04924 path:map04925 path:ma…	Ras signaling pathway | Rap1 signaling pathway | MAPK signaling pathway - plant | Calcium signaling pathway | cGMP-PKG signaling pathway | cAMP signaling pathway | Phosphatidylinositol signaling system | Oocyte meiosis | Adrenergic signaling in cardiomyocytes | Vascular smooth muscle contraction | Apelin signaling pathway | Plant-pathogen interaction | Circadian entrainment | Long-term potentiati…	br:ko00001 br:ko01009 br:ko03036 br:ko04131 br:ko04147	KEGG Orthology (KO) | Protein phosphatases and associated proteins | Chromosome | Membrane trafficking | Exosome	call3_rat calmodulin 3 os=rattus norvegicus gn=calml3 pe=2 sv=1calm; calmodulinras signaling pathway | rap1 signaling pathway | mapk signaling pathway - plant | calcium signaling pathway | cgmp-pkg signaling pathway | camp signaling pathway | phosphatidylinositol signaling system | oocyte meiosis | adrenergic signaling in cardiomyocytes | vascular smooth muscle contraction | apelin signaling path…							1		1
c28023_g1	TGFR1_RAT TGF-beta receptor type-1 OS=Rattus norvegicus GN=Tgfbr1 PE=1 SV=1	4.63784	4.28141	4.74047	5.0466	4.23473	2.90498	2.85685	3.71532	3.5072	3.10259	3.67695	3.37362	2.39412	3.17255	4.09809	4.05975	4.22056	4.05561	4.19804	3.57421	2.93398	2.97274	2.90522	2.7741	3.34912	3.01687	2.2838	2.30891	4.29292	2.05893	2.30284	GO:0007498 GO:0009952 GO:0060923 GO:0005114 GO:0045648 GO:0050431 GO:0005901 GO:0000186 GO:0030307 GO:0006955 GO:0001667 GO:0001701 GO:0003208 GO:0030308 GO:0001948 GO:0050679 GO:0035556 GO:0070723 GO:0030262 GO:0060350 GO:0003183 GO:0048646 GO:0035270 GO:0061445 GO:0046872 GO:0016361 GO:0051897 GO:0009897 GO:0097191 GO:0002063 GO:0044214 GO:0005057 GO:1902731 GO:0045669 GO:0045944 GO:0060389 GO:…	K04674	TGFBR1 ALK5; TGF-beta receptor type-1 [EC:2.7.11.30]	path:map04010 path:map04060 path:map04068 path:map04144 path:map04350 path:map04371 path:map04380 path:map04390 path:map04520 path:map04659 path:map04933 path:map05142 path:map05161 path:map05166 path:map05200 path:map05210 path:map05212 path:map05220	MAPK signaling pathway | Cytokine-cytokine receptor interaction | FoxO signaling pathway | Endocytosis | TGF-beta signaling pathway | Apelin signaling pathway | Osteoclast differentiation | Hippo signaling pathway | Adherens junction | Th17 cell differentiation | AGE-RAGE signaling pathway in diabetic complications | Chagas disease (American trypanosomiasis) | Hepatitis B | HTLV-I infection | Pat…	br:ko00001 br:ko00002 br:ko01000 br:ko01001 br:ko01020 br:ko04050	KEGG Orthology (KO) | KEGG modules | Enzymes | Protein kinases | Enzyme-linked receptors | Cytokine receptors	tgfr1_rat tgf-beta receptor type-1 os=rattus norvegicus gn=tgfbr1 pe=1 sv=1tgfbr1 alk5; tgf-beta receptor type-1 [ec:2.7.11.30]mapk signaling pathway | cytokine-cytokine receptor interaction | foxo signaling pathway | endocytosis | tgf-beta signaling pathway | apelin signaling pathway | osteoclast differentiation | hippo signaling pathway | adherens junction | th17 cell differentiation | age-rage…		1		1	1				1
c20487_g1	MAX2_CAEEL Serine threonine- kinase max-2 OS=Caenorhabditis elegans GN=max-2 PE=1 SV=1	7.795	8.1324	8.85485	8.7327	8.05091	7.14956	6.97256	7.20721	6.651	7.15665	6.83862	7.01633	7.59628	7.97524	7.91742	8.02757	7.87854	8.20218	8.49924	8.05899	6.87017	6.47998	5.77098	5.64718	6.1848	6.48908	6.88017	7.02926	7.83224	5.82621	6.82101	GO:0043507 GO:0060244 GO:0090017 GO:0046777 GO:0005794 GO:0048754 GO:0071570 GO:0030425 GO:0042060 GO:0007406 GO:0007409 GO:0005829 GO:0010975 GO:0030424 GO:0033138 GO:0019901 GO:0050808 GO:0005886 GO:0060997 GO:0030018 GO:0004702 GO:0048010 GO:0005518 GO:0051496 GO:0048013 GO:0004708 GO:0014704 GO:0030296 GO:0031941 GO:0018105 GO:0030335 GO:2001271 GO:0043167 GO:0038095 GO:0045666 GO:0038096 GO:…	K04409	PAK1; p21-activated kinase 1 [EC:2.7.11.1]	path:map04010 path:map04011 path:map04012 path:map04014 path:map04024 path:map04062 path:map04360 path:map04392 path:map04510 path:map04650 path:map04660 path:map04666 path:map04810 path:map05120 path:map05205 path:map05211	MAPK signaling pathway | MAPK signaling pathway - yeast | ErbB signaling pathway | Ras signaling pathway | cAMP signaling pathway | Chemokine signaling pathway | Axon guidance | Hippo signaling pathway -multiple species | Focal adhesion | Natural killer cell mediated cytotoxicity | T cell receptor signaling pathway | Fc gamma R-mediated phagocytosis | Regulation of actin cytoskeleton | Epithelial…	br:ko00001 br:ko01000 br:ko01001 br:ko03036 br:ko04131	KEGG Orthology (KO) | Enzymes | Protein kinases | Chromosome | Membrane trafficking	max2_caeel serine threonine- kinase max-2 os=caenorhabditis elegans gn=max-2 pe=1 sv=1pak1; p21-activated kinase 1 [ec:2.7.11.1]mapk signaling pathway | mapk signaling pathway - yeast | erbb signaling pathway | ras signaling pathway | camp signaling pathway | chemokine signaling pathway | axon guidance | hippo signaling pathway -multiple species | focal adhesion | natural killer cell mediated cyt…				1					1
c18824_g1	TNIK_MOUSE Traf2 and NCK-interacting kinase OS=Mus musculus GN=Tnik PE=1 SV=2	6.07883	6.19104	7.00686	7.10213	6.84748	6.08337	5.44408	5.57536	5.52964	4.75402	4.3835	4.01744	3.9157	4.04824	6.34627	6.25223	6.94872	6.44054	6.70821	6.39656	5.71287	4.62555	4.24678	4.44168	4.09166	3.67352	3.05965	3.37527	3.4699	3.59134	1.84953	GO:0014069 GO:0060002 GO:0032092 GO:0022407 GO:0007256 GO:0046777 GO:0005794 GO:0048513 GO:0007605 GO:0030425 GO:0045211 GO:0006915 GO:2000311 GO:0005829 GO:0016055 GO:0030424 GO:0033138 GO:0007268 GO:0004111 GO:0098792 GO:0030898 GO:0004702 GO:0005516 GO:0001952 GO:0030054 GO:0030175 GO:0031941 GO:0018105 GO:0030334 GO:0016324 GO:0072659 GO:0034612 GO:0009411 GO:0060429 GO:0048814 GO:0005654 GO:…	K08840	TNIK; TRAF2 and NCK interacting kinase [EC:2.7.11.1]	path:map04013	MAPK signaling pathway - fly	br:ko00001 br:ko01000 br:ko01001	KEGG Orthology (KO) | Enzymes | Protein kinases	tnik_mouse traf2 and nck-interacting kinase os=mus musculus gn=tnik pe=1 sv=2tnik; traf2 and nck interacting kinase [ec:2.7.11.1]mapk signaling pathway - flykegg orthology (ko) | enzymes | protein kinases									1
c26295_g1	XPO1_MOUSE Exportin-1 OS=Mus musculus GN=Xpo1 PE=1 SV=1	8.03386	8.1543	8.11141	6.35495	6.57877	6.66326	6.81697	6.68303	6.82853	6.52271	6.75665	6.702	7.13507	6.7083	7.92989	8.0463	8.39416	8.30203	7.46709	6.87236	6.58429	6.3327	6.29926	6.2514	6.6115	6.5345	7.34497	6.96016	7.6521	7.74812	7.26933	GO:0015030 GO:0042176 GO:0043488 GO:0000776 GO:0005730 GO:0000122 GO:0075733 GO:0030529 GO:0005829 GO:0034504 GO:0051028 GO:0007062 GO:0019904 GO:0005642 GO:0006611 GO:0008536 GO:0046825 GO:0005049 GO:0044822 GO:0000056 GO:0000055 GO:0031965 GO:0010824 GO:0042493 GO:0031047	K14290	XPO1 CRM1; exportin-1	path:map03008 path:map03013 path:map04013 path:map05164 path:map05166 path:map05169	Ribosome biogenesis in eukaryotes | RNA transport | MAPK signaling pathway - fly | Influenza A | HTLV-I infection | Epstein-Barr virus infection	br:ko00001 br:ko03009 br:ko03016 br:ko03019 br:ko03036	KEGG Orthology (KO) | Ribosome biogenesis | Transfer RNA biogenesis | Messenger RNA biogenesis | Chromosome	xpo1_mouse exportin-1 os=mus musculus gn=xpo1 pe=1 sv=1xpo1 crm1; exportin-1ribosome biogenesis in eukaryotes | rna transport | mapk signaling pathway - fly | influenza a | htlv-i infection | epstein-barr virus infectionkegg orthology (ko) | ribosome biogenesis | transfer rna biogenesis | messenger rna biogenesis | chromosome									1
c13473_g1	CML8_ARATH Calmodulin 8 OS=Arabidopsis thaliana GN=CML8 PE=1 SV=1	1.43381	1.06677	1.58398	1.64934	2.63137	3.13329	3.78628	2.43092	4.53243	3.84253	4.82147	4.98256	5.65489	4.66997	1.24497	0.948415	1.16124	0.948415	0.948415	0.948415	1.32744	1.0997	0.948415	0.948415	0.948415	0.948415	0.948415	0.948415	0.948415	0.948415	0.948415	GO:0036156 GO:0005509 GO:0045504	K02183	CALM; calmodulin	path:map04014 path:map04015 path:map04016 path:map04020 path:map04022 path:map04024 path:map04070 path:map04114 path:map04261 path:map04270 path:map04371 path:map04626 path:map04713 path:map04720 path:map04722 path:map04728 path:map04740 path:map04744 path:map04745 path:map04750 path:map04910 path:map04912 path:map04915 path:map04916 path:map04921 path:map04922 path:map04924 path:map04925 path:ma…	Ras signaling pathway | Rap1 signaling pathway | MAPK signaling pathway - plant | Calcium signaling pathway | cGMP-PKG signaling pathway | cAMP signaling pathway | Phosphatidylinositol signaling system | Oocyte meiosis | Adrenergic signaling in cardiomyocytes | Vascular smooth muscle contraction | Apelin signaling pathway | Plant-pathogen interaction | Circadian entrainment | Long-term potentiati…	br:ko00001 br:ko01009 br:ko03036 br:ko04131 br:ko04147	KEGG Orthology (KO) | Protein phosphatases and associated proteins | Chromosome | Membrane trafficking | Exosome	cml8_arath calmodulin 8 os=arabidopsis thaliana gn=cml8 pe=1 sv=1calm; calmodulinras signaling pathway | rap1 signaling pathway | mapk signaling pathway - plant | calcium signaling pathway | cgmp-pkg signaling pathway | camp signaling pathway | phosphatidylinositol signaling system | oocyte meiosis | adrenergic signaling in cardiomyocytes | vascular smooth muscle contraction | apelin signaling pa…							1		1
c19130_g1	SIAH1_RAT E3 ubiquitin- ligase SIAH1 OS=Rattus norvegicus GN=Siah1 PE=1 SV=2	3.76811	4.21968	3.85822	4.60986	4.48321	4.3766	4.03979	4.69927	3.18177	3.31998	3.73208	3.82299	2.82322	4.12791	3.2663	3.45607	3.32415	2.43938	3.671	4.24673	3.4032	2.95329	2.76407	3.24179	2.77421	2.70361	3.88282	3.16401	3.50498	2.36852	2.76535	GO:0061630 GO:0008022 GO:0007411 GO:0043025 GO:0043005 GO:1903507 GO:0005654 GO:0005769 GO:0043154 GO:0005829 GO:0031396 GO:2001244 GO:0016874 GO:0051402 GO:0008270 GO:0042802 GO:0007264 GO:0000209 GO:0007283 GO:0045676 GO:1903215 GO:0007601 GO:0005886 GO:0007049 GO:0007423 GO:0042787 GO:0030877 GO:0031648 GO:0090090 GO:0031624 GO:0043161 GO:0003714 GO:0005739 GO:2001237	K04506	SIAH1; E3 ubiquitin-protein ligase SIAH1 [EC:2.3.2.27]	path:map04013 path:map04115 path:map04120 path:map04310	MAPK signaling pathway - fly | p53 signaling pathway | Ubiquitin mediated proteolysis | Wnt signaling pathway	br:ko00001 br:ko01000 br:ko04121	KEGG Orthology (KO) | Enzymes | Ubiquitin system	siah1_rat e3 ubiquitin- ligase siah1 os=rattus norvegicus gn=siah1 pe=1 sv=2siah1; e3 ubiquitin-protein ligase siah1 [ec:2.3.2.27]mapk signaling pathway - fly | p53 signaling pathway | ubiquitin mediated proteolysis | wnt signaling pathwaykegg orthology (ko) | enzymes | ubiquitin system	1								1
c21976_g1	CML6_ORYSJ calmodulin 6 OS=Oryza sativa japonica GN=CML6 PE=3 SV=1	0.948415	0.948415	1.65485	2.57479	1.98889	2.1945	1.6979	1.40708	2.36132	1.81831	1.97225	2.47096	1.98924	1.99886	0.948415	0.948415	0.948415	1.25542	2.34006	2.03117	1.21949	1.42123	0.948415	0.948415	0.948415	0.948415	0.948415	1.35496	1.77748	0.948415	1.75581	GO:0036156 GO:0070062 GO:0046872 GO:0044763 GO:0045504 GO:0006996	K02183	CALM; calmodulin	path:map04014 path:map04015 path:map04016 path:map04020 path:map04022 path:map04024 path:map04070 path:map04114 path:map04261 path:map04270 path:map04371 path:map04626 path:map04713 path:map04720 path:map04722 path:map04728 path:map04740 path:map04744 path:map04745 path:map04750 path:map04910 path:map04912 path:map04915 path:map04916 path:map04921 path:map04922 path:map04924 path:map04925 path:ma…	Ras signaling pathway | Rap1 signaling pathway | MAPK signaling pathway - plant | Calcium signaling pathway | cGMP-PKG signaling pathway | cAMP signaling pathway | Phosphatidylinositol signaling system | Oocyte meiosis | Adrenergic signaling in cardiomyocytes | Vascular smooth muscle contraction | Apelin signaling pathway | Plant-pathogen interaction | Circadian entrainment | Long-term potentiati…	br:ko00001 br:ko01009 br:ko03036 br:ko04131 br:ko04147	KEGG Orthology (KO) | Protein phosphatases and associated proteins | Chromosome | Membrane trafficking | Exosome	cml6_orysj calmodulin 6 os=oryza sativa japonica gn=cml6 pe=3 sv=1calm; calmodulinras signaling pathway | rap1 signaling pathway | mapk signaling pathway - plant | calcium signaling pathway | cgmp-pkg signaling pathway | camp signaling pathway | phosphatidylinositol signaling system | oocyte meiosis | adrenergic signaling in cardiomyocytes | vascular smooth muscle contraction | apelin signaling p…							1		1
c29886_g1	CALM4_ARATH Calmodulin-4 OS=Arabidopsis thaliana GN=CAM4 PE=1 SV=1	4.99895	4.63901	4.19898	4.89779	4.89442	6.05061	6.79212	6.86423	7.0493	6.56301	6.52705	6.2331	5.68452	5.27343	5.14859	5.09242	4.16065	4.31992	4.59071	5.44846	6.21918	6.81933	6.57446	6.68119	6.36497	5.4483	2.74676	3.95363	4.61061	3.97798	4.66574	GO:0005509 GO:0005929 GO:0019899	K02183	CALM; calmodulin	path:map04014 path:map04015 path:map04016 path:map04020 path:map04022 path:map04024 path:map04070 path:map04114 path:map04261 path:map04270 path:map04371 path:map04626 path:map04713 path:map04720 path:map04722 path:map04728 path:map04740 path:map04744 path:map04745 path:map04750 path:map04910 path:map04912 path:map04915 path:map04916 path:map04921 path:map04922 path:map04924 path:map04925 path:ma…	Ras signaling pathway | Rap1 signaling pathway | MAPK signaling pathway - plant | Calcium signaling pathway | cGMP-PKG signaling pathway | cAMP signaling pathway | Phosphatidylinositol signaling system | Oocyte meiosis | Adrenergic signaling in cardiomyocytes | Vascular smooth muscle contraction | Apelin signaling pathway | Plant-pathogen interaction | Circadian entrainment | Long-term potentiati…	br:ko00001 br:ko01009 br:ko03036 br:ko04131 br:ko04147	KEGG Orthology (KO) | Protein phosphatases and associated proteins | Chromosome | Membrane trafficking | Exosome	calm4_arath calmodulin-4 os=arabidopsis thaliana gn=cam4 pe=1 sv=1calm; calmodulinras signaling pathway | rap1 signaling pathway | mapk signaling pathway - plant | calcium signaling pathway | cgmp-pkg signaling pathway | camp signaling pathway | phosphatidylinositol signaling system | oocyte meiosis | adrenergic signaling in cardiomyocytes | vascular smooth muscle contraction | apelin signaling p…							1		1
c5728_g1	CML1_ORYSJ Calmodulin 1 OS=Oryza sativa japonica GN=CML1 PE=2 SV=1	1.1547	1.95412	2.20611	3.89433	4.39328	4.47367	5.05574	6.08103	6.08214	6.93804	7.44563	7.65503	8.93176	7.67429	1.42698	1.12752	1.06825	1.12917	1.54397	2.02759	2.05963	1.75842	1.30864	1.11362	1.19185	1.14157	0.948415	1.25099	1.81672	0.948415	1.40409	GO:0045937 GO:0065008 GO:0005102 GO:0043227 GO:0044093 GO:0009847 GO:0005509 GO:0016020 GO:0005819 GO:0051726 GO:0080090 GO:0031521 GO:0019899	K02183	CALM; calmodulin	path:map04014 path:map04015 path:map04016 path:map04020 path:map04022 path:map04024 path:map04070 path:map04114 path:map04261 path:map04270 path:map04371 path:map04626 path:map04713 path:map04720 path:map04722 path:map04728 path:map04740 path:map04744 path:map04745 path:map04750 path:map04910 path:map04912 path:map04915 path:map04916 path:map04921 path:map04922 path:map04924 path:map04925 path:ma…	Ras signaling pathway | Rap1 signaling pathway | MAPK signaling pathway - plant | Calcium signaling pathway | cGMP-PKG signaling pathway | cAMP signaling pathway | Phosphatidylinositol signaling system | Oocyte meiosis | Adrenergic signaling in cardiomyocytes | Vascular smooth muscle contraction | Apelin signaling pathway | Plant-pathogen interaction | Circadian entrainment | Long-term potentiati…	br:ko00001 br:ko01009 br:ko03036 br:ko04131 br:ko04147	KEGG Orthology (KO) | Protein phosphatases and associated proteins | Chromosome | Membrane trafficking | Exosome	cml1_orysj calmodulin 1 os=oryza sativa japonica gn=cml1 pe=2 sv=1calm; calmodulinras signaling pathway | rap1 signaling pathway | mapk signaling pathway - plant | calcium signaling pathway | cgmp-pkg signaling pathway | camp signaling pathway | phosphatidylinositol signaling system | oocyte meiosis | adrenergic signaling in cardiomyocytes | vascular smooth muscle contraction | apelin signaling p…							1		1
c24246_g1	MPIP2_RAT M-phase inducer phosphatase 2 OS=Rattus norvegicus GN=Cdc25b PE=1 SV=1	5.56868	5.89486	5.24104	3.60655	2.65176	2.16962	1.98384	3.04025	2.61844	2.53656	2.65883	2.88526	3.41799	3.05716	5.55503	5.6516	6.45178	6.62969	5.88065	4.08495	3.3807	2.92992	3.05968	3.57903	3.4744	3.60545	4.70199	3.87933	2.78339	2.23025	3.82192	GO:0019901 GO:0006470 GO:0000922 GO:0009314 GO:0044772 GO:0044444 GO:0006468 GO:0045931 GO:0005654 GO:0004721 GO:0005813 GO:0000280 GO:0051716 GO:0032467	K05866	CDC25B; M-phase inducer phosphatase 2 [EC:3.1.3.48]	path:map04010 path:map04110 path:map04914 path:map05206	MAPK signaling pathway | Cell cycle | Progesterone-mediated oocyte maturation | MicroRNAs in cancer	br:ko00001 br:ko00002 br:ko01000 br:ko01009 br:ko03400	KEGG Orthology (KO) | KEGG modules | Enzymes | Protein phosphatases and associated proteins | DNA repair and recombination proteins	mpip2_rat m-phase inducer phosphatase 2 os=rattus norvegicus gn=cdc25b pe=1 sv=1cdc25b; m-phase inducer phosphatase 2 [ec:3.1.3.48]mapk signaling pathway | cell cycle | progesterone-mediated oocyte maturation | micrornas in cancerkegg orthology (ko) | kegg modules | enzymes | protein phosphatases and associated proteins | dna repair and recombination proteins									1
c16336_g1	CALM_ELEEL Calmodulin OS=Electrophorus electricus GN=calm PE=2 SV=2	1.10478	1.2188	2.21606	2.19716	1.86744	2.0022	1.86269	3.45924	3.42387	2.82614	3.94211	3.77743	3.52343	3.01031	0.948415	0.948415	0.948415	0.948415	1.58023	2.01045	2.44505	2.87446	2.3306	1.37738	1.19321	1.355	0.948415	0.948415	0.948415	0.948415	0.948415	GO:0015276 GO:0022400 GO:0031954 GO:0034704 GO:0072542 GO:0005509 GO:0043274 GO:0017022 GO:0005829 GO:0031432 GO:0050999 GO:0031996 GO:0031997 GO:0019901 GO:0019904 GO:0007186 GO:0005088 GO:0007223 GO:0060316 GO:0044325 GO:0005886 GO:0060315 GO:0005876 GO:0005513 GO:0032516 GO:0030017 GO:0043647 GO:0008440 GO:0038095 GO:1901844 GO:0005654 GO:0002576 GO:0000165 GO:0051343 GO:0070062 GO:0030801 GO:…	K02183	CALM; calmodulin	path:map04014 path:map04015 path:map04016 path:map04020 path:map04022 path:map04024 path:map04070 path:map04114 path:map04261 path:map04270 path:map04371 path:map04626 path:map04713 path:map04720 path:map04722 path:map04728 path:map04740 path:map04744 path:map04745 path:map04750 path:map04910 path:map04912 path:map04915 path:map04916 path:map04921 path:map04922 path:map04924 path:map04925 path:ma…	Ras signaling pathway | Rap1 signaling pathway | MAPK signaling pathway - plant | Calcium signaling pathway | cGMP-PKG signaling pathway | cAMP signaling pathway | Phosphatidylinositol signaling system | Oocyte meiosis | Adrenergic signaling in cardiomyocytes | Vascular smooth muscle contraction | Apelin signaling pathway | Plant-pathogen interaction | Circadian entrainment | Long-term potentiati…	br:ko00001 br:ko01009 br:ko03036 br:ko04131 br:ko04147	KEGG Orthology (KO) | Protein phosphatases and associated proteins | Chromosome | Membrane trafficking | Exosome	calm_eleel calmodulin os=electrophorus electricus gn=calm pe=2 sv=2calm; calmodulinras signaling pathway | rap1 signaling pathway | mapk signaling pathway - plant | calcium signaling pathway | cgmp-pkg signaling pathway | camp signaling pathway | phosphatidylinositol signaling system | oocyte meiosis | adrenergic signaling in cardiomyocytes | vascular smooth muscle contraction | apelin signaling …							1		1
c21130_g1	CALM_DICDI Calmodulin OS=Dictyostelium discoideum GN=calA PE=1 SV=3	0.948415	1.14297	1.53529	1.24247	1.8754	1.85929	1.69308	1.50115	2.26055	2.03317	2.42685	1.69497	2.30334	2.95848	0.948415	0.948415	1.12558	0.948415	0.948415	0.948415	0.948415	0.948415	0.948415	0.948415	0.948415	0.948415	0.948415	0.948415	0.948415	0.948415	0.948415	GO:0010880 GO:0007010 GO:0043388 GO:0051343 GO:0030427 GO:0034704 GO:0070062 GO:0000086 GO:0030801 GO:0048284 GO:0072542 GO:0005509 GO:0043274 GO:0032465 GO:0005829 GO:0031432 GO:0031996 GO:0031997 GO:0019901 GO:0019904 GO:0008076 GO:0000922 GO:0060316 GO:0005102 GO:0044325 GO:0000003 GO:0021762 GO:0005634 GO:0005876 GO:0002027 GO:0005513 GO:0005813 GO:0005933 GO:0032516 GO:0006606 GO:0055117 GO:…	K02183	CALM; calmodulin	path:map04014 path:map04015 path:map04016 path:map04020 path:map04022 path:map04024 path:map04070 path:map04114 path:map04261 path:map04270 path:map04371 path:map04626 path:map04713 path:map04720 path:map04722 path:map04728 path:map04740 path:map04744 path:map04745 path:map04750 path:map04910 path:map04912 path:map04915 path:map04916 path:map04921 path:map04922 path:map04924 path:map04925 path:ma…	Ras signaling pathway | Rap1 signaling pathway | MAPK signaling pathway - plant | Calcium signaling pathway | cGMP-PKG signaling pathway | cAMP signaling pathway | Phosphatidylinositol signaling system | Oocyte meiosis | Adrenergic signaling in cardiomyocytes | Vascular smooth muscle contraction | Apelin signaling pathway | Plant-pathogen interaction | Circadian entrainment | Long-term potentiati…	br:ko00001 br:ko01009 br:ko03036 br:ko04131 br:ko04147	KEGG Orthology (KO) | Protein phosphatases and associated proteins | Chromosome | Membrane trafficking | Exosome	calm_dicdi calmodulin os=dictyostelium discoideum gn=cala pe=1 sv=3calm; calmodulinras signaling pathway | rap1 signaling pathway | mapk signaling pathway - plant | calcium signaling pathway | cgmp-pkg signaling pathway | camp signaling pathway | phosphatidylinositol signaling system | oocyte meiosis | adrenergic signaling in cardiomyocytes | vascular smooth muscle contraction | apelin signaling …							1		1
c18016_g1	TAB1_HUMAN TGF-beta-activated kinase 1 and MAP3K7-binding 1 OS=Homo sapiens GN=TAB1 PE=1 SV=1	1.72705	2.18005	4.13715	3.48085	4.02906	5	5.55938	5.16909	5.39373	4.42465	5.56195	5.65564	3.64852	3.9167	2.1752	1.78119	1.8269	2.89323	4.32092	4.51776	4.86535	4.90379	4.90685	5.18188	4.90667	4.9373	3.15126	2.34938	1.98603	2.63435	3.52147	GO:0048584 GO:0002764 GO:0005737 GO:0007275	K04403	MAP3K7IP1 TAB1; TAK1-binding protein 1	path:map04010 path:map04064 path:map04380 path:map04620 path:map04621 path:map04668 path:map05140 path:map05145 path:map05168 path:map05169	MAPK signaling pathway | NF-kappa B signaling pathway | Osteoclast differentiation | Toll-like receptor signaling pathway | NOD-like receptor signaling pathway | TNF signaling pathway | Leishmaniasis | Toxoplasmosis | Herpes simplex infection | Epstein-Barr virus infection	br:ko00001 br:ko00002	KEGG Orthology (KO) | KEGG modules	tab1_human tgf-beta-activated kinase 1 and map3k7-binding 1 os=homo sapiens gn=tab1 pe=1 sv=1map3k7ip1 tab1; tak1-binding protein 1mapk signaling pathway | nf-kappa b signaling pathway | osteoclast differentiation | toll-like receptor signaling pathway | nod-like receptor signaling pathway | tnf signaling pathway | leishmaniasis | toxoplasmosis | herpes simplex infection | epstein-barr virus infe…		1							1
c6753_g1	TRAF2_HUMAN TNF receptor-associated factor 2 OS=Homo sapiens GN=TRAF2 PE=1 SV=2	3.10833	3.42585	1.43725	2.60313	2.20759	2.43877	1.94907	2.17873	2.27199	2.13703	2.75099	2.83304	2.02727	1.34485	3.18409	3.45316	2.63579	2.79005	2.02219	1.96258	2.64202	2.04878	1.74699	1.95933	1.87926	1.98492	3.72431	1.78545	1.88847	1.44541	1.31187	GO:0043507 GO:0007250 GO:0048513 GO:1901701 GO:0051092 GO:0097296 GO:0043623 GO:0002831 GO:0050870 GO:0006955 GO:0010939 GO:0005829 GO:1990604 GO:0006919 GO:0035631 GO:0031996 GO:0070207 GO:1902042 GO:0019901 GO:0032480 GO:0019903 GO:0032088 GO:0043232 GO:0005164 GO:0004871 GO:0046625 GO:0005634 GO:0033209 GO:0097057 GO:0031625 GO:0000151 GO:0046872 GO:0002726 GO:0031982 GO:0035666 GO:0005174 GO:…	K03173	TRAF2; TNF receptor-associated factor 2 [EC:2.3.2.27]	path:map04010 path:map04064 path:map04071 path:map04141 path:map04210 path:map04380 path:map04621 path:map04622 path:map04657 path:map04668 path:map04920 path:map04932 path:map05160 path:map05168 path:map05169 path:map05200 path:map05203 path:map05222	MAPK signaling pathway | NF-kappa B signaling pathway | Sphingolipid signaling pathway | Protein processing in endoplasmic reticulum | Apoptosis | Osteoclast differentiation | NOD-like receptor signaling pathway | RIG-I-like receptor signaling pathway | IL-17 signaling pathway | TNF signaling pathway | Adipocytokine signaling pathway | Non-alcoholic fatty liver disease (NAFLD) | Hepatitis C | Her…	br:ko00001 br:ko01000 br:ko03019 br:ko04121	KEGG Orthology (KO) | Enzymes | Messenger RNA biogenesis | Ubiquitin system	traf2_human tnf receptor-associated factor 2 os=homo sapiens gn=traf2 pe=1 sv=2traf2; tnf receptor-associated factor 2 [ec:2.3.2.27]mapk signaling pathway | nf-kappa b signaling pathway | sphingolipid signaling pathway | protein processing in endoplasmic reticulum | apoptosis | osteoclast differentiation | nod-like receptor signaling pathway | rig-i-like receptor signaling pathway | il-17 signali…									1
c5588_g1	CML11_ARATH Calmodulin 11 OS=Arabidopsis thaliana GN=CML11 PE=2 SV=1	1.22776	1.14297	1.76356	2.05157	1.62172	3.71003	4.44603	4.9157	4.56989	3.29399	4.97442	5.64607	5.02043	4.16875	1.39022	1.50076	1.63152	1.77558	1.34455	1.52876	1.804	1.72659	2.00238	1.41712	1.59116	1.71291	0.948415	0.948415	1.31971	1.89844	0.948415	GO:0005515 GO:0005509 GO:0005929	K02183	CALM; calmodulin	path:map04014 path:map04015 path:map04016 path:map04020 path:map04022 path:map04024 path:map04070 path:map04114 path:map04261 path:map04270 path:map04371 path:map04626 path:map04713 path:map04720 path:map04722 path:map04728 path:map04740 path:map04744 path:map04745 path:map04750 path:map04910 path:map04912 path:map04915 path:map04916 path:map04921 path:map04922 path:map04924 path:map04925 path:ma…	Ras signaling pathway | Rap1 signaling pathway | MAPK signaling pathway - plant | Calcium signaling pathway | cGMP-PKG signaling pathway | cAMP signaling pathway | Phosphatidylinositol signaling system | Oocyte meiosis | Adrenergic signaling in cardiomyocytes | Vascular smooth muscle contraction | Apelin signaling pathway | Plant-pathogen interaction | Circadian entrainment | Long-term potentiati…	br:ko00001 br:ko01009 br:ko03036 br:ko04131 br:ko04147	KEGG Orthology (KO) | Protein phosphatases and associated proteins | Chromosome | Membrane trafficking | Exosome	cml11_arath calmodulin 11 os=arabidopsis thaliana gn=cml11 pe=2 sv=1calm; calmodulinras signaling pathway | rap1 signaling pathway | mapk signaling pathway - plant | calcium signaling pathway | cgmp-pkg signaling pathway | camp signaling pathway | phosphatidylinositol signaling system | oocyte meiosis | adrenergic signaling in cardiomyocytes | vascular smooth muscle contraction | apelin signaling…							1		1
c22146_g1	DORS_DROME Embryonic polarity dorsal OS=Drosophila melanogaster GN=dl PE=1 SV=2	1.68131	2.00169	4.19003	4.19146	4.96066	4.9601	4.58239	4.68961	4.80653	4.41898	4.87765	5.10858	5.57763	5.92797	2.38036	1.75689	2.72347	2.46627	4.74901	4.92086	4.61575	4.29734	3.62968	4.69992	4.32085	4.10344	4.23559	4.07441	2.95688	2.23025	2.32141	GO:0043229 GO:0000977 GO:0060548 GO:0048513 GO:0044238 GO:1901701 GO:0044237 GO:0043170 GO:0009628 GO:0009605 GO:0009968 GO:0002757 GO:0051240 GO:0010557 GO:0010035 GO:0035556 GO:1901652 GO:0007166 GO:0043234 GO:0008134 GO:0014070 GO:0044763 GO:0006952 GO:0009725 GO:0000981 GO:0006357 GO:0010629 GO:0031328 GO:0051254 GO:0010628 GO:0071345 GO:0031347 GO:0019899	K04735	RELA; transcription factor p65	path:map01523 path:map04010 path:map04014 path:map04024 path:map04062 path:map04064 path:map04066 path:map04071 path:map04137 path:map04151 path:map04210 path:map04211 path:map04380 path:map04620 path:map04621 path:map04622 path:map04623 path:map04657 path:map04658 path:map04659 path:map04660 path:map04662 path:map04668 path:map04722 path:map04917 path:map04920 path:map04931 path:map04932 path:ma…	Antifolate resistance | MAPK signaling pathway | Ras signaling pathway | cAMP signaling pathway | Chemokine signaling pathway | NF-kappa B signaling pathway | HIF-1 signaling pathway | Sphingolipid signaling pathway | Mitophagy - animal | PI3K-Akt signaling pathway | Apoptosis | Longevity regulating pathway | Osteoclast differentiation | Toll-like receptor signaling pathway | NOD-like receptor si…	br:ko00001 br:ko00002 br:ko03000	KEGG Orthology (KO) | KEGG modules | Transcription factors	dors_drome embryonic polarity dorsal os=drosophila melanogaster gn=dl pe=1 sv=2rela; transcription factor p65antifolate resistance | mapk signaling pathway | ras signaling pathway | camp signaling pathway | chemokine signaling pathway | nf-kappa b signaling pathway | hif-1 signaling pathway | sphingolipid signaling pathway | mitophagy - animal | pi3k-akt signaling pathway | apoptosis | longevity …						1			1
c31064_g1	NEDD4_HUMAN E3 ubiquitin- ligase NEDD4 OS=Homo sapiens GN=NEDD4 PE=1 SV=4	3.59757	3.43403	4.32484	4.42209	4.36279	4.64123	5.2912	3.65248	5.21553	4.52313	5.45304	5.23989	5.03763	5.50978	4.20086	4.08704	3.88059	3.94269	4.47832	4.54234	4.35471	4.08111	3.41758	3.6334	4.11378	4.00679	4.48549	4.7444	5.13073	3.52498	5.02597	GO:0016327 GO:0014068 GO:0045807 GO:0048878 GO:0005794 GO:0003254 GO:0032801 GO:0003008 GO:0006955 GO:0019089 GO:0030948 GO:0005829 GO:0019904 GO:0034220 GO:0045732 GO:0046824 GO:0000785 GO:0044325 GO:0042787 GO:0043161 GO:2000009 GO:0043162 GO:0019870 GO:0016241 GO:0050847 GO:0019871 GO:0031623 GO:0061630 GO:0045309 GO:1903861 GO:0060306 GO:0009653 GO:0006622 GO:0048814 GO:0005654 GO:0070063 GO:…	K10591	NEDD4 RSP5; E3 ubiquitin-protein ligase NEDD4 [EC:2.3.2.26]	path:map04011 path:map04120 path:map04144 path:map04530 path:map05169	MAPK signaling pathway - yeast | Ubiquitin mediated proteolysis | Endocytosis | Tight junction | Epstein-Barr virus infection	br:ko00001 br:ko01000 br:ko03029 br:ko04121 br:ko04131	KEGG Orthology (KO) | Enzymes | Mitochondrial biogenesis | Ubiquitin system | Membrane trafficking	nedd4_human e3 ubiquitin- ligase nedd4 os=homo sapiens gn=nedd4 pe=1 sv=4nedd4 rsp5; e3 ubiquitin-protein ligase nedd4 [ec:2.3.2.26]mapk signaling pathway - yeast | ubiquitin mediated proteolysis | endocytosis | tight junction | epstein-barr virus infectionkegg orthology (ko) | enzymes | mitochondrial biogenesis | ubiquitin system | membrane trafficking									1
c21880_g1	RAC2_HUMAN Ras-related C3 botulinum toxin substrate 2 OS=Homo sapiens GN=RAC2 PE=1 SV=1	4.21698	4.29183	4.20458	4.77068	3.21667	4.13022	3.19685	2.47616	2.97329	3.25183	2.17048	1.6005	0.948415	2.11328	3.94673	3.77921	4.32323	4.58759	3.87236	3.70016	3.1626	3.58825	2.04399	3.5245	2.72504	2.8672	2.85305	1.62838	2.06907	0.948415	1.40409	GO:0007411 GO:0021831 GO:0021799 GO:0030426 GO:0006954 GO:0060091 GO:0019887 GO:0031996 GO:0030027 GO:0019901 GO:0042826 GO:0007264 GO:0090103 GO:0002093 GO:0060999 GO:1900026 GO:0060753 GO:0006972 GO:0005635 GO:0031901 GO:0048010 GO:0051894 GO:0048532 GO:0051496 GO:0048013 GO:0051932 GO:0071526 GO:0008283 GO:0035025 GO:0008284 GO:0014041 GO:0060263 GO:0038095 GO:0038096 GO:0001891 GO:0021894 GO:…	K04392	RAC1; Ras-related C3 botulinum toxin substrate 1	path:map04010 path:map04013 path:map04014 path:map04015 path:map04024 path:map04062 path:map04071 path:map04145 path:map04151 path:map04310 path:map04360 path:map04370 path:map04380 path:map04510 path:map04520 path:map04530 path:map04620 path:map04650 path:map04662 path:map04664 path:map04666 path:map04670 path:map04722 path:map04810 path:map04932 path:map04933 path:map04972 path:map05014 path:ma…	MAPK signaling pathway | MAPK signaling pathway - fly | Ras signaling pathway | Rap1 signaling pathway | cAMP signaling pathway | Chemokine signaling pathway | Sphingolipid signaling pathway | Phagosome | PI3K-Akt signaling pathway | Wnt signaling pathway | Axon guidance | VEGF signaling pathway | Osteoclast differentiation | Focal adhesion | Adherens junction | Tight junction | Toll-like recepto…	br:ko00001 br:ko04031 br:ko04131 br:ko04147	KEGG Orthology (KO) | GTP-binding proteins | Membrane trafficking | Exosome	rac2_human ras-related c3 botulinum toxin substrate 2 os=homo sapiens gn=rac2 pe=1 sv=1rac1; ras-related c3 botulinum toxin substrate 1mapk signaling pathway | mapk signaling pathway - fly | ras signaling pathway | rap1 signaling pathway | camp signaling pathway | chemokine signaling pathway | sphingolipid signaling pathway | phagosome | pi3k-akt signaling pathway | wnt signaling pathway | axon g…	1					1			1
c19866_g3	MPIP2_XENLA M-phase inducer phosphatase 2 OS=Xenopus laevis GN=cdc25-2 PE=2 SV=1	3.88548	5.38707	6.18774	5.29784	4.69062	3.93398	3.60362	2.81847	2.20238	2.10029	2.77649	2.85752	2.97568	3.59945	2.914	3.64731	5.6295	5.62138	5.72304	6.38726	5.72465	4.18738	3.1325	2.64179	2.08711	3.22419	0.948415	1.36537	2.13639	0.948415	0.948415	GO:0008283 GO:0019901 GO:0006260 GO:0006470 GO:0008284 GO:0000922 GO:0007067 GO:0045840 GO:0006468 GO:0005654 GO:0000079 GO:0005813 GO:0000086 GO:0006977 GO:0004725 GO:0034644 GO:0005829 GO:0032467 GO:0050699	K02555	MIH1; M-phase inducer tyrosine phosphatase [EC:3.1.3.48]	path:map04011 path:map04111	MAPK signaling pathway - yeast | Cell cycle - yeast	br:ko00001 br:ko00002 br:ko01000 br:ko01009	KEGG Orthology (KO) | KEGG modules | Enzymes | Protein phosphatases and associated proteins	mpip2_xenla m-phase inducer phosphatase 2 os=xenopus laevis gn=cdc25-2 pe=2 sv=1mih1; m-phase inducer tyrosine phosphatase [ec:3.1.3.48]mapk signaling pathway - yeast | cell cycle - yeastkegg orthology (ko) | kegg modules | enzymes | protein phosphatases and associated proteins									1
c23604_g1	YAP1_DANRE Transcriptional coactivator YAP1 OS=Danio rerio GN=yap1 PE=2 SV=2	4.15886	3.72044	3.16944	2.21927	2.56844	2.88136	2.20373	1.65911	1.80676	1.87443	1.84918	2.44741	1.39284	1.78107	4.24265	3.79904	4.10193	4.06215	3.09267	2.70942	4.10755	4.56102	3.94157	4.39951	4.69365	6.56668	0.948415	1.25099	1.56304	1.44541	1.31187	GO:0008283 GO:0060242 GO:1903861 GO:0044212 GO:0042176 GO:0072091 GO:0060306 GO:0051050 GO:0060429 GO:0003254 GO:0006623 GO:0000122 GO:0007507 GO:0006811 GO:0070062 GO:0016032 GO:0034644 GO:0010038 GO:2000650 GO:0070936 GO:0006351 GO:0007041 GO:0035295 GO:0043112 GO:0043232 GO:1901017 GO:0006974 GO:0009967 GO:0044446 GO:0044325 GO:0005886 GO:0042787 GO:0009887 GO:0005634 GO:0004842 GO:0043161 GO:…	K10591	NEDD4 RSP5; E3 ubiquitin-protein ligase NEDD4 [EC:2.3.2.26]	path:map04011 path:map04120 path:map04144 path:map04530 path:map05169	MAPK signaling pathway - yeast | Ubiquitin mediated proteolysis | Endocytosis | Tight junction | Epstein-Barr virus infection	br:ko00001 br:ko01000 br:ko03029 br:ko04121 br:ko04131	KEGG Orthology (KO) | Enzymes | Mitochondrial biogenesis | Ubiquitin system | Membrane trafficking	yap1_danre transcriptional coactivator yap1 os=danio rerio gn=yap1 pe=2 sv=2nedd4 rsp5; e3 ubiquitin-protein ligase nedd4 [ec:2.3.2.26]mapk signaling pathway - yeast | ubiquitin mediated proteolysis | endocytosis | tight junction | epstein-barr virus infectionkegg orthology (ko) | enzymes | mitochondrial biogenesis | ubiquitin system | membrane trafficking									1
c25110_g1	PAF1_RAT RNA polymerase II-associated factor 1 homolog OS=Rattus norvegicus GN=Paf1 PE=2 SV=1	5.41736	5.6188	5.57344	4.47749	4.30408	4.55352	4.05655	4.13699	4.68286	4.06072	4.23349	4.25902	3.56717	3.06984	5.03414	5.31411	5.20084	5.70131	6.19293	6.28291	6.48962	6.40091	6.02161	5.86624	6.13102	5.57031	4.48549	4.89142	5.075	3.31092	5.01551	GO:0045638 GO:0010390 GO:0044707 GO:0031062 GO:0044763 GO:0000993 GO:0006378 GO:0044767 GO:0032968 GO:0005737 GO:0016020 GO:0016593 GO:0031442 GO:0051716 GO:0030054 GO:0016584 GO:0034504 GO:0033523	K15174	PAF1; RNA polymerase II-associated factor 1	path:map04011	MAPK signaling pathway - yeast	br:ko00001 br:ko03021	KEGG Orthology (KO) | Transcription machinery	paf1_rat rna polymerase ii-associated factor 1 homolog os=rattus norvegicus gn=paf1 pe=2 sv=1paf1; rna polymerase ii-associated factor 1mapk signaling pathway - yeastkegg orthology (ko) | transcription machinery									1
c4075_g1	PPP5_HUMAN Serine threonine- phosphatase 5 OS=Homo sapiens GN=PPP5C PE=1 SV=1	4.54816	3.92081	1.74084	1.56695	2.03029	2.51403	2.90986	3.50876	3.66949	3.11547	3.52784	2.87715	1.69364	2.01367	5.09183	4.74737	3.5835	3.39185	2.6277	2.16095	2.57444	3.33248	2.742	3.35175	3.27008	3.33453	2.21474	3.22151	2.86753	3.89374	3.41995	GO:0006281 GO:0008287 GO:0043123 GO:0060548 GO:0043025 GO:0051171 GO:0005730 GO:0006325 GO:0043005 GO:0005654 GO:0005524 GO:0000022 GO:0000165 GO:0030428 GO:0044463 GO:0019220 GO:0005829 GO:0010038 GO:0031399 GO:0070887 GO:0051128 GO:0042802 GO:0006351 GO:0006470 GO:0043234 GO:0043531 GO:0004871 GO:0000003 GO:0004722 GO:0051211 GO:0000075 GO:0046872 GO:0005816 GO:0016020 GO:0010605 GO:0030010 GO:…	K04460	PPP5C; serine/threonine-protein phosphatase 5 [EC:3.1.3.16]	path:map04010	MAPK signaling pathway	br:ko00001 br:ko01000 br:ko01009	KEGG Orthology (KO) | Enzymes | Protein phosphatases and associated proteins	ppp5_human serine threonine- phosphatase 5 os=homo sapiens gn=ppp5c pe=1 sv=1ppp5c; serine/threonine-protein phosphatase 5 [ec:3.1.3.16]mapk signaling pathwaykegg orthology (ko) | enzymes | protein phosphatases and associated proteins									1
c13960_g1	TNNC2_CHICK Troponin skeletal muscle OS=Gallus gallus GN=TNNC2 PE=1 SV=3	1.58013	1.53034	2.26551	2.58198	3.56422	5.57316	6.53498	6.82224	6.29447	4.77541	5.89566	6.14734	5.69726	5.45329	1.24497	1.12752	1.07466	0.948415	1.28565	0.948415	1.36069	2.12193	2.84865	3.92369	3.55429	3.52704	0.948415	0.948415	0.948415	0.948415	0.948415	GO:0031514 GO:0003779 GO:0003009 GO:0046872 GO:0005509 GO:0005929 GO:0005861 GO:0042995	K02183	CALM; calmodulin	path:map04014 path:map04015 path:map04016 path:map04020 path:map04022 path:map04024 path:map04070 path:map04114 path:map04261 path:map04270 path:map04371 path:map04626 path:map04713 path:map04720 path:map04722 path:map04728 path:map04740 path:map04744 path:map04745 path:map04750 path:map04910 path:map04912 path:map04915 path:map04916 path:map04921 path:map04922 path:map04924 path:map04925 path:ma…	Ras signaling pathway | Rap1 signaling pathway | MAPK signaling pathway - plant | Calcium signaling pathway | cGMP-PKG signaling pathway | cAMP signaling pathway | Phosphatidylinositol signaling system | Oocyte meiosis | Adrenergic signaling in cardiomyocytes | Vascular smooth muscle contraction | Apelin signaling pathway | Plant-pathogen interaction | Circadian entrainment | Long-term potentiati…	br:ko00001 br:ko01009 br:ko03036 br:ko04131 br:ko04147	KEGG Orthology (KO) | Protein phosphatases and associated proteins | Chromosome | Membrane trafficking | Exosome	tnnc2_chick troponin skeletal muscle os=gallus gallus gn=tnnc2 pe=1 sv=3calm; calmodulinras signaling pathway | rap1 signaling pathway | mapk signaling pathway - plant | calcium signaling pathway | cgmp-pkg signaling pathway | camp signaling pathway | phosphatidylinositol signaling system | oocyte meiosis | adrenergic signaling in cardiomyocytes | vascular smooth muscle contraction | apelin signa…							1		1
c31577_g1	RAC1_RAT Ras-related C3 botulinum toxin substrate 1 OS=Rattus norvegicus GN=Rac1 PE=1 SV=1	1.30437	1.30922	2.42484	4.10581	5.02879	5.14318	4.99732	5.12239	4.77259	3.21415	3.60936	3.6859	2.26807	1.58446	1.5032	1.05357	1.30952	2.13631	5.26568	6.71368	6.57861	6.95673	5.66332	4.53336	3.43182	2.50484	0.948415	0.948415	0.948415	1.5308	0.948415	GO:0007411 GO:0021831 GO:0021799 GO:0030426 GO:0006954 GO:0060091 GO:0019887 GO:0031996 GO:0030027 GO:0019901 GO:0042826 GO:0007264 GO:0090103 GO:0002093 GO:0060999 GO:1900026 GO:0060753 GO:0006972 GO:0005635 GO:0031901 GO:0048010 GO:0051894 GO:0048532 GO:0051496 GO:0048013 GO:0051932 GO:0071526 GO:0008283 GO:0035025 GO:0008284 GO:0014041 GO:0060263 GO:0038095 GO:0038096 GO:0001891 GO:0021894 GO:…	K04392	RAC1; Ras-related C3 botulinum toxin substrate 1	path:map04010 path:map04013 path:map04014 path:map04015 path:map04024 path:map04062 path:map04071 path:map04145 path:map04151 path:map04310 path:map04360 path:map04370 path:map04380 path:map04510 path:map04520 path:map04530 path:map04620 path:map04650 path:map04662 path:map04664 path:map04666 path:map04670 path:map04722 path:map04810 path:map04932 path:map04933 path:map04972 path:map05014 path:ma…	MAPK signaling pathway | MAPK signaling pathway - fly | Ras signaling pathway | Rap1 signaling pathway | cAMP signaling pathway | Chemokine signaling pathway | Sphingolipid signaling pathway | Phagosome | PI3K-Akt signaling pathway | Wnt signaling pathway | Axon guidance | VEGF signaling pathway | Osteoclast differentiation | Focal adhesion | Adherens junction | Tight junction | Toll-like recepto…	br:ko00001 br:ko04031 br:ko04131 br:ko04147	KEGG Orthology (KO) | GTP-binding proteins | Membrane trafficking | Exosome	rac1_rat ras-related c3 botulinum toxin substrate 1 os=rattus norvegicus gn=rac1 pe=1 sv=1rac1; ras-related c3 botulinum toxin substrate 1mapk signaling pathway | mapk signaling pathway - fly | ras signaling pathway | rap1 signaling pathway | camp signaling pathway | chemokine signaling pathway | sphingolipid signaling pathway | phagosome | pi3k-akt signaling pathway | wnt signaling pathway | axo…	1					1			1
c9013_g1	RAC1_RAT Ras-related C3 botulinum toxin substrate 1 OS=Rattus norvegicus GN=Rac1 PE=1 SV=1	2.52108	2.44973	1.8688	1.92671	2.31136	2.54565	2.16604	1.12045	1.80773	2.27942	2.50791	2.39468	1.39114	1.34485	3.34168	3.38034	2.37895	2.49951	2.22338	1.64909	2.05217	1.88909	1.36043	2.13751	2.22926	2.0248	0.948415	1.25099	1.96439	1.73325	2.04193	GO:0007411 GO:0021831 GO:0021799 GO:0030426 GO:0006954 GO:0060091 GO:0019887 GO:0031996 GO:0030027 GO:0019901 GO:0042826 GO:0007264 GO:0090103 GO:0002093 GO:0060999 GO:1900026 GO:0060753 GO:0006972 GO:0005635 GO:0031901 GO:0048010 GO:0051894 GO:0048532 GO:0051496 GO:0048013 GO:0051932 GO:0071526 GO:0008283 GO:0035025 GO:0008284 GO:0014041 GO:0060263 GO:0038095 GO:0038096 GO:0001891 GO:0021894 GO:…	K04392	RAC1; Ras-related C3 botulinum toxin substrate 1	path:map04010 path:map04013 path:map04014 path:map04015 path:map04024 path:map04062 path:map04071 path:map04145 path:map04151 path:map04310 path:map04360 path:map04370 path:map04380 path:map04510 path:map04520 path:map04530 path:map04620 path:map04650 path:map04662 path:map04664 path:map04666 path:map04670 path:map04722 path:map04810 path:map04932 path:map04933 path:map04972 path:map05014 path:ma…	MAPK signaling pathway | MAPK signaling pathway - fly | Ras signaling pathway | Rap1 signaling pathway | cAMP signaling pathway | Chemokine signaling pathway | Sphingolipid signaling pathway | Phagosome | PI3K-Akt signaling pathway | Wnt signaling pathway | Axon guidance | VEGF signaling pathway | Osteoclast differentiation | Focal adhesion | Adherens junction | Tight junction | Toll-like recepto…	br:ko00001 br:ko04031 br:ko04131 br:ko04147	KEGG Orthology (KO) | GTP-binding proteins | Membrane trafficking | Exosome	rac1_rat ras-related c3 botulinum toxin substrate 1 os=rattus norvegicus gn=rac1 pe=1 sv=1rac1; ras-related c3 botulinum toxin substrate 1mapk signaling pathway | mapk signaling pathway - fly | ras signaling pathway | rap1 signaling pathway | camp signaling pathway | chemokine signaling pathway | sphingolipid signaling pathway | phagosome | pi3k-akt signaling pathway | wnt signaling pathway | axo…	1					1			1
c17491_g1	RPAP3_XENLA RNA polymerase II-associated 3 OS=Xenopus laevis GN=rpap3 PE=2 SV=1	7.559	7.3977	7.80963	8.00629	7.41021	6.71049	6.24663	5.5925	5.51012	5.54906	5.44607	4.74269	5.87624	5.80918	8.43938	8.73474	8.7848	8.79386	8.41009	7.59597	6.47217	6.22115	5.24842	6.35822	6.26993	6.2662	5.51436	6.5257	6.63774	5.9809	6.20188	GO:0090304 GO:0042802 GO:0007165 GO:0006470 GO:0043123 GO:0042221 GO:0043531 GO:0044763 GO:0006996 GO:0004871 GO:0009536 GO:0005654 GO:0044767 GO:0004721 GO:0005524 GO:0097255 GO:0097458 GO:0016020	K04460	PPP5C; serine/threonine-protein phosphatase 5 [EC:3.1.3.16]	path:map04010	MAPK signaling pathway	br:ko00001 br:ko01000 br:ko01009	KEGG Orthology (KO) | Enzymes | Protein phosphatases and associated proteins	rpap3_xenla rna polymerase ii-associated 3 os=xenopus laevis gn=rpap3 pe=2 sv=1ppp5c; serine/threonine-protein phosphatase 5 [ec:3.1.3.16]mapk signaling pathwaykegg orthology (ko) | enzymes | protein phosphatases and associated proteins									1
c24624_g3	TRAF6_XENTR TNF receptor-associated factor 6 OS=Xenopus tropicalis GN=traf6 PE=2 SV=1	2.86255	2.07373	3.03553	1.49114	1.24801	1.47033	1.63934	1.16598	1.46752	1.08514	0.948415	1.50297	1.39114	2.02639	2.43251	2.68244	2.56704	2.67372	1.66702	1.38931	1.11306	1.37825	1.12418	1.359	1.6578	0.948415	0.948415	1.44727	0.948415	1.62562	0.948415	GO:0043507 GO:0006461 GO:0007250 GO:0043123 GO:0043422 GO:0048513 GO:0005730 GO:0045944 GO:0051092 GO:0000122 GO:0050870 GO:0005768 GO:0002756 GO:0045672 GO:2000679 GO:0019221 GO:0033554 GO:0031435 GO:0031996 GO:0050852 GO:0032743 GO:0051865 GO:0042802 GO:0042826 GO:0030162 GO:0005164 GO:0043234 GO:0044425 GO:0031090 GO:0005886 GO:0004842 GO:0031624 GO:0005856 GO:0048471 GO:0031625 GO:0071222 GO:…	K03175	TRAF6; TNF receptor-associated factor 6 [EC:2.3.2.27]	path:map04010 path:map04013 path:map04064 path:map04120 path:map04140 path:map04144 path:map04214 path:map04380 path:map04620 path:map04621 path:map04622 path:map04657 path:map04722 path:map05133 path:map05140 path:map05142 path:map05145 path:map05152 path:map05160 path:map05162 path:map05168 path:map05169 path:map05200 path:map05222	MAPK signaling pathway | MAPK signaling pathway - fly | NF-kappa B signaling pathway | Ubiquitin mediated proteolysis | Autophagy - animal | Endocytosis | Apoptosis - fly | Osteoclast differentiation | Toll-like receptor signaling pathway | NOD-like receptor signaling pathway | RIG-I-like receptor signaling pathway | IL-17 signaling pathway | Neurotrophin signaling pathway | Pertussis | Leishmani…	br:ko00001 br:ko00002 br:ko01000 br:ko04121 br:ko04131	KEGG Orthology (KO) | KEGG modules | Enzymes | Ubiquitin system | Membrane trafficking	traf6_xentr tnf receptor-associated factor 6 os=xenopus tropicalis gn=traf6 pe=2 sv=1traf6; tnf receptor-associated factor 6 [ec:2.3.2.27]mapk signaling pathway | mapk signaling pathway - fly | nf-kappa b signaling pathway | ubiquitin mediated proteolysis | autophagy - animal | endocytosis | apoptosis - fly | osteoclast differentiation | toll-like receptor signaling pathway | nod-like receptor si…									1
[truncated: 296 more rows]
[truncated: 9 more columns]

## Sheet: B. NO of shared signaling genes
	Wnt	TGF-beta	Notch	Hippo	FoxO	PI3K-AKT	Insulin signaling	JAK-STAT signaling	MAPK	AMPK	mTOR	Hedgehog
[truncated: 13 more rows]

[truncated: 1 more sheets: C. Proportion of shared genes ]
