# Supplementary material for: A transcriptomic examination of encased rotifer embryos reveals the developmental trajectory leading to long-term dormancy; are they “animal seeds”?
Source: BMC Genomics. 2024 Jan 27;25:119. doi: 10.1186/s12864-024-09961-1 (PMC10821554; doi:10.1186/s12864-024-09961-1)
Supplement: Supplementary file 2 — Additional file 2: Tables S1. Embryonic developmental stages in AMs and REs, based on observations of time-lapse photographs. S2 Table. The temporal mean normalized gene counts (DeSeq2-VSD log-scale normalization) during the development of AMs (1–14 h post-extrusion) and REs (1–192 h post-extrusion). S3 Table. Cluster analyses (mean normalized transcript abundance values). S4 Table. (A) Cluster analysis of maternal gene transcripts (1-2 h after extrusion) with differential abundance between AMs and REs, and (B) the corresponding enriched KEGG pathways. S5 Table. (A, C) Cluster analyses of transcripts with differential abundance between early development (1–12 h post-extrusion) and very late development in each egg type. S6 Table. (A)The temporal transcript abundance patterns of transcripts encoding for dormancy hallmark proteins during the very late in RE development (24–192 h post extrusion). (B) The temporal transcript abundance patterns of genes in the KEGG longevity regulating pathway (worm) in AMs (1–14 h post-extrusion) and REs (1–192 h post-extrusion). S7 Table. (A) The temporal transcript abundance patterns of genes associated with the following signaling pathways: Wnt, TGFβ, Notch, Hippo, FoxO, PI3-AKT, Insulin signaling, JAK-STAT, MAPK, AMPK, mTOR, and Hedgehog. S8 Table. The temporal transcript abundance patterns of genes encoding for transcription factors in AMs and REs. S9 Table. The temporal transcript abundance patterns of homeobox genes in AMs and REs. S10 Table. The temporal transcript abundance patterns of genes encoding for nuclear receptors in AMs and REs. S11 Table. The temporal transcript abundance patterns of (A) genes associated with lipid droplets and genes involved in KEGG lipid metabolic pathways. S12 Table. The temporal transcript abundance patterns of genes involved in the (A) phototransduction, (B) circadian rhythm, and (C) circadian entrainment KEGG pathways in AMs and REs. S13 Table. List of opsin-associated genes in AMs and REs. [file 12864_2024_9961_MOESM2_ESM.zip › Additional File 2, S8_Table. xlsx.xlsx]

## Sheet: Table S8
	Additional File 2, S8 Table

## Sheet: Transcription factors
Gene annotation (vs. Uniprot)	Gene ID	AM1	AM2	AM3	AM4	AM5	AM6	AM7	AM8	AM9	AM10	AM11	AM12	AM13	AM14	RE1	RE2	RE3	RE4	RE5	RE6	RE7	RE8	RE9	RE10	RE11	RE12	RE24	RE48	RE92	RE144	RE192	GO	KO	KO_info	Pathway	Pathway_info	brite	brite_info	full_desc	AM_pval	RE_pval	AM_vs_RE_pval	Maternal_pval	Early_vs_Very Late_AM_pval	Early_vs_Very Late_RE_pval	AMvsRE_pval
bHLH
SRBP1_HUMAN Sterol regulatory element-binding 1 OS=Homo sapiens GN=SREBF1 PE=1 SV=2	c4986_g1	5.35843	4.43892	3.67069	5.31395	5.19487	4.45617	5.09652	5.06471	5.12875	4.30937	4.7654	4.80685	6.08183	4.64025	5.7395	5.63258	4.71199	3.69849	3.65132	4.21234	4.41425	4.43418	4.5285	4.22497	2.79324	3.3479	4.08821	3.80668	3.69484	3.84697	3.82904	GO:0065008 GO:1901360 GO:0007154 GO:0044212 GO:0051051 GO:1901576 GO:0043565 GO:1903214 GO:0043234 GO:0000982 GO:0005789 GO:0000122 GO:0005634 GO:0005515 GO:0032868 GO:0045893 GO:0006629 GO:0010638 GO:0016021 GO:0033554 GO:0019216 GO:0031667 GO:0032368	K07197	SREBP1 SREBF1; sterol regulatory element-binding transcription factor 1	path:map04152 path:map04910 path:map04931 path:map04932	AMPK signaling pathway | Insulin signaling pathway | Insulin resistance | Non-alcoholic fatty liver disease (NAFLD)	br:ko00001 br:ko03000	KEGG Orthology (KO) | Transcription factors	srbp1_human sterol regulatory element-binding 1 os=homo sapiens gn=srebf1 pe=1 sv=2srebp1 srebf1; sterol regulatory element-binding transcription factor 1ampk signaling pathway | insulin signaling pathway | insulin resistance | non-alcoholic fatty liver disease (nafld)kegg orthology (ko) | transcription factors	4.51206e-05	1.6415e-16	4.48081e-13	NA	NA	NA	4.48081e-13
ARNT_DROME Aryl hydrocarbon receptor nuclear translocator homolog OS=Drosophila melanogaster GN=tgo PE=1 SV=3	c18414_g1	5.25456	4.90288	5.21844	4.98173	4.29342	4.31087	3.92182	3.50907	4.35245	4.7626	3.71552	4.25661	2.30182	3.95913	3.69907	3.81274	4.18543	4.06228	3.76761	3.60241	3.43634	2.72831	2.00238	2.31224	2.44056	2.68379	2.69926	2.99982	1.67248	2.64132	2.90711	GO:0090575 GO:0043619 GO:0008284 GO:0046886 GO:0006366 GO:0043565 GO:0045597 GO:0007420 GO:0009894 GO:0009967 GO:0005654 GO:0001666 GO:0009968 GO:0045892 GO:0048511 GO:0003714 GO:0017162 GO:0046982 GO:0045893 GO:0003705 GO:0035326 GO:0010575 GO:2000026	K09097	ARNT; aryl hydrocarbon receptor nuclear translocator	path:map04066 path:map05200 path:map05204 path:map05211	HIF-1 signaling pathway | Pathways in cancer | Chemical carcinogenesis | Renal cell carcinoma	br:ko00001 br:ko03000	KEGG Orthology (KO) | Transcription factors	arnt_drome aryl hydrocarbon receptor nuclear translocator homolog os=drosophila melanogaster gn=tgo pe=1 sv=3arnt; aryl hydrocarbon receptor nuclear translocatorhif-1 signaling pathway | pathways in cancer | chemical carcinogenesis | renal cell carcinomakegg orthology (ko) | transcription factors	7.11721e-10	5.6184e-18	0.00927501	0.000259001	NA	NA	0.00927501
USF1_XENBO Upstream stimulatory factor 1 OS=Xenopus borealis GN=usf1 PE=2 SV=1	c8835_g1	3.71797	3.6129	3.3266	3.40525	3.00253	3.06905	1.8256	1.53767	2.02653	2.43552	2.85466	2.99009	1.27197	1.69626	3.71194	3.7414	2.70741	3.51441	3.22962	2.80846	3.13617	3.08791	2.54874	2.74714	3.09617	2.87692	1.8318	2.34162	1.93673	2.20801	1.60982	GO:0019901 GO:0042803 GO:0042826 GO:0051918 GO:0055088 GO:0006366 GO:0043565 GO:0009411 GO:0000432 GO:0005654 GO:0043425 GO:0032869 GO:0005667 GO:0001666 GO:0046982 GO:0019086 GO:0003705 GO:0042593	K09106	USF; upstream stimulatory factor	0	0	br:ko03000	Transcription factors	usf1_xenbo upstream stimulatory factor 1 os=xenopus borealis gn=usf1 pe=2 sv=1usf; upstream stimulatory factortranscription factors	7.59757e-07	0.00165526	NA	NA	NA	NA	1
PTF1A_DANRE Pancreas transcription factor 1 subunit alpha OS=Danio rerio GN=ptf1a PE=2 SV=1	c22418_g1	1.12107	2.39207	4.35998	4.46086	4.54405	4.0177	2.78616	1.94658	2.8973	3.61918	3.22722	3.18953	1.97245	2.55662	1.67537	1.10699	2.20634	3.14329	3.07873	4.33835	3.96272	4.23418	3.11295	3.84443	3.85049	3.83039	1.47888	0.948415	1.31971	0.948415	0.948415	GO:0035881 GO:0060562 GO:0090575 GO:0061074 GO:0055010 GO:1903026 GO:0000978 GO:0007498 GO:0006366 GO:0045944 GO:0043425 GO:0007512 GO:0000980 GO:0000122 GO:0009949 GO:0001078 GO:0001077 GO:0048384 GO:2000679 GO:0051240 GO:0001829 GO:0031017 GO:0033613 GO:0070888 GO:0042802 GO:0021549 GO:0060174 GO:0003680 GO:0046983 GO:0043433 GO:0035050 GO:0061309 GO:0009967 GO:0060411 GO:0007369 GO:2000826 GO:…	K18486	HAND2; heart-and neural crest derivatives-expressed protein 2	0	0	br:ko03000	Transcription factors	ptf1a_danre pancreas transcription factor 1 subunit alpha os=danio rerio gn=ptf1a pe=2 sv=1hand2; heart-and neural crest derivatives-expressed protein 2transcription factors	1.34535e-19	3.47519e-37	3.69199e-16	NA	NA	3.64245e-08	3.69199e-16
MLX_MOUSE Max X OS=Mus musculus GN=Mlx PE=1 SV=1	c20014_g1	6.16993	6.57235	8.94958	9.31322	8.23215	7.62014	6.92373	7.02436	7.6545	7.19784	6.85712	6.72777	6.976	6.26122	7.62129	7.74424	7.75228	8.40895	8.87454	9.24169	8.56265	8.13534	8.00957	8.32931	8.43228	8.24591	6.21183	6.35868	6.84623	6.11965	7.08668	GO:0007281 GO:0045948 GO:0042803 GO:0008494 GO:0000977 GO:0001227 GO:0008134 GO:0008354 GO:0007126 GO:0000122 GO:0005634 GO:0003723 GO:0046982 GO:0045495 GO:0032019	K09113	MLX; MAX-like protein X	path:map04931 path:map04932	Insulin resistance | Non-alcoholic fatty liver disease (NAFLD)	br:ko00001 br:ko03000	KEGG Orthology (KO) | Transcription factors	mlx_mouse max x os=mus musculus gn=mlx pe=1 sv=1mlx; max-like protein xinsulin resistance | non-alcoholic fatty liver disease (nafld)kegg orthology (ko) | transcription factors	7.70341e-35	1.94271e-74	9.19041e-22	NA	0.00669513	4.67774e-12	9.19041e-22
TCF15_CHICK Transcription factor 15 OS=Gallus gallus GN=TCF15 PE=2 SV=2	c20809_g1	1.0714	0.948415	3.2859	2.64297	1.71836	1.56782	1.60517	1.28358	1.75171	1.83241	1.77209	0.948415	1.86797	2.36122	0.948415	0.948415	1.07466	0.948415	1.88905	1.2307	1.16279	0.948415	0.948415	0.948415	0.948415	0.948415	0.948415	0.948415	0.948415	1.5308	0.948415	GO:0061056 GO:0035162 GO:0000977 GO:0007498 GO:0045648 GO:0007610 GO:0043425 GO:0009949 GO:0005667 GO:0001077 GO:2000679 GO:0046982 GO:0071773 GO:0030221 GO:0033613 GO:0070888 GO:0048729 GO:0042826 GO:0030182 GO:0009967 GO:0045931 GO:0030855 GO:0010629 GO:0030219 GO:0000790 GO:0030218 GO:0001085 GO:0035989 GO:0043009 GO:0000118 GO:0045944 GO:0007512 GO:0060348 GO:0051781 GO:0045596 GO:0031334 GO:…	K09070	TCF15 PARAXIS; transcription factor 15	0	0	br:ko03000	Transcription factors	tcf15_chick transcription factor 15 os=gallus gallus gn=tcf15 pe=2 sv=2tcf15 paraxis; transcription factor 15transcription factors	1.34911e-05	NA	NA	NA	NA	NA	1
TWIST_XENLA Twist-related OS=Xenopus laevis GN=twist1 PE=2 SV=1	c17958_g1	0.948415	1.61121	3.03072	2.21451	1.87755	1.8956	2.39406	2.00093	2.76549	1.54824	2.26733	2.37573	0.948415	1.61338	0.948415	0.948415	2.37418	1.71949	1.27551	0.948415	1.21949	0.948415	1.11774	1.25408	0.948415	0.948415	0.948415	0.948415	0.948415	0.948415	0.948415	GO:0060363 GO:0007370 GO:0014067 GO:0003253 GO:0045766 GO:0043425 GO:0042733 GO:0003203 GO:2000679 GO:0046982 GO:0001701 GO:0048642 GO:0032760 GO:2000276 GO:0071456 GO:0035115 GO:0050679 GO:2000793 GO:0032720 GO:0035116 GO:0070888 GO:0030500 GO:0035359 GO:0019904 GO:0043518 GO:0003180 GO:0032000 GO:0003183 GO:0043433 GO:0000981 GO:0005634 GO:0001710 GO:0071363 GO:2000802 GO:0014029 GO:0033128 GO:…	K09069	TWIST; twist	path:map05205	Proteoglycans in cancer	br:ko00001 br:ko03000	KEGG Orthology (KO) | Transcription factors	twist_xenla twist-related os=xenopus laevis gn=twist1 pe=2 sv=1twist; twistproteoglycans in cancerkegg orthology (ko) | transcription factors	0.000396637	NA	NA	NA	NA	NA	1
MYOD_DROME Myogenic-determination OS=Drosophila melanogaster GN=nau PE=2 SV=3	c20672_g1	2.10857	1.49092	3.85495	4.3143	5.08171	5.14724	4.57201	4.44025	4.20951	4.17678	4.32884	3.63501	4.49015	2.66499	2.52646	2.6637	1.91057	2.13083	4.49693	4.08747	4.79733	4.89674	4.79796	4.26079	2.64634	2.86322	2.91843	2.9057	2.4438	2.16759	1.98208	GO:0043967 GO:0043966 GO:0090575 GO:0000978 GO:0042693 GO:1901741 GO:0006366 GO:0001228 GO:0045663 GO:0006468 GO:0045944 GO:0043503 GO:0005654 GO:0001047 GO:0071392 GO:2000818 GO:0035914 GO:0071453 GO:0046982 GO:0000381 GO:0048741 GO:0003705 GO:0035257 GO:0070888 GO:0031490 GO:0007520 GO:0044344 GO:0008134 GO:0009267 GO:0048743 GO:0043415 GO:0009887 GO:0007518 GO:0000790 GO:0031625 GO:0014908 GO:…	K18484	MYF5; myogenic factor 5	path:map04550	Signaling pathways regulating pluripotency of stem cells	br:ko00001 br:ko03000	KEGG Orthology (KO) | Transcription factors	myod_drome myogenic-determination os=drosophila melanogaster gn=nau pe=2 sv=3myf5; myogenic factor 5signaling pathways regulating pluripotency of stem cellskegg orthology (ko) | transcription factors	1.70207e-16	2.4697e-25	9.96536e-10	NA	NA	0.00302203	9.96536e-10
PTF1A_XENLA Pancreas transcription factor 1 subunit alpha OS=Xenopus laevis GN=ptf1a PE=2 SV=1	c7003_g1	0.948415	0.948415	2.71091	3.53009	2.89878	3.08568	3.41105	2.37924	3.53419	2.99479	3.52162	2.12567	1.54441	1.8201	0.948415	0.948415	0.948415	0.948415	0.948415	0.948415	0.948415	0.948415	0.948415	0.948415	0.948415	0.948415	0.948415	0.948415	0.948415	0.948415	1.31187	GO:0060041 GO:0001227 GO:0045944 GO:0007512 GO:0045668 GO:0000980 GO:0000122 GO:0009949 GO:0005667 GO:0001077 GO:2000679 GO:0051240 GO:0031017 GO:0033613 GO:0070888 GO:0006351 GO:0021549 GO:0030182 GO:0060174 GO:0003680 GO:0046983 GO:0061309 GO:0009967 GO:2000826 GO:0000790 GO:0003713 GO:0005737 GO:0043066 GO:0033504 GO:0050767	K09073	PTF1A; pancreas-specific transcription factor 1a	0	0	br:ko03000	Transcription factors	ptf1a_xenla pancreas transcription factor 1 subunit alpha os=xenopus laevis gn=ptf1a pe=2 sv=1ptf1a; pancreas-specific transcription factor 1atranscription factors	6.29571e-18	NA	NA	NA	NA	NA	1
CLOCK_TYTAL Circadian locomoter output cycles kaput OS=Tyto alba GN=CLOCK PE=2 SV=1	c15219_g1	6.50008	6.19935	5.98245	6.31654	6.8509	7.60547	7.36854	7.23899	7.62939	6.13589	7.48814	7.52899	7.13438	6.86765	7.73517	7.46736	6.73371	6.63066	5.88779	6.08348	7.66297	8.5851	9.08976	9.524	9.3955	8.59881	7.18867	7.53451	7.52054	6.96338	7.26737	GO:0007399 GO:0009314 GO:0060548 GO:0008047 GO:0043565 GO:0009653 GO:0048513 GO:0045944 GO:0001047 GO:0006687 GO:0048584 GO:0005667 GO:0003700 GO:0044260 GO:0051240 GO:0071456 GO:0050877 GO:0044428 GO:2001020 GO:0044444 GO:0007623 GO:0009888 GO:0051179 GO:0023051 GO:0070013 GO:0042592 GO:0030154 GO:0010646 GO:0016740 GO:0019899 GO:2000026	K02223	CLOCK KAT13D; circadian locomoter output cycles kaput protein [EC:2.3.1.48]	path:map04710 path:map04711 path:map04728 path:map05168	Circadian rhythm | Circadian rhythm - fly | Dopaminergic synapse | Herpes simplex infection	br:ko00001 br:ko01000 br:ko03000 br:ko03036	KEGG Orthology (KO) | Enzymes | Transcription factors | Chromosome	clock_tytal circadian locomoter output cycles kaput os=tyto alba gn=clock pe=2 sv=1clock kat13d; circadian locomoter output cycles kaput protein [ec:2.3.1.48]circadian rhythm | circadian rhythm - fly | dopaminergic synapse | herpes simplex infectionkegg orthology (ko) | enzymes | transcription factors | chromosome	0.00465508	1.36108e-131	2.76466e-40	NA	NA	0.00239512	2.76466e-40
MITF_MOUSE Microphthalmia-associated transcription factor OS=Mus musculus GN=Mitf PE=1 SV=3	c32578_g1	5.756	4.64442	2.85013	3.20085	2.71298	4.66351	4.95038	4.92593	5.90362	5.40548	6.03753	5.97206	6.54261	6.52315	6.17292	5.54559	4.56986	3.96363	3.255	2.53716	3.2814	3.90354	3.93475	4.72261	5.14526	5.84935	4.90369	6.11355	6.52362	6.16834	6.2162	GO:0006351 GO:0007275 GO:0044212 GO:0045944 GO:1903507 GO:0002376 GO:0005654 GO:0000981 GO:0030318 GO:0005515 GO:0003713 GO:0005737 GO:0003714 GO:0016043 GO:0050896	K09455	MITF; microphthalmia-associated transcription factor	path:map04137 path:map04380 path:map04916 path:map05200 path:map05218	Mitophagy - animal | Osteoclast differentiation | Melanogenesis | Pathways in cancer | Melanoma	br:ko00001 br:ko03000	KEGG Orthology (KO) | Transcription factors	mitf_mouse microphthalmia-associated transcription factor os=mus musculus gn=mitf pe=1 sv=3mitf; microphthalmia-associated transcription factormitophagy - animal | osteoclast differentiation | melanogenesis | pathways in cancer | melanomakegg orthology (ko) | transcription factors	5.87179e-22	1.46029e-64	6.29413e-19	NA	NA	0.000154727	6.29413e-19
USF1_RABIT Upstream stimulatory factor 1 OS=Oryctolagus cuniculus GN=USF1 PE=2 SV=1	c20050_g1	2.61882	2.92368	2.45209	1.97474	3.16018	3.68193	3.42363	3.98284	4.07658	4.17209	3.89287	3.81098	3.05701	2.14284	3.2961	3.15871	1.98378	2.38422	2.54485	3.07734	3.59963	3.7019	3.32871	3.69887	3.23631	3.60899	4.30106	3.50405	3.75092	2.65488	3.97514	GO:0019901 GO:0042803 GO:0042826 GO:0051918 GO:0055088 GO:0003690 GO:0006366 GO:0043565 GO:0007595 GO:0009411 GO:0006006 GO:0000432 GO:0005654 GO:0043425 GO:0032869 GO:0005667 GO:0001666 GO:0046982 GO:0019086 GO:0003705 GO:0042593	K09106	USF; upstream stimulatory factor	0	0	br:ko03000	Transcription factors	usf1_rabit upstream stimulatory factor 1 os=oryctolagus cuniculus gn=usf1 pe=2 sv=1usf; upstream stimulatory factortranscription factors	1.9359e-10	6.76195e-11	NA	NA	NA	NA	1
TFAP4_HUMAN Transcription factor AP-4 OS=Homo sapiens GN=TFAP4 PE=1 SV=2	c16545_g1	2.72579	2.73721	5.3493	5.75685	5.76986	4.99409	4.88628	5.12245	5.49824	6.0175	6.15354	6.13152	6.40787	6.03757	4.06351	3.3185	3.69494	4.09013	5.49615	6.05002	5.22428	4.58957	3.62003	3.79286	2.94883	2.75839	2.81825	4.50794	6.29964	5.6866	4.52792	GO:0043923 GO:0043922 GO:0042803 GO:0042826 GO:0006461 GO:0008285 GO:0043565 GO:0045736 GO:0006978 GO:0005634 GO:0043392 GO:0003713 GO:0045892 GO:0046982 GO:0045893 GO:0071157 GO:0003705 GO:0043065 GO:0070888	K09108	TFAP4; transcription factor AP-4	path:map05205	Proteoglycans in cancer	br:ko00001 br:ko03000	KEGG Orthology (KO) | Transcription factors	tfap4_human transcription factor ap-4 os=homo sapiens gn=tfap4 pe=1 sv=2tfap4; transcription factor ap-4proteoglycans in cancerkegg orthology (ko) | transcription factors	3.63518e-21	3.47541e-44	4.20761e-35	NA	NA	NA	4.20761e-35
MLXIP_MOUSE MLX-interacting OS=Mus musculus GN=Mlxip PE=1 SV=1	c25530_g1	4.1705	4.16673	4.46289	4.58844	4.49853	4.62662	5.27471	4.66571	5.26868	4.09019	5.54451	6.01113	5.10737	4.64905	4.60995	4.55609	4.81296	4.62326	5.20052	6.0304	6.3566	6.3277	5.07912	6.12523	5.85022	5.52694	5.66677	4.23266	4.83968	4.41774	3.69033	GO:0019901 GO:0090324 GO:0042803 GO:0006351 GO:0007165 GO:0008284 GO:0055089 GO:0044212 GO:0006112 GO:0008134 GO:1900402 GO:0045821 GO:0005654 GO:0042304 GO:0046889 GO:0003700 GO:0031328 GO:0046982 GO:0071157 GO:0071333 GO:2000505 GO:0033137 GO:0005829	K09113	MLX; MAX-like protein X	path:map04931 path:map04932	Insulin resistance | Non-alcoholic fatty liver disease (NAFLD)	br:ko00001 br:ko03000	KEGG Orthology (KO) | Transcription factors	mlxip_mouse mlx-interacting os=mus musculus gn=mlxip pe=1 sv=1mlx; max-like protein xinsulin resistance | non-alcoholic fatty liver disease (nafld)kegg orthology (ko) | transcription factors	0.00474932	2.39266e-43	1.07304e-08	NA	NA	0.000204669	1.07304e-08
bZIP
CBP_HUMAN CREB-binding OS=Homo sapiens GN=CREBBP PE=1 SV=3	c15371_g3	5.82093	4.8743	4.91415	4.84334	5.05627	3.92072	3.24884	3.53874	3.41759	3.60429	3.44145	3.46954	4.26297	4.03004	4.50525	4.10969	5.12398	4.29153	5.19952	5.72934	4.9406	4.51148	4.63425	4.14126	3.88381	3.85427	4.08766	4.162	3.4621	4.20523	2.93019	GO:0016604 GO:0043627 GO:0008022 GO:0006283 GO:0042771 GO:0061418 GO:0045444 GO:0001105 GO:0051091 GO:1901701 GO:0043426 GO:0006367 GO:0060765 GO:0001102 GO:0008589 GO:0042733 GO:0001078 GO:0002039 GO:0071495 GO:0018076 GO:0045815 GO:0032481 GO:1901796 GO:0000987 GO:0042981 GO:0043234 GO:0007623 GO:0004871 GO:0004468 GO:0000790 GO:0007219 GO:0050681 GO:0046872 GO:0042592 GO:0051130 GO:0010506 GO:…	K04498	EP300 CREBBP KAT3; E1A/CREB-binding protein [EC:2.3.1.48]	path:map04024 path:map04066 path:map04068 path:map04110 path:map04310 path:map04330 path:map04350 path:map04520 path:map04630 path:map04720 path:map04916 path:map04919 path:map04922 path:map05016 path:map05152 path:map05161 path:map05164 path:map05166 path:map05168 path:map05169 path:map05200 path:map05203 path:map05206 path:map05211 path:map05215	cAMP signaling pathway | HIF-1 signaling pathway | FoxO signaling pathway | Cell cycle | Wnt signaling pathway | Notch signaling pathway | TGF-beta signaling pathway | Adherens junction | Jak-STAT signaling pathway | Long-term potentiation | Melanogenesis | Thyroid hormone signaling pathway | Glucagon signaling pathway | Huntington's disease | Tuberculosis | Hepatitis B | Influenza A | HTLV-I inf…	br:ko00001 br:ko01000 br:ko03000 br:ko03029 br:ko03036	KEGG Orthology (KO) | Enzymes | Transcription factors | Mitochondrial biogenesis | Chromosome	cbp_human creb-binding os=homo sapiens gn=crebbp pe=1 sv=3ep300 crebbp kat3; e1a/creb-binding protein [ec:2.3.1.48]camp signaling pathway | hif-1 signaling pathway | foxo signaling pathway | cell cycle | wnt signaling pathway | notch signaling pathway | tgf-beta signaling pathway | adherens junction | jak-stat signaling pathway | long-term potentiation | melanogenesis | thyroid hormone signaling …	5.36095e-06	0.00387343	NA	NA	NA	NA	1
CBP1_CAEEL cbp-1 OS=Caenorhabditis elegans GN=cbp-1 PE=1 SV=6	c15242_g2	2.92146	3.44732	3.81685	2.45291	2.24382	1.61526	1.68665	1.55611	2.26564	1.21486	2.01779	1.57334	0.948415	1.98663	2.91253	3.13764	3.30076	3.0795	2.72308	2.3624	2.87429	2.26647	1.86752	1.9398	1.91198	1.99717	0.948415	1.25099	1.80722	1.44541	0.948415	GO:0009790 GO:0016604 GO:0043627 GO:0008022 GO:0006283 GO:0006366 GO:0042771 GO:0048513 GO:0061418 GO:0051091 GO:1901701 GO:0043426 GO:0060765 GO:0001102 GO:0001078 GO:0002039 GO:0071495 GO:0018076 GO:0001191 GO:0051128 GO:0045815 GO:0032481 GO:1901796 GO:0000987 GO:0042981 GO:0004468 GO:0000790 GO:0007219 GO:0050681 GO:0010506 GO:0032991 GO:0071407 GO:0032270 GO:0043923 GO:0043967 GO:0043969 GO:…	K04498	EP300 CREBBP KAT3; E1A/CREB-binding protein [EC:2.3.1.48]	path:map04024 path:map04066 path:map04068 path:map04110 path:map04310 path:map04330 path:map04350 path:map04520 path:map04630 path:map04720 path:map04916 path:map04919 path:map04922 path:map05016 path:map05152 path:map05161 path:map05164 path:map05166 path:map05168 path:map05169 path:map05200 path:map05203 path:map05206 path:map05211 path:map05215	cAMP signaling pathway | HIF-1 signaling pathway | FoxO signaling pathway | Cell cycle | Wnt signaling pathway | Notch signaling pathway | TGF-beta signaling pathway | Adherens junction | Jak-STAT signaling pathway | Long-term potentiation | Melanogenesis | Thyroid hormone signaling pathway | Glucagon signaling pathway | Huntington's disease | Tuberculosis | Hepatitis B | Influenza A | HTLV-I inf…	br:ko00001 br:ko01000 br:ko03000 br:ko03029 br:ko03036	KEGG Orthology (KO) | Enzymes | Transcription factors | Mitochondrial biogenesis | Chromosome	cbp1_caeel cbp-1 os=caenorhabditis elegans gn=cbp-1 pe=1 sv=6ep300 crebbp kat3; e1a/creb-binding protein [ec:2.3.1.48]camp signaling pathway | hif-1 signaling pathway | foxo signaling pathway | cell cycle | wnt signaling pathway | notch signaling pathway | tgf-beta signaling pathway | adherens junction | jak-stat signaling pathway | long-term potentiation | melanogenesis | thyroid hormone signali…	5.99086e-12	2.17073e-07	NA	NA	NA	0.00872741	1
TEAD1_HUMAN Transcriptional enhancer factor TEF-1 OS=Homo sapiens GN=TEAD1 PE=1 SV=2	c31088_g1	5.11031	5.17284	5.51575	5.6854	5.36227	6.87049	6.72117	5.7596	5.46068	3.45997	4.50529	4.68393	4.87431	3.29893	5.20102	5.26877	5.44234	5.20934	4.30493	4.30711	4.85635	5.61503	6.03791	5.37276	4.84032	4.96397	7.549	7.71724	7.03386	7.5024	7.42253	GO:0043945 GO:0043936 GO:0070807 GO:0007565 GO:0048315 GO:1902895 GO:0002230 GO:0001159 GO:0098792 GO:0000982 GO:0006367 GO:0005654 GO:0007517 GO:0070790 GO:0001501 GO:0001085 GO:0035329 GO:0055059 GO:0075307	K09448	TEAD; transcriptional enhancer factor	path:map04011 path:map04390 path:map04391 path:map04392	MAPK signaling pathway - yeast | Hippo signaling pathway | Hippo signaling pathway - fly | Hippo signaling pathway -multiple species	br:ko00001 br:ko00002 br:ko03000	KEGG Orthology (KO) | KEGG modules | Transcription factors	tead1_human transcriptional enhancer factor tef-1 os=homo sapiens gn=tead1 pe=1 sv=2tead; transcriptional enhancer factormapk signaling pathway - yeast | hippo signaling pathway | hippo signaling pathway - fly | hippo signaling pathway -multiple specieskegg orthology (ko) | kegg modules | transcription factors	5.51222e-25	8.57606e-121	5.52523e-39	NA	0.0032766	4.19741e-28	5.52523e-39
ATF6A_HUMAN Cyclic AMP-dependent transcription factor ATF-6 alpha OS=Homo sapiens GN=ATF6 PE=1 SV=3	c5933_g1	3.92728	5.29907	7.62298	7.22502	7.4975	6.68247	6.38458	6.79507	6.15419	6.85725	6.12911	6.27446	7.26539	6.61699	4.37284	4.26414	5.81739	6.21366	6.70025	6.46573	5.62085	5.31493	4.87906	4.15286	4.01764	4.29023	4.13096	3.29888	4.87796	3.3492	4.14112	GO:0005634 GO:0005515 GO:0007165 GO:0044212 GO:0005783 GO:0044425 GO:0045944 GO:0044446 GO:0006986 GO:0034976	K09054	ATF6A; cyclic AMP-dependent transcription factor ATF-6 alpha	path:map04141 path:map05010	Protein processing in endoplasmic reticulum | Alzheimer's disease	br:ko00001 br:ko03000	KEGG Orthology (KO) | Transcription factors	atf6a_human cyclic amp-dependent transcription factor atf-6 alpha os=homo sapiens gn=atf6 pe=1 sv=3atf6a; cyclic amp-dependent transcription factor atf-6 alphaprotein processing in endoplasmic reticulum | alzheimer's diseasekegg orthology (ko) | transcription factors	3.89264e-30	4.04478e-53	1.31815e-11	NA	NA	0.00135679	1.31815e-11
CES2_CAEEL Cell death specification 2 OS=Caenorhabditis elegans GN=ces-2 PE=1 SV=1	c23287_g1	1.34409	2.6685	7.81726	7.37447	3.46059	3.97199	3.19981	1.91351	3.35449	1.96045	3.18953	3.70414	3.30112	2.5245	1.93	2.62122	4.6166	6.21644	7.01234	5.18682	2.94162	2.05667	1.88334	1.82393	1.98283	1.83283	0.948415	2.07999	1.31971	1.44541	1.44442	GO:0005634 GO:0001077 GO:0005515 GO:0035914 GO:0048511 GO:0000978 GO:0006366 GO:0045944	K09057	HLF; hepatic leukemia factor	path:map04711	Circadian rhythm - fly	br:ko00001 br:ko03000	KEGG Orthology (KO) | Transcription factors	ces2_caeel cell death specification 2 os=caenorhabditis elegans gn=ces-2 pe=1 sv=1hlf; hepatic leukemia factorcircadian rhythm - flykegg orthology (ko) | transcription factors	6.88438e-73	1.36132e-88	1.68641e-16	NA	NA	3.49811e-06	1.68641e-16
CR3L3_BOVIN Cyclic AMP-responsive element-binding 3 3 OS=Bos taurus GN=CREB3L3 PE=2 SV=1	c524_g1	0.948415	1.33716	0.948415	1.63094	1.07125	1.25504	1.82089	1.24113	1.61265	1.8277	2.86322	3.85635	3.55414	3.02503	1.21372	1.22851	1.11301	0.948415	0.948415	1.25009	1.14295	1.16471	1.09186	1.11362	0.948415	0.948415	1.81588	4.05782	4.0625	2.27983	3.79253	GO:0008140 GO:0016604 GO:0000978 GO:0051928 GO:0002062 GO:0045786 GO:0000139 GO:0043025 GO:1902236 GO:0042994 GO:0002675 GO:0001077 GO:0032967 GO:0019043 GO:0046982 GO:0001649 GO:0005829 GO:0019046 GO:0050930 GO:0035497 GO:0042803 GO:0006351 GO:0090026 GO:0090045 GO:0006990 GO:0003682 GO:0002230 GO:0042127 GO:1990440 GO:0031726 GO:0001558 GO:0030176 GO:0070278 GO:2000326	K09048	CREB3; cyclic AMP-responsive element-binding protein 3	path:map04022 path:map04024 path:map04151 path:map04152 path:map04211 path:map04261 path:map04668 path:map04725 path:map04728 path:map04911 path:map04915 path:map04916 path:map04918 path:map04922 path:map04925 path:map04931 path:map04962 path:map05016 path:map05030 path:map05031 path:map05034 path:map05161 path:map05203 path:map05215	cGMP-PKG signaling pathway | cAMP signaling pathway | PI3K-Akt signaling pathway | AMPK signaling pathway | Longevity regulating pathway | Adrenergic signaling in cardiomyocytes | TNF signaling pathway | Cholinergic synapse | Dopaminergic synapse | Insulin secretion | Estrogen signaling pathway | Melanogenesis | Thyroid hormone synthesis | Glucagon signaling pathway | Aldosterone synthesis and se…	br:ko00001 br:ko03000	KEGG Orthology (KO) | Transcription factors	cr3l3_bovin cyclic amp-responsive element-binding 3 3 os=bos taurus gn=creb3l3 pe=2 sv=1creb3; cyclic amp-responsive element-binding protein 3cgmp-pkg signaling pathway | camp signaling pathway | pi3k-akt signaling pathway | ampk signaling pathway | longevity regulating pathway | adrenergic signaling in cardiomyocytes | tnf signaling pathway | cholinergic synapse | dopaminergic synapse | insulin …	3.72222e-10	8.13048e-15	NA	NA	NA	8.49004e-16	1
Ets
ETS3_DROME DNA-binding D-ETS-3 OS=Drosophila melanogaster GN=Ets65A PE=2 SV=3	c18710_g1	2.09462	2.17364	3.32177	5.26673	3.40492	3.77466	3.40649	3.47293	3.88257	4.33483	3.53719	3.86526	1.27197	2.22747	2.53995	2.14879	1.5758	1.09802	2.91105	3.96624	3.95014	2.69064	3.87161	3.7666	3.43822	2.51554	1.81588	3.19957	2.05334	1.99898	2.11358	GO:0019904 GO:0000978 GO:0006366 GO:0005794 GO:0001227 GO:0003682 GO:0005730 GO:0045944 GO:0005654 GO:0001047 GO:0009887 GO:0000122 GO:0030855 GO:0001077 GO:0009628 GO:0003712 GO:0001085 GO:0097458 GO:0051716 GO:0071425 GO:0071774 GO:0070932	K03211	ETV6_7 yan; ETS translocation variant 6/7	path:map04013 path:map04320 path:map05202	MAPK signaling pathway - fly | Dorso-ventral axis formation | Transcriptional misregulation in cancer	br:ko00001 br:ko03000	KEGG Orthology (KO) | Transcription factors	etv6_mouse transcription factor etv6 os=mus musculus gn=etv6 pe=1 sv=1etv6_7 yan; ets translocation variant 6/7mapk signaling pathway - fly | dorso-ventral axis formation | transcriptional misregulation in cancerkegg orthology (ko) | transcription factors	7.49344e-07	1.6495e-08	1.04894e-06	NA	NA	NA	1.04894e-06
ETS3_DROME DNA-binding D-ETS-3 OS=Drosophila melanogaster GN=Ets65A PE=2 SV=3	c6485_g1	1.13203	2.55677	4.00801	4.22615	3.94094	3.94372	4.17244	3.1146	3.95827	2.83503	3.63324	3.50099	2.8246	3.03782	0.948415	0.948415	1.06825	1.5062	1.38081	0.948415	0.948415	0.948415	1.09186	0.948415	0.948415	0.948415	0.948415	0.948415	0.948415	0.948415	0.948415	GO:0008283 GO:0007165 GO:0000978 GO:0006366 GO:0042551 GO:0048646 GO:0006468 GO:0004871 GO:0005886 GO:0007599 GO:0009888 GO:0005654 GO:0007369 GO:0009887 GO:0000122 GO:0001078 GO:0005515 GO:0001501 GO:0030529 GO:0048665 GO:0005737 GO:0003714 GO:0045893	K09436	FLI1; friend leukemia integration 1 transcription factor	path:map05202	Transcriptional misregulation in cancer	br:ko00001 br:ko03000	KEGG Orthology (KO) | Transcription factors	ets3_drome dna-binding d-ets-3 os=drosophila melanogaster gn=ets65a pe=2 sv=3fli1; friend leukemia integration 1 transcription factortranscriptional misregulation in cancerkegg orthology (ko) | transcription factors	1.00249e-08	NA	NA	2.37127e-06	NA	NA	1
ERF_MOUSE ETS domain-containing transcription factor ERF OS=Mus musculus GN=Erf PE=1 SV=1	c34505_g1	1.13203	1.2188	1.79289	2.03181	2.4911	2.98635	2.90604	3.29996	3.63191	3.34713	3.89657	3.57484	2.54618	2.48018	0.948415	1.07606	1.06825	1.50873	2.34915	1.95707	1.71529	1.81647	1.60414	1.53356	1.79091	1.43544	0.948415	1.6602	1.30118	0.948415	1.93001	GO:0060982 GO:0000978 GO:0005794 GO:0005886 GO:0005654 GO:0000122 GO:0001078 GO:0005515 GO:0001501 GO:0003714 GO:0001569 GO:0045893 GO:0030154 GO:0032991	K09434	ERF; ETS domain-containing transcription factor ERF	0	0	br:ko03000	Transcription factors	erf_mouse ets domain-containing transcription factor erf os=mus musculus gn=erf pe=1 sv=1erf; ets domain-containing transcription factor erftranscription factors	2.75786e-18	NA	NA	NA	NA	NA	1
E74EF_DROVI Ecdysone-induced 74EF OS=Drosophila virilis GN=Eip74EF PE=2 SV=1	c11563_g1	0.948415	0.948415	1.15196	2.64503	1.6536	1.88565	2.19448	1.88147	3.33422	2.77819	3.27524	3.40311	2.44107	3.22043	0.948415	1.05357	1.11671	0.948415	0.948415	1.49255	1.66567	1.32229	1.51351	1.21218	1.53435	1.17128	1.47888	2.73832	3.05853	2.57565	1.93001	GO:0016605 GO:0006351 GO:0000978 GO:0005794 GO:0045944 GO:0000122 GO:0030855 GO:0031965 GO:0001077 GO:0006954 GO:0005515 GO:0003713 GO:0046651 GO:0048731 GO:0043065	K09428	ELF1_2_4; E74-like factor 1/2/4	path:map04214	Apoptosis - fly	br:ko00001 br:ko03000	KEGG Orthology (KO) | Transcription factors	e74ef_drovi ecdysone-induced 74ef os=drosophila virilis gn=eip74ef pe=2 sv=1elf1_2_4; e74-like factor 1/2/4apoptosis - flykegg orthology (ko) | transcription factors	2.17392e-13	0.000258447	NA	NA	NA	1.34541e-07	1
E74EF_DROVI Ecdysone-induced 74EF OS=Drosophila virilis GN=Eip74EF PE=2 SV=1	c15583_g1	1.87175	1.71955	2.52074	3.49333	3.45474	5.18283	6.40722	4.9707	6.9928	5.61299	6.70337	6.38057	5.512	4.98858	1.84742	1.51277	1.69149	1.71723	2.79376	3.77345	4.32278	5.31505	5.12728	5.09299	4.03781	3.60947	2.34634	0.948415	0.948415	0.948415	1.48607	GO:0008283 GO:0016605 GO:0006351 GO:0007275 GO:0000978 GO:0005794 GO:0045944 GO:0002376 GO:0000122 GO:0030855 GO:0031965 GO:0001077 GO:0006954 GO:0005515 GO:0003713 GO:0043065	K09428	ELF1_2_4; E74-like factor 1/2/4	path:map04214	Apoptosis - fly	br:ko00001 br:ko03000	KEGG Orthology (KO) | Transcription factors	e74ef_drovi ecdysone-induced 74ef os=drosophila virilis gn=eip74ef pe=2 sv=1elf1_2_4; e74-like factor 1/2/4apoptosis - flykegg orthology (ko) | transcription factors	1.47066e-42	2.34914e-72	0.000100706	NA	NA	5.27875e-08	0.000100706
GABP2_HUMAN GA-binding subunit beta-2 OS=Homo sapiens GN=GABPB2 PE=1 SV=1	c23339_g1	1.10478	0.948415	1.3505	2.06522	3.20466	4.81413	4.65547	3.30607	4.18897	3.41382	4.9501	5.34298	4.84106	4.89578	1.24497	0.948415	0.948415	1.3511	1.20828	1.71618	0.948415	1.50462	1.25828	1.13805	1.61568	0.948415	0.948415	0.948415	0.948415	0.948415	0.948415	GO:0043123 GO:0086019 GO:0044238 GO:0043270 GO:0086002 GO:0086066 GO:1900087 GO:0086004 GO:1900245 GO:0098590 GO:0046983 GO:0006275 GO:0003682 GO:1900246 GO:0000785 GO:0006810 GO:0042742 GO:0044449 GO:0006796 GO:1903779 GO:0044822 GO:0006357 GO:0051279 GO:0005634 GO:0002027 GO:0010628 GO:0045087 GO:0072359 GO:0033365 GO:0086070 GO:0098901 GO:0008092 GO:0010882 GO:0016301 GO:0071704 GO:0032412 GO:…	K09454	GABPB; GA-binding protein transcription factor beta	0	0	br:ko03000 br:ko03029	Transcription factors | Mitochondrial biogenesis	gabp2_human ga-binding subunit beta-2 os=homo sapiens gn=gabpb2 pe=1 sv=1gabpb; ga-binding protein transcription factor betatranscription factors | mitochondrial biogenesis	6.54783e-27	NA	0.00110893	NA	NA	NA	0.00110893
Fox
FXI2B_XENLA Forkhead box I2-B OS=Xenopus laevis GN=foxi2-b PE=2 SV=2	c13019_g1	4.25552	3.14629	1.94749	0.948415	0.948415	1.18602	1.40942	1.16598	1.7462	1.08514	1.12041	1.19236	1.67833	1.44832	1.27098	3.07848	3.69617	2.05746	1.31413	1.58683	0.948415	1.10599	1.12418	0.948415	0.948415	0.948415	0.948415	0.948415	0.948415	0.948415	0.948415	GO:0008283 GO:0007494 GO:0060021 GO:0000977 GO:0060426 GO:0097070 GO:0048613 GO:0001228 GO:0003197 GO:0043028 GO:0045944 GO:0060841 GO:0060446 GO:0060425 GO:0010817 GO:0005667 GO:0045892 GO:0001701 GO:0048048 GO:0030509 GO:0072189 GO:0031016 GO:0042703 GO:0048806 GO:0002074 GO:0007389 GO:0048745 GO:0008134 GO:0001541 GO:0003214 GO:0030855 GO:0043280 GO:0005634 GO:0031624 GO:0032879 GO:0006309	K09395	FOXB; forkhead box protein B	0	0	br:ko03000	Transcription factors	fxi2b_xenla forkhead box i2-b os=xenopus laevis gn=foxi2-b pe=2 sv=2foxb; forkhead box protein btranscription factors	5.43999e-10	0.000405943	0.00463118	NA	NA	NA	0.00463118
FOXK2_MOUSE Forkhead box K2 OS=Mus musculus GN=Foxk2 PE=1 SV=3	c20857_g1	2.74897	2.21241	1.14391	1.33622	1.07125	1.38999	1.64608	2.43147	3.09943	3.09539	3.44437	3.45084	3.7292	1.838	2.87042	2.41415	1.92742	1.44823	1.43147	1.67842	1.76201	1.66198	2.2493	1.48884	1.94353	1.94831	0.948415	0.948415	1.66942	1.44541	1.44442	GO:0005634 GO:0048264 GO:0048731 GO:0060271 GO:0006351 GO:0045893 GO:0043565 GO:0007398 GO:0000981 GO:0006357	K09404	FOXK; forkhead box protein K	0	0	br:ko03000	Transcription factors	foxk2_mouse forkhead box k2 os=mus musculus gn=foxk2 pe=1 sv=3foxk; forkhead box protein ktranscription factors	6.82354e-16	NA	0.000240673	NA	NA	NA	0.000240673
FOXN2_HUMAN Forkhead box N2 OS=Homo sapiens GN=FOXN2 PE=1 SV=3	c22445_g1	6.86072	6.91095	7.98279	8.07841	7.18636	7.6575	7.70807	7.25481	7.70538	6.83566	7.33164	7.32463	6.59369	6.27048	7.25305	7.18073	7.1701	7.42611	7.94852	8.60281	8.78403	8.99729	8.51669	8.71287	8.12822	7.69583	7.37388	8.49294	8.03654	8.16662	8.42086	GO:0007095 GO:0008022 GO:0035295 GO:0007389 GO:0043565 GO:0060429 GO:0002683 GO:0006357 GO:0009887 GO:0005634 GO:0003700 GO:0045595 GO:0045892 GO:0048522 GO:0030154 GO:2000026	K09407	FOXN; forkhead box protein N	0	0	br:ko03000	Transcription factors	foxn2_human forkhead box n2 os=homo sapiens gn=foxn2 pe=1 sv=3foxn; forkhead box protein ntranscription factors	2.40983e-06	6.19233e-63	9.58839e-24	NA	0.00506612	NA	9.58839e-24
FOXA3_MOUSE Hepatocyte nuclear factor 3-gamma OS=Mus musculus GN=Foxa3 PE=1 SV=1	c21353_g1	1.4495	3.62872	3.64418	3.47893	1.59388	1.04039	1.10953	0.948415	1.41728	1.72193	1.48003	1.19236	2.02727	3.84229	0.948415	1.16639	3.77496	3.70311	3.28412	1.58021	0.948415	1.0997	1.24442	1.53356	1.47631	0.948415	0.948415	0.948415	0.948415	0.948415	0.948415	GO:0016569 GO:0060441 GO:0060487 GO:0061374 GO:0006366 GO:0008542 GO:0060528 GO:0051091 GO:0061379 GO:0021794 GO:0007412 GO:0021510 GO:0009948 GO:0001077 GO:0005902 GO:0001707 GO:0061381 GO:0021904 GO:0019904 GO:0045931 GO:0007219 GO:0001678 GO:0001756 GO:0032355 GO:2000049 GO:1902691 GO:0060740 GO:0061030 GO:0044212 GO:0022029 GO:0045666 GO:0043565 GO:0007595 GO:0007398 GO:0021855 GO:0005730 GO:…	K08035	FOXA2 HNF3B; forkhead box protein A2 hepatocyte nuclear factor 3-beta	path:map04212 path:map04213 path:map04950	Longevity regulating pathway - worm | Longevity regulating pathway - multiple species | Maturity onset diabetes of the young	br:ko00001 br:ko03000	KEGG Orthology (KO) | Transcription factors	foxa3_mouse hepatocyte nuclear factor 3-gamma os=mus musculus gn=foxa3 pe=1 sv=1foxa2 hnf3b; forkhead box protein a2 hepatocyte nuclear factor 3-betalongevity regulating pathway - worm | longevity regulating pathway - multiple species | maturity onset diabetes of the youngkegg orthology (ko) | transcription factors	1.80087e-17	8.11416e-10	1.1134e-07	0.00100839	NA	NA	1.1134e-07
FOXB1_XENLA Forkhead box B1 OS=Xenopus laevis GN=foxb1 PE=2 SV=1	c18720_g1	2.44129	2.42763	3.80098	4.13714	4.18186	3.22023	3.29363	4.05648	2.54113	2.91788	2.9428	3.0021	3.05574	3.91334	1.7942	1.73749	1.83337	2.17109	2.14431	1.25009	0.948415	1.53623	2.01473	2.25471	3.28821	2.9102	0.948415	1.80176	1.75896	2.94018	0.948415	GO:0061178 GO:0021779 GO:0061030 GO:0030193 GO:0007492 GO:0000978 GO:0061374 GO:0022029 GO:0007595 GO:0008344 GO:0008542 GO:0007398 GO:0021855 GO:0061379 GO:0000433 GO:0021794 GO:0000432 GO:0007412 GO:0048319 GO:0005654 GO:0021510 GO:0043524 GO:0001840 GO:0010719 GO:0032289 GO:0001707 GO:0061381 GO:0070741 GO:0001708 GO:0031018 GO:2000971 GO:0019904 GO:0006351 GO:0033132 GO:0043433 GO:0008134 GO:…	K09395	FOXB; forkhead box protein B	0	0	br:ko03000	Transcription factors	foxb1_xenla forkhead box b1 os=xenopus laevis gn=foxb1 pe=2 sv=1foxb; forkhead box protein btranscription factors	0.00143077	9.01371e-07	1.44935e-09	NA	NA	NA	1.44935e-09
FOXL1_HUMAN Forkhead box L1 OS=Homo sapiens GN=FOXL1 PE=2 SV=2	c21675_g1	1.17604	1.97838	5.94085	5.28589	4.49539	3.49516	3.34875	2.35027	3.74622	3.54228	3.92349	2.92037	3.6403	4.0081	0.948415	1.39216	1.18327	2.44727	1.76998	1.2808	0.948415	1.16471	1.25828	0.948415	0.948415	1.12045	0.948415	0.948415	0.948415	0.948415	0.948415	GO:0016525 GO:0007495 GO:0055010 GO:0000977 GO:0008301 GO:0006366 GO:1902038 GO:0002088 GO:0090050 GO:0001077 GO:0001503 GO:0001701 GO:0032808 GO:0072144 GO:0001946 GO:0014032 GO:0035470 GO:0045930 GO:0048844 GO:0046620 GO:0007420 GO:0008354 GO:0042664 GO:0060038 GO:0005720 GO:0072011 GO:0048010 GO:0007219 GO:0048335 GO:0001756 GO:0050880 GO:0036438 GO:0008286 GO:0007155 GO:0042475 GO:1902257 GO:…	K09405	FOXL; forkhead box protein L	0	0	br:ko03000	Transcription factors	foxl1_human forkhead box l1 os=homo sapiens gn=foxl1 pe=2 sv=2foxl; forkhead box protein ltranscription factors	8.38187e-08	NA	NA	NA	NA	NA	1
FOXL2_PIG Forkhead box L2 OS=Sus scrofa GN=FOXL2 PE=3 SV=1	c25126_g6	3.93353	3.7133	4.55615	4.94896	4.07737	3.98016	3.96336	4.21121	4.77802	4.54894	3.86305	3.80735	4.17075	2.16032	3.14806	3.27035	5.03308	4.49475	4.49998	3.4775	2.36028	2.32117	2.27876	2.02813	2.55943	1.65475	4.50502	4.40373	3.01716	2.67457	3.21844	GO:0043009 GO:0008286 GO:0044212 GO:0007498 GO:0043565 GO:0043028 GO:0045766 GO:0010817 GO:0048562 GO:0007507 GO:0001077 GO:0001501 GO:0001568 GO:0045892 GO:0001822 GO:0045893 GO:0001946 GO:0010595 GO:0031490 GO:0042802 GO:0042703 GO:0048729 GO:0002074 GO:0048468 GO:0042664 GO:0001541 GO:0006357 GO:0030855 GO:0043280 GO:0005634 GO:0031624 GO:0048335 GO:0006309	K09405	FOXL; forkhead box protein L	0	0	br:ko03000	Transcription factors	foxl2_pig forkhead box l2 os=sus scrofa gn=foxl2 pe=3 sv=1foxl; forkhead box protein ltranscription factors	0.00289899	2.65757e-42	1.06954e-13	NA	NA	NA	1.06954e-13
FOXO6_MOUSE Forkhead box O6 OS=Mus musculus GN=Foxo6 PE=1 SV=1	c24194_g1	1.15699	1.17465	2.76861	3.91455	4.18285	4.43657	4.01603	3.21456	5.01178	4.48996	3.99641	4.05114	2.38327	4.78851	1.69575	1.45788	1.26516	1.33927	1.6172	1.28307	0.948415	1.16865	1.44145	1.53497	1.60369	1.11317	0.948415	0.948415	0.948415	0.948415	0.948415	GO:0007292 GO:0001227 GO:0045444 GO:0045648 GO:0030308 GO:0006915 GO:0010259 GO:0071732 GO:0005829 GO:0071455 GO:0051721 GO:0019901 GO:0045732 GO:0060999 GO:0006974 GO:0046627 GO:0010508 GO:0033209 GO:0031625 GO:0001678 GO:0032873 GO:0018105 GO:0018107 GO:0008286 GO:0008285 GO:1903661 GO:0043565 GO:0045944 GO:0043525 GO:0005654 GO:0001047 GO:0000122 GO:0006417 GO:0031018 GO:0031490 GO:0006351 GO:…	K09408	FOXO3; forkhead box protein O3	path:map01521 path:map04062 path:map04068 path:map04137 path:map04151 path:map04152 path:map04211 path:map04212 path:map04213 path:map04722 path:map04917 path:map05213 path:map05223	EGFR tyrosine kinase inhibitor resistance | Chemokine signaling pathway | FoxO signaling pathway | Mitophagy - animal | PI3K-Akt signaling pathway | AMPK signaling pathway | Longevity regulating pathway | Longevity regulating pathway - worm | Longevity regulating pathway - multiple species | Neurotrophin signaling pathway | Prolactin signaling pathway | Endometrial cancer | Non-small cell lung ca…	br:ko00001 br:ko00002 br:ko03000	KEGG Orthology (KO) | KEGG modules | Transcription factors	foxo6_mouse forkhead box o6 os=mus musculus gn=foxo6 pe=1 sv=1foxo3; forkhead box protein o3egfr tyrosine kinase inhibitor resistance | chemokine signaling pathway | foxo signaling pathway | mitophagy - animal | pi3k-akt signaling pathway | ampk signaling pathway | longevity regulating pathway | longevity regulating pathway - worm | longevity regulating pathway - multiple species | neurotrophin s…	9.94897e-10	NA	1.43302e-06	NA	NA	NA	1.43302e-06
FXC1B_XENLA Forkhead box C1-B OS=Xenopus laevis GN=foxc1-b PE=2 SV=1	c24615_g2	1.41417	0.948415	3.7278	3.61439	3.39603	3.48985	4.07439	3.86796	4.22241	2.3305	3.89954	3.07	2.42134	3.79521	1.5831	0.948415	1.15315	1.82426	1.54528	0.948415	0.948415	0.948415	1.11774	0.948415	0.948415	0.948415	0.948415	1.67962	2.2942	1.89844	3.20973	GO:0016525 GO:0007495 GO:0055010 GO:0000977 GO:0008301 GO:0006366 GO:1902038 GO:0090050 GO:0001077 GO:0001503 GO:0001701 GO:0032808 GO:0072144 GO:0001946 GO:0014032 GO:0035470 GO:0045930 GO:0048844 GO:0043433 GO:0046620 GO:0007420 GO:0008354 GO:0060038 GO:0005720 GO:0072011 GO:0048010 GO:0007219 GO:0001678 GO:0001756 GO:0050880 GO:0036438 GO:0050885 GO:0008286 GO:0007155 GO:0042475 GO:1902257 GO:…	K09396	FOXC; forkhead box protein C	0	0	br:ko03000	Transcription factors	fxc1b_xenla forkhead box c1-b os=xenopus laevis gn=foxc1-b pe=2 sv=1foxc; forkhead box protein ctranscription factors	1.44897e-19	NA	4.9781e-06	NA	NA	4.5033e-09	4.9781e-06
FXD3A_XENLA Forkhead box D3-A OS=Xenopus laevis GN=foxd3-a PE=1 SV=1	c12459_g1	1.49868	2.18529	4.20317	4.82845	5.10495	5.049	5.06206	5.31625	5.40559	4.35059	5.60975	4.9873	5.06536	4.64078	2.89679	3.18504	2.85615	2.99408	4.16026	2.59905	1.67969	1.10599	1.43694	1.359	1.46948	1.11317	1.8318	2.54848	2.51153	1.75146	1.98123	GO:0032275 GO:0000978 GO:0008301 GO:0006366 GO:0007411 GO:0001227 GO:0007398 GO:0045944 GO:0048937 GO:0005654 GO:0009953 GO:0000122 GO:0048485 GO:0001840 GO:0048484 GO:0001077 GO:0030900 GO:0001701 GO:0072267 GO:0035019 GO:0050935 GO:0001707 GO:0014034 GO:0060351 GO:0007422 GO:0090184 GO:0060678 GO:0030513 GO:0072076 GO:0030318 GO:0000790 GO:0005515 GO:0001755 GO:0072210 GO:0050768 GO:0050769 GO:…	K09397	FOXD; forkhead box protein D	0	0	br:ko03000	Transcription factors	fxd3a_xenla forkhead box d3-a os=xenopus laevis gn=foxd3-a pe=1 sv=1foxd; forkhead box protein dtranscription factors	4.31406e-18	1.66644e-13	3.37155e-38	NA	NA	NA	3.37155e-38
FOXL2_ELLLU Forkhead box L2 OS=Ellobius lutescens GN=FOXL2 PE=3 SV=1	c22302_g1	1.99061	1.96352	1.28037	1.28947	2.16217	2.67364	2.59822	2.16243	3.46876	1.94498	3.37914	2.99872	4.53291	2.65964	0.948415	2.57358	2.61512	1.9503	1.62702	1.67958	0.948415	1.25727	1.13288	0.948415	1.12521	0.948415	0.948415	0.948415	0.948415	0.948415	0.948415	GO:0042703 GO:0006351 GO:0002074 GO:0043565 GO:0007155 GO:0043028 GO:0000981 GO:0001541 GO:0006357 GO:0010817 GO:0043280 GO:0048793 GO:0005634 GO:0001840 GO:0009948 GO:0031624 GO:0030900 GO:0045892 GO:0045893 GO:0006309 GO:0030154 GO:0001707	K08038	FOXA3 HNF3G; forkhead box protein A3 hepatocyte nuclear factor 3-gamma	path:map04950	Maturity onset diabetes of the young	br:ko00001 br:ko03000	KEGG Orthology (KO) | Transcription factors	foxl2_elllu forkhead box l2 os=ellobius lutescens gn=foxl2 pe=3 sv=1foxa3 hnf3g; forkhead box protein a3 hepatocyte nuclear factor 3-gammamaturity onset diabetes of the youngkegg orthology (ko) | transcription factors	2.9213e-08	0.00701481	5.2442e-13	NA	NA	NA	5.2442e-13
FOXN2_HUMAN Forkhead box N2 OS=Homo sapiens GN=FOXN2 PE=1 SV=3	c21669_g1	1.72007	1.32667	2.63524	3.93168	4.92891	4.27449	5.02149	4.49001	4.6916	3.92348	4.36332	5.07437	4.07789	3.71721	1.74547	1.99697	5.24015	5.44441	5.8794	5.34182	4.48209	3.61678	2.72209	2.84429	1.8339	1.34785	2.55087	4.03576	2.67906	1.44541	2.38779	GO:0035881 GO:0042659 GO:0040011 GO:0008285 GO:0008284 GO:0008544 GO:0048534 GO:0045892 GO:0045893 GO:0001947 GO:0051726 GO:0036302 GO:0060271 GO:0006351 GO:0008016 GO:0003682 GO:0048666 GO:0001158 GO:0006950 GO:0000981 GO:0006357 GO:0060579 GO:0005634 GO:0005515 GO:0006928 GO:0010842 GO:0050768 GO:0050769	K09407	FOXN; forkhead box protein N	0	0	br:ko03000	Transcription factors	foxn2_human forkhead box n2 os=homo sapiens gn=foxn2 pe=1 sv=3foxn; forkhead box protein ntranscription factors	1.19484e-15	8.35729e-62	2.50521e-27	NA	NA	NA	2.50521e-27
FOXN4_DANRE Forkhead box N4 OS=Danio rerio GN=foxn4 PE=1 SV=1	c17516_g1	5.29329	4.97734	4.26103	4.563	4.72843	4.99607	5.9115	5.1953	5.81079	5.12737	5.90456	6.02384	6.03087	6.69891	4.3897	4.15219	4.39535	4.21718	3.93804	3.30451	3.41202	2.75682	2.94437	3.57079	3.09434	2.59923	2.91843	3.82888	2.49129	2.0278	2.29347	GO:0007095 GO:0035881 GO:0042659 GO:0008022 GO:0008285 GO:0008284 GO:1902232 GO:0002360 GO:0006366 GO:0048514 GO:0007398 GO:0043029 GO:0048264 GO:0050673 GO:0001942 GO:0045892 GO:0045893 GO:0001947 GO:0035878 GO:0036302 GO:0008016 GO:0003682 GO:0007420 GO:0006952 GO:0001158 GO:0000981 GO:0006357 GO:0060579 GO:0005634 GO:0030216 GO:0097535 GO:0010842 GO:0097536 GO:0050768 GO:0050769 GO:0051798	K09407	FOXN; forkhead box protein N	0	0	br:ko03000	Transcription factors	foxn4_danre forkhead box n4 os=danio rerio gn=foxn4 pe=1 sv=1foxn; forkhead box protein ntranscription factors	1.55943e-08	3.03286e-10	2.31507e-17	NA	0.00605103	NA	2.31507e-17
HMG
SSRP1_CHICK FACT complex subunit SSRP1 OS=Gallus gallus GN=SSRP1 PE=2 SV=2	c10469_g1	8.06421	8.20782	7.5805	5.77086	5.62998	6.31349	6.37042	6.87221	5.85408	6.35401	6.26059	6.33916	5.54435	6.70317	7.57293	7.78903	7.81342	8.03424	7.07963	6.15313	6.21332	6.28053	6.33591	6.4841	6.56959	6.50549	7.30961	7.32989	7.99778	8.11968	7.78038	GO:0036180 GO:1901796 GO:0006355 GO:0036170 GO:0005694 GO:0009267 GO:0005654 GO:0044822 GO:0006368 GO:0003677 GO:0005515 GO:0005737 GO:0051276	K09272	SSRP1; structure-specific recognition protein 1	0	0	br:ko03000	Transcription factors	ssrp1_chick fact complex subunit ssrp1 os=gallus gallus gn=ssrp1 pe=2 sv=2ssrp1; structure-specific recognition protein 1transcription factors	1.15027e-28	2.62295e-40	3.00704e-09	NA	NA	0.00937539	3.00704e-09
PANG2_DROME isoform J OS=Drosophila melanogaster GN=pan PE=1 SV=2	c25126_g8	8.3239	8.86305	9.71564	7.859	7.47813	6.31277	5.29668	5.76367	5.05348	5.91707	5.34623	5.44133	5.77172	6.39662	7.56984	7.66254	8.61456	8.50344	7.73554	7.10503	6.0063	5.60266	4.73055	5.11141	4.44469	4.37588	4.43399	5.33628	5.51298	6.15857	4.87203	GO:0022408 GO:0000978 GO:0022409 GO:0043586 GO:0043588 GO:0030307 GO:0001822 GO:0071895 GO:0071899 GO:0019901 GO:0042826 GO:0090068 GO:0021943 GO:0021542 GO:0030538 GO:0032713 GO:0032714 GO:0042393 GO:0001837 GO:0031100 GO:0051897 GO:0043923 GO:0060021 GO:0044334 GO:0045944 GO:0043401 GO:0044336 GO:0048660 GO:0003705 GO:0070742 GO:0001649 GO:0032024 GO:0050909 GO:0003682 GO:0030879 GO:0005737 GO:…	K04491	TCF7L2; transcription factor 7-like 2	path:map04310 path:map04390 path:map04520 path:map04916 path:map05200 path:map05210 path:map05213 path:map05215 path:map05216 path:map05217 path:map05221 path:map05224 path:map05412	Wnt signaling pathway | Hippo signaling pathway | Adherens junction | Melanogenesis | Pathways in cancer | Colorectal cancer | Endometrial cancer | Prostate cancer | Thyroid cancer | Basal cell carcinoma | Acute myeloid leukemia | Breast cancer | Arrhythmogenic right ventricular cardiomyopathy (ARVC)	br:ko00001 br:ko00002 br:ko03000	KEGG Orthology (KO) | KEGG modules | Transcription factors	pang2_drome isoform j os=drosophila melanogaster gn=pan pe=1 sv=2tcf7l2; transcription factor 7-like 2wnt signaling pathway | hippo signaling pathway | adherens junction | melanogenesis | pathways in cancer | colorectal cancer | endometrial cancer | prostate cancer | thyroid cancer | basal cell carcinoma | acute myeloid leukemia | breast cancer | arrhythmogenic right ventricular cardiomyopathy (a…	3.42086e-21	6.42534e-42	0.00176967	NA	NA	5.75662e-05	0.00176967
TCF20_MOUSE Transcription factor 20 OS=Mus musculus GN=Tcf20 PE=1 SV=3	c5002_g1	4.8523	4.90629	4.0688	3.93123	4.5416	3.92949	3.33948	3.58326	3.05496	2.42424	2.85277	2.80787	3.25186	3.09028	4.62633	4.6026	4.47545	4.51725	3.76362	4.10737	4.15115	4.08257	3.99122	3.92746	3.22356	3.44847	4.21033	3.56537	3.49833	3.78029	3.36777	GO:0043627 GO:0008284 GO:0048856 GO:0045944 GO:0044666 GO:0044822 GO:0044767 GO:0032922 GO:0005515 GO:0005739 GO:0018024 GO:0016043 GO:0033148 GO:0035326	0	0	0	0	0	0	tcf20_mouse transcription factor 20 os=mus musculus gn=tcf20 pe=1 sv=3	1.13766e-09	0.000566203	NA	NA	NA	NA	1
TCF15_CHICK Transcription factor 15 OS=Gallus gallus GN=TCF15 PE=2 SV=2	c20809_g1	1.0714	0.948415	3.2859	2.64297	1.71836	1.56782	1.60517	1.28358	1.75171	1.83241	1.77209	0.948415	1.86797	2.36122	0.948415	0.948415	1.07466	0.948415	1.88905	1.2307	1.16279	0.948415	0.948415	0.948415	0.948415	0.948415	0.948415	0.948415	0.948415	1.5308	0.948415	GO:0061056 GO:0035162 GO:0000977 GO:0007498 GO:0045648 GO:0007610 GO:0043425 GO:0009949 GO:0005667 GO:0001077 GO:2000679 GO:0046982 GO:0071773 GO:0030221 GO:0033613 GO:0070888 GO:0048729 GO:0042826 GO:0030182 GO:0009967 GO:0045931 GO:0030855 GO:0010629 GO:0030219 GO:0000790 GO:0030218 GO:0001085 GO:0035989 GO:0043009 GO:0000118 GO:0045944 GO:0007512 GO:0060348 GO:0051781 GO:0045596 GO:0031334 GO:…	K09070	TCF15 PARAXIS; transcription factor 15	0	0	br:ko03000	Transcription factors	tcf15_chick transcription factor 15 os=gallus gallus gn=tcf15 pe=2 sv=2tcf15 paraxis; transcription factor 15transcription factors	1.34911e-05	NA	NA	NA	NA	NA	1
TCF25_HUMAN Transcription factor 25 OS=Homo sapiens GN=TCF25 PE=1 SV=1	c27777_g1	3.19144	3.20023	3.23633	2.66051	3.51433	4.51929	4.91415	5.30602	4.78894	4.1111	4.37716	4.13332	2.66638	4.34306	3.71759	3.21081	2.78337	2.99802	3.95633	4.98705	5.18593	5.44015	5.89624	6.38985	6.70033	6.43801	4.17083	4.5807	4.99228	5.85843	5.18172	GO:0000122 GO:0005634 GO:0003700 GO:0005515	0	0	0	0	0	0	tcf25_human transcription factor 25 os=homo sapiens gn=tcf25 pe=1 sv=1	9.68794e-17	1.13281e-60	2.34627e-09	NA	NA	NA	2.34627e-09
CIC_MOUSE capicua homolog OS=Mus musculus GN=Cic PE=1 SV=2	c24142_g2	1.21641	1.79212	1.92693	3.08311	3.12304	3.05873	4.05633	3.37524	4.13373	4.02863	4.38277	4.17734	4.45019	5.25677	1.99482	1.66553	2.39714	2.52939	4.80891	6.04439	5.70796	5.99416	5.55176	4.10674	3.61447	4.01758	3.78358	3.72731	2.68312	4.00489	2.45741	GO:0007494 GO:0007492 GO:0008285 GO:0000978 GO:0008284 GO:0072091 GO:0022405 GO:0045944 GO:0090092 GO:0005654 GO:0000122 GO:0048562 GO:0048286 GO:0001077 GO:0003007 GO:0001525 GO:0043010 GO:0001946 GO:0051249 GO:0042789 GO:0007165 GO:0007440 GO:0030182 GO:0090287 GO:0090263 GO:0003682 GO:0008013 GO:0007442 GO:0043534 GO:0061028 GO:0045778 GO:0090090 GO:0071560 GO:0000790 GO:0005737 GO:0002009 GO:…	K20225	CIC; capicua transcriptional repressor	path:map04013	MAPK signaling pathway - fly	br:ko00001 br:ko03000	KEGG Orthology (KO) | Transcription factors	cic_mouse capicua homolog os=mus musculus gn=cic pe=1 sv=2cic; capicua transcriptional repressormapk signaling pathway - flykegg orthology (ko) | transcription factors	7.02006e-15	3.6902e-46	5.6457e-08	NA	NA	NA	5.6457e-08
T-box
TBX6L_CHICK T-box-containing TBX6L (Fragment) OS=Gallus gallus GN=TBX6L PE=2 SV=1	c22262_g1	3.91595	3.59146	1.1185	1.2872	1.64362	1.55307	1.41666	1.83455	1.48543	1.96055	1.83887	1.67317	0.948415	2.40911	4.25953	3.40173	2.90236	2.07314	1.66421	1.26521	1.76061	1.53623	1.63054	1.65341	1.8325	1.52851	1.47888	2.82132	1.43069	0.948415	1.9239	GO:0060044 GO:0060045 GO:0060980 GO:0060465 GO:0000978 GO:0090398 GO:0045944 GO:1900117 GO:0003256 GO:0006367 GO:1901208 GO:0005654 GO:0042733 GO:0000122 GO:0003148 GO:0003203 GO:0001078 GO:0032526 GO:0010719 GO:0003229 GO:0001725 GO:0051087 GO:0001947 GO:0036302 GO:0035115 GO:0003281 GO:0060174 GO:1901211 GO:0003283 GO:0007267 GO:0008016 GO:0007521 GO:0008134 GO:0005884 GO:0048705 GO:0060039 GO:…	K10179	TBX5 HOS; T-box protein 5	0	0	br:ko03000	Transcription factors	tbx6l_chick t-box-containing tbx6l (fragment) os=gallus gallus gn=tbx6l pe=2 sv=1tbx5 hos; t-box protein 5transcription factors	4.69011e-14	9.35262e-16	0.000325751	NA	NA	NA	0.000325751
TBX3_RAT T-box transcription factor TBX3 OS=Rattus norvegicus GN=Tbx3 PE=1 SV=1	c16260_g1	0.948415	0.948415	3.00481	3.24248	3.18881	2.03093	2.28885	1.96379	1.55744	1.55263	1.71025	1.60421	2.09331	1.81893	0.948415	0.948415	0.948415	0.948415	1.09928	1.37419	0.948415	1.39918	1.25828	0.948415	0.948415	0.948415	0.948415	0.948415	0.948415	0.948415	0.948415	GO:0060045 GO:0000978 GO:0060560 GO:0003175 GO:0060923 GO:0001105 GO:0060444 GO:0003256 GO:0001102 GO:0009953 GO:0042733 GO:0005667 GO:0001078 GO:0001501 GO:0003207 GO:0001701 GO:0045893 GO:0001947 GO:0001706 GO:0030540 GO:0035115 GO:2000793 GO:0035116 GO:0055008 GO:0019827 GO:0060596 GO:0003180 GO:0008595 GO:0003344 GO:0005634 GO:0003215 GO:0030857 GO:0035909 GO:0007219 GO:0030539 GO:0045662 GO:…	K10176	TBX2; T-box protein 2	path:map04013	MAPK signaling pathway - fly	br:ko00001 br:ko03000	KEGG Orthology (KO) | Transcription factors	tbx3_rat t-box transcription factor tbx3 os=rattus norvegicus gn=tbx3 pe=1 sv=1tbx2; t-box protein 2mapk signaling pathway - flykegg orthology (ko) | transcription factors	3.14532e-08	NA	NA	NA	NA	NA	1
TBX1_DANRE T-box transcription factor TBX1 OS=Danio rerio GN=tbx1 PE=2 SV=1	c23207_g1	0.948415	1.34819	1.42636	2.50685	2.32457	2.74328	2.35911	1.65017	2.95096	2.11545	2.29803	2.53767	0.948415	3.33807	1.21372	1.13014	0.948415	0.948415	0.948415	1.55085	1.80806	1.13127	0.948415	1.58073	0.948415	1.44405	0.948415	1.36537	0.948415	0.948415	0.948415	GO:0060562 GO:2001054 GO:0000977 GO:0009952 GO:0042693 GO:0043587 GO:0001106 GO:0000578 GO:0003176 GO:0003179 GO:0060325 GO:0007605 GO:0070166 GO:0046982 GO:0001945 GO:0001706 GO:0001708 GO:0050679 GO:2000793 GO:0090103 GO:0007267 GO:0002053 GO:0060037 GO:0030855 GO:0005634 GO:0035909 GO:0001755 GO:0048370 GO:0030335 GO:0060023 GO:0060982 GO:0042473 GO:0042474 GO:0045944 GO:0048738 GO:0048538 GO:…	K10175	TBX1; T-box protein 1	0	0	br:ko03000	Transcription factors	tbx1_danre t-box transcription factor tbx1 os=danio rerio gn=tbx1 pe=2 sv=1tbx1; t-box protein 1transcription factors	2.96152e-05	NA	NA	NA	NA	NA	1
Others
ATRX_MOUSE Transcriptional regulator ATRX OS=Mus musculus GN=Atrx PE=1 SV=3	c25819_g1	6.2982	5.72368	6.11578	4.72697	4.02719	3.07459	3.6716	3.28301	3.46669	2.67233	3.49093	3.29304	4.20155	3.85102	5.88677	5.90401	6.79888	6.78029	6.66506	5.88135	5.43689	5.03529	4.36446	5.12412	5.26678	4.75144	4.24732	4.96141	4.1562	3.53182	4.6296	GO:0006281 GO:0007275 GO:1901582 GO:0035064 GO:0006310 GO:0004386 GO:0006336 GO:0007049 GO:0044702 GO:1904908 GO:0000781 GO:0006338 GO:0070087 GO:0015616 GO:0070603 GO:1990707 GO:0034645	K10779	ATRX; transcriptional regulator ATRX [EC:3.6.4.12]	0	0	br:ko01000 br:ko03000	Enzymes | Transcription factors	atrx_mouse transcriptional regulator atrx os=mus musculus gn=atrx pe=1 sv=3atrx; transcriptional regulator atrx [ec:3.6.4.12]enzymes | transcription factors	1.19114e-28	2.31693e-34	4.49595e-11	NA	NA	0.000403311	4.49595e-11
GATA6_RAT Transcription factor GATA-6 OS=Rattus norvegicus GN=Gata6 PE=1 SV=2	c25126_g2	5.09023	5.5425	5.94688	4.55822	3.97874	3.78449	3.62957	2.65215	3.2209	3.03038	2.60755	3.01621	4.49147	3.43972	4.71388	4.86847	6.11709	5.63103	5.10946	4.97241	4.05689	3.52882	3.16992	3.10921	1.79739	2.52693	1.81588	1.91949	2.8611	2.06412	1.66964	GO:0043627 GO:0070848 GO:0008584 GO:0000977 GO:0061218 GO:0021953 GO:0045766 GO:0006955 GO:0001823 GO:0072106 GO:2000352 GO:0001709 GO:0035556 GO:0060231 GO:1905277 GO:0019901 GO:0000902 GO:0050728 GO:0007267 GO:0000987 GO:0043234 GO:0002252 GO:0007420 GO:0035270 GO:0001158 GO:0001046 GO:0072175 GO:0072178 GO:0010666 GO:0051897 GO:0043009 GO:0071837 GO:0045786 GO:0007596 GO:0045664 GO:0005730 GO:…	K17897	GATA6; GATA-binding protein 6	0	0	br:ko03000	Transcription factors	gata6_rat transcription factor gata-6 os=rattus norvegicus gn=gata6 pe=1 sv=2gata6; gata-binding protein 6transcription factors	1.27784e-12	6.86001e-23	NA	NA	NA	1.11211e-05	1
NFX1_BOVIN Transcriptional repressor NF-X1 OS=Bos taurus GN=NFX1 PE=2 SV=1	c25511_g1	7.40186	7.26363	5.68918	4.91088	4.91538	5.19591	5.60064	5.33969	5.148	4.19146	5.06941	5.57962	6.24844	5.07044	7.16244	7.28492	7.1828	7.20782	6.44658	5.48818	5.78004	5.93162	6.01458	6.69114	6.81712	6.47384	5.94237	6.80481	6.75761	6.60615	6.52475	GO:0000122 GO:0001078 GO:0005737 GO:0006351 GO:0000977 GO:0005730 GO:0005886 GO:0044822	K12236	NFX1; transcriptional repressor NF-X1	0	0	br:ko03000 br:ko04121	Transcription factors | Ubiquitin system	nfx1_bovin transcriptional repressor nf-x1 os=bos taurus gn=nfx1 pe=2 sv=1nfx1; transcriptional repressor nf-x1transcription factors | ubiquitin system	4.46441e-43	2.74819e-13	1.25805e-14	NA	NA	NA	1.25805e-14
NFYA_RAT Nuclear transcription factor Y subunit alpha OS=Rattus norvegicus GN=Nfya PE=1 SV=1	c15872_g1	7.40552	7.11704	6.5305	5.3781	4.57391	4.39058	4.1222	4.10811	4.1006	3.6087	4.02779	3.55877	4.18475	4.10797	7.2501	7.07351	7.29452	7.03652	5.33709	4.51345	4.17898	4.06537	3.1455	4.25767	3.87656	3.95057	3.36674	3.65067	3.0481	2.54873	4.54529	GO:0005634 GO:0005515 GO:0044212 GO:0006355 GO:0043565 GO:0009987	K08064	NFYA; nuclear transcription factor Y alpha	path:map04612 path:map05152	Antigen processing and presentation | Tuberculosis	br:ko00001 br:ko03000	KEGG Orthology (KO) | Transcription factors	nfya_rat nuclear transcription factor y subunit alpha os=rattus norvegicus gn=nfya pe=1 sv=1nfya; nuclear transcription factor y alphaantigen processing and presentation | tuberculosiskegg orthology (ko) | transcription factors	3.03374e-82	3.97459e-161	0.00152867	NA	NA	2.35821e-07	0.00152867
NFYB_CHICK Nuclear transcription factor Y subunit beta OS=Gallus gallus GN=NFYB PE=2 SV=2	c20494_g1	6.42444	6.86783	6.71044	6.16502	5.92746	5.5744	5.56612	5.25874	5.67674	4.41544	5.6787	5.57836	5.39091	5.11243	6.80067	6.88526	7.1295	7.30742	6.51344	5.74189	5.14119	4.99468	4.75495	4.79771	4.65335	4.68676	5.06293	4.95851	5.67387	5.41938	5.56924	GO:0016602 GO:0003700 GO:0070491 GO:0046982 GO:0006351 GO:0032993 GO:0044212 GO:0006355 GO:0043565 GO:0005654	K08065	NFYB; nuclear transcription Y subunit beta	path:map04612 path:map05152 path:map05166	Antigen processing and presentation | Tuberculosis | HTLV-I infection	br:ko00001 br:ko03000	KEGG Orthology (KO) | Transcription factors	nfyb_chick nuclear transcription factor y subunit beta os=gallus gallus gn=nfyb pe=2 sv=2nfyb; nuclear transcription y subunit betaantigen processing and presentation | tuberculosis | htlv-i infectionkegg orthology (ko) | transcription factors	1.26702e-24	2.29909e-107	1.13972e-10	NA	NA	0.00754499	1.13972e-10
NFYC_RAT Nuclear transcription factor Y subunit gamma OS=Rattus norvegicus GN=Nfyc PE=2 SV=1	c30995_g1	3.98626	3.91708	3.22506	2.54595	3.25235	1.86451	2.42517	2.55751	2.96792	2.20913	2.82024	3.1796	2.67675	1.92353	4.14922	4.20633	3.89731	4.27724	3.42047	2.47579	2.83957	2.53846	2.63891	2.24468	2.85208	3.03527	4.05162	4.31395	3.7001	4.05926	4.10011	GO:0016602 GO:0043966 GO:0000978 GO:0005671 GO:0006366 GO:0008134 GO:0006457 GO:0045944 GO:0008622 GO:0001077 GO:0003887 GO:0003713 GO:0046982	K08066	NFYC; nuclear transcription factor Y gamma	path:map04612 path:map05152	Antigen processing and presentation | Tuberculosis	br:ko00001 br:ko03000	KEGG Orthology (KO) | Transcription factors	nfyc_rat nuclear transcription factor y subunit gamma os=rattus norvegicus gn=nfyc pe=2 sv=1nfyc; nuclear transcription factor y gammaantigen processing and presentation | tuberculosiskegg orthology (ko) | transcription factors	2.75129e-14	5.65538e-24	0.0040708	NA	NA	NA	0.0040708
YBOXH_APLCA Y-box factor homolog OS=Aplysia californica PE=2 SV=1	c22041_g1	5.66937	5.50267	4.32639	5.02472	5.14736	5.16118	4.37878	3.4918	4.55565	3.72419	4.63507	4.38257	4.36178	4.96938	5.74064	5.6005	5.1963	5.04192	4.80753	5.35948	4.54742	4.54817	4.47766	4.43905	4.36677	4.80282	5.24668	5.57821	5.73265	6.31658	6.12238	GO:0007275 GO:0000977 GO:0006366 GO:0005730 GO:1902219 GO:0003730 GO:0060546 GO:0000122 GO:0003006 GO:0009409 GO:0005923 GO:0050793 GO:0030529 GO:0045893 GO:0071474 GO:0071356 GO:0017048 GO:0070935 GO:0009386 GO:0007283 GO:0006396 GO:0044763 GO:0000981 GO:0048471 GO:2000767 GO:0003714 GO:0051239	K09276	YBX1 NSEP1; Y-box-binding protein 1	0	0	br:ko03000 br:ko03019 br:ko03041	Transcription factors | Messenger RNA biogenesis | Spliceosome	yboxh_aplca y-box factor homolog os=aplysia californica pe=2 sv=1ybx1 nsep1; y-box-binding protein 1transcription factors | messenger rna biogenesis | spliceosome	3.23481e-13	5.64892e-16	NA	NA	NA	1.40363e-05	1
GATA2_XENLA GATA-binding factor 2 OS=Xenopus laevis GN=gata2 PE=2 SV=1	c23666_g1	1.79616	3.14295	2.3816	1.98937	1.91885	1.20147	1.52512	2.14355	2.86218	3.34537	1.90823	1.73648	2.4446	2.21946	0.948415	1.16639	3.77883	2.74343	2.2917	2.6074	1.57704	1.7887	1.42889	1.30326	0.948415	0.948415	0.948415	0.948415	0.948415	0.948415	0.948415	GO:0043627 GO:0008584 GO:0014065 GO:0035162 GO:0000979 GO:0000978 GO:0009791 GO:0007411 GO:0021953 GO:0002088 GO:0045648 GO:0045766 GO:0048485 GO:0001701 GO:0071773 GO:0006959 GO:0072107 GO:2000352 GO:0032689 GO:0001709 GO:0035799 GO:2000114 GO:0060231 GO:0003180 GO:0050728 GO:0046983 GO:0044444 GO:0042421 GO:0072182 GO:0001158 GO:0003215 GO:0072179 GO:0017053 GO:0061290 GO:0051897 GO:0071837 GO:…	K17894	GATA2; GATA-binding protein 2	0	0	br:ko03000	Transcription factors	gata2_xenla gata-binding factor 2 os=xenopus laevis gn=gata2 pe=2 sv=1gata2; gata-binding protein 2transcription factors	3.26164e-06	5.2151e-10	7.84128e-10	4.97679e-05	NA	NA	7.84128e-10
E2F5_MOUSE Transcription factor E2F5 OS=Mus musculus GN=E2f5 PE=1 SV=2	c22818_g2	3.54772	4.32137	5.11372	5.3035	4.63937	4.85897	4.71592	4.04536	4.4043	4.1874	4.39356	4.25294	1.98883	1.73666	4.04427	4.09239	4.55011	4.75649	5.29745	5.28466	5.34725	5.57587	5.88877	5.33753	5.36202	4.69617	3.51409	3.67424	4.02564	3.26886	3.9502	GO:0035189 GO:0000978 GO:0002064 GO:0005730 GO:0044458 GO:0045944 GO:0006367 GO:0006884 GO:0001047 GO:0000122 GO:0001077 GO:0043392 GO:0006977 GO:1990841 GO:0048146 GO:0098534 GO:0071930 GO:0070887 GO:0071339 GO:0019904 GO:1903251 GO:1900740 GO:0008015 GO:0046983 GO:0008630 GO:0008134 GO:0009887 GO:0000790 GO:0005737 GO:0003714 GO:0048255	K04682	E2F4_5; transcription factor E2F4/5	path:map04110 path:map04350	Cell cycle | TGF-beta signaling pathway	br:ko00001 br:ko03000	KEGG Orthology (KO) | Transcription factors	e2f5_mouse transcription factor e2f5 os=mus musculus gn=e2f5 pe=1 sv=2e2f4_5; transcription factor e2f4/5cell cycle | tgf-beta signaling pathwaykegg orthology (ko) | transcription factors	3.33507e-07	3.49124e-35	3.40403e-13	NA	0.00144509	4.13692e-07	3.40403e-13
NFYA_RAT Nuclear transcription factor Y subunit alpha OS=Rattus norvegicus GN=Nfya PE=1 SV=1	c20399_g1	5.83427	5.30102	6.55013	6.03025	5.62619	5.26462	4.07167	4.31577	5.49905	5.5818	5.23244	4.94061	3.66846	4.16317	4.32761	4.62423	5.81645	6.33861	6.45031	6.65859	6.04478	5.42917	4.82798	5.15487	4.63818	4.63873	4.58515	4.02527	3.48412	3.50326	4.32258	GO:0016602 GO:0001221 GO:0001077 GO:0048511 GO:0000979 GO:0000978 GO:0032993 GO:0006366 GO:0000436 GO:0043457 GO:0033217 GO:0005654	K08064	NFYA; nuclear transcription factor Y alpha	path:map04612 path:map05152	Antigen processing and presentation | Tuberculosis	br:ko00001 br:ko03000	KEGG Orthology (KO) | Transcription factors	nfya_rat nuclear transcription factor y subunit alpha os=rattus norvegicus gn=nfya pe=1 sv=1nfya; nuclear transcription factor y alphaantigen processing and presentation | tuberculosiskegg orthology (ko) | transcription factors	2.78593e-05	8.41402e-77	5.82408e-10	0.000142288	NA	2.63584e-06	5.82408e-10
AP2D_MOUSE Transcription factor AP-2-delta OS=Mus musculus GN=Tfap2d PE=1 SV=1	c24155_g3	2.51335	3.71445	5.30353	4.16539	3.5987	3.30465	3.22686	2.17108	2.74989	3.19242	3.20785	3.14563	3.68149	2.33033	2.62754	2.26924	4.59116	5.32685	6.19634	6.67754	6.47895	5.48979	5.24825	3.50902	1.73653	1.54117	3.32703	2.19975	3.24512	1.75146	2.69512	GO:0008584 GO:0000979 GO:0008285 GO:0000978 GO:0008284 GO:0060021 GO:0005794 GO:0045444 GO:0060429 GO:0006006 GO:0045944 GO:0071281 GO:0043525 GO:0005654 GO:0000122 GO:0007605 GO:0001078 GO:0050796 GO:0001077 GO:0048483 GO:0045595 GO:0046982 GO:0001822 GO:0035136 GO:0030501 GO:2000378 GO:0055082 GO:0042803 GO:0048729 GO:0006351 GO:0055065 GO:0007267 GO:0021545 GO:0048705 GO:0001158 GO:0040029 GO:…	K09178	TFAP2D; transcription factor AP-2 delta	0	0	br:ko03000	Transcription factors	ap2d_mouse transcription factor ap-2-delta os=mus musculus gn=tfap2d pe=1 sv=1tfap2d; transcription factor ap-2 deltatranscription factors	0.000226965	1.7e-75	2.57054e-20	NA	NA	2.17496e-07	2.57054e-20
GATA4_CHICK Transcription factor GATA-4 (Fragment) OS=Gallus gallus GN=GATA4 PE=2 SV=1	c18721_g1	2.9093	3.18369	4.35983	4.91441	4.59573	4.63595	4.65478	4.31101	4.75923	5.28132	4.14982	4.21757	3.93382	4.02981	1.35547	1.41947	3.16742	2.57306	2.95247	3.23149	2.66666	2.03742	2.08369	1.73734	1.49236	0.948415	0.948415	0.948415	0.948415	0.948415	1.66001	GO:0043627 GO:0060487 GO:0008584 GO:0014065 GO:0035162 GO:0000979 GO:0009791 GO:0007411 GO:0021954 GO:0002088 GO:0045648 GO:0045766 GO:0000980 GO:0048485 GO:0045650 GO:0071773 GO:0006959 GO:0072107 GO:2000352 GO:0032689 GO:0001709 GO:0035799 GO:2000114 GO:0060231 GO:0019901 GO:0060872 GO:0003180 GO:0050728 GO:0045654 GO:0000987 GO:0046983 GO:0042421 GO:0072182 GO:0003215 GO:0072179 GO:0010666 GO:…	K17894	GATA2; GATA-binding protein 2	0	0	br:ko03000	Transcription factors	gata4_chick transcription factor gata-4 (fragment) os=gallus gallus gn=gata4 pe=2 sv=1gata2; gata-binding protein 2transcription factors	5.28467e-05	2.04847e-12	3.13244e-07	1.77007e-08	NA	0.00329853	3.13244e-07
RFX3_XENTR Transcription factor RFX3 OS=Xenopus tropicalis GN=rfx3 PE=2 SV=2	c23831_g1	1.41099	1.38945	3.18326	3.15807	1.87845	2.39969	1.4942	1.44845	2.03324	1.66791	1.52837	1.42216	0.948415	4.56209	1.68668	1.76516	2.62868	2.55286	3.35011	2.3247	2.38503	1.91518	1.54592	1.61721	1.12521	1.74638	1.47888	1.25099	0.948415	0.948415	1.60982	GO:0070925 GO:0007286 GO:0000978 GO:0030030 GO:1902589 GO:0007389 GO:0005654 GO:0006357 GO:0005667 GO:0000790 GO:0005515 GO:0006955 GO:0007417 GO:0001843 GO:0045892 GO:0005737 GO:0045893 GO:0003705 GO:0031018	K09173	RFX1_2_3; regulatory factor X 1/2/3	0	0	br:ko03000	Transcription factors	rfx3_xentr transcription factor rfx3 os=xenopus tropicalis gn=rfx3 pe=2 sv=2rfx1_2_3; regulatory factor x 1/2/3transcription factors	1.47475e-05	NA	NA	NA	NA	NA	1
DMTA2_XENTR Doublesex- and mab-3-related transcription factor A2 OS=Xenopus tropicalis GN=dmrta2 PE=2 SV=1	c16432_g1	1.0958	1.11466	2.65032	3.05892	2.31224	3.26283	3.29933	1.93263	3.08905	2.52228	3.23148	2.92205	2.00188	1.3868	0.948415	0.948415	1.07466	0.948415	1.891	1.87598	2.19522	2.08807	1.44565	1.5313	1.28671	1.30632	0.948415	0.948415	0.948415	0.948415	0.948415	GO:0000977 GO:0045944 GO:0021796 GO:0060128 GO:0007628 GO:0003700 GO:0035914 GO:0046982 GO:0046661 GO:0019226 GO:0042803 GO:0060179 GO:0006351 GO:0000987 GO:0002052 GO:0042487 GO:0048706 GO:0007368 GO:0001541 GO:0021521 GO:0005634 GO:0046872 GO:0014807 GO:0071542 GO:2000287	K19491	DMRT4_5 DMRTA; doublesex- and mab-3-related transcription factor 4/5	0	0	br:ko03000	Transcription factors	dmta2_xentr doublesex- and mab-3-related transcription factor a2 os=xenopus tropicalis gn=dmrta2 pe=2 sv=1dmrt4_5 dmrta; doublesex- and mab-3-related transcription factor 4/5transcription factors	2.09206e-09	NA	NA	NA	NA	NA	1
BTF3_MOUSE Transcription factor BTF3 OS=Mus musculus GN=Btf3 PE=1 SV=3	c26677_g1	4.43188	4.96393	4.79415	4.51407	5.12046	5.90836	6.14007	6.63595	6.56637	6.03138	6.32721	6.17299	6.10017	5.81769	4.22603	4.29597	4.12492	4.27257	4.13922	3.9307	4.35059	4.82159	4.95545	5.39563	5.55469	5.85903	6.03653	6.71133	6.51709	6.84479	6.43701	GO:0005515 GO:0006366 GO:0044424 GO:0006810 GO:0044822	K01527	EGD1 BTF3; nascent polypeptide-associated complex subunit beta	path:map04214	Apoptosis - fly	br:ko00001	KEGG Orthology (KO)	btf3_mouse transcription factor btf3 os=mus musculus gn=btf3 pe=1 sv=3egd1 btf3; nascent polypeptide-associated complex subunit betaapoptosis - flykegg orthology (ko)	1.53185e-17	3.96131e-64	2.59719e-07	NA	NA	2.15402e-15	2.59719e-07
YBOX1_CHICK Nuclease-sensitive element-binding 1 OS=Gallus gallus GN=YBX1 PE=2 SV=1	c24963_g1	2.10372	2.24298	2.40185	1.69711	1.58255	2.92707	4.57412	5.54636	6.54949	5.41176	6.93713	6.85845	6.98069	6.28861	2.14714	1.28937	1.52103	1.40272	1.49541	1.65259	2.09087	2.05369	2.45625	2.98754	3.18821	3.24213	3.51409	5.65078	5.98848	5.91718	5.24325	GO:0008584 GO:0000977 GO:0006366 GO:0001227 GO:0005730 GO:1902219 GO:0003697 GO:0003730 GO:0060546 GO:0005844 GO:0005921 GO:0000122 GO:0009409 GO:0005923 GO:0001701 GO:0045893 GO:0048642 GO:0071474 GO:0005829 GO:0071356 GO:0017048 GO:0070935 GO:0009386 GO:0007283 GO:0046622 GO:0009566 GO:0048471 GO:2000767 GO:0003714 GO:0046872	K09276	YBX1 NSEP1; Y-box-binding protein 1	0	0	br:ko03000 br:ko03019 br:ko03041	Transcription factors | Messenger RNA biogenesis | Spliceosome	ybox1_chick nuclease-sensitive element-binding 1 os=gallus gallus gn=ybx1 pe=2 sv=1ybx1 nsep1; y-box-binding protein 1transcription factors | messenger rna biogenesis | spliceosome	6.48086e-61	4.53749e-113	1.33407e-12	NA	NA	1.26626e-13	1.33407e-12
DMRT2_HUMAN Doublesex- and mab-3-related transcription factor 2 OS=Homo sapiens GN=DMRT2 PE=2 SV=2	c21318_g1	0.948415	0.948415	1.04755	2.68963	1.65678	2.24344	2.20945	1.70286	2.19227	2.33688	2.73353	2.71156	3.05701	2.67359	1.37787	1.10699	0.948415	1.71838	1.26073	1.10702	1.11306	0.948415	1.11774	1.60307	4.44351	6.83203	0.948415	0.948415	1.67248	0.948415	0.948415	GO:0042803 GO:0060179 GO:0006351 GO:0000987 GO:0002052 GO:0006355 GO:0042487 GO:0007368 GO:0001541 GO:0021521 GO:0021796 GO:0005634 GO:0007628 GO:0003700 GO:0035914 GO:0046872 GO:0046982 GO:0071542 GO:0046661 GO:0019226	K19489	DMRT2; doublesex- and mab-3-related transcription factor 2	0	0	br:ko03000	Transcription factors	dmrt2_human doublesex- and mab-3-related transcription factor 2 os=homo sapiens gn=dmrt2 pe=2 sv=2dmrt2; doublesex- and mab-3-related transcription factor 2transcription factors	5.0884e-09	6.34518e-88	6.58409e-17	3.56004e-18	NA	0.00016725	6.58409e-17
