# Supplementary material for: A transcriptomic examination of encased rotifer embryos reveals the developmental trajectory leading to long-term dormancy; are they “animal seeds”?
Source: BMC Genomics. 2024 Jan 27;25:119. doi: 10.1186/s12864-024-09961-1 (PMC10821554; doi:10.1186/s12864-024-09961-1)
Supplement: Supplementary file 2 — Additional file 2: Tables S1. Embryonic developmental stages in AMs and REs, based on observations of time-lapse photographs. S2 Table. The temporal mean normalized gene counts (DeSeq2-VSD log-scale normalization) during the development of AMs (1–14 h post-extrusion) and REs (1–192 h post-extrusion). S3 Table. Cluster analyses (mean normalized transcript abundance values). S4 Table. (A) Cluster analysis of maternal gene transcripts (1-2 h after extrusion) with differential abundance between AMs and REs, and (B) the corresponding enriched KEGG pathways. S5 Table. (A, C) Cluster analyses of transcripts with differential abundance between early development (1–12 h post-extrusion) and very late development in each egg type. S6 Table. (A)The temporal transcript abundance patterns of transcripts encoding for dormancy hallmark proteins during the very late in RE development (24–192 h post extrusion). (B) The temporal transcript abundance patterns of genes in the KEGG longevity regulating pathway (worm) in AMs (1–14 h post-extrusion) and REs (1–192 h post-extrusion). S7 Table. (A) The temporal transcript abundance patterns of genes associated with the following signaling pathways: Wnt, TGFβ, Notch, Hippo, FoxO, PI3-AKT, Insulin signaling, JAK-STAT, MAPK, AMPK, mTOR, and Hedgehog. S8 Table. The temporal transcript abundance patterns of genes encoding for transcription factors in AMs and REs. S9 Table. The temporal transcript abundance patterns of homeobox genes in AMs and REs. S10 Table. The temporal transcript abundance patterns of genes encoding for nuclear receptors in AMs and REs. S11 Table. The temporal transcript abundance patterns of (A) genes associated with lipid droplets and genes involved in KEGG lipid metabolic pathways. S12 Table. The temporal transcript abundance patterns of genes involved in the (A) phototransduction, (B) circadian rhythm, and (C) circadian entrainment KEGG pathways in AMs and REs. S13 Table. List of opsin-associated genes in AMs and REs. [file 12864_2024_9961_MOESM2_ESM.zip › Additional File 2, S9_Table. xlsx.xlsx]

## Sheet: Table S9
	Additional File 2, S9 Table

## Sheet: Homeobox
Protein name	Gene ID	Acession number	Gene annotation (vs. Uniprot)	E value	Identity	AM1	AM2	AM3	AM4	AM5	AM6	AM7	AM8	AM9	AM10	AM11	AM12	AM13	AM14	RE1	RE2	RE3	RE4	RE5	RE6	RE7	RE8	RE9	RE10	RE11	RE12	RE24	RE48	RE92	RE144	RE192	GO	KO	KO_info	AM_pval	RE_pval	AM_vs_RE_pval	Maternal_pval	Early_vs_Very Late_AM_pval	Early_vs_Very Late_RE_pval
Hox2	c24164_g1	APD78496.1	HXA2B_TAKRU Homeobox Hox-A2b OS=Takifugu rubripes GN=hoxa2b PE=3 SV=1	0	90.86	1.41417	0.948415	1.69506	1.38231	1.61435	1.66233	2.01936	1.6075	1.49879	1.26961	1.56894	1.54206	2.48361	2.05176	0.948415	1.59764	1.40366	1.83198	2.28209	1.5829	1.51823	1.23634	0.948415	1.30326	1.35606	0.948415	0.948415	1.82845	0.948415	0.948415	0.948415	GO:0035282 GO:0009952 GO:0043565 GO:0021612 GO:0045664 GO:0005654 GO:0009953 GO:0048857 GO:0003700 GO:0048522 GO:0045596 GO:0051241 GO:0016235 GO:0007160 GO:0006351 GO:0008015 GO:0042221 GO:0021569 GO:0048468 GO:0002011 GO:0048704 GO:0006357 GO:0021570 GO:0005515 GO:0007219 GO:0005737 GO:0010628 GO:0045165	K09302	HOX_2; homeobox protein HoxA/B2	NA	NA	NA	NA	NA	NA
Hox3	c15441_g1	RNA22273.1		0	92.51
Hox4	c20996_g1	APD78498.1	HXD4_CHICK Homeobox Hox-D4 OS=Gallus gallus GN=HOXD4 PE=2 SV=1	2e-124	96.55	0.948415	0.948415	1.60126	2.2277	1.89839	2.19126	1.73688	1.48263	1.94152	1.33049	1.90559	1.67317	2.23431	1.61338	0.948415	1.18121	1.12558	1.12917	0.948415	1.27718	0.948415	1.44636	1.11774	1.57907	0.948415	1.11317	0.948415	0.948415	0.948415	0.948415	1.31187	GO:0005634 GO:0003700 GO:0071837 GO:0048863 GO:0006351 GO:0009952 GO:0006355 GO:0043565 GO:0048704 GO:0051216	K09304	HOX_4; homeobox protein HoxA/B/C/D4	NA	NA	NA	NA	NA	NA
Hox5	c13414_g1	RNA18956.1		2e-142	97.71
Hox6	c11075_g1	APD78499.1	HXB7B_XENLA Homeobox Hox-B7-B OS=Xenopus laevis GN=hoxb7-b PE=2 SV=1	8e-116	95.32	0.948415	1.06677	1.4045	2.70911	1.78109	2.08633	2.03303	1.33802	1.51772	2.06264	1.71998	1.72714	0.948415	1.81893	1.0553	0.948415	1.10057	1.62125	3.04898	3.21958	1.95233	1.07877	1.11774	1.5313	0.948415	0.948415	0.948415	0.948415	0.948415	0.948415	0.948415	GO:0000980 GO:0005515 GO:0005737 GO:0003714 GO:0009952 GO:0006366 GO:0045446 GO:0001205 GO:0045944 GO:1903507 GO:0048704 GO:0005654	K09307	HOX_7; homeobox protein HoxA/B7	NA	0.000876212	NA	NA	NA	NA
MedPost	c4368_g1	RMZ99710.1	HXD8_PANTR Homeobox Hox-D8 OS=Pan troglodytes GN=HOXD8 PE=3 SV=1	0	99.27	0.948415	1.12196	2.4133	2.68894	1.77406	3.14156	2.24814	2.59507	2.35745	2.21877	2.18694	3.31464	1.39284	2.83865	0.948415	0.948415	0.948415	0.948415	3.01413	1.99225	2.26547	1.57979	1.09186	0.948415	0.948415	0.948415	0.948415	0.948415	0.948415	0.948415	0.948415	GO:0015630 GO:0045638 GO:0008595 GO:0021516 GO:0000977 GO:0006366 GO:0001228 GO:0008344 GO:0045944 GO:0048704 GO:0005654 GO:0000122 GO:0007625 GO:0005737 GO:0003714 GO:0019233	K09308	HOX_8; homeobox protein HoxB/C/D8	2.595e-05	NA	0.000332695	NA	NA	NA
EVE/EVX	c15112_g1	RNA31189.1		7e-121	100
MOX	c11560_g1	RNA02676.1		2e-79	97.74
MNX	c19040_g2	RNA40274.1		1e-37	96.97
EN	c21360_g1	RMZ97164.1	HME2A_DANRE Homeobox engrailed-2a OS=Danio rerio GN=eng2a PE=2 SV=2	2e-122	93.97	1.00905	0.948415	2.24837	1.81147	2.12592	2.1326	2.19776	1.79892	1.87949	1.63483	2.58618	1.95567	2.4549	1.15397	0.948415	1.39087	0.948415	0.948415	1.26073	1.09191	0.948415	0.948415	0.948415	0.948415	0.948415	0.948415	0.948415	0.948415	0.948415	0.948415	0.948415	GO:0035264 GO:0042756 GO:0045727 GO:0000978 GO:0007411 GO:0008344 GO:0045944 GO:0009954 GO:0009953 GO:0043524 GO:0030426 GO:0000122 GO:0001078 GO:0030901 GO:0001501 GO:0043473 GO:1990403 GO:0035115 GO:0030027 GO:0035176 GO:0042327 GO:0021549 GO:0007367 GO:0030917 GO:0061743 GO:0005634 GO:0071542 GO:0030175	K09319	EN; homeobox protein engrailed	4.78381e-05	NA	NA	NA	NA	NA
GBX	c16463_g1	RNA44945.1		9e-121	99.48
DLX	c9159_g1	RNA26669.1	DLX1_MOUSE Homeobox DLX-1 OS=Mus musculus GN=Dlx1 PE=2 SV=1	0	98.9	1.98976	2.80617	1.74682	1.4479	1.07125	1.56514	1.47678	1.25177	1.09673	0.948415	1.13721	1.69497	0.948415	0.948415	0.948415	2.00843	1.9225	1.90095	1.87847	1.12262	1.22038	0.948415	1.11774	0.948415	0.948415	0.948415	0.948415	0.948415	0.948415	0.948415	1.31187	GO:0008283 GO:0060166 GO:0071837 GO:0021537 GO:0000978 GO:0060021 GO:0006366 GO:0007411 GO:1901522 GO:0021892 GO:0045669 GO:0060325 GO:0000122 GO:0001078 GO:0030326 GO:0001077 GO:0030509 GO:0048663 GO:0001649 GO:0050679 GO:0090263 GO:0048646 GO:0030855 GO:0000790 GO:0005737 GO:0042472 GO:0001958	K09314	DLX1_4_6; homeobox protein DLX1/4/6	0.00632981	NA	NA	NA	NA	NA
DLX	c17666_g1	RNA39699.1		8e-146	98.94
GSX	c22120_g2	RNA07154.1		1e-104	96.76
CDX1	c22083_g1	RNA31621.1		0	99.59
CDX2	c17479_g2	RNA25261.1	CDX2_MOUSE Homeobox CDX-2 OS=Mus musculus GN=Cdx2 PE=1 SV=1	0	95.33	0.948415	0.948415	3.02841	3.18128	3.51	2.76096	2.78273	2.11319	3.49226	4.02239	3.27147	3.24001	2.60448	2.6268	0.948415	0.948415	0.948415	0.948415	1.20828	0.948415	0.948415	0.948415	0.948415	0.948415	0.948415	0.948415	0.948415	0.948415	0.948415	0.948415	0.948415	GO:0000978 GO:0008284 GO:0060349 GO:0006366 GO:0000777 GO:0001205 GO:0001227 GO:0045944 GO:0000794 GO:0005654 GO:0000980 GO:0000122 GO:0009948 GO:0001077 GO:0001568 GO:0045197 GO:0035019 GO:0001829 GO:0060575 GO:0008333 GO:0045597 GO:0060711 GO:0005515 GO:0003714 GO:0014807 GO:0017053	K09312	CDX; homeobox protein CDX	1.74844e-07	NA	NA	NA	NA	NA
MSX	c19884_g3	AUN27644.1		8e-49	89.13
NK1/slou	c24398_g1	RNA02318.1		0	99.72
NK3/bp	c12285_g1	RNA42437.1	NA	9e-152	99.6	1.0714	0.948415	1.68021	3.8304	3.11123	3.16224	3.39561	2.04886	2.84156	1.90109	2.96853	3.1163	1.67833	1.3868	0.948415	0.948415	0.948415	0.948415	0.948415	0.948415	0.948415	0.948415	0.948415	0.948415	0.948415	0.948415	0.948415	0.948415	0.948415	1.89844	0.948415	NA	NA	NA	1.33791e-09	NA	NA	NA	NA	NA
NK4/tin	c13206_g1	RNA32982.1		8e-162	99.13
HMX	c16552_g1	XP_026689050.1		3e-18	82.81
NK6	c5005_g1	RNA38293.1	NKX61_RAT Homeobox Nkx- OS=Rattus norvegicus GN=Nkx6-1 PE=2 SV=1	4e-132	99.59	0.948415	0.948415	2.52964	2.99008	2.57099	2.79708	1.51277	1.55611	1.42643	1.54047	1.57078	1.81728	1.27197	0.948415	0.948415	0.948415	1.10057	1.37096	1.43323	1.32315	1.11306	0.948415	0.948415	0.948415	0.948415	0.948415	0.948415	0.948415	0.948415	0.948415	0.948415	GO:0021912 GO:0021913 GO:0000978 GO:0045687 GO:0006366 GO:0045666 GO:0045686 GO:0045944 GO:0051091 GO:0005654 GO:0000122 GO:0001078 GO:0022010 GO:0072560 GO:0001764 GO:0070062 GO:0044342 GO:0071375 GO:2000078 GO:0032024 GO:0001709 GO:2001222 GO:0010455 GO:0010454 GO:0007224 GO:0003682 GO:0035094 GO:0009887 GO:0030516 GO:0030857 GO:0005515 GO:0051594 GO:0042493 GO:0071345 GO:0050885	K08030	NKX6-1; homeobox protein Nkx-6.1	1.27177e-09	NA	NA	NA	NA	NA
LBX	c10385_g1	RNA24091.1	LBX1_RAT Transcription factor LBX1 OS=Rattus norvegicus GN=Lbx1 PE=2 SV=1	6e-145	99.58	0.948415	1.20626	3.31592	2.65874	1.18893	1.23439	1.49897	0.948415	1.17027	1.20185	1.36597	1.47331	1.70371	0.948415	1.21372	0.948415	1.07466	1.37119	4.4367	4.08359	2.06956	1.0997	1.44565	1.11362	1.19605	1.67971	0.948415	0.948415	0.948415	0.948415	0.948415	GO:0043009 GO:0040011 GO:0008285 GO:0000977 GO:0045665 GO:0001228 GO:0048534 GO:0045944 GO:0000122 GO:0005667 GO:0003008 GO:0032989 GO:0001568 GO:0003229 GO:0003208 GO:0030902 GO:0048664 GO:0051240 GO:0055002 GO:0001947 GO:0055007 GO:0006351 GO:0003161 GO:0008016 GO:0021522 GO:0042221 GO:0048646 GO:0021920 GO:0048666 GO:0060411 GO:0003002 GO:0007517 GO:0005634 GO:0005515 GO:0006928 GO:0051450	K09353	LBX; homeobox protein LBX	0.00120789	1.82456e-20	6.11608e-08	NA	NA	NA
TLX	c2060_g1	RNA02849.1		4e-164	98.89
NKx2.1	c24774_g1	RNA21986.1	TITF1_CANLF Thyroid transcription factor 1 OS=Canis lupus familiaris GN=TITF1 PE=2 SV=1	2e-174	98.83	1.60595	2.15723	2.11495	1.71242	2.52066	2.06333	2.0248	1.4587	1.55641	1.24392	1.72629	1.46988	1.39284	2.23194	0.948415	1.07606	2.24286	2.53404	2.7429	3.80587	2.86748	1.94658	0.948415	1.23817	0.948415	0.948415	0.948415	0.948415	0.948415	0.948415	0.948415	GO:0048709 GO:0010033 GO:0035883 GO:0021515 GO:0000978 GO:0006366 GO:0007389 GO:0021953 GO:0045597 GO:0045944 GO:1901700 GO:0005654 GO:0001077 GO:0005515 GO:0030900 GO:0001889 GO:0007409 GO:0048663 GO:0050680 GO:0072148 GO:0031018 GO:0050767 GO:0030324	K09342	NKX2-1 TITF1; homeobox protein Nkx-2.1	NA	1.32544e-14	6.74255e-05	0.00333367	NA	NA
NKx2.2	c22120_g1	RNA27395.1		0	98.7
NKx2.8	c18065_g2	RNA42408.1	DTH1_GIRTI Homeobox DTH-1 OS=Girardia tigrina GN=DTH-1 PE=2 SV=2	0	98.59	0.948415	0.948415	2.50269	2.58211	2.58494	2.10538	1.55525	1.16598	1.15674	2.21158	1.28423	1.26273	1.72899	1.23543	0.948415	0.948415	1.15315	1.2015	1.55006	2.18354	1.55461	1.23634	0.948415	0.948415	0.948415	0.948415	0.948415	0.948415	0.948415	0.948415	0.948415	GO:0060441 GO:0042538 GO:0060486 GO:0007492 GO:0021759 GO:0000978 GO:0032570 GO:0006366 GO:0007411 GO:0021798 GO:0021877 GO:0006644 GO:0051091 GO:0021795 GO:0021554 GO:0048714 GO:0005667 GO:0001077 GO:0003326 GO:0009749 GO:0003327 GO:0003329 GO:0048565 GO:0060430 GO:0046545 GO:0007224 GO:0048646 GO:0007623 GO:0060510 GO:0021983 GO:0001161 GO:0033327 GO:0030336 GO:0014003 GO:0060580 GO:0045665 GO:…	K08029	NKX2-2; homeobox protein Nkx-2.2	8.86347e-05	NA	NA	NA	NA	NA
EMX	c11605_g1	BBE10619.1	EMS_DROME Homeotic empty spiracles OS=Drosophila melanogaster GN=ems PE=2 SV=2	1e-31	80.28	1.25216	0.948415	2.69886	3.03335	2.35491	2.78363	2.08619	1.94214	2.62434	1.46297	2.43057	1.99823	0.948415	2.22091	0.948415	0.948415	0.948415	1.36817	1.77396	1.59327	1.21949	1.2479	0.948415	0.948415	0.948415	0.948415	0.948415	0.948415	0.948415	0.948415	0.948415	GO:0060563 GO:0060041 GO:0009791 GO:0060021 GO:0009952 GO:0007411 GO:0009950 GO:0048854 GO:0001227 GO:0007398 GO:0021796 GO:0021895 GO:0000122 GO:0001764 GO:0007406 GO:0035914 GO:0001701 GO:0048048 GO:0072001 GO:0070445 GO:0016055 GO:0031490 GO:0006351 GO:0021846 GO:0021885 GO:0060019 GO:0007601 GO:0021542 GO:0005634 GO:0005515 GO:0005737 GO:0001162 GO:1990138 GO:0042493 GO:0048872	K09317	EMX; homeobox protein EMX	0.000539521	NA	NA	NA	NA	NA
DBX1	c13057_g1	RNA12918.1		0	99
BARH2	c24109_g1	RNA31263.1	BARH2_HUMAN -like 2 homeobox OS=Homo sapiens GN=BARHL2 PE=1 SV=2	0	99.25	1.13203	1.62925	6.10675	5.61476	5.45118	5.4921	3.51599	4.89641	4.88211	3.1347	4.87364	3.64595	2.96233	2.94459	1.21372	0.948415	0.948415	1.11788	0.948415	2.34154	1.11306	0.948415	0.948415	1.16936	0.948415	0.948415	0.948415	0.948415	0.948415	0.948415	0.948415	GO:0045727 GO:0030182 GO:0000977 GO:0006366 GO:0048523 GO:0007601 GO:0045944 GO:0005654 GO:0001077 GO:0001764 GO:0007548 GO:0030516 GO:0005515 GO:0001502 GO:0005737 GO:0055123 GO:0001709 GO:0050896	K09360	BARHL; BarH-like	6.08582e-21	NA	3.95304e-06	NA	NA	NA
BarH2	c17684_g1	RNA31262.1	BARH2_RAT -like 2 homeobox OS=Rattus norvegicus GN=Barhl2 PE=2 SV=1	2e-127	99.57	0.948415	0.948415	2.21582	2.26929	2.33108	2.90335	2.38815	2.21554	1.6588	2.32514	1.90383	2.10912	1.39114	2.67741	0.948415	0.948415	0.948415	0.948415	0.948415	0.948415	0.948415	0.948415	0.948415	0.948415	0.948415	0.948415	0.948415	0.948415	0.948415	0.948415	0.948415	GO:0000977 GO:0006366 GO:0007601 GO:0045944 GO:0005654 GO:0043524 GO:0007605 GO:0001077 GO:0001764 GO:0030901 GO:0005515 GO:0001502 GO:0005737 GO:0055123 GO:0050896	K09360	BARHL; BarH-like	2.5597e-05	NA	NA	NA	NA	NA
BarH1	c16189_g1	RNA20934.1	BAX1B_CHICK Homeobox -like 1b OS=Gallus gallus GN=BARX1B PE=2 SV=1	7e-61	96.23	1.03401	0.948415	1.2893	2.98607	2.19459	1.88029	2.34516	1.54448	2.26121	1.34885	1.55805	1.90712	1.91075	1.49071	0.948415	1.05357	0.948415	0.948415	0.948415	0.948415	0.948415	0.948415	0.948415	0.948415	0.948415	0.948415	0.948415	0.948415	0.948415	0.948415	0.948415	GO:0000977 GO:0007267 GO:0009952 GO:0006366 GO:0048536 GO:0001228 GO:0007420 GO:0045944 GO:0030855 GO:0005634 GO:0001502 GO:0055123 GO:0030178 GO:0061061	K09361	BARX; BarH-like homeobox	0.000646718	NA	NA	NA	NA	NA
NK7	c15457_g1	RNA24486.1	HM09_CAEEL Homeobox ceh-9 OS=Caenorhabditis elegans GN=ceh-9 PE=3 SV=2	3e-84	99.33	1.03401	1.75765	2.23511	3.2929	3.21968	3.1024	2.98734	2.38008	2.14607	2.76793	2.87237	2.78453	0.948415	1.69626	1.24497	1.10699	1.19449	1.72958	1.95172	1.71618	1.37386	1.61571	1.13288	1.48742	2.08579	1.6216	0.948415	0.948415	0.948415	0.948415	1.31187	GO:0048916 GO:0021912 GO:0021913 GO:0000978 GO:0045687 GO:0045666 GO:0045686 GO:0045944 GO:0051091 GO:0005654 GO:0000122 GO:0001078 GO:0072560 GO:0001764 GO:0070062 GO:0044342 GO:2000078 GO:2001222 GO:0048709 GO:0060135 GO:0006351 GO:0007224 GO:0007420 GO:0007566 GO:0030516 GO:0051594 GO:0042472 GO:0050885	K09350	NKX6-2; homeobox protein Nkx-6.2	2.45167e-05	NA	NA	NA	NA	NA
MEIS	c25444_g5	RNA25151.1	HTH_DROME Homeobox homothorax OS=Drosophila melanogaster GN=hth PE=1 SV=1	1e-83	86.31	0.948415	1.3692	3.26839	3.41716	3.2502	3.56228	2.24543	3.34071	3.52505	2.8791	2.76295	3.59032	1.27197	2.34202	1.13808	1.06124	1.45623	2.44242	2.56735	2.61048	1.66567	1.6925	1.55028	2.02749	1.58879	1.21826	0.948415	0.948415	0.948415	1.44541	1.31187	GO:0070848 GO:0000978 GO:0009952 GO:0045665 GO:0006366 GO:0008542 GO:0045944 GO:0002089 GO:0009612 GO:0000122 GO:0005667 GO:0001077 GO:0007626 GO:0046982 GO:0001525 GO:0030902 GO:0003705 GO:0035855 GO:0031016 GO:0014036 GO:0045638 GO:0003682 GO:0008134 GO:0043410 GO:0060216 GO:0005634 GO:0048471 GO:0003714	K16670	MEIS2; homeobox protein Meis2	4.35303e-14	0.000292674	NA	NA	NA	NA
PKNOX	c24120_g1	RNA13812.1	PKNX2_MOUSE Homeobox PKNOX2 OS=Mus musculus GN=Pknox2 PE=2 SV=1	5e-147	97.25	2.1721	2.712	3.30752	4.68364	4.16632	4.02209	3.75887	3.35288	4.16401	4.44593	4.42153	4.40374	3.1772	3.90701	1.26997	0.948415	2.18812	2.62209	3.72128	3.3431	1.8595	1.39799	0.948415	1.43313	0.948415	1.21691	0.948415	0.948415	0.948415	0.948415	1.44442	GO:0035066 GO:0015630 GO:0070848 GO:0000978 GO:0009952 GO:0045665 GO:0006366 GO:0008542 GO:0045944 GO:0002089 GO:0009612 GO:0000122 GO:0005667 GO:0001077 GO:0007626 GO:0046982 GO:0001525 GO:0030902 GO:0003705 GO:0015629 GO:0035855 GO:0031017 GO:0014036 GO:0045638 GO:0003682 GO:0008134 GO:0043410 GO:0003785 GO:0060216 GO:0051015 GO:0030217 GO:0005634 GO:0048471 GO:0030218 GO:0003714	0	0	2.16964e-09	1.7024e-11	5.38454e-19	0.000207386	NA	NA
TGIF	c22752_g2	RNA38664.1	TGIF2_HUMAN Homeobox TGIF2 OS=Homo sapiens GN=TGIF2 PE=1 SV=1	2e-66	98.41	4.27754	3.58243	3.66815	3.5564	3.16854	2.69196	2.351	1.73994	2.44117	1.95935	2.36563	2.29054	1.70371	3.12478	3.83453	4.39381	4.43064	4.34798	4.95528	3.85439	3.29158	2.86657	3.44329	3.55309	3.79931	2.70971	1.95079	2.93289	3.21082	2.71507	2.22086	GO:0010470 GO:0006351 GO:0060041 GO:0000978 GO:0045666 GO:0005654 GO:0038092 GO:0000122 GO:0001078 GO:0003714 GO:0042493 GO:0071363 GO:0070410	K19383	TGIF1; homeobox protein TGIF1	NA	0.00493053	NA	NA	NA	NA
PBX	c29732_g1	RNA11939.1		1e-137	98.67
EXD	c9439_g1	RNA16803.1	EXD_ANOGA Homeobox extradenticle OS=Anopheles gambiae GN=exd PE=3 SV=2	0	100	2.5543	3.70894	5.24262	5.70398	5.1715	4.24259	3.3019	3.59332	3.49889	3.59557	3.4	3.39373	2.4446	2.40451	2.02088	2.51275	4.53183	4.8608	5.36369	5.00051	4.28435	4.58332	4.74886	4.95716	4.24721	4.58772	2.81825	0.948415	1.47999	1.89844	1.98208	GO:0021516 GO:0006366 GO:0008344 GO:0001205 GO:0002087 GO:0048534 GO:0048732 GO:0045944 GO:0009954 GO:0005654 GO:0000980 GO:0001741 GO:0005667 GO:0030326 GO:0030902 GO:0000060 GO:0035019 GO:0031016 GO:0014036 GO:0007388 GO:0007422 GO:0043433 GO:0048568 GO:0003682 GO:0008134 GO:0007387 GO:0007585 GO:0043410 GO:0048666 GO:0042127 GO:0009887 GO:0001654 GO:0001655 GO:0005737	K09355	PBX1; pre-B-cell leukemia transcription factor 1	5.27452e-07	3.96477e-32	0.000626297	NA	NA	2.15803e-10
SIX2	c22719_g1	RNA44072.1	SIX2_HUMAN Homeobox SIX2 OS=Homo sapiens GN=SIX2 PE=1 SV=1	2e-82	99.52	2.04765	1.05629	3.29687	3.58221	2.63745	3.13286	2.80536	2.37086	3.50935	2.78002	3.1685	2.71679	2.4318	2.63088	2.16102	2.18937	2.08634	2.63877	1.89998	2.60665	2.80989	1.79674	1.38786	0.948415	0.948415	1.14157	0.948415	2.18192	1.30118	2.33817	0.948415	GO:0008584 GO:0032330 GO:0008582 GO:0000978 GO:0061055 GO:0021797 GO:0006366 GO:0021798 GO:0048557 GO:0048512 GO:1901987 GO:0072193 GO:0000980 GO:0007605 GO:0005667 GO:0009948 GO:0001077 GO:0097168 GO:0003404 GO:0009946 GO:0000060 GO:0097402 GO:0072107 GO:0032403 GO:0050678 GO:0014016 GO:0042826 GO:0032880 GO:0090103 GO:0045214 GO:0060037 GO:0060235 GO:1902725 GO:0005886 GO:0007501 GO:0021983 GO:…	K15614	SIX1; homeobox protein SIX1	0.00512381	0.00127079	6.78868e-09	NA	NA	NA
SIX3	c29542_g1		SIX3_MOUSE Homeobox SIX3 OS=Mus musculus GN=Six3 PE=1 SV=2			0.948415	1.22087	2.22636	2.66598	2.13379	1.96519	1.79168	2.24329	2.10958	2.66702	1.9927	2.17001	1.39284	1.3868	1.09904	1.06124	1.29017	2.13421	2.74637	3.56557	2.84508	3.01515	2.69085	2.57303	1.46948	0.948415	0.948415	0.948415	1.40619	0.948415	0.948415	GO:0032330 GO:0008582 GO:0000978 GO:0061055 GO:0021797 GO:0006366 GO:0021798 GO:0048557 GO:0048512 GO:1901987 GO:0072193 GO:0000980 GO:0007605 GO:0005667 GO:0009948 GO:0001077 GO:0097168 GO:0003404 GO:0009946 GO:0000060 GO:0097402 GO:0072107 GO:0032403 GO:0050678 GO:0014016 GO:0042826 GO:0032880 GO:0090103 GO:0060037 GO:0060235 GO:0005886 GO:0007501 GO:0021983 GO:0090190 GO:0003337 GO:0035909 GO:…	K19473	SIX3_6 OPTIX; homeobox protein SIX3/6	0.00136748	1.67916e-19	1.46817e-05	NA	NA	0.00412843
SIX1	c34898_g1	RNA19524.1		0	99.4
ceh-40	c15231_g1	RNA06439.1	R7UQR4_CAPTE Uncharacterized protein (Fragment) OS=Capitella teleta GN=CAPTEDRAFT_88304 PE=4 SV=1	2e-122	99.59	3.02297	3.05	1.22006	1.63706	1.83196	2.48441	3.16639	3.89557	2.92354	3.169	3.47371	3.63397	1.73146	3.52741	3.86643	3.06451	2.73721	2.46778	1.37226	1.84727	2.31358	3.88726	3.96298	4.73453	5.25945	6.44244	6.21158	5.64027	5.69698	6.05972	4.51049	GO:0003677 GO:0005634 GO:0006355	0	0	4.95583e-05	8.23947e-84	1.44549e-07	NA	NA	0.00668621
ALX	c15028_g1	RNA21213.1		7e-99	100
ALX	c19542_g1	RNA14061.1	AL_DROME Homeobox aristaless OS=Drosophila melanogaster GN=al PE=1 SV=2	0	97.11	0.948415	1.14297	2.59185	3.00007	1.88522	2.24883	3.4614	2.02671	2.61458	0.948415	1.53191	1.91482	1.91075	2.49995	0.948415	0.948415	0.948415	0.948415	1.0685	0.948415	0.948415	0.948415	0.948415	1.33457	1.19321	0.948415	0.948415	0.948415	0.948415	0.948415	0.948415	GO:0071837 GO:0021537 GO:0009791 GO:0060021 GO:0000977 GO:0009952 GO:0006366 GO:0005794 GO:0001228 GO:0048699 GO:0045944 GO:0005654 GO:0042733 GO:0000122 GO:0010718 GO:0005667 GO:0001502 GO:0001843 GO:0001942 GO:0046982 GO:0048565 GO:0035115 GO:0035116 GO:0050896 GO:0042803 GO:0042981 GO:0007601 GO:0048704 GO:0007517 GO:0001755 GO:0003714	K09452	ARX; homeobox protein aristaless-related	1.21191e-05	NA	NA	NA	NA	NA
ALX3	c12761_g1	RNA20317.1		0	98.4
ALX4	c21959_g1	RNA24114.1	ALX4_MOUSE Homeobox aristaless-like 4 OS=Mus musculus GN=Alx4 PE=1 SV=1	8e-79	99.37	1.22776	0.948415	2.89284	2.57869	2.46139	1.90915	2.99915	1.71351	2.58979	2.05381	2.35863	2.32127	1.39284	2.13945	0.948415	0.948415	0.948415	0.948415	0.948415	1.10298	0.948415	1.10599	1.14929	0.948415	1.1521	0.948415	0.948415	0.948415	0.948415	0.948415	0.948415	GO:0071837 GO:0060040 GO:0021759 GO:0009791 GO:0060021 GO:0009952 GO:0006366 GO:0007411 GO:0021831 GO:0021853 GO:0005794 GO:0001206 GO:0001228 GO:0045944 GO:0005654 GO:0042733 GO:0000980 GO:0000122 GO:0010718 GO:0005667 GO:0001502 GO:0001843 GO:0001942 GO:0044241 GO:0046982 GO:0048565 GO:0072148 GO:0035115 GO:0035116 GO:0042803 GO:0021846 GO:0046622 GO:0048701 GO:0042981 GO:0003682 GO:0021800 GO:…	K09451	ALX4; homeobox protein aristaless-like 4	0.00110532	NA	NA	NA	NA	NA
GSC	c17391_g1	RNA18221.1		3e-43	89.8
GSC	c20938_g1	RNA08104.1	GSCA_XENLA Homeobox goosecoid isoform A OS=Xenopus laevis GN=gsc-a PE=2 SV=2	1e-42	98.55	3.70818	4.18831	1.87511	1.64852	1.54868	1.22928	1.46138	1.47726	1.23921	0.948415	1.12041	0.948415	0.948415	1.61338	2.36307	3.85885	3.60663	2.45029	2.11732	1.47299	0.948415	1.0997	0.948415	0.948415	0.948415	0.948415	0.948415	0.948415	0.948415	0.948415	0.948415	GO:0014036 GO:0006351 GO:0000977 GO:0001227 GO:0007420 GO:0007423 GO:0009887 GO:0060711 GO:0000122 GO:0005634 GO:0005515 GO:0001568 GO:0005737 GO:0048598 GO:0051726	K09324	GSC; homeobox protein goosecoid	2.01791e-05	7.46976e-17	NA	NA	NA	NA
DRGX	c26011_g2	RNA41326.1	HM10_CAEEL Homeobox ceh-10 OS=Caenorhabditis elegans GN=ceh-10 PE=1 SV=1	0	98.82	8.98713	8.62561	7.07628	7.11922	7.69299	7.17842	6.87894	6.86583	6.83029	7.08818	6.47167	6.88463	7.82184	7.62214	9.11617	9.09722	9.10426	8.60827	7.64898	7.88028	7.4655	7.07013	7.32698	7.55329	7.5919	7.72512	7.84026	7.82352	8.03699	7.82759	7.25561	GO:0001077 GO:0009605 GO:0006351 GO:0006928 GO:0040011 GO:0007409 GO:0000978 GO:0051606 GO:0042221 GO:0021854 GO:0007601 GO:0045944	K09334	CART1; cartilage homeoprotein 1	1.12448e-15	5.78094e-25	NA	NA	NA	NA
DRGX	c21836_g1	RNA21146.1	DRGX_HUMAN Dorsal root ganglia homeobox OS=Homo sapiens GN=DRGX PE=3 SV=1	0	98.39	1.00905	1.06677	1.49246	2.55254	2.57084	3.10466	2.62057	1.94214	2.80528	2.52647	2.75347	2.20051	2.71915	1.95255	0.948415	1.10699	1.11671	1.29863	0.948415	1.1066	0.948415	1.2479	0.948415	0.948415	0.948415	0.948415	0.948415	0.948415	0.948415	0.948415	0.948415	GO:0071837 GO:0021559 GO:0021516 GO:0021759 GO:0009593 GO:0009791 GO:0060021 GO:0009952 GO:0006366 GO:0007411 GO:0021831 GO:0021853 GO:0001206 GO:0001228 GO:0045944 GO:0042733 GO:0000980 GO:0000122 GO:0005667 GO:0048483 GO:0001942 GO:0044241 GO:0046982 GO:0048565 GO:0072148 GO:0035115 GO:0050954 GO:0035116 GO:0021846 GO:0046622 GO:0048701 GO:0042981 GO:0003682 GO:0021800 GO:0042127 GO:0003357 GO:…	K09452	ARX; homeobox protein aristaless-related	1.30578e-07	NA	NA	NA	NA	NA
DMX	c23181_g1	RNA23022.1		0	99.65
DMX	c24249_g1	RNA23021.1	DMBX1_MOUSE Diencephalon mesencephalon homeobox 1 OS=Mus musculus GN=Dmbx1 PE=1 SV=1	0	99.79	5.09242	3.37352	2.5408	1.10255	1.12087	1.18602	1.29712	1.16598	2.03115	2.16231	1.64284	0.948415	1.67833	1.15397	5.00594	5.03656	3.93867	3.16092	1.19406	1.25009	1.69456	1.50279	1.18467	1.97263	1.53339	1.82498	0.948415	2.34938	1.47999	0.948415	2.50039	GO:0048562 GO:0001077 GO:0005515 GO:0003713 GO:0030182 GO:0000978 GO:0007420 GO:0005730 GO:0045944 GO:0050896	K09324	GSC; homeobox protein goosecoid	9.78186e-14	8.9195e-132	0.000793519	NA	NA	NA
DMX	c28742_g1	RNA39891.1	DMX1B_DANRE Diencephalon mesencephalon homeobox 1-B OS=Danio rerio GN=dmbx1b PE=2 SV=1	7e-111	98.55	1.05305	1.70733	2.95346	3.12409	3.44878	4.7791	4.05538	3.00682	2.77636	2.70589	3.42919	3.77788	3.10813	2.50858	0.948415	1.05357	1.79668	1.42238	1.0989	1.12262	1.32489	1.67976	1.65983	1.85979	1.4635	1.30632	0.948415	0.948415	0.948415	0.948415	1.31187	GO:0040036 GO:0006351 GO:0006461 GO:0000978 GO:0009952 GO:0007411 GO:0046983 GO:0043234 GO:0048589 GO:0045944 GO:0040019 GO:0008589 GO:0030426 GO:0005634 GO:0001077 GO:0030901 GO:0030900 GO:0045892 GO:0030902 GO:0048598 GO:0071542 GO:0008190 GO:0030534	0	0	1.80183e-11	NA	0.00690105	NA	NA	NA
PAX4	c8783_g1	RNA07947.1	NA	0	99.22	0.948415	0.948415	0.948415	0.948415	0.948415	0.948415	1.10953	0.948415	0.948415	0.948415	1.73696	1.38066	1.84919	0.948415	6.59899	6.50868	5.80503	5.68187	4.24077	2.54524	1.69456	0.948415	1.13288	1.21218	0.948415	1.14157	2.48336	0.948415	0.948415	0.948415	1.48607	NA	NA	NA	NA	3.0537e-199	1.28939e-25	1.00049e-07	NA	0.000117816
PAX6	c22377_g1	CAO99176.1	PAX6_DROME Paired box Pax-6 OS=Drosophila melanogaster GN=ey PE=2 SV=3	7e-66	81.4	0.948415	1.16061	2.14458	2.30913	2.01534	2.12906	2.63483	1.74803	1.60619	1.56491	3.9705	3.89189	2.69751	3.77413	0.948415	1.27542	1.23925	1.42258	1.39714	0.948415	0.948415	0.948415	0.948415	1.25408	0.948415	0.948415	0.948415	0.948415	0.948415	0.948415	0.948415	GO:0000979 GO:0039003 GO:0000978 GO:0021797 GO:0007411 GO:0021798 GO:0009950 GO:0002088 GO:0021796 GO:0071371 GO:0006959 GO:0072221 GO:2000594 GO:0001709 GO:0050679 GO:0035799 GO:0072108 GO:2000597 GO:0019901 GO:0035035 GO:0090103 GO:0043234 GO:0005764 GO:0090190 GO:0003337 GO:0021670 GO:0031625 GO:0072179 GO:0050680 GO:0071364 GO:0033365 GO:0030534 GO:0071837 GO:0034451 GO:0045665 GO:0021778 GO:…	K08031	PAX6; paired box protein 6	7.6368e-12	NA	NA	NA	NA	NA
OTX	c24739_g14	RNA15483.1	OTX5B_XENLA Homeobox otx5-B OS=Xenopus laevis GN=otx5-b PE=2 SV=1	3e-38	99.19	1.46074	2.06183	1.67765	1.79463	1.99158	1.35607	1.51235	2.18809	1.12418	1.14004	1.21816	2.20051	0.948415	1.80878	0.948415	1.09632	2.2574	1.78618	1.89574	1.43226	0.948415	0.948415	0.948415	1.10708	0.948415	0.948415	0.948415	1.25099	0.948415	0.948415	0.948415	GO:0040036 GO:0006461 GO:0000978 GO:0046534 GO:0006366 GO:0007411 GO:0045944 GO:0043522 GO:0008589 GO:0030426 GO:0001077 GO:0030901 GO:0003406 GO:0097306 GO:0035257 GO:0021549 GO:0042706 GO:0030917 GO:0045872 GO:0043234 GO:0007601 GO:0007623 GO:0005634 GO:0048852 GO:0071542 GO:0042472 GO:2000543 GO:0008190 GO:0090009	K09326	OTX1; homeobox protein OTX1	NA	NA	NA	NA	NA	NA
PHOX	c36_g1	RNA00280.1		0	99.4
PHOX	c12290_g1	RNA07727.1	SMOX3_SCHMA Homeobox SMOX-3 (Fragment) OS=Schistosoma mansoni GN=SMOX-3 PE=2 SV=1	1e-68	99.32	1.0958	1.31652	1.0938	2.7976	3.81	2.89045	2.27766	2.77092	3.38465	2.24358	3.44023	2.94097	2.17342	1.51377	1.16167	0.948415	0.948415	0.948415	0.948415	0.948415	0.948415	0.948415	1.53112	0.948415	2.91844	1.63131	0.948415	0.948415	0.948415	0.948415	0.948415	GO:0061452 GO:0021759 GO:0000978 GO:0009791 GO:0009952 GO:0006366 GO:0007411 GO:0021831 GO:0002087 GO:0001105 GO:0042733 GO:0000980 GO:0005667 GO:0048484 GO:0001077 GO:0030901 GO:0001942 GO:0035914 GO:0044241 GO:0046982 GO:0048565 GO:0071773 GO:0072148 GO:0035115 GO:0035116 GO:0010971 GO:0021703 GO:0046622 GO:0048844 GO:0002053 GO:0021623 GO:0042981 GO:0000790 GO:0048894 GO:0042472 GO:0051216 GO:…	K09330	PHOX2 PMX2; paired mesoderm homeobox protein 2	2.64629e-14	NA	2.33979e-07	NA	NA	NA
PITX	c24706_g1	RNA36523.1	PITX_BRABE Pituitary homeobox x OS=Branchiostoma belcheri GN=Ptx PE=2 SV=1	0	97.58	1.00905	1.54668	3.72155	4.00499	5.11028	4.51035	3.43099	1.9458	2.70012	2.16092	2.7305	2.22675	4.31394	3.90518	0.948415	1.47769	1.10057	1.45048	1.15947	1.1066	1.39915	1.2479	1.12418	1.9494	0.948415	0.948415	1.47888	0.948415	0.948415	0.948415	1.31187	GO:0000978 GO:0006366 GO:0048514 GO:0045663 GO:0042476 GO:0005730 GO:0001105 GO:0045944 GO:0002089 GO:0048738 GO:0001102 GO:0000122 GO:0005667 GO:0001078 GO:0030326 GO:0001077 GO:0003007 GO:0030901 GO:0007626 GO:0070306 GO:0016477 GO:0042803 GO:0035993 GO:0035051 GO:0061184 GO:0035295 GO:0021984 GO:0048666 GO:0007368 GO:0007517 GO:0071542 GO:0042692 GO:2000288 GO:0051219 GO:0061072 GO:2000287	K09357	PITX3; paired-like homeodomain transcription factor 3	1.39985e-17	NA	0.00129081	NA	NA	NA
PRRX	c15311_g1	RNA06538.1		0	92.58
RHOXF	c11875_g1	RNA36017.1		9e-171	100
VSX	c10071_g1	RNA16858.1	VSX2_MOUSE Visual system homeobox 2 OS=Mus musculus GN=Vsx2 PE=1 SV=1	5e-39	93.92	0.948415	0.948415	2.84552	3.2206	2.96435	2.63021	2.61022	2.15775	3.02013	2.17773	2.42848	3.17632	1.39284	3.22092	0.948415	0.948415	1.46134	1.64915	1.34455	0.948415	0.948415	0.948415	1.40173	1.13805	0.948415	1.10791	0.948415	1.52587	0.948415	0.948415	0.948415	GO:0071837 GO:0060040 GO:0009791 GO:0060021 GO:0000977 GO:0009952 GO:0006366 GO:0042551 GO:0001228 GO:0045944 GO:0042733 GO:0010718 GO:0005667 GO:0001942 GO:0046982 GO:0048565 GO:0035115 GO:0035116 GO:0050896 GO:0048701 GO:0042981 GO:0003682 GO:0007601 GO:0007517 GO:0005634 GO:0001755	K09336	VSX2 CHX10; visual system homeobox protein 2	8.53487e-06	NA	NA	NA	NA	NA
SHOX	c17573_g1	RNA16858.1	SHOX_HUMAN Short stature homeobox OS=Homo sapiens GN=SHOX PE=1 SV=1	5e-39	93.92	1.05305	1.1844	2.92007	2.74759	2.12214	2.18794	2.15789	2.42292	2.89602	2.39734	3.10602	3.12959	2.04559	2.15607	0.948415	1.74478	1.60839	1.77581	1.91598	2.02571	2.47717	1.96836	2.14276	2.82986	2.73745	1.80987	0.948415	1.37624	1.40619	0.948415	0.948415	GO:0031062 GO:0000978 GO:0002062 GO:0006366 GO:0021854 GO:0022603 GO:0045944 GO:0043403 GO:0048562 GO:0007507 GO:0030326 GO:0001077 GO:0006338 GO:0051960 GO:0043393 GO:0048663 GO:0051240 GO:0043010 GO:0014813 GO:0010453 GO:0021904 GO:0021527 GO:0060415 GO:0007601 GO:0048706 GO:0000983 GO:0048705 GO:0005634 GO:0005515 GO:0043066 GO:0010720 GO:2000288	K09331	SHOX; short stature homeobox protein	0.00059696	NA	NA	NA	NA	NA
unc-4	c5899_g1	RNA14723.1	UNC4_MOUSE Homeobox unc-4 homolog OS=Mus musculus GN=Uncx PE=2 SV=2	0	96.59	0.948415	0.948415	3.29553	3.49669	3.53581	3.33371	2.65505	1.54448	1.98663	1.21486	2.65615	2.50734	1.71469	2.86851	1.21372	0.948415	1.10057	1.33927	1.24473	0.948415	0.948415	1.16471	0.948415	0.948415	0.948415	0.948415	0.948415	0.948415	0.948415	0.948415	1.40409	GO:0071837 GO:0021516 GO:0021759 GO:0009791 GO:0060021 GO:0009952 GO:0006366 GO:0007411 GO:0021831 GO:0021853 GO:0001206 GO:0001228 GO:0045944 GO:0042733 GO:0000980 GO:0000122 GO:0005667 GO:0001502 GO:0001942 GO:0044241 GO:0045595 GO:0046982 GO:0048565 GO:0072148 GO:0035115 GO:0035116 GO:0021846 GO:0046622 GO:0042981 GO:0003682 GO:0021800 GO:0007601 GO:0042127 GO:0048704 GO:0007517 GO:0005634 GO:…	K09328	UNC4; homeobox protein Unc-4	1.52801e-17	NA	NA	NA	NA	NA
RX1	c10947_g2	RNA09983.1	RX_MOUSE Retinal homeobox Rx OS=Mus musculus GN=Rax PE=2 SV=2	0	100	1.54316	2.81846	7.52479	6.92218	5.33898	4.65757	4.25113	3.94992	5.41703	5.5937	4.34659	3.91425	4.70893	4.77215	1.84452	1.34441	2.93865	6.37622	5.1917	3.7178	3.78102	2.8778	3.34354	3.0022	2.30525	1.66527	0.948415	1.52587	1.40619	1.62562	0.948415	GO:0005634 GO:0001077 GO:0060173 GO:0000978 GO:0043010 GO:0006366 GO:0007389 GO:0021854 GO:0007601 GO:0045944 GO:0050896	K09332	RAX RX; retina and anterior neural fold homeobox protein	0.000286267	4.25632e-14	NA	0.00706672	NA	2.26075e-06
RX2	c21821_g1	RNA23696.1	ARX_DANRE Aristaless-related homeobox OS=Danio rerio GN=arx PE=2 SV=1	3e-150	100	2.94816	2.92255	4.19889	3.20675	2.47775	2.81843	1.92661	2.2304	2.57167	2.10702	2.71562	2.99502	3.08239	2.05293	3.012	2.83149	2.97671	4.22086	3.80428	3.39498	2.95653	2.86071	2.12105	2.3204	2.4541	2.80455	2.85305	2.2024	3.65562	3.90952	3.3746	GO:0021759 GO:0000978 GO:0006366 GO:0007411 GO:0008543 GO:0021831 GO:0021853 GO:0001206 GO:0021854 GO:0045944 GO:0000980 GO:0000122 GO:0001077 GO:0044241 GO:0048785 GO:0043010 GO:0016055 GO:0072148 GO:0014034 GO:0021846 GO:0060173 GO:0046622 GO:0007389 GO:0003682 GO:0021800 GO:0007601 GO:0042127 GO:0005634	K09452	ARX; homeobox protein aristaless-related	9.46897e-06	1.40663e-12	0.00177411	NA	NA	NA
MIX	c27847_g1	XP_022295758.1	HM08_CAEEL Homeobox ceh-8 OS=Caenorhabditis elegans GN=ceh-8 PE=3 SV=3	2e-09	53.23	2.71408	2.43535	0.948415	1.05782	0.948415	0.948415	1.14814	0.948415	0.948415	0.948415	0.948415	0.948415	0.948415	0.948415	1.3219	2.54176	2.41216	1.80331	1.0989	0.948415	0.948415	0.948415	0.948415	0.948415	0.948415	0.948415	0.948415	0.948415	0.948415	0.948415	0.948415	GO:0003677 GO:0007507 GO:0050794 GO:0001944 GO:0030154 GO:0009888 GO:0009887	K09326	OTX1; homeobox protein OTX1	NA	NA	NA	NA	NA	NA
LMX	c2203_g1	RNA43173.1	APTE_DROME apterous OS=Drosophila melanogaster GN=ap PE=2 SV=1	1e-149	100	1.03401	0.948415	3.352	2.89596	3.57752	2.40373	2.2592	3.05974	2.16215	1.96759	1.91243	1.99619	2.46999	1.79561	1.79524	1.49969	0.948415	1.09802	2.52093	3.69899	2.74106	3.1724	2.7674	2.95415	1.50326	0.948415	0.948415	0.948415	0.948415	0.948415	0.948415	GO:0043009 GO:0021537 GO:0039003 GO:0000989 GO:0009798 GO:0009952 GO:0007411 GO:0043565 GO:0021953 GO:0039020 GO:0048523 GO:0045944 GO:0007517 GO:0005634 GO:0005667 GO:0003700 GO:0005515 GO:0030903 GO:0042074 GO:0071542 GO:0035565	K09373	LHX2_9; LIM homeobox protein 2/9	3.71657e-06	2.51719e-17	2.04597e-08	NA	NA	0.00269103
LHX3	c23503_g1	RNA42436.1	LHX3_XENLA LIM homeobox Lhx3 OS=Xenopus laevis GN=lhx3 PE=1 SV=1	0	96.48	1.03401	1.37896	1.88659	3.32001	2.39572	2.65894	3.42563	1.83455	2.84179	2.31695	2.97743	3.10568	1.39284	3.52068	0.948415	1.32319	1.11671	1.55527	1.32981	1.09191	1.22895	1.07877	1.12418	1.13805	1.29237	0.948415	1.81588	0.948415	0.948415	0.948415	1.31187	GO:0060066 GO:0043009 GO:0048839 GO:0008045 GO:0039003 GO:0060042 GO:0043565 GO:0039020 GO:0051094 GO:0001890 GO:0045944 GO:0009953 GO:0072088 GO:0005667 GO:0009948 GO:0072284 GO:0030900 GO:0030903 GO:0045892 GO:0048665 GO:0072224 GO:0051240 GO:0008270 GO:0021526 GO:0006351 GO:0044344 GO:0007517 GO:0005634 GO:0001085 GO:0003714 GO:0042074 GO:0072278 GO:0043066 GO:0072178 GO:0072177 GO:0035565 GO:…	K09374	LHX3_4; LIM homeobox protein 3/4	3.26972e-05	NA	NA	NA	NA	NA
LHX5	c17002_g1	RNA25120.1	LHX1_XENLA LIM homeobox Lhx1 OS=Xenopus laevis GN=lhx1 PE=1 SV=1	0	100	0.948415	1.19041	3.21503	3.82032	3.20326	3.51556	2.93071	3.5322	3.7695	2.01349	3.15526	3.09167	2.89781	2.50971	1.3219	1.05357	1.3053	2.3207	1.5841	1.52473	0.948415	1.0997	1.19341	1.48742	1.19185	0.948415	0.948415	0.948415	0.948415	0.948415	0.948415	GO:0048839 GO:0021879 GO:0039003 GO:0009791 GO:0006366 GO:0021871 GO:0009953 GO:0005667 GO:0030903 GO:0045892 GO:0072224 GO:0001705 GO:0001706 GO:0032525 GO:0008270 GO:0021702 GO:0061205 GO:0005634 GO:0090190 GO:0001085 GO:0042074 GO:0072179 GO:2000768 GO:0072177 GO:0035502 GO:0021937 GO:0060067 GO:0060068 GO:0008045 GO:0043565 GO:0039020 GO:0045944 GO:0003700 GO:0072284 GO:0072283 GO:0048665 GO:…	K09372	LHX1; LIM homeobox protein 1	1.27831e-17	NA	4.85846e-05	NA	NA	NA
LHX6	c21332_g1	RNA43179.1	LHX9_CHICK LIM homeobox Lhx9 OS=Gallus gallus GN=LHX9 PE=2 SV=2	0	99.69	1.0714	1.22254	3.2134	3.35004	2.58841	2.22905	2.25131	1.3201	1.76578	1.19945	2.09857	2.38405	1.27197	2.09579	0.948415	1.07606	0.948415	1.52056	3.06568	3.63672	4.00707	3.07966	4.07926	3.23362	3.22023	2.28841	0.948415	1.25099	0.948415	0.948415	0.948415	GO:0021537 GO:0000989 GO:0021522 GO:0006355 GO:0007411 GO:0048646 GO:0043565 GO:0048523 GO:0003002 GO:0009966 GO:0009888 GO:0005634 GO:0003007 GO:0005515 GO:0010604 GO:0045165 GO:0048585 GO:0051098 GO:0031325 GO:0001819 GO:0016477	K09375	LHX6_8; LIM homeobox protein 6/8	4.64897e-09	3.37375e-30	4.93898e-20	NA	NA	6.358e-05
LHX9	c7839_g1	RNA43173.1		4e-114	99
LMX	c25239_g1	RNA07618.1		5e-165	100
AWD	c22598_g1	RMZ94289.1	AWH_DROME LIM homeobox Awh OS=Drosophila melanogaster GN=Awh PE=1 SV=1	0	100	0.948415	1.14297	3.51398	4.54069	4.19323	3.9812	3.69048	4.25519	4.34038	4.25544	4.48702	4.50044	4.66281	4.75134	0.948415	0.948415	1.06825	0.948415	1.21898	1.07252	0.948415	0.948415	1.12418	1.359	1.19185	1.47836	2.34634	3.40623	2.24277	0.948415	3.05563	GO:0005634 GO:0003677 GO:0048839 GO:0021515 GO:0001085 GO:0045893 GO:0071542 GO:0021795 GO:0009887 GO:0021884	K09375	LHX6_8; LIM homeobox protein 6/8	3.57512e-19	1.58862e-05	NA	NA	NA	1.71001e-13
ZFHX4	c19036_g1	RMZ95349.1	ZFH2_DROME Zinc finger 2 OS=Drosophila melanogaster GN=zfh2 PE=1 SV=2	0	98.94	1.56282	1.93548	1.58133	2.23527	3.01442	2.81279	3.57998	3.04898	2.70083	2.90774	2.60415	2.96296	1.39284	3.35799	2.98871	2.29203	2.23775	1.26748	1.40611	1.96751	1.51945	3.43243	3.02703	2.29472	2.0169	2.55598	2.69926	2.34397	2.13639	1.62562	0.948415	GO:0016604 GO:1904059 GO:0007399 GO:0006366 GO:0045663 GO:0048513 GO:0044763 GO:0005730 GO:0001046 GO:0000122 GO:0005667 GO:0032922 GO:0005737 GO:0046872 GO:0045662 GO:0045893 GO:0003705 GO:0019899 GO:0071559	K09380	ZFHX4; zinc finger homeobox protein 4	0.00899667	1.37938e-07	2.72131e-06	NA	NA	NA
ZFHX3	c16691_g3	KOX69040.1		9e-50	51.53
ZFHX	c24258_g1	RMZ92770.1		5e-111	93.87
ZAG	c26380_g4	RNA33435.1	ZAG1_CAEEL Zinc finger E-box-binding homeobox zag-1 OS=Caenorhabditis elegans GN=zag-1 PE=2 SV=1	5e-43	100	5.24253	4.44562	3.0804	4.59972	4.06076	3.41764	3.50633	4.89457	2.75872	3.61178	4.3907	4.2383	4.84182	5.044	4.94998	4.32694	2.69222	2.79639	2.71175	3.48259	4.03283	4.48445	3.97624	3.98838	4.92976	5.93144	6.74304	6.92046	6.22753	6.54421	6.18416	GO:0007050 GO:0008283 GO:0043009 GO:0007010 GO:0021537 GO:0022604 GO:0008285 GO:0090596 GO:0021952 GO:0045666 GO:0043565 GO:0001227 GO:0060429 GO:0045944 GO:0005654 GO:0001223 GO:0000122 GO:0048023 GO:0048562 GO:0048066 GO:0097324 GO:0035239 GO:0050896 GO:0070888 GO:0019208 GO:0006351 GO:1903056 GO:0007389 GO:0048646 GO:0009967 GO:0045636 GO:0021761 GO:0003712 GO:0030856 GO:0005737 GO:0046872 GO:…	K09299	ZEB1_2; zinc finger homeobox protein 1/2	7.213e-06	2.91727e-39	3.45259e-07	NA	NA	1.16074e-10
HMBOX	c3030_g1	RMZ97998.1	HMBX1_HUMAN Homeobox-containing 1 OS=Homo sapiens GN=HMBOX1 PE=1 SV=1	4e-111	98.17	5.0025	4.69863	4.21636	3.90006	4.0675	4.01653	3.32857	4.29183	3.52079	3.3279	3.13085	3.22899	2.35816	3.99126	3.96577	4.0069	4.509	3.96354	3.49649	3.31409	3.229	3.29342	2.47985	2.71663	3.3536	3.08551	2.40407	3.28175	3.17707	2.0278	2.35775	GO:0005634 GO:0003677 GO:0045935 GO:0031328 GO:0006355 GO:0010557	0	0	1.46442e-19	1.89382e-10	NA	0.00255011	NA	NA
CUX2	c8809_g1	RNA40682.1	CUX2_HUMAN Homeobox cut-like 2 OS=Homo sapiens GN=CUX2 PE=1 SV=4	0	98.59	3.86932	3.44997	5.37721	7.07264	6.77742	6.7951	6.749	6.9782	6.67964	5.1439	6.2969	6.26177	5.74937	5.59794	3.44711	3.39812	3.76847	4.48821	6.47951	6.68073	6.10825	6.33357	6.23885	6.58243	6.95327	7.68129	6.70526	6.50363	6.02886	5.91674	6.96716	GO:0044707 GO:0006355 GO:0005794 GO:0043565 GO:0044446 GO:0048518 GO:0009987	K09313	CUTL; homeobox protein cut-like	8.20554e-28	5.42483e-81	1.54497e-17	NA	NA	NA
CUX1	c25444_g2	RNA44625.1	CUX1_CANLF Homeobox cut-like 1 (Fragment) OS=Canis lupus familiaris GN=CUX1 PE=2 SV=1	0	92.63	2.91478	1.53488	2.69477	4.9057	5.93087	5.19182	3.62494	2.67101	4.05012	4.06749	4.33691	4.17719	3.92433	4.57814	4.22747	3.52305	2.71708	2.56495	5.18249	6.80617	5.84637	5.23744	4.65155	4.53725	4.88016	5.29425	5.40835	6.47696	5.64	5.92036	4.45605	GO:0000977 GO:0005794 GO:0001228 GO:0048513 GO:0048699 GO:0044238 GO:0000982 GO:0005654 GO:0000122 GO:0051962 GO:0070062 GO:0050890 GO:0010628 GO:0051130 GO:0071704	K09313	CUTL; homeobox protein cut-like	4.46819e-05	9.12005e-13	0.00125122	0.00695414	NA	NA
Prospero	c24434_g2	RNA38581.1	PROS_DROVI Homeobox prospero OS=Drosophila virilis GN=pros PE=3 SV=1	1e-115	100	2.75686	1.85266	5.29719	4.03061	3.71989	3.82748	3.32251	2.7443	3.6638	2.32002	3.71571	3.98941	2.87177	2.98904	1.84039	2.1383	2.76614	2.6202	3.01458	2.62477	1.75618	2.56037	2.91342	2.33784	1.77915	2.04674	0.948415	2.4936	0.948415	1.5308	2.05645	GO:0021915 GO:0046619 GO:0016922 GO:0021516 GO:0055010 GO:0001078 GO:0001822 GO:0060849 GO:0070365 GO:0001946 GO:0055005 GO:0055009 GO:0021707 GO:0045737 GO:0048845 GO:0043433 GO:0021542 GO:0001046 GO:0005634 GO:0060421 GO:0070309 GO:0008285 GO:0042752 GO:0045944 GO:0043049 GO:0097150 GO:0000122 GO:0050692 GO:0050693 GO:0003705 GO:2000979 GO:2000179 GO:0010595 GO:0045071 GO:0030324 GO:0031016 GO:…	K20211	PROX1; prospero homeobox 1	7.22024e-09	2.68277e-05	1.83679e-06	NA	NA	NA
	Hox genes
	Extended Hoxcluster
	ParaHox
	NK-cluster
	NK not clustered
	TALE & SINE class
	Paired class and Paired related
	LIM class
	Zinc finger genes
	POU class
	HD-CUT genes
	Prospero
