# Supplementary material for: A transcriptomic examination of encased rotifer embryos reveals the developmental trajectory leading to long-term dormancy; are they “animal seeds”?
Source: BMC Genomics. 2024 Jan 27;25:119. doi: 10.1186/s12864-024-09961-1 (PMC10821554; doi:10.1186/s12864-024-09961-1)
Supplement: Supplementary file 3 — Additional file 3: Text. S1. Bioinformatics. S2 Text. Transcript abundance profiles [116, 117]. [file 12864_2024_9961_MOESM3_ESM.zip]

Archive with 2 entries (2 files):
- Additional File 3 S2 Text with references 120124_ESM.docx
- Additional File 3, S1 Text.docx
